# Supplementary material for: Distinct transcriptional alterations distinguish Lewy body disease from Alzheimer’s disease
Source: Brain. 2024 Jun 25;148(1):69–88. doi: 10.1093/brain/awae202 (PMC11706328; doi:10.1093/brain/awae202)
Supplement: awae202_Supplementary_Data [file awae202_supplementary_data.zip]

Archive with 8 entries (8 files):
- brain-2023-02363-File010.pdf
- brain-2023-02363-File011.xlsx
- brain-2023-02363-File012.xlsx
- brain-2023-02363-File013.xlsx
- brain-2023-02363-File014.xlsx
- brain-2023-02363-File015.xlsx
- brain-2023-02363-File016.xlsx
- brain-2023-02363-File017.xlsx
