# Supplementary material for: Distinct transcriptional alterations distinguish Lewy body disease from Alzheimer’s disease
Source: Brain. 2024 Jun 25;148(1):69–88. doi: 10.1093/brain/awae202 (PMC11706328; doi:10.1093/brain/awae202)
Supplement: awae202_Supplementary_Data [file awae202_supplementary_data.zip › brain-2023-02363-File011.xlsx]

## Sheet: Metadata
TYPE	A-T-S	clinical	NPID	Braak.NFT	Thal.amyloid	Cing.LB	LBD.type	TDP.43	APOE	Brain.wt	Age	sex_inferred	Race	PMI	RIN	Flowcell
CONTROL	CONTROL	Normal	5282	0	0	NA	no LBs	NA	E3E3	1370	69	male	Caucasian	16	5.2	H7T3VDMXY
CONTROL	CONTROL	SC/CVAs	5421	3	1	NA	no LBs	NA	E3E3	1020	84	male	Caucasian	24	3.3	H5MYFDMXY
PA	PA	PA/VaD/HpScl/AGD	NA00-092	0	3	NA	no LBs	1	E3E3	1030	86	male	Caucasian	5	5.5	HCVYHDMXY
PA	PA	PA	NA00-094	2	3	NA	no LBs	0	E3E4	1260	85	male	Caucasian	7	6.4	H7TM5DMXY
LBD	LBD_AS	DLBD/PA (EIF4G1 R1197W)	NA00-118	3	5	5	DLBD	0	E3E4	1140	81	female	Caucasian	24	8.7	HFF5HDMXY
LBD	LBD_ATS	AD/DLBD/VaD	NA00-151	4	5	16	DLBD	0	E3E3	1100	86	male	Caucasian	NA	8.3	HFF5HDMXY
LBD	LBD_ATS	AD/DLBD	NA00-190	4	4	3	DLBD	0	E3E4	1300	74	female	Caucasian	35	4.5	H5MYFDMXY
LBD	LBD_S	DLBD/PA	NA01-163	3	1	6	DLBD	0	E3E4	1380	78	male	Caucasian	8	1.3	HCVYHDMXY
LBD	LBD_AS	DLBD/PA	NA01-176	2	4	8	DLBD	0	E3E4	1200	68	female	Caucasian	20	3.4	HCVYHDMXY
CONTROL	CONTROL	PART/VaD/AGD	NA01-180	2	0	NA	no LBs	0	E3E3	1260	81	male	Caucasian	NA	7	HFCMNDMXY
LBD	LBD_AS	DLBD/PA (poss CTE)	NA01-195	2	3	3	DLBD	0	E3E3	1420	71	male	Caucasian	6	8	HFF5HDMXY
LBD	LBD_ATS	DLBD/PA	NA01-228	4	3	10	DLBD	0	E2E3	1280	87	male	Caucasian	4	8.2	HFF5HDMXY
PA	PA	PA	NA01-242	2	5	NA	no LBs	0	E3E3	1220	81	female	Caucasian	22	3.7	H7T3VDMXY
LBD	LBD_AS	DLBD/PA/AGD	NA02-070	3	2	12	DLBD	0	E3E4	1240	79	male	Caucasian	32	3.5	HCW3LDMXY
LBD	LBD_AS	DLBD/PA	NA02-086	3	3	13	DLBD	0	E3E4	1360	80	male	Caucasian	6	1.7	HCVYHDMXY
LBD	LBD_ATS	AD/DLBD	NA02-171	4	3	11	DLBD	0	E3E3	1210	86	male	Caucasian	19	7	H7TM5DMXY
LBD	LBD_AS	DLBD/PA/CVA	NA02-185	2	3	22	DLBD	0	E3E3	1240	73	female	Caucasian	5	3.9	HCW3LDMXY
LBD	LBD_ATS	AD/DLBD	NA02-220	4	5	19	DLBD	1	E2E4	1120	81	female	Caucasian	NA	4.2	HCLTJDMXY
PA	PA	PA/CAA/VaD	NA03-003	2	4	NA	no LBs	0	E3E4	1180	84	male	Caucasian	NA	5	HCLTJDMXY
PA	PA	PA	NA03-010	3	3	NA	no LBs	1	E3E3	1320	87	female	Caucasian	22	4.1	H7T3VDMXY
CONTROL	CONTROL	PART/VaD	NA03-011	3	0	NA	no LBs	0	E3E3	1320	83	female	Hispanic	46	2.8	H7T3VDMXY
LBD	LBD_S	TLBD/pallidotomy	NA03-024	2	1	4	TLBD	0	E2E3	1360	76	male	Caucasian	11	8.1	H7T3VDMXY
LBD	LBD_AS	TLBD	NA03-082	0	3	3	TLBD	0	E3E4	1140	69	male	Caucasian	NA	1.8	H5MYFDMXY
PA	PA	PA/VaD/OA	NA03-084	2	4	NA	no LBs	0	E3E3	1080	84	male	Caucasian	5	5	HCLTJDMXY
PA	PA	PA	NA03-128	2	3	NA	no LBs	0	E3E4	1100	78	male	Caucasian	13	1.6	H7T3VDMXY
LBD	LBD_AS	DLBD/PA	NA03-136	3	3	20	DLBD	0	E3E4	1240	74	male	Caucasian	3	6	HCVYHDMXY
LBD	LBD_ATS	AD/DLBD	NA03-151	4	4	11	DLBD	0	E3E4	1080	89	female	Caucasian	NA	5.7	H7T3VDMXY
LBD	LBD_AS	DLBD/PA	NA03-152	3	5	16	DLBD	1	E3E3	920	86	male	Caucasian	NA	8.8	HCVYHDMXY
PA	PA	PA/VaD	NA03-212	3	3	NA	no LBs	0	E3E3	1100	90	female	Caucasian	3	1.2	HCVYHDMXY
LBD	LBD_AS	DLBD/PA	NA03-235	2	4	10	DLBD	0	E3E4	1160	79	female	Caucasian	NA	8	HCLTJDMXY
LBD	LBD_ATS	AD/DLBD	NA03-236	4	3	6	DLBD	0	E3E4	1220	75	female	Caucasian	3	7.6	H7TM5DMXY
LBD	LBD_AS	DLBD	NA03-247	2	2	10	DLBD	0	E3E4	1240	77	male	Caucasian	3	1.8	H5MYFDMXY
CONTROL	CONTROL	SC	NA03-248	3	1	NA	no LBs	0	E3E4	1020	82	female	Caucasian	19	2.1	H7T3VDMXY
LBD	LBD_S	TLBD/PSD	NA03-264	2	1	4	TLBD	0	E3E3	1260	87	male	Caucasian	NA	4.2	HCLTJDMXY
LBD	LBD_S	DLBD/LATE (MAPT A152T)	NA03-267	3	1	6	DLBD	1	E2E3	1400	75	male	Caucasian	26	6.4	H5MYFDMXY
LBD	LBD_AS	DLBD/PA	NA03-269	3	5	6	DLBD	0	E3E4	1060	78	male	Caucasian	6	3.6	HCLTJDMXY
LBD	LBD_S	BLBD/SC/DBS	NA04-004	2	1	3	BLBD	0	E3E4	1530	50	male	Caucasian	11	6.5	HFCMNDMXY
LBD	LBD_AS	DLBD/PA/OA	NA04-039	2	3	10	DLBD	1	E3E3	1080	91	male	Caucasian	NA	6.8	HCW3LDMXY
LBD	LBD_AS	DLBD/PA	NA04-040	2	3	10	DLBD	0	E3E4	1260	78	male	Caucasian	NA	8.4	HCVYHDMXY
LBD	LBD_ATS	DLBD/PA/AGD	NA04-052	4	3	20	DLBD	0	E3E3	1320	70	male	Caucasian	6	2.2	HCW3LDMXY
LBD	LBD_S	TLBD	NA04-053	2	1	9	TLBD	0	E3E3	1480	85	female	Caucasian	NA	7.6	H5MYFDMXY
CONTROL	CONTROL	PART/VaD	NA04-057	2	0	NA	no LBs	0	E2E3	1140	64	male	Caucasian	4	7.7	H7T3VDMXY
LBD	LBD_ATS	AD/DLBD	NA04-064	4	5	7	DLBD	0	E3E3	1180	80	male	Caucasian	3	7.8	HCLTJDMXY
PA	PA	PA/VaD/AGD/Fahr	NA04-069	3	3	NA	no LBs	0	E3E4	1080	90	male	Caucasian	27	5.2	HCW3LDMXY
LBD	LBD_S	TLBD	NA04-082	0	0	9	TLBD	0	E3E4	1180	72	male	Caucasian	8	8.4	HCW3LDMXY
LBD	LBD_ATS	AD/DLBD/VaD	NA04-098	4	5	16	DLBD	1	E3E3	1300	81	male	Caucasian	9	5.3	HCW3LDMXY
LBD	LBD_ATS	AD/DLBD/IOH	NA04-119	4	5	5	DLBD	0	E3E3	1380	77	male	Caucasian	6	9	HCVYHDMXY
LBD	LBD_S	DLBD/PA/VaD/anoxia	NA04-142	3	1	8	DLBD	0	E3E4	1180	80	male	Caucasian	NA	7.5	HFCMNDMXY
LBD	LBD_ATS	AD/DLBD/AGD/VaD	NA04-174	4	3	16	DLBD	0	E3E4	1180	93	female	Caucasian	3	7.8	HCVYHDMXY
LBD	LBD_AS	DLBD/PA/VaD/AGD	NA04-188	3	3	10	DLBD	0	E3E4	980	72	female	Caucasian	12	3	HFCMNDMXY
AD	AD	AD	NA04-216	6	5	NA	no LBs	0	E3E4	1040	87	female	Caucasian	7	5.7	HFCMNDMXY
AD	AD	AD	NA04-240	6	5	NA	no LBs	0	E3E4	1160	66	male	Caucasian	NA	4.9	HFCMNDMXY
LBD	LBD_ATS	DLBD/AD, early/HpScl	NA04-244	4	2	14	DLBD	1	E3E4	1340	76	male	Caucasian	6	5.2	H7TM5DMXY
AD	AD	AD	NA04-247	6	5	NA	no LBs	0	E3E4	1240	79	male	Caucasian	24	4	HFCMNDMXY
CONTROL	CONTROL	PART/VaD/HpScl	NA04-249	3	0	NA	no LBs	1	E3E3	1080	90	male	Caucasian	20	2.1	HCLTJDMXY
CONTROL	CONTROL	PART/VaD	NA04-322	2	0	NA	no LBs	NA	E3E3	1500	77	male	Hispanic	18	3.5	H7T3VDMXY
LBD	LBD_AS	DLBD/SC	NA04-323	3	2	10	DLBD	0	E3E3	1480	81	male	Caucasian	NA	6.1	HFCMNDMXY
CONTROL	CONTROL	PART	NA04-324	3	0	NA	no LBs	0	E2E3	1060	74	female	Caucasian	27	6.4	H5MYFDMXY
LBD	LBD_AS	DLBD/PA/CVA	NA04-326	3	3	9	DLBD	0	E3E3	1440	81	male	Caucasian	NA	6.5	HCW3LDMXY
LBD	LBD_AS	DLBD/PA/VaD	NA05-014	3	5	14	DLBD	0	E3E3	1020	91	female	Caucasian	NA	6	HFCMNDMXY
AD	AD	AD	NA05-023	6	5	NA	no LBs	0	E3E4	1100	74	female	Caucasian	NA	4	HFCMNDMXY
LBD	LBD_AS	DLBD/PA	NA05-027	3	5	6	DLBD	0	E3E4	1300	82	male	Caucasian	3	4.1	HCVYHDMXY
LBD	LBD_S	DLBD	NA05-038	3	0	16	DLBD	1	E3E3	1320	83	female	Caucasian	11	6.1	H5MYFDMXY
LBD	LBD_ATS	AD/DLBD	NA05-052	4	5	16	DLBD	0	E3E4	1200	86	male	Caucasian	13	5.2	H7TM5DMXY
PA	PA	PA	NA05-055	3	2	NA	no LBs	0	E3E3	980	88	female	Caucasian	11	2.1	H7T3VDMXY
AD	AD	AD	NA05-057	6	5	NA	no LBs	0	E3E4	1020	78	female	Caucasian	NA	7.2	HFCMNDMXY
LBD	LBD_S	DLBD	NA05-079	3	1	12	DLBD	0	E3E3	1220	75	male	Caucasian	9	8.1	H5MYFDMXY
LBD	LBD_AS	TLBD/SC/DBS	NA05-083	1	3	4	TLBD	0	E3E3	1380	82	female	Caucasian	NA	6.7	HFF5HDMXY
LBD	LBD_AS	DLBD/PA	NA05-093	3	4	24	DLBD	0	E3E4	1240	67	male	Caucasian	7	6.4	HCVYHDMXY
LBD	LBD_AS	DLBD/PA	NA05-100	2	3	18	DLBD	0	E3E3	1220	78	male	Caucasian	NA	6.2	HCVYHDMXY
LBD	LBD_AS	DLBD/PA	NA05-113	3	5	12	DLBD	0	E3E3	1160	85	male	Caucasian	NA	4.7	HCVYHDMXY
LBD	LBD_AS	DLBD/PA	NA05-117	1	2	24	DLBD	0	E3E4	1280	70	male	Caucasian	NA	7.5	HCVYHDMXY
LBD	LBD_S	DLBD	NA05-130	2	1	18	DLBD	0	E3E4	1280	65	male	Caucasian	NA	4	H5MYFDMXY
PA	PA	PA	NA05-131	2	4	NA	no LBs	0	E3E4	1220	80	male	Caucasian	12	5	H7T3VDMXY
LBD	LBD_AS	DLBD/PA/Fahr (CHCHD2 p.P2L)	NA05-195	1	5	9	DLBD	0	E2E4	1300	79	male	Caucasian	NA	6.2	HCW3LDMXY
AD	AD	AD	NA05-203	6	5	NA	no LBs	0	E3E4	1180	71	male	Caucasian	NA	5.2	HCW3LDMXY
LBD	LBD_ATS	DLBD/PA/VaD/AGD	NA05-204	4	3	12	DLBD	0	E3E3	1120	79	female	Caucasian	NA	6.6	HFCMNDMXY
LBD	LBD_ATS	AD/DLBD	NA05-205	4	4	24	DLBD	1	E3E4	1060	77	female	Caucasian	NA	2.4	HCLTJDMXY
LBD	LBD_AS	DLBD/PA/DBS	NA05-214	3	3	7	DLBD	0	E3E4	1180	77	male	Caucasian	NA	7.1	HCW3LDMXY
LBD	LBD_ATS	DLBD/PA	NA05-216	4	5	13	DLBD	1	E3E4	940	80	female	Caucasian	NA	4.8	HFF5HDMXY
LBD	LBD_AS	DLBD/PA DBS	NA05-238	2	3	16	DLBD	0	E3E4	1160	74	male	Caucasian	12	6.3	HFF5HDMXY
LBD	LBD_ATS	DLBD/AD, early	NA05-273	4	3	14	DLBD	0	E3E3	1240	76	male	Caucasian	NA	7.1	H7T3VDMXY
AD	AD	AD	NA05-275	5	5	NA	no LBs	0	E3E3	1120	85	male	Caucasian	8	5.6	HCW3LDMXY
LBD	LBD_AS	DLBD/PA	NA05-308	2	4	10	DLBD	1	E3E4	926	77	female	Caucasian	NA	7.6	HCLTJDMXY
LBD	LBD_ATS	DLBD/PA	NA05-317	4	3	12	DLBD	0	E2E4	1180	74	male	Caucasian	2	5.3	HFCMNDMXY
LBD	LBD_ATS	DLBD/PA/AGD	NA05-388	4	5	14	DLBD	0	E2E4	1040	74	male	Caucasian	NA	7.6	HCW3LDMXY
LBD	LBD_AS	DLBD/PA	NA05-390	3	3	14	DLBD	0	E3E3	1160	83	male	Caucasian	NA	6.7	HCVYHDMXY
LBD	LBD_S	TLBD/MI	NA05-391	1	1	6	TLBD	0	E3E3	1200	77	female	Caucasian	32	5.3	HCW3LDMXY
AD	AD	AD	NA05-394	5	3	NA	no LBs	0	E3E3	900	93	female	Caucasian	NA	5.8	HCW3LDMXY
LBD	LBD_S	TLBD	NA06-013	0	0	5	TLBD	0	E3E3	1200	71	male	Caucasian	NA	2.7	H7TM5DMXY
AD	AD	AD	NA06-032	6	5	NA	no LBs	0	E3E3	880	83	female	Caucasian	26	4.9	HCW3LDMXY
PA	PA	PA/VaD	NA06-035	2	4	NA	no LBs	1	E3E4	1140	86	male	Caucasian	NA	5.5	HCW3LDMXY
LBD	LBD_AS	DLBD	NA06-047	2	3	15	DLBD	1	E3E3	1060	84	female	Caucasian	NA	7	H5MYFDMXY
AD	AD	AD	NA06-074	5	4	NA	no LBs	0	E3E4	920	76	female	Caucasian	NA	3	HCW3LDMXY
LBD	LBD_S	TLBD	NA06-092	2	0	7	TLBD	0	E3E3	1100	77	female	Caucasian	4	7.4	H7T3VDMXY
LBD	LBD_ATS	DLBD/AD, early	NA06-150	4	5	18	DLBD	0	E3E4	1120	75	female	Caucasian	4	6	H7T3VDMXY
CONTROL	CONTROL	PART/AGD/metabolic/MI's	NA06-152	3	0	NA	no LBs	0	E3E3	1280	80	male	Caucasian	NA	6	HCW3LDMXY
AD	AD	AD	NA06-160	6	5	NA	no LBs	0	E3E4	1040	83	male	Caucasian	NA	4	HCW3LDMXY
CONTROL	CONTROL	PART	NA06-204	2	0	NA	no LBs	0	E3E3	1060	69	male	Caucasian	6	1	HCVYHDMXY
LBD	LBD_ATS	AD/DLBD	NA06-210	4	5	18	DLBD	0	E3E4	1240	74	male	Caucasian	NA	3.7	H7T3VDMXY
LBD	LBD_S	DLBD/HpScl/AGD (SNCA A53T)	NA06-235	0	1	8	DLBD	1	E3E4	960	71	female	Caucasian	NA	7.5	HCLTJDMXY
LBD	LBD_S	TLBD	NA06-243	2	1	5	TLBD	0	E3E3	1400	65	male	Caucasian	NA	7.7	H5MYFDMXY
LBD	LBD_ATS	AD/DLBD	NA06-244	4	4	8	DLBD	0	E3E4	1120	80	male	Caucasian	NA	1.7	H7T3VDMXY
LBD	LBD_AS	DLBD/SC	NA06-259	2	3	16	DLBD	0	E3E3	1360	73	male	Caucasian	NA	4.5	HFCMNDMXY
CONTROL	CONTROL	PART/VaD/HpScl	NA06-282	3	0	NA	no LBs	0	E3E3	1020	85	male	Caucasian	NA	8.8	HFCMNDMXY
AD	AD	AD	NA06-285	5	5	NA	no LBs	0	E3E4	1000	77	male	Caucasian	6	5.2	HFF5HDMXY
AD	AD	AD	NA06-287	5	3	NA	no LBs	0	E3E3	1120	59	male	Caucasian	NA	5.6	HFF5HDMXY
LBD	LBD_ATS	DLBD ( cLBs)/PA vs AD, early	NA06-299	4	5	22	DLBD	0	E3E4	1280	68	female	Caucasian	NA	6.7	H5MYFDMXY
AD	AD	AD	NA06-302	6	5	NA	no LBs	0	E3E4	1020	57	male	Caucasian	NA	6	HFF5HDMXY
LBD	LBD_S	TLBD	NA07-046	2	1	4	TLBD	0	E3E3	1000	75	female	Caucasian	NA	6.8	HCLTJDMXY
AD	AD	AD	NA07-055	6	3	NA	no LBs	0	E3E3	1120	79	female	Caucasian	3	7.9	HFF5HDMXY
LBD	LBD_AS	DLBD/PA	NA07-065	3	3	7	DLBD	0	E3E3	1120	85	male	Caucasian	NA	7.2	HFF5HDMXY
CONTROL	CONTROL	PART/OA	NA07-147	2	0	NA	no LBs	0	E2E3	1200	82	male	Caucasian	NA	3	H7TM5DMXY
LBD	LBD_AS	DLBD/PA	NA07-148	2	3	11	DLBD	0	E3E4	1240	83	male	Caucasian	NA	6.5	HFF5HDMXY
LBD	LBD_ATS	DLBD/PA/CAA	NA07-150	4	3	6	DLBD	0	E3E3	1220	84	female	Caucasian	5	2.7	HCW3LDMXY
LBD	LBD_AS	DLBD/PA	NA07-161	2	4	8	DLBD	0	E2E3	1360	75	male	Caucasian	4	6.6	HCLTJDMXY
CONTROL	CONTROL	SC/CVA	NA07-177	2	1	NA	no LBs	0	E3E3	1160	82	male	Caucasian	5	1.5	H7TM5DMXY
LBD	LBD_S	DLBD	NA07-178	0	0	8	DLBD	0	E3E3	1380	60	male	Caucasian	6	1.9	H5MYFDMXY
LBD	LBD_AS	DLBD/PA/Fahr/OA	NA07-189	2	4	15	DLBD	0	E3E3	1140	88	female	Caucasian	6	6.5	HCW3LDMXY
LBD	LBD_AS	DLBD/PA/MI's	NA07-200	2	3	22	DLBD	0	E3E4	1160	76	male	Caucasian	NA	4.2	HCW3LDMXY
LBD	LBD_S	TLBD	NA07-261	2	1	4	TLBD	0	E3E3	1200	85	male	Caucasian	NA	8.6	HCLTJDMXY
AD	AD	AD	NA07-278	6	5	NA	no LBs	0	E3E4	1080	78	male	Caucasian	NA	8	HFF5HDMXY
CONTROL	CONTROL	SC	NA07-279	1	1	NA	no LBs	0	E3E4	1320	64	female	Caucasian	30	6.3	H7T3VDMXY
LBD	LBD_S	DLBD	NA07-283	2	0	7	DLBD	0	E3E3	1380	61	male	Caucasian	4	3.1	H5MYFDMXY
LBD	LBD_ATS	DLBD/AD, early/HpScl	NA07-303	4	4	12	DLBD	1	E3E4	1260	78	male	Hispanic	NA	8.5	H7TM5DMXY
LBD	LBD_ATS	DLBD/PA/VaD (TREM2 R47H)	NA07-307	4	3	16	DLBD	1	E3E4	1240	85	female	Caucasian	4	7	HFCMNDMXY
PA	PA	PA/VaD	NA07-319	3	3	NA	no LBs	1	E3E4	960	87	female	Caucasian	NA	3.3	HCVYHDMXY
LBD	LBD_ATS	DLBD/AD, early	NA07-320	4	5	14	DLBD	0	E3E3	1260	90	male	Caucasian	NA	6.7	H7TM5DMXY
LBD	LBD_ATS	DLBD/AD, early	NA08-010	4	3	15	DLBD	0	E3E4	1120	76	male	Caucasian	13	5.5	H7TM5DMXY
AD	AD	AD	NA08-012	6	5	NA	no LBs	0	E3E4	1180	73	female	Caucasian	NA	7.2	HFF5HDMXY
LBD	LBD_AS	DLBD/PA	NA08-022	3	3	6	DLBD	0	E3E4	1060	80	female	Caucasian	NA	4.3	HCVYHDMXY
CONTROL	CONTROL	PART	NA08-049	2	0	NA	no LBs	0	E3E3	1060	81	male	Caucasian	21	4	HCLTJDMXY
CONTROL	CONTROL	PART	NA08-052	3	0	NA	no LBs	0	E3E3	1100	75	male	Caucasian	NA	5.4	HCLTJDMXY
LBD	LBD_AS	DLBD/PA	NA08-115	3	2	10	DLBD	0	E3E4	1240	87	male	Caucasian	NA	2.4	HCLTJDMXY
LBD	LBD_S	DLBD	NA08-126	2	0	6	TLBD	0	E2E3	1280	66	male	Caucasian	12	5.7	H5MYFDMXY
AD	AD	AD	NA08-142	5	4	NA	no LBs	0	E3E4	1140	73	male	Hispanic	5	5.6	HFF5HDMXY
LBD	LBD_AS	DLBD/PA	NA08-144	2	3	16	DLBD	0	E3E3	1360	79	male	Caucasian	4	8.4	HCLTJDMXY
AD	AD	AD	NA08-146	5	5	NA	no LBs	0	E3E4	1140	86	male	Caucasian	4	5.5	HCVYHDMXY
AD	AD	AD	NA08-196	6	5	NA	no LBs	0	E3E3	1000	62	male	Native American	NA	8.3	HCVYHDMXY
AD	AD	AD	NA08-212	6	3	NA	no LBs	0	E3E4	1200	90	female	Caucasian	NA	5.5	HCVYHDMXY
PA	PA	PA	NA08-218	3	3	NA	no LBs	0	E3E3	1320	91	male	Caucasian	NA	6.5	H5MYFDMXY
LBD	LBD_S	TLBD	NA08-222	2	0	10	TLBD	0	E2E3	1220	84	male	Caucasian	NA	6.3	HCLTJDMXY
AD	AD	AD	NA08-230	5	4	NA	no LBs	0	E3E4	1000	87	female	Caucasian	5	8.1	HCVYHDMXY
CONTROL	CONTROL	VaD/hematoma/SAH/siderosis	NA08-234	0	0	NA	no LBs	NA	E3E4	1180	59	female	Caucasian	NA	1.4	H5MYFDMXY
LBD	LBD_ATS	DLBD/AD, early	NA08-237	4	3	7	DLBD	0	E3E4	1240	78	male	Caucasian	7	3.4	H7T3VDMXY
CONTROL	CONTROL	PART/VaD	NA08-239	2	0	NA	no LBs	0	E3E3	1220	63	male	Caucasian	NA	6.7	HFCMNDMXY
CONTROL	CONTROL	PART	NA08-240	3	0	NA	no LBs	0	E2E3	1160	87	male	Caucasian	13	7.7	HFF5HDMXY
CONTROL	CONTROL	PART/CVA	NA08-248	1	0	NA	no LBs	0	E3E3	1020	87	female	Caucasian	NA	3.4	HCW3LDMXY
CONTROL	CONTROL	PART/VaD	NA08-251	2	0	NA	no LBs	0	E3E3	1140	87	female	Caucasian	6	6.3	HFF5HDMXY
LBD	LBD_AS	DLBD/PA/CVA, acute	NA08-326	3	3	7	DLBD	0	E3E4	1120	88	female	Caucasian	NA	6	HCW3LDMXY
AD	AD	AD	NA08-335	6	5	NA	no LBs	0	E3E3	900	84	male	Caucasian	2	8.9	HCVYHDMXY
LBD	LBD_S	TLBD/SC/embolic CVAs	NA08-340	1	1	7	TLBD	0	E2E3	1200	82	female	Caucasian	NA	8.1	HFF5HDMXY
CONTROL	CONTROL	VaD/IOH/calcific & obliterative vasculopathy	NA08-349	0	0	NA	no LBs	NA	E3E3	820	69	male	Caucasian	NA	1.2	HCW3LDMXY
LBD	LBD_AS	DLBD/PA	NA08-354	2	5	9	DLBD	0	E3E3	1240	78	male	Caucasian	11	5.8	HCVYHDMXY
AD	AD	AD	NA08-359	5	5	NA	no LBs	0	E3E4	1180	83	male	Caucasian	5	7.7	HCVYHDMXY
LBD	LBD_ATS	DLBD/PA/VaD	NA08-364	4	3	9	DLBD	0	E3E3	1060	82	female	Caucasian	NA	5.4	HFCMNDMXY
CONTROL	CONTROL	PART/VaD	NA09-001	2	0	NA	no LBs	0	E3E4	1400	69	male	Caucasian	NA	3.9	HCVYHDMXY
PA	PA	PA (s/p DBS)	NA09-009	3	4	NA	no LBs	0	E3E4	1180	75	male	Caucasian	NA	7.7	H7T3VDMXY
LBD	LBD_AS	DLBD/PA	NA09-017	2	3	18	DLBD	0	E3E3	1340	93	male	Caucasian	3	5.9	HFF5HDMXY
CONTROL	CONTROL	PART/MI	NA09-021	3	0	NA	no LBs	0	E3E3	1180	88	male	Caucasian	NA	6.1	HCW3LDMXY
LBD	LBD_S	DLBD/PA/VaD	NA09-023	3	1	8	DLBD	0	E3E4	1060	82	male	Caucasian	NA	4.1	HFCMNDMXY
LBD	LBD_AS	DLBD/PA	NA09-025	3	2	25	DLBD	0	E3E3	1380	78	male	Hispanic	44	6.3	HFF5HDMXY
LBD	LBD_ATS	DLBD/PA	NA09-046	4	5	12	DLBD	0	E3E4	1140	80	male	Caucasian	4	6.5	HFF5HDMXY
LBD	LBD_ATS	DLBD /AD, early	NA09-047	4	5	20	DLBD	1	E3E3	1080	85	female	Caucasian	6	6.2	H5MYFDMXY
AD	AD	AD	NA09-106	6	5	NA	no LBs	0	E3E4	1020	84	female	Caucasian	NA	2.1	HCVYHDMXY
LBD	LBD_AS	DLBD/PA	NA09-116	2	3	20	DLBD	0	E3E3	1320	79	male	Caucasian	NA	7.9	HCLTJDMXY
LBD	LBD_ATS	DLBD/AD, early	NA09-131	4	3	25	DLBD	0	E2E4	1060	82	female	Caucasian	NA	4	H7TM5DMXY
CONTROL	CONTROL	PART/acute ICH	NA09-136	3	0	NA	no LBs	NA	E3E3	1240	81	female	Caucasian	66	6.5	HCVYHDMXY
CONTROL	CONTROL	PART/CblScl	NA09-138	2	0	NA	no LBs	0	E3E3	1400	78	male	Hispanic	8	8.3	HCW3LDMXY
LBD	LBD_ATS	DLBD/AD, early	NA09-152	4	5	22	DLBD	0	E3E3	1180	85	male	Caucasian	4	7.1	H7TM5DMXY
LBD	LBD_ATS	DLBD/PA/VaD/AGD	NA09-166	4	5	16	DLBD	0	E3E3	1005	89	female	Caucasian	17	5.9	HFCMNDMXY
LBD	LBD_ATS	DLBD/AD, early	NA09-226	4	3	10	DLBD	0	E3E3	1200	82	male	Caucasian	13	4.4	H7TM5DMXY
CONTROL	CONTROL	PART	NA09-253	3	0	NA	no LBs	0	E3E3	1440	63	male	Caucasian	3	5.6	HCVYHDMXY
LBD	LBD_AS	TLBD/IOH (DBS)	NA09-266	2	2	8	TLBD	0	E3E3	1340	74	male	Caucasian	NA	3.5	HCW3LDMXY
LBD	LBD_ATS	DLBD/AD, early	NA09-268	4	3	14	DLBD	0	E3E4	1360	74	male	Caucasian	4	6	H7T3VDMXY
CONTROL	CONTROL	PART/VaD/leuko/IOH	NA09-275	2	0	NA	no LBs	0	E3E3	1080	69	male	Caucasian	2	3.4	H7T3VDMXY
LBD	LBD_S	TLBD	NA09-287	1	1	5	TLBD	0	E3E4	1420	62	male	Caucasian	NA	7.7	H5MYFDMXY
LBD	LBD_ATS	DLBD/AD, early	NA09-290	4	4	16	DLBD	0	E3E4	1140	71	female	Caucasian	5	7.9	H7TM5DMXY
LBD	LBD_AS	DLBD/PA	NA09-293	3	3	8	DLBD	0	E3E3	1100	84	female	Caucasian	8	2.6	HCVYHDMXY
LBD	LBD_AS	DLBD/PA/	NA09-302	3	4	10	DLBD	0	E3E4	1180	79	male	Caucasian	2	7.4	HFCMNDMXY
CONTROL	CONTROL	PART/metabolic	NA09-314	1	0	NA	no LBs	NA	E3E3	1040	67	female	Caucasian	NA	7.8	HFF5HDMXY
LBD	LBD_S	TLBD	NA09-331	0	0	7	TLBD	0	E3E3	1380	74	male	Caucasian	NA	5.7	H7TM5DMXY
CONTROL	CONTROL	PART/VaD	NA09-347	2	0	NA	no LBs	0	E3E3	1160	62	male	Caucasian	NA	5	H5MYFDMXY
LBD	LBD_S	TLBD	NA09-355	0	0	5	TLBD	0	E3E3	1080	69	female	Caucasian	NA	8.9	H7T3VDMXY
LBD	LBD_AS	DLBD/PA/HpScl (CA2/3) (SNCA duplication)	NA09-390	1	2	14	DLBD	0	E3E4	1260	63	male	Caucasian	NA	4.4	HCW3LDMXY
LBD	LBD_ATS	DLBD/AD, early	NA09-396	4	3	20	DLBD	0	E3E3	1160	76	male	Caucasian	4	5.5	H7TM5DMXY
LBD	LBD_AS	DLBD/PA (CHCHD2 p.A93V)	NA10-005	3	3	15	DLBD	1	E3E3	1100	91	female	Caucasian	NA	8.1	HFF5HDMXY
LBD	LBD_S	TLBD	NA10-006	2	0	12	TLBD	0	E3E3	1220	83	male	Caucasian	5	8.6	H7TM5DMXY
LBD	LBD_ATS	DLBD/AD, early	NA10-007	4	4	8	DLBD	0	E3E3	1320	78	male	Caucasian	4	7	HCW3LDMXY
CONTROL	CONTROL	SC/VaD	NA10-019	3	1	NA	no LBs	0	E2E4	960	102	female	Caucasian	2	7.6	HFF5HDMXY
LBD	LBD_S	TLBD/SC	NA10-029	0	1	4	TLBD	0	E2E4	1500	74	male	Caucasian	NA	8.2	HCVYHDMXY
CONTROL	CONTROL	PART/VaD/HpScl	NA10-041	1	0	NA	no LBs	0	E3E3	1200	71	male	Caucasian	6	3.5	H5MYFDMXY
LBD	LBD_AS	DLBD/PA	NA10-042	3	3	16	DLBD	0	E3E4	1410	65	male	Caucasian	21	3.7	HCLTJDMXY
LBD	LBD_AS	DLBD/PA (CHCHD2 p.G4R)	NA10-061	2	5	7	DLBD	0	E3E3	1140	73	male	Caucasian	3	7.6	HFF5HDMXY
LBD	LBD_AS	DLBD/PA	NA10-078	2	2	18	DLBD	0	E3E4	1160	75	female	Caucasian	NA	3.8	HFF5HDMXY
LBD	LBD_AS	TLBD/PA	NA10-148	2	3	7	TLBD	0	E2E4	1140	84	female	Caucasian	5	7.1	HFCMNDMXY
LBD	LBD_S	TLBD	NA10-160	2	0	7	TLBD	0	E3E3	1300	68	male	Caucasian	NA	3.1	H7TM5DMXY
LBD	LBD_AS	DLBD/PA	NA10-161	2	4	16	DLBD	0	E3E4	1280	64	male	Caucasian	NA	5.6	H5MYFDMXY
LBD	LBD_S	TLBD	NA10-163	2	1	12	TLBD	0	E3E3	1220	82	male	Caucasian	11	4.9	H7T3VDMXY
LBD	LBD_ATS	DLBD/PA/CAA	NA10-166	4	3	18	DLBD	0	E3E4	1500	72	male	Caucasian	NA	7	HCW3LDMXY
LBD	LBD_AS	TLBD/PA	NA10-167	2	3	10	TLBD	0	E3E3	1100	78	female	Caucasian	NA	2.9	HFCMNDMXY
LBD	LBD_ATS	DLBD/PA/OA/LGN	NA10-178	4	3	22	DLBD	1	E3E4	1240	77	male	Caucasian	4	8.3	HCW3LDMXY
LBD	LBD_AS	DLBD, mild/PA	NA10-208	2	2	12	DLBD	0	E3E3	1320	78	male	Caucasian	8	2.8	H7T3VDMXY
PA	PA	PA	NA10-275	2	2	NA	no LBs	0	E3E3	1080	79	female	Caucasian	NA	7.2	HCLTJDMXY
LBD	LBD_S	TLBD/acute CVA	NA10-285	2	1	8	TLBD	0	E3E3	1220	70	male	Caucasian	NA	8.4	HFF5HDMXY
CONTROL	CONTROL	PART/VaD	NA10-320	1	0	NA	no LBs	0	E3E3	1260	79	male	Caucasian	3	8.4	H7TM5DMXY
LBD	LBD_AS	DLBD/SC/OA/LGN	NA10-333	3	2	10	DLBD	0	E3E3	1440	77	male	Asian-American	6	8.6	HFCMNDMXY
LBD	LBD_ATS	DLBD/PA	NA10-353	4	5	20	DLBD	0	E3E3	1280	83	male	Caucasian	13	5.6	HCVYHDMXY
LBD	LBD_S	DLBD/HpScl (CA2/3) (SNCA A53T)	NA10-371	1	0	10	DLBD	0	E3E3	1160	57	male	Caucasian	NA	6.5	HCLTJDMXY
LBD	LBD_AS	DLBD/PA	NA10-373	2	3	10	DLBD	0	E3E3	1380	77	female	Caucasian	NA	7.7	HFF5HDMXY
LBD	LBD_ATS	AD /DLBD/Cbl CVA	NA10-375	4	5	10	DLBD	0	E3E4	940	88	female	Caucasian	20	6.2	H5MYFDMXY
LBD	LBD_S	TLBD/focal Hp gliosis	NA11-016	1	0	7	TLBD	1	E3E3	1260	83	male	Caucasian	3	4.1	HCW3LDMXY
LBD	LBD_ATS	DLBD/PA	NA11-019	4	3	14	DLBD	0	E3E3	1200	81	male	Caucasian	NA	5.5	HFF5HDMXY
AD	AD	AD	NA11-048	6	5	NA	no LBs	0	E3E3	1000	68	male	Caucasian	4	7.1	HCLTJDMXY
LBD	LBD_AS	DLBD/PA	NA11-066	3	3	20	DLBD	0	E3E3	1300	85	female	Caucasian	NA	3.6	HCVYHDMXY
LBD	LBD_ATS	DLBD/PA (vs AD, early)	NA11-072	4	3	18	DLBD	0	E3E3	1280	75	male	Caucasian	2	4.5	HFF5HDMXY
LBD	LBD_ATS	DLBD/AD, early/CAA	NA11-083	4	4	9	DLBD	0	E3E4	1180	77	male	Caucasian	NA	7.1	H7TM5DMXY
LBD	LBD_ATS	DLBD/AD, early	NA11-095	4	3	25	DLBD	0	E2E4	1140	66	female	Caucasian	16	5.2	H7TM5DMXY
LBD	LBD_AS	DLBD/PA/CAA/leuko	NA11-100	2	4	16	DLBD	0	E2E3	1040	74	female	Caucasian	NA	5.6	HCW3LDMXY
LBD	LBD_S	DLBD	NA11-143	0	0	12	DLBD	0	E3E4	1040	68	female	Caucasian	3	3.3	H5MYFDMXY
LBD	LBD_S	TLBD/VaD	NA11-145	2	0	7	TLBD	0	E3E3	1160	85	male	Caucasian	NA	8.4	HFCMNDMXY
AD	AD	AD	NA11-155	6	5	NA	no LBs	0	E3E4	840	90	female	Caucasian	NA	3.2	HCLTJDMXY
LBD	LBD_ATS	DLBD/PA	NA11-156	4	4	14	DLBD	0	E2E3	1180	84	male	Caucasian	24	8.6	HFF5HDMXY
LBD	LBD_S	TLBD (vs BLBD)	NA11-158	2	0	4	TLBD	0	E3E3	1440	63	male	Caucasian	4	3.2	HCVYHDMXY
PA	PA	PA	NA11-239	3	3	NA	no LBs	0	E3E4	1240	94	female	Caucasian	4	8.1	H5MYFDMXY
LBD	LBD_ATS	DLBD/AD, early/VaD	NA11-261	4	3	14	DLBD	0	E3E3	980	84	female	Caucasian	NA	7.8	HCLTJDMXY
CONTROL	CONTROL	PART/VaD	NA11-270	3	0	NA	no LBs	0	E3E3	1200	88	male	Hispanic	21	7.2	H7TM5DMXY
LBD	LBD_ATS	DLBD/AD, early/CAA/VaD	NA11-284	4	5	20	DLBD	0	E3E4	1260	70	male	Caucasian	59	7.1	H7TM5DMXY
LBD	LBD_AS	DLBD/PA	NA11-322	3	3	15	DLBD	0	E3E4	1140	75	male	Caucasian	8	7.6	HCVYHDMXY
PA	PA	PA	NA11-333	3	3	NA	no LBs	0	E3E3	1340	89	male	Caucasian	NA	5.5	H7TM5DMXY
LBD	LBD_ATS	DLBD/AD, early	NA11-339	4	3	7	DLBD	0	E3E3	1240	75	male	Caucasian	NA	5.2	H5MYFDMXY
LBD	LBD_S	DLBD/PA	NA11-370	2	1	6	DLBD	0	E3E3	1060	72	female	Caucasian	NA	7	HFF5HDMXY
LBD	LBD_AS	DLBD/PA	NA11-375	2	3	21	DLBD	0	E3E3	1260	71	male	Caucasian	NA	2.1	HCLTJDMXY
PA	PA	PA/CAA/VaD	NA11-377	2	2	NA	no LBs	0	E2E4	1160	80	male	Caucasian	5	2.3	HCLTJDMXY
LBD	LBD_ATS	DLBD /AD, early	NA11-391	4	5	30	DLBD	1	E3E4	1320	77	male	Caucasian	3	4.7	H5MYFDMXY
LBD	LBD_ATS	DLBD/PA	NA11-399	4	3	12	DLBD	0	E3E4	1200	81	male	Caucasian	NA	6.9	HFF5HDMXY
LBD	LBD_AS	TLBD/SC/ASCVD/OA/LGN	NA11-409	2	5	7	TLBD	0	E3E3	1200	79	male	Caucasian	13	5.2	HFF5HDMXY
LBD	LBD_ATS	DLBD/PA v early AD/ Fahr	NA11-450	4	3	30	DLBD	0	E2E4	1280	73	male	Caucasian	NA	2	HCW3LDMXY
LBD	LBD_AS	DLBD/PA/PSD/HpScl	NA11-479	3	5	20	DLBD	1	E3E4	980	92	female	Caucasian	5	4	HFCMNDMXY
LBD	LBD_AS	DLBD/PA	NA11-481	3	3	14	DLBD	0	E2E4	1140	78	male	Caucasian	15	5.6	HCVYHDMXY
LBD	LBD_AS	DLBD/PA	NA11-482	2	3	20	DLBD	0	E3E3	1120	75	female	Caucasian	NA	7.1	HFF5HDMXY
LBD	LBD_S	DLBD/SC/TDP	NA12-005	2	1	7	DLBD	1	E3E3	1080	70	male	Caucasian	4	5.7	HFCMNDMXY
LBD	LBD_ATS	DLBD/AD, early/MI in S nigra	NA12-009	4	3	12	DLBD	0	E3E3	1080	91	female	Caucasian	NA	5.1	HCLTJDMXY
LBD	LBD_AS	DLBD/PA/CVAs	NA12-033	3	3	12	DLBD	0	E3E3	1260	74	male	Caucasian	NA	7.3	HCW3LDMXY
LBD	LBD_AS	DLBD/PA (TREM2 R47H)	NA12-049	2	3	16	DLBD	0	E3E3	1200	80	male	Caucasian	26	7.1	HFF5HDMXY
LBD	LBD_AS	DLBD/PA	NA12-053	3	5	16	DLBD	0	E2E4	1100	75	female	Caucasian	NA	7.1	HFF5HDMXY
LBD	LBD_ATS	DLBD/AD, early	NA12-078	4	4	30	DLBD	1	E3E3	1060	74	male	Caucasian	4	3.4	H7T3VDMXY
AD	AD	AD	NA12-090	6	5	NA	no LBs	0	E3E3	1120	73	male	Caucasian	4	2.7	HCLTJDMXY
CONTROL	CONTROL	PART/NPH	NA12-112	1	0	NA	no LBs	0	E3E3	1240	84	male	Caucasian	NA	4	H5MYFDMXY
CONTROL	CONTROL	PART	NA12-134	3	0	NA	no LBs	0	E3E3	960	91	female	Caucasian	14	4.6	HCVYHDMXY
LBD	LBD_AS	DLBD/PA	NA12-145	3	5	6	DLBD	0	E2E3	1380	86	male	Caucasian	12	5.9	HCVYHDMXY
PA	PA	PA/NPH	NA12-181	3	2	NA	no LBs	0	E3E3	1160	74	male	Caucasian	NA	2.2	HCLTJDMXY
LBD	LBD_ATS	DLBD/PA/CAA/VaD	NA12-186	4	5	16	DLBD	0	E3E3	1160	86	female	Caucasian	3	4.7	HCW3LDMXY
LBD	LBD_ATS	DLBD/PA vs AD, early/LGN	NA12-198	4	5	10	DLBD	0	E3E4	1500	67	male	Caucasian	NA	4.7	HCW3LDMXY
LBD	LBD_ATS	DLBD/AD, early	NA12-224	4	5	20	DLBD	0	E3E4	1200	75	female	Caucasian	NA	6.6	H7T3VDMXY
LBD	LBD_AS	DLBD/PA	NA12-254	3	4	12	DLBD	0	E3E4	1100	74	male	Caucasian	NA	6	HCLTJDMXY
AD	AD	AD	NA12-260	6	5	NA	no LBs	0	E3E3	1280	89	male	Caucasian	15	9.2	HCLTJDMXY
AD	AD	AD	NA12-281	6	5	NA	no LBs	0	E3E3	1140	90	male	Caucasian	2	7.2	HCLTJDMXY
LBD	LBD_ATS	DLBD/AD, early/MI	NA12-285	4	3	14	DLBD	0	E3E4	1280	79	male	Caucasian	44	6	H7TM5DMXY
CONTROL	CONTROL	PART/VaD	NA12-306	3	0	NA	no LBs	0	E2E3	1380	83	male	Caucasian	NA	6.2	HCVYHDMXY
LBD	LBD_ATS	DLBD/AD, early	NA12-311	4	3	12	DLBD	0	E3E3	980	84	female	Caucasian	2	6.3	H7T3VDMXY
AD	AD	AD	NA12-346	6	5	NA	no LBs	0	E3E3	680	78	female	Caucasian	24	2.9	HCLTJDMXY
LBD	LBD_ATS	DLBD/AD, early/	NA12-356	4	5	10	DLBD	0	E3E4	1300	74	male	Caucasian	NA	4.7	HCLTJDMXY
LBD	LBD_AS	DLBD/PA/CAA/HpScl (CA2/3)	NA12-387	3	3	30	DLBD	1	E3E3	1000	81	female	Caucasian	NA	4.5	HCW3LDMXY
LBD	LBD_ATS	DLBD/AD, early/CVA	NA12-397	4	5	12	DLBD	0	E3E4	1040	81	female	Caucasian	3	4.1	H7TM5DMXY
AD	AD	AD	NA12-399	6	5	NA	no LBs	0	E3E4	920	81	male	Caucasian	4	8.2	H7TM5DMXY
AD	AD	AD	NA12-400	6	5	NA	no LBs	0	E3E4	980	64	male	Caucasian	NA	3.6	HCLTJDMXY
AD	AD	AD	NA12-430	6	5	NA	no LBs	0	E3E3	1020	60	male	Caucasian	NA	4.8	H7TM5DMXY
LBD	LBD_AS	DLBD/PA/AVM	NA12-463	3	5	15	DLBD	0	E3E4	1060	69	male	Afro-American	NA	6.9	HCW3LDMXY
CONTROL	CONTROL	PART	NA12-465	2	0	NA	no LBs	0	E2E3	1320	81	male	Caucasian	29	6.7	H7T3VDMXY
LBD	LBD_ATS	DLBD/AD, early	NA12-470	4	5	16	DLBD	0	E3E3	1120	84	female	Caucasian	40	5.9	H7TM5DMXY
LBD	LBD_S	TLBD/SC/ASCVD	NA13-024	0	1	6	TLBD	0	E3E4	1180	68	male	Caucasian	10	5.7	HCVYHDMXY
PA	PA	PA/lacune	NA13-042	2	3	NA	no LBs	0	E3E4	960	75	female	Caucasian	NA	8	HCLTJDMXY
LBD	LBD_ATS	DLBD /AD, early/CA2 scl	NA13-047	4	4	25	DLBD	1	E3E4	900	54	male	Caucasian	5	4.5	H5MYFDMXY
LBD	LBD_ATS	DLBD /AD, early	NA13-060	4	3	20	DLBD	0	E3E3	1000	93	male	Caucasian	10	2.7	H5MYFDMXY
LBD	LBD_ATS	DLBD/AD, early	NA13-062	4	5	12	DLBD	0	E3E4	1240	75	male	Caucasian	15	4	H7T3VDMXY
LBD	LBD_S	TLBD	NA13-063	0	0	10	TLBD	0	E2E3	1060	58	male	Caucasian	NA	5.7	HCLTJDMXY
LBD	LBD_AS	DLBD/PA/Fahr/OA/LGN	NA13-065	3	3	16	DLBD	0	E3E3	1140	81	female	Caucasian	NA	4.5	HCW3LDMXY
LBD	LBD_ATS	DLBD/AD, early/ASCVD	NA13-072	4	5	7	DLBD	1	E3E4	1040	84	female	Caucasian	15	5.9	H7TM5DMXY
CONTROL	CONTROL	PART/Fahr	NA13-093	3	0	NA	no LBs	0	E3E3	1360	84	male	Caucasian	28	5.2	HFCMNDMXY
LBD	LBD_AS	DLBD/PA	NA13-098	3	3	30	DLBD	1	E3E3	1000	81	female	Caucasian	NA	1.2	H7T3VDMXY
LBD	LBD_S	TLBD	NA13-116	2	1	7	TLBD	0	E3E3	1300	72	male	Caucasian	12	8.1	H7T3VDMXY
LBD	LBD_AS	DLBD/PA	NA13-129	2	3	20	DLBD	0	E3E3	1260	66	male	Caucasian	NA	3.4	HCVYHDMXY
LBD	LBD_ATS	DLBD/AD, early	NA13-204	4	5	16	DLBD	0	E3E4	1260	90	male	Caucasian	6	7.9	H7T3VDMXY
LBD	LBD_S	DLBD/PA/HpScl (LATE)	NA13-209	2	1	18	DLBD	1	E3E3	1260	85	male	Caucasian	4	5.7	HCW3LDMXY
LBD	LBD_ATS	DLBD/PA v AD, early	NA13-214	4	5	7	DLBD	0	E3E4	1320	79	male	Caucasian	4	7.9	HFF5HDMXY
LBD	LBD_AS	DLBD/PA/VaD	NA13-218	3	3	20	DLBD	0	E3E4	1060	72	male	Caucasian	4	7.6	HFCMNDMXY
CONTROL	CONTROL	Normal/Fahr	NA13-252	0	0	NA	no LBs	0	E2E3	889	85	female	Caucasian	NA	7.7	HFCMNDMXY
CONTROL	CONTROL	PART/VaD	NA13-260	3	0	NA	no LBs	0	E2E3	1240	89	male	Caucasian	NA	7.3	H7TM5DMXY
CONTROL	CONTROL	PART/ASCVD/Cbl CVA	NA13-271	3	0	NA	no LBs	0	E3E3	1000	91	female	Caucasian	4	4.7	HCW3LDMXY
LBD	LBD_ATS	DLBD/AD, early	NA13-277	4	3	15	DLBD	0	E3E4	1240	79	male	Caucasian	9	5.4	H7T3VDMXY
LBD	LBD_ATS	DLBD /AD, early/CA2 scl	NA13-279	4	5	40	DLBD	1	E3E4	1020	73	female	Caucasian	NA	8.5	H5MYFDMXY
AD	AD	AD	NA13-285	5	5	NA	no LBs	0	E3E4	1060	81	female	Caucasian	NA	7.7	H7TM5DMXY
LBD	LBD_S	DLBD/HpScl (CA2 & CA1)	NA13-297	2	0	12	DLBD	1	E2E3	1040	83	male	Caucasian	3	6.4	HCLTJDMXY
CONTROL	CONTROL	SC	NA13-315	1	1	NA	no LBs	0	E3E4	1420	60	female	Caucasian	NA	6.8	H7T3VDMXY
CONTROL	CONTROL	PART/VaD	NA13-327	3	0	NA	no LBs	NA	E3E3	1340	74	male	Caucasian	NA	5	H5MYFDMXY
LBD	LBD_AS	DLBD/SC	NA13-335	2	3	20	DLBD	1	E3E3	1140	78	female	Caucasian	NA	8.4	HFCMNDMXY
LBD	LBD_AS	DLBD/PA	NA13-342	2	4	12	DLBD	0	E4E4	1160	68	female	Caucasian	NA	5	HCLTJDMXY
AD	AD	AD	NA13-344	5	5	NA	no LBs	0	E3E3	1040	85	male	Caucasian	NA	2.9	H7TM5DMXY
LBD	LBD_S	TLBD/SC/DBS (long-term)	NA13-351	2	1	10	TLBD	1	E3E3	1240	68	male	Caucasian	NA	6.8	HFF5HDMXY
AD	AD	AD	NA13-355	6	5	NA	no LBs	0	E3E4	1060	64	male	Caucasian	NA	3.9	H7TM5DMXY
CONTROL	CONTROL	PART/VaD	NA13-359	3	0	NA	no LBs	0	E3E3	1080	83	female	Caucasian	NA	3.4	HCLTJDMXY
LBD	LBD_ATS	DLBD/AD, early	NA13-360	4	3	14	DLBD	0	E3E3	920	89	female	Caucasian	NA	5	H7TM5DMXY
CONTROL	CONTROL	PART	NA14-025	1	0	NA	no LBs	NA	E3E3	1340	53	male	Caucasian	16	3	HFF5HDMXY
LBD	LBD_ATS	DLBD /AD, early	NA14-034	4	4	35	DLBD	0	E3E3	980	67	female	Caucasian	NA	3.9	H5MYFDMXY
LBD	LBD_ATS	DLBD/AD, early	NA14-036	4	4	15	DLBD	1	E4E4	1260	79	male	Caucasian	5	5.5	H7T3VDMXY
LBD	LBD_AS	DLBD/PA	NA14-054	2	2	8	DLBD	0	E2E4	1260	74	male	Caucasian	NA	7.5	HCVYHDMXY
PA	PA	PA/VaD	NA14-064	3	3	NA	no LBs	NA	E3E3	1080	80	female	Caucasian	17	4.6	HCW3LDMXY
LBD	LBD_ATS	DLBD/AD, early/CAA/VaD	NA14-070	4	4	10	DLBD	1	E4E4	1220	88	female	Caucasian	NA	8.8	H7TM5DMXY
LBD	LBD_ATS	DLBD/AD, early/ASCVD	NA14-123	4	5	16	DLBD	1	E3E4	1160	86	male	Caucasian	8	3.1	HCLTJDMXY
PA	PA	PA	NA14-136	2	3	NA	no LBs	0	E3E4	1280	83	male	Caucasian	3	8	H7TM5DMXY
CONTROL	CONTROL	PART/MI	NA14-150	3	0	NA	no LBs	NA	E3E4	920	89	female	Hispanic	NA	3.8	HCW3LDMXY
CONTROL	CONTROL	PART/VaD	NA14-156	3	0	NA	no LBs	NA	E2E3	1020	93	female	Caucasian	3	7.8	HCLTJDMXY
AD	AD	AD	NA14-159	6	5	NA	no LBs	0	E3E4	1020	82	male	Hispanic	6	4.5	H7TM5DMXY
AD	AD	AD	NA14-161	6	5	NA	no LBs	0	E3E4	960	65	female	Caucasian	7	4.3	H7TM5DMXY
LBD	LBD_S	TLBD/DBS/meningioma	NA14-162	2	0	9	TLBD	0	E2E3	1340	71	male	Caucasian	NA	7.8	HCW3LDMXY
LBD	LBD_AS	DLBD/PA	NA14-172	2	2	24	DLBD	0	E3E3	1320	68	female	Caucasian	11	4.2	HCLTJDMXY
LBD	LBD_AS	DLBD/PA	NA14-198	3	3	9	DLBD	0	E3E3	1260	82	male	Caucasian	23	8.7	HCLTJDMXY
LBD	LBD_AS	DLBD/PA	NA14-204	2	3	18	DLBD	1	E3E3	1240	77	male	Hispanic	60	4.8	HCVYHDMXY
PA	PA	PA/CAA/VaD	NA14-217	3	3	NA	no LBs	NA	E4E4	1120	90	female	Caucasian	11	8.6	HCLTJDMXY
PA	PA	PA/VaD	NA14-219	2	3	NA	no LBs	NA	E3E3	1100	91	female	Caucasian	6	7.4	HCLTJDMXY
LBD	LBD_ATS	DLBD/AD, early/LGN	NA14-221	4	5	25	DLBD	1	E3E4	1080	77	male	Caucasian	16	7.6	HCLTJDMXY
AD	AD	AD	NA14-233	6	5	NA	no LBs	0	E3E4	760	59	female	Caucasian	NA	7.6	H7T3VDMXY
LBD	LBD_S	DLBD/SC/DBS	NA14-253	2	1	22	DLBD	0	E3E4	1040	62	female	Caucasian	7	2.3	HFCMNDMXY
LBD	LBD_S	TLBD/MI's	NA14-289	2	0	8	TLBD	0	E3E3	1380	67	male	Caucasian	NA	6.1	HFCMNDMXY
LBD	LBD_AS	DLBD/PA/VaD/CVA	NA14-322	3	3	20	DLBD	0	E3E4	1300	81	male	Caucasian	3	8.2	HFCMNDMXY
LBD	LBD_ATS	DLBD/PA/VaD/OA/LGN	NA14-324	4	4	10	DLBD	0	E3E4	1080	76	male	Caucasian	15	7.3	HFF5HDMXY
LBD	LBD_S	TLBD	NA14-330	2	0	5	TLBD	0	E3E3	1100	76	female	Caucasian	3	8.7	H7T3VDMXY
AD	AD	AD	NA14-333	6	5	NA	no LBs	0	E3E3	960	82	female	Caucasian	4	4.2	H7T3VDMXY
LBD	LBD_AS	DLBD/PA	NA14-346	2	3	30	DLBD	0	E2E4	1220	68	female	Caucasian	14	5.5	HCVYHDMXY
LBD	LBD_ATS	DLBD/PA/acute CVA	NA14-360	4	3	20	DLBD	1	E3E3	1080	93	male	Caucasian	10	5.8	HCW3LDMXY
LBD	LBD_S	TLBD	NA15-030	2	0	6	TLBD	0	E3E3	1440	75	male	Caucasian	4	5.7	H7TM5DMXY
CONTROL	CONTROL	PART	NA15-031	1	0	NA	no LBs	0	E3E3	860	56	female	Caucasian	NA	9.1	HFF5HDMXY
LBD	LBD_S	BLBD (vs TLBD)	NA15-042	2	0	3	TLBD	1	E3E3	1400	78	male	Caucasian	NA	4.9	HFCMNDMXY
LBD	LBD_AS	PA/BLBD/VaD/OA LGN	NA15-048	2	2	2	BLBD	NA	E3E4	960	92	male	Caucasian	NA	8.6	H7TM5DMXY
LBD	LBD_ATS	DLBD/PA	NA15-052	4	3	14	DLBD	0	E3E4	1300	81	male	Caucasian	12	7.8	HFF5HDMXY
AD	AD	AD	NA15-058	5	5	NA	no LBs	0	E3E4	980	83	female	Hispanic	NA	3.1	H7T3VDMXY
LBD	LBD_AS	DLBD/PA/MI's	NA15-066	3	4	15	DLBD	0	E3E4	1200	88	male	Caucasian	6	6.8	HCW3LDMXY
AD	AD	AD	NA15-068	6	5	NA	no LBs	0	E3E4	1040	68	male	Caucasian	7	7.9	H7T3VDMXY
LBD	LBD_AS	DLBD/PA	NA15-070	2	5	20	DLBD	0	E3E3	1140	78	female	Caucasian	15	2.3	HCLTJDMXY
LBD	LBD_ATS	DLBD/AD, early	NA15-078	4	3	10	DLBD	0	E3E3	1140	84	female	Caucasian	3	8	H7TM5DMXY
LBD	LBD_ATS	DLBD/PA/HpScl/leuko/crib/LGN/ARTAG	NA15-120	4	2	20	DLBD	1	E3E3	960	88	female	Caucasian	NA	4.7	HFF5HDMXY
CONTROL	CONTROL	PART/NPH	NA15-127	3	0	NA	no LBs	NA	E3E3	840	72	male	Caucasian	4	6.3	H5MYFDMXY
CONTROL	CONTROL	PART	NA15-132	3	0	NA	no LBs	NA	E2E3	1100	92	female	Caucasian	NA	4.3	H7T3VDMXY
LBD	LBD_ATS	DLBD/AD, early/VaD	NA15-143	4	4	30	DLBD	1	E3E4	960	86	female	Caucasian	NA	6.8	HCLTJDMXY
LBD	LBD_AS	DLBD/PA/Weston Hurst	NA15-161	3	5	25	DLBD	0	E3E4	1360	80	male	Caucasian	NA	5.6	HFCMNDMXY
LBD	LBD_ATS	DLBD/AD, early v PA	NA15-163	4	3	22	DLBD	1	E3E4	1560	68	male	Caucasian	4	1.6	H7TM5DMXY
LBD	LBD_AS	DLBD/PA/VaD/IOH	NA15-187	3	3	10	DLBD	1	E3E3	1440	84	male	Caucasian	4	7	HFCMNDMXY
LBD	LBD_S	TLBD (pure)	NA15-206	1	0	7	TLBD	1	E2E3	1120	57	male	Caucasian	NA	2.5	HCLTJDMXY
LBD	LBD_AS	DLBD/PA	NA15-207	3	4	16	DLBD	0	E3E4	1100	78	male	Caucasian	1	6.7	HCVYHDMXY
LBD	LBD_AS	DLBD/PA	NA15-234	3	5	12	DLBD	0	E3E3	1260	83	male	Caucasian	NA	2	HCLTJDMXY
LBD	LBD_ATS	DLBD/AD, early	NA15-262	4	4	10	DLBD	0	E3E4	1140	77	female	Caucasian	7	2.9	H7T3VDMXY
LBD	LBD_AS	DLBD/SC	NA15-267	2	3	14	DLBD	0	E3E4	1060	83	female	Caucasian	20	3.6	HFCMNDMXY
LBD	LBD_AS	DLBD/PA	NA15-269	1	3	7	DLBD	1	E3E4	1080	79	female	Caucasian	NA	8.4	HCVYHDMXY
LBD	LBD_AS	DLBD/PA	NA15-271	3	3	25	DLBD	0	E3E3	1100	78	female	Caucasian	10	2.2	H7T3VDMXY
LBD	LBD_AS	DLBD/PA/ASCVD	NA15-273	3	3	15	DLBD	0	E3E3	1280	84	male	Caucasian	NA	3.6	HCW3LDMXY
PA	PA	PA/VaD	NA15-301	2	3	NA	no LBs	NA	E4E4	1400	79	male	Caucasian	NA	2.6	HFF5HDMXY
CONTROL	CONTROL	PART/acute MI's	NA15-305	2	0	NA	no LBs	NA	E3E3	1000	77	male	Caucasian	NA	4.7	HCW3LDMXY
CONTROL	CONTROL	PART/metabolic	NA15-333	1	0	NA	no LBs	0	E3E3	1060	74	female	Caucasian	5	2.8	HCLTJDMXY
LBD	LBD_AS	DLBD/PA	NA16-008	3	5	16	DLBD	0	E3E3	1140	84	male	Caucasian	3	1.4	HCLTJDMXY
LBD	LBD_ATS	DLBD ( cLBs)/AD, early	NA16-017	4	5	35	DLBD	0	E4E4	1100	59	female	Caucasian	NA	7.6	H5MYFDMXY
PA	PA	PA/VaD/leuko	NA16-045	3	3	NA	no LBs	NA	E3E3	1240	88	male	Caucasian	NA	5.2	HFF5HDMXY
LBD	LBD_AS	DLBD/PA/CVA	NA16-069	3	4	12	DLBD	1	E3E4	1140	74	male	Caucasian	2	4.6	HCW3LDMXY
LBD	LBD_S	DLBD	NA16-075	2	0	15	DLBD	0	E2E3	1120	66	male	Caucasian	NA	4.7	H5MYFDMXY
LBD	LBD_S	TLBD	NA16-090	2	0	5	TLBD	0	E3E3	1200	66	male	Caucasian	NA	5.7	HCLTJDMXY
PA	PA	PA/VaD	NA16-098	3	3	NA	no LBs	NA	E3E3	1100	76	male	Caucasian	6	5.3	HCVYHDMXY
CONTROL	CONTROL	PART/NPH	NA16-100	3	0	NA	no LBs	NA	E3E4	1140	85	female	Caucasian	13	6.9	H7T3VDMXY
LBD	LBD_ATS	DLBD/AD, early	NA16-155	4	5	15	DLBD	1	E3E3	1080	89	male	Caucasian	4	4.4	H7TM5DMXY
AD	AD	AD	NA16-176	5	5	NA	no LBs	0	E3E3	1100	86	male	Caucasian	NA	4.3	H7T3VDMXY
CONTROL	CONTROL	Normal	NA16-182	0	0	NA	no LBs	0	E2E3	860	94	female	Caucasian	NA	4	H7TM5DMXY
LBD	LBD_ATS	DLBD/AD, early/CAA/leuko	NA16-190	4	4	15	DLBD	1	E4E4	1180	76	male	Caucasian	19	5.6	H7TM5DMXY
AD	AD	AD	NA16-208	6	5	NA	no LBs	0	E3E3	920	81	female	Caucasian	8	7.5	H7T3VDMXY
LBD	LBD_AS	DLBD/PA	NA16-217	3	5	18	DLBD	1	E4E4	1400	66	male	Caucasian	7	6.4	HCVYHDMXY
LBD	LBD_ATS	DLBD/AD, early/	NA16-242	4	3	12	DLBD	0	E3E3	1240	88	male	Caucasian	12	6.4	HCLTJDMXY
LBD	LBD_AS	DLBD/PA	NA16-267	2	3	8	DLBD	0	E3E3	1160	77	female	Caucasian	7	6.1	HCVYHDMXY
CONTROL	CONTROL	PART/contusion/hydrocephalus	NA16-273	2	0	NA	no LBs	NA	E3E3	1220	78	male	Caucasian	4	5.1	HFCMNDMXY
AD	AD	AD	NA16-280	6	5	NA	no LBs	0	E2E3	900	91	female	Caucasian	NA	2.9	H7T3VDMXY
LBD	LBD_ATS	DLBD/AD, early/HpScl	NA16-297	4	3	22	DLBD	1	E3E3	1080	87	male	Caucasian	7	4.5	H5MYFDMXY
LBD	LBD_ATS	DLBD/PA	NA16-300	4	3	12	DLBD	1	E3E4	1260	74	male	Caucasian	NA	5.8	HCVYHDMXY
LBD	LBD_ATS	DLBD/PA	NA16-332	4	5	18	DLBD	0	E3E4	1380	71	male	Caucasian	5	7.4	HCVYHDMXY
LBD	LBD_ATS	DLBD/AD, early	NA16-335	4	4	16	DLBD	0	E4E4	1120	76	male	Caucasian	7	1.4	H7T3VDMXY
LBD	LBD_AS	DLBD/PA	NA16-362	2	3	20	DLBD	0	E2E4	1260	73	male	Caucasian	48	6.6	HCVYHDMXY
LBD	LBD_AS	DLBD/PA/CAA/CVA	NA16-365	3	3	5	DLBD	0	E3E3	1020	71	female	Caucasian	8	4.6	HCW3LDMXY
LBD	LBD_AS	DLBD/PA	NA16-395	3	4	15	DLBD	1	E3E4	1040	75	female	Eastern Indian	13	7.4	HCVYHDMXY
LBD	LBD_S	DLBD/PART	NA16-424	3	1	14	DLBD	1	E3E3	1080	89	male	Caucasian	17	6.6	HFCMNDMXY
LBD	LBD_ATS	DLBD/AD, early/polyglucosan	NA17-026	4	5	7	DLBD	1	E3E3	1420	81	male	Caucasian	NA	6.6	HCLTJDMXY
LBD	LBD_ATS	DLBD/AD, early/meningioma	NA17-035	4	3	20	DLBD	0	E3E4	1100	76	male	Caucasian	NA	8.8	HCLTJDMXY
LBD	LBD_AS	DLBD/PA/CblScl	NA17-045	3	3	10	DLBD	1	E3E4	1280	84	male	Caucasian	4	7	HCW3LDMXY
LBD	LBD_AS	DLBD/PA/CVA	NA17-058	2	2	16	DLBD	1	E2E4	1140	76	male	Caucasian	16	8.6	HCW3LDMXY
LBD	LBD_AS	DLBD/PA/ASCVD	NA17-065	3	4	15	DLBD	1	E3E3	1040	84	male	Caucasian	3	7.2	HCW3LDMXY
LBD	LBD_S	TLBD/NFT (PART)/DBS	NA17-079	2	0	12	TLBD	1	E2E3	1240	79	female	Caucasian	17	5.2	HFCMNDMXY
LBD	LBD_AS	DLBD/PA	NA17-107	3	3	20	DLBD	0	E3E3	1160	58	male	Caucasian	7	3.9	HCVYHDMXY
LBD	LBD_ATS	DLBD/AD, early	NA17-169	4	5	18	DLBD	1	E3E3	1120	65	female	Caucasian	10	6.4	H7TM5DMXY
LBD	LBD_ATS	DLBD/AD, early	NA17-174	4	4	10	DLBD	1	E3E3	1300	84	male	Caucasian	NA	5.9	H7T3VDMXY
CONTROL	CONTROL	Normal/hydrocephalus (s/p VP shunt)	NA17-175	0	0	NA	no LBs	0	E2E3	780	75	male	Caucasian	NA	5.9	H7TM5DMXY
AD	AD	AD	NA17-179	5	5	NA	no LBs	0	E3E3	1000	78	female	Caucasian	3	5.7	H5MYFDMXY
LBD	LBD_ATS	DLBD/AD, early	NA17-190	4	3	20	DLBD	0	E3E3	1460	75	male	Caucasian	NA	8.4	H7T3VDMXY
LBD	LBD_AS	DLBD/PA/MI's	NA17-200	3	3	20	DLBD	0	E4E4	1200	83	female	Caucasian	16	6.1	HCW3LDMXY
LBD	LBD_S	TLBD/SC/	NA17-228	2	1	6	TLBD	0	E3E3	1260	83	male	Caucasian	19	7.2	HCW3LDMXY
PA	PA	PA/VaD/NPH	NA17-245	3	3	NA	no LBs	NA	E3E4	1240	85	male	Caucasian	14	4.8	HCVYHDMXY
LBD	LBD_ATS	DLBD/PA	NA17-260	4	3	18	DLBD	0	E3E4	1320	82	male	Caucasian	15	7	H7T3VDMXY
LBD	LBD_ATS	DLBD/AD, early	NA17-262	4	5	15	DLBD	1	E2E3	1140	80	male	Caucasian	10	5.1	H7TM5DMXY
LBD	LBD_AS	DLBD/PA	NA17-274	2	3	12	DLBD	1	E3E3	1180	85	female	Caucasian	10	7.8	HCVYHDMXY
LBD	LBD_S	TLBD	NA17-277	0	1	5	TLBD	0	E3E4	1480	71	male	Caucasian	4	8.6	H5MYFDMXY
LBD	LBD_ATS	DLBD/AD, early/ARTAG/acute CVA/MI's	NA17-285	4	3	25	DLBD	1	E3E3	1400	76	male	Caucasian	NA	4.6	HCLTJDMXY
LBD	LBD_AS	DLBD/PA	NA17-311	3	2	15	DLBD	1	E2E3	1000	90	female	Caucasian	18	5	HCVYHDMXY
LBD	LBD_AS	DLBD/PA	NA17-322	3	4	15	DLBD	0	E3E4	1360	77	male	Caucasian	5	5.2	HFF5HDMXY
LBD	LBD_AS	DLBD ( LBs)/PA	NA17-323	3	3	18	DLBD	0	E3E3	900	88	female	Caucasian	NA	3.2	H5MYFDMXY
LBD	LBD_AS	DLBD/PA v AD, early/	NA17-334	3	4	25	DLBD	1	E4E4	1080	69	female	Caucasian	15	5.5	H7T3VDMXY
LBD	LBD_AS	DLBD/PA/contusions/siderosis	NA17-335	1	2	10	DLBD	0	E3E4	1180	69	female	Caucasian	3	8.2	HCW3LDMXY
LBD	LBD_ATS	DLBD/AD, early	NA17-337	4	4	10	DLBD	0	E3E4	1140	76	male	Caucasian	6	7.2	H7T3VDMXY
PA	PA	PA/VaD	NA17-338	3	3	NA	no LBs	NA	E3E3	960	79	female	Caucasian	9	2.8	H7TM5DMXY
LBD	LBD_ATS	DLBD/PA v AD, early	NA17-339	4	4	20	DLBD	1	E4E4	1200	71	male	Caucasian	6	6.2	H7T3VDMXY
CONTROL	CONTROL	PART	NA17-342	3	0	NA	no LBs	0	E3E3	1200	74	male	Caucasian	15	8.1	HCVYHDMXY
LBD	LBD_S	DLBD/PA (LRRK2 M1646T)	NA17-355	3	1	12	DLBD	1	E3E4	1240	81	male	Caucasian	7	6	HFF5HDMXY
AD	AD	AD	NA17-359	6	4	NA	no LBs	0	E4E4	960	81	female	Caucasian	2	8.2	H5MYFDMXY
LBD	LBD_AS	DLBD/PA/VaD	NA17-371	3	3	16	DLBD	1	E3E3	1200	82	male	Caucasian	22	4.2	HFCMNDMXY
LBD	LBD_AS	DLBD/PA/ LB/PSD (pallidonigral)	NA17-374	3	3	32	DLBD	0	E3E4	1060	74	female	Caucasian	13	7.4	H7T3VDMXY
LBD	LBD_AS	DLBD/PA	NA17-377	3	5	10	DLBD	0	E3E4	1060	80	male	Caucasian	3	3.3	HCLTJDMXY
PA	PA	PA	NA17-400	2	3	NA	no LBs	0	E2E3	1360	84	male	Caucasian	NA	8.1	H5MYFDMXY
LBD	LBD_ATS	DLBD/PA/DBS	NA17-406	4	3	8	DLBD	0	E3E3	1300	66	male	Caucasian	NA	7.6	HFF5HDMXY
LBD	LBD_S	TLBD/SC/VaD	NA17-408	2	1	4	TLBD	0	E2E4	1080	68	female	Caucasian	4	7.4	HCW3LDMXY
LBD	LBD_ATS	DLBD /AD, early	NA18-010	4	4	16	DLBD	0	E3E3	1020	68	female	Caucasian	NA	6.3	H7T3VDMXY
LBD	LBD_S	TLBD/PART	NA18-015	2	0	8	TLBD	0	E3E3	1320	72	male	Caucasian	NA	5.5	H7T3VDMXY
CONTROL	CONTROL	PART	NA18-019	2	0	NA	no LBs	1	E3E4	1260	64	female	Caucasian	NA	8.6	HCVYHDMXY
LBD	LBD_ATS	DLBD /PA/VaD (CblScl)	NA18-021	4	5	20	DLBD	1	E3E4	1300	72	male	Caucasian	13	3.4	H7T3VDMXY
LBD	LBD_ATS	AD/DLBD/ASCVD	NA18-029	6	5	7	DLBD	0	E3E4	1000	86	female	Caucasian	NA	5.3	HCVYHDMXY
LBD	LBD_ATS	AD/DLBD	NA18-044	6	5	7	DLBD	0	E3E3	920	90	female	Caucasian	NA	3.6	H7TM5DMXY
LBD	LBD_ATS	DLBD ( LBs)/AD	NA18-049	5	5	20	DLBD	1	E4E4	1200	70	male	Caucasian	NA	2.3	H5MYFDMXY
LBD	LBD_ATS	TLBD/AD, early (CA2 NFT)	NA18-053	4	3	6	TLBD	0	E3E4	1260	75	male	Caucasian	NA	7.5	HCVYHDMXY
LBD	LBD_AS	DLBD/PA	NA18-058	2	4	8	DLBD	0	E3E4	1120	74	female	Caucasian	NA	1.9	HFF5HDMXY
LBD	LBD_S	TLBD/VaD/focal cortical dysgenesis	NA18-070	2	0	3	TLBD	0	E3E3	1280	64	male	Caucasian	12	7.8	HFCMNDMXY
LBD	LBD_ATS	AD/DLBD/VaD	NA18-077	6	5	8	DLBD	1	E3E4	1020	75	male	Caucasian	120	4.4	HFF5HDMXY
CONTROL	CONTROL	PART	NA18-093	1	0	NA	no LBs	NA	E3E3	1240	73	male	Caucasian	12	8	HCLTJDMXY
LBD	LBD_AS	DLBD/PA/	NA18-095	3	5	16	DLBD	1	E3E4	1160	75	male	Caucasian	12	9.3	HFCMNDMXY
LBD	LBD_AS	DLBD/PA	NA18-114	3	3	12	DLBD	1	E2E4	1060	73	female	Caucasian	18	5.3	HCVYHDMXY
LBD	LBD_ATS	DLBD/AD, early	NA18-126	4	3	24	DLBD	0	E3E3	1200	66	female	Caucasian	NA	6.9	H7T3VDMXY
LBD	LBD_ATS	DLBD/PA v AD, early (DBS right side)	NA18-132	4	4	10	DLBD	0	E3E4	1380	73	male	Caucasian	NA	6.8	HFF5HDMXY
AD	AD	AD	NA18-133	6	5	NA	no LBs	0	E3E3	1200	70	male	Caucasian	NA	6.3	H5MYFDMXY
LBD	LBD_AS	DLBD/PA	NA18-139	3	4	9	DLBD	1	E3E4	1480	70	male	Caucasian	NA	6.3	HCVYHDMXY
LBD	LBD_ATS	TLBD/SC/OA/LGN	NA18-143	4	3	6	TLBD	1	E3E4	1100	74	male	Caucasian	NA	8.1	HCW3LDMXY
LBD	LBD_S	TLBD (v BLBD)/SC/ASCVD	NA18-148	1	1	7	TLBD	1	E3E3	1360	86	male	Caucasian	14	8.6	HCVYHDMXY
LBD	LBD_AS	DLBD /PA/PSD/	NA18-172	2	2	12	DLBD	1	E3E4	1180	78	male	Caucasian	5	4.9	H7T3VDMXY
LBD	LBD_AS	DLBD/PA/	NA18-173	3	3	10	DLBD	1	E3E3	1080	71	male	Caucasian	7	6.9	H5MYFDMXY
LBD	LBD_AS	TLBD/PA/OA/LGN	NA18-174	2	3	4	TLBD	0	E3E3	1240	80	male	Caucasian	13	8.5	H5MYFDMXY
LBD	LBD_ATS	AD/leuko/DLBD	NA18-175	5	3	7	DLBD	0	E4E4	820	80	male	Caucasian	3	8.4	H5MYFDMXY
LBD	LBD_AS	DLBD/PA/OA/hydrocephalus	NA18-177	3	3	10	DLBD	0	E3E3	1440	87	male	Caucasian	NA	4.8	HCW3LDMXY
LBD	LBD_TS	DLBD/PART/AGD/ARTAG/ CTE	NA18-203	4	0	8	DLBD	0	E3E3	1220	77	male	Caucasian	NA	6.8	HFCMNDMXY
LBD	LBD_ATS	DLBD/AD, early	NA18-206	4	5	14	DLBD	1	E3E4	1380	69	male	Caucasian	NA	5	H7T3VDMXY
LBD	LBD_S	TLBD/SC/	NA18-214	2	1	10	TLBD	1	E3E3	1300	76	male	Caucasian	11	6.6	HCW3LDMXY
LBD	LBD_S	TLBD/NFT (PART)	NA18-224	3	0	12	TLBD	1	E3E4	1260	68	male	Caucasian	4	6.6	HFCMNDMXY
LBD	LBD_ATS	DLBD/AD, early/VaD	NA18-238	5	4	25	DLBD	1	E4E4	1180	63	male	Caucasian	NA	6.1	HCLTJDMXY
LBD	LBD_S	DLBD v TLBD/PART/VaD	NA18-247	2	0	8	DLBD	1	E2E4	1220	74	male	Caucasian	NA	7.4	H7T3VDMXY
CONTROL	CONTROL	Normal	NA18-255	0	0	NA	no LBs	NA	E3E3	1340	63	male	Caucasian	NA	8.1	HFF5HDMXY
LBD	LBD_ATS	DLBD ( LBs)/AD	NA18-265	5	5	30	DLBD	1	E3E4	1260	74	male	Caucasian	20	7.4	H5MYFDMXY
LBD	LBD_AS	DLBD/PA	NA18-274	3	2	5	DLBD	0	E4E4	1000	78	female	Caucasian	NA	6.4	HCVYHDMXY
CONTROL	CONTROL	PART/NPH	NA18-279	3	0	NA	no LBs	0	E2E3	1220	82	male	Caucasian	NA	6.8	HFCMNDMXY
LBD	LBD_ATS	DLBD/AD (CWP)/CAA	NA18-281	5	5	35	DLBD	1	E3E4	1120	68	male	Caucasian	NA	2	H5MYFDMXY
LBD	LBD_ATS	DLBD/PA/ASCVD/MI	NA18-285	4	5	16	DLBD	0	E3E3	1100	82	female	Caucasian	4	8.8	HCW3LDMXY
LBD	LBD_ATS	DLBD/AD, early/ASCVD	NA18-288	4	5	15	DLBD	1	E3E4	1180	84	female	Caucasian	17	7.4	H7TM5DMXY
LBD	LBD_S	TLBD/CAA/PART	NA18-300	2	0	5	TLBD	1	E2E3	1380	78	male	Caucasian	24	7.7	HFF5HDMXY
AD	AD	AD	NA18-314	6	5	NA	no LBs	0	E3E3	1000	58	female	Caucasian	3	9	H5MYFDMXY
LBD	LBD_S	FTLD-TDP/HpScl/TLBD/DBS/SC/VaD/leuko	NA18-317	1	1	5	TLBD	1	E3E3	1040	75	male	Caucasian	13	5.5	H5MYFDMXY
LBD	LBD_S	TLBD/PART	NA18-319	2	0	5	TLBD	0	E3E3	1280	71	male	Caucasian	4	5.4	H7T3VDMXY
LBD	LBD_ATS	DLBD/AD/CblScl	NA18-331	5	5	20	DLBD	1	E4E4	1440	65	male	Caucasian	2	8.7	HCLTJDMXY
LBD	LBD_ATS	DLBD/AD	NA18-333	5	4	15	DLBD	0	E3E3	1040	75	male	Caucasian	NA	7.7	H7T3VDMXY
LBD	LBD_AS	DLBD/MSA, incidental/PA	NA18-337	3	2	25	DLBD	1	E3E4	1520	67	male	Caucasian	4	8	HCLTJDMXY
LBD	LBD_AS	DLBD/PA	NA18-338	2	3	15	DLBD	0	E3E4	1360	74	male	Caucasian	8	6	HFF5HDMXY
LBD	LBD_ATS	DLBD /AD, early	NA18-348	4	3	12	DLBD	1	E3E4	1320	81	male	Caucasian	NA	6.8	H7T3VDMXY
LBD	LBD_AS	TLBD v DLBD/MSA, incidental/SC	NA18-358	3	3	7	DLBD	0	E3E3	1220	75	male	Caucasian	22	8.2	HCVYHDMXY
LBD	LBD_AS	DLBD/PA	NA18-361	2	3	18	DLBD	1	E3E4	1280	71	male	Caucasian	NA	3	H5MYFDMXY
LBD	LBD_S	TLBD/PART	NA18-362	2	0	8	TLBD	1	E3E3	1320	85	male	Caucasian	NA	6.4	H7T3VDMXY
LBD	LBD_ATS	AD, early/VaD/CVA/wallerian (CST)/TLBD	NA18-369	4	4	8	TLBD	0	E3E4	1180	85	female	Caucasian	NA	7.2	H5MYFDMXY
PA	PA	PA/VaD	NA18-374	1	4	NA	no LBs	0	E3E4	1220	69	male	Caucasian	13	3.5	H5MYFDMXY
AD	AD	AD	NA18-381	5	5	NA	no LBs	0	E3E3	1100	87	male	Caucasian	2	8.7	H5MYFDMXY
LBD	LBD_S	TLBD/CA2 Scl/SC/VaD	NA18-385	3	1	12	TLBD	1	E3E3	1140	76	male	Caucasian	11	2.4	HFF5HDMXY
LBD	LBD_ATS	DLBD/AD, early/CAA/VaD (Hp CVA)	NA18-386	5	5	45	DLBD	1	E4E4	1040	76	female	Caucasian	19	6.8	H5MYFDMXY
LBD	LBD_AS	TLBD/SC	NA18-390	3	2	6	TLBD	1	E2E3	920	76	male	Caucasian	6	7	HCVYHDMXY
CONTROL	CONTROL	PART	NA18-392	2	0	NA	no LBs	0	E2E3	1420	64	male	Caucasian	6	2	HCLTJDMXY
LBD	LBD_AS	DLBD/PA	NA18-394	3	3	25	DLBD	1	E3E4	1200	80	male	Caucasian	NA	6.3	HCVYHDMXY
CONTROL	CONTROL	SC	NA18-418	3	1	NA	no LBs	1	E3E3	1160	88	male	Caucasian	NA	5.5	HCW3LDMXY
LBD	LBD_ATS	TLBD/AD, early/ASCVD/leuko	NA18-419	4	5	5	TLBD	1	E2E3	1160	81	male	Caucasian	4	4.2	HFF5HDMXY
LBD	LBD_AS	DLBD/PA/DBS	NA18-422	3	3	8	DLBD	1	E2E3	1260	72	male	Caucasian	7	7.7	HCW3LDMXY
CONTROL	CONTROL	PART/ASCVD/leuko	NA18-427	1	0	NA	no LBs	NA	E3E3	1440	92	female	Caucasian	NA	2.3	H7TM5DMXY
LBD	LBD_ATS	DLBD/AD	NA18-429	5	5	20	DLBD	0	E3E4	1080	64	male	Caucasian	12	6.5	H5MYFDMXY
LBD	LBD_AS	TLBD/PA/ASCVD (TAG)	NA18-430	2	3	5	TLBD	1	E3E3	1200	85	male	Caucasian	NA	4.9	H5MYFDMXY
CONTROL	CONTROL	Normal/SDH	NA19-002	0	0	NA	no LBs	NA	E2E3	1060	58	female	Caucasian	NA	3.3	H7TM5DMXY
LBD	LBD_ATS	DLBD /AD, early	NA19-009	4	3	20	DLBD	0	E3E3	1020	88	female	Caucasian	4	8	H7T3VDMXY
LBD	LBD_ATS	TLBD/PA/DBS	NA19-021	4	2	6	TLBD	1	E3E4	1520	61	male	Caucasian	NA	5	H5MYFDMXY
LBD	LBD_S	TLBD/SC	NA19-024	2	1	4	TLBD	0	E3E3	1380	78	male	Caucasian	10	4.1	HCVYHDMXY
AD	AD	AD	NA19-028	6	5	NA	no LBs	0	E3E4	900	72	female	Caucasian	4	5.8	H5MYFDMXY
LBD	LBD_AS	TLBD/PA/DBS/ASCVD	NA19-029	3	3	6	TLBD	0	E3E3	1280	75	male	Caucasian	10	3	H5MYFDMXY
LBD	LBD_ATS	DLBD/AD, early	NA19-042	4	3	30	DLBD	0	E3E4	1160	77	female	Caucasian	4	5.3	H7T3VDMXY
LBD	LBD_ATS	DLBD/PA	NA19-045	4	2	15	DLBD	0	E3E3	1560	75	male	Caucasian	15	8.7	H5MYFDMXY
LBD	LBD_ATS	DLBD/PA	NA19-050	4	3	25	DLBD	0	E3E3	1140	69	female	Caucasian	NA	6.3	HFF5HDMXY
LBD	LBD_ATS	AD/DLBD/OA/LGN	NA19-052	6	5	15	DLBD	0	E3E3	920	89	female	Caucasian	NA	2.7	HFF5HDMXY
LBD	LBD_ATS	DLBD/AD, early/CAA/MI's/leuko	NA19-055	4	5	7	DLBD	0	E2E4	1100	72	female	Caucasian	5	6.8	H7TM5DMXY
LBD	LBD_ATS	AD/DLBD /ASCVD	NA19-058	6	5	5	DLBD	0	E3E4	1040	87	female	Caucasian	20	8	HCLTJDMXY
LBD	LBD_ATS	DLBD/AD, early	NA19-060	5	5	20	DLBD	0	E4E4	1180	75	male	Caucasian	16	6	H5MYFDMXY
LBD	LBD_ATS	DLBD/AD	NA19-062	6	5	20	DLBD	1	E3E3	960	78	female	Caucasian	4	7	H7T3VDMXY
LBD	LBD_AS	TLBD/PSP, early/PA	NA19-082	3	3	15	TLBD	0	E3E3	1280	79	male	Caucasian	NA	5	HCLTJDMXY
LBD	LBD_ATS	DLBD/AD, early/anoxia/acute MI's	NA19-088	4	3	22	DLBD	0	E4E4	1080	78	male	Caucasian	6	7.5	H7TM5DMXY
LBD	LBD_S	TLBD/PART/DBS	NA19-089	3	0	5	TLBD	0	E3E3	1140	78	female	Caucasian	5	8.7	HCLTJDMXY
LBD	LBD_ATS	DLBD/PA	NA19-090	4	4	30	DLBD	1	E3E4	1060	73	female	Caucasian	5	8.3	H7T3VDMXY
LBD	LBD_S	TLBD/PART/ASCVD	NA19-092	3	0	5	TLBD	0	E3E3	1060	89	female	Caucasian	17	6	H7TM5DMXY
LBD	LBD_ATS	DLBD/AD, early/VaD	NA19-095	4	5	15	DLBD	1	E3E4	940	90	female	Caucasian	11	3.6	H7T3VDMXY
LBD	LBD_TS	TLBD/NFT (PART)	NA19-096	4	0	10	TLBD	1	E3E3	1100	82	male	Caucasian	NA	7	HFCMNDMXY
LBD	LBD_S	TLBD/PART/ASCVD/CVA	NA19-097	2	0	6	TLBD	1	E3E3	1220	78	female	Caucasian	3	8.8	HCLTJDMXY
LBD	LBD_S	TLBD/PART/VaD/leuko/lacunes	NA19-104	2	0	8	TLBD	0	E3E3	1200	91	male	Caucasian	8	5.5	HCLTJDMXY
LBD	LBD_AS	DLBD/PA	NA19-105	3	4	15	DLBD	0	E3E4	1240	72	male	Caucasian	9	2.6	HCVYHDMXY
LBD	LBD_AS	TLBD/PA/ASCVD	NA19-109	2	3	6	TLBD	1	E3E3	1260	78	male	Caucasian	15	6.8	H5MYFDMXY
LBD	LBD_ATS	TLBD/AD, early/CAA	NA19-111	4	5	8	TLBD	1	E3E4	1320	80	male	Caucasian	20	7	HFF5HDMXY
LBD	LBD_AS	DLBD /PA	NA19-115	3	4	25	DLBD	1	E3E4	1080	82	female	Caucasian	17	4	H5MYFDMXY
LBD	LBD_ATS	AD/TLBD/CAA/leuko/OA/LGN	NA19-117	5	4	10	TLBD	0	E3E3	1100	85	male	Caucasian	5	5.3	HCW3LDMXY
LBD	LBD_S	DLBD/SC	NA19-120	1	1	16	DLBD	0	E2E4	1300	66	male	Caucasian	14	6.5	HFCMNDMXY
LBD	LBD_AS	TLBD/PA/VaD	NA19-125	3	3	7	TLBD	1	E2E3	1180	78	male	Caucasian	19	7.6	H7T3VDMXY
LBD	LBD_AS	DLBD /PA	NA19-131	3	4	24	DLBD	0	E3E4	1440	66	male	Caucasian	2	6.4	H5MYFDMXY
CONTROL	CONTROL	PART/hydrocephalus (s/p VPS)/VaD/siderosis	NA19-132	2	0	NA	no LBs	NA	E3E3	1540	73	male	Caucasian	12	7	HCVYHDMXY
LBD	LBD_AS	DLBD/PA	NA19-136	3	3	18	DLBD	0	E3E4	1020	71	female	Caucasian	3	5.6	H5MYFDMXY
LBD	LBD_S	TLBD/PART/ALS (mild)	NA19-137	3	0	3	TLBD	1	E3E3	1360	69	male	Caucasian	NA	8	H7TM5DMXY
LBD	LBD_AS	TLBD/SC	NA19-141	0	2	12	TLBD	1	E3E3	1360	73	male	Caucasian	5	6.9	HCVYHDMXY
LBD	LBD_S	TLBD/subacute CVA	NA19-156	0	0	8	TLBD	1	E3E4	1240	75	male	Caucasian	8	7.5	HCW3LDMXY
LBD	LBD_ATS	DLBD/AD, early	NA19-167	4	5	8	DLBD	0	E4E4	960	89	female	Caucasian	NA	5.4	HFF5HDMXY
LBD	LBD_ATS	AD/DLBD/VaD (leuko)/Fahr	NA19-169	5	3	20	DLBD	0	E3E3	1220	84	male	Caucasian	NA	5.6	HCW3LDMXY
LBD	LBD_AS	TLBD/PA/ASCVD/lacune/leuko/acute MI's	NA19-170	3	2	4	TLBD	0	E3E3	980	87	female	Caucasian	NA	5.6	H5MYFDMXY
LBD	LBD_AS	DLBD/PA	NA19-188	1	3	16	DLBD	0	E3E3	1080	70	male	Caucasian	NA	4.5	HFF5HDMXY
LBD	LBD_AS	DLBD /PA	NA19-189	3	3	25	DLBD	0	E2E4	960	76	female	Caucasian	24	6.3	H5MYFDMXY
PA	PA	PA	NA19-198	1	2	NA	no LBs	0	E3E3	1220	73	male	Caucasian	NA	8.4	H7TM5DMXY
LBD	LBD_ATS	DLBD/AD, early	NA19-201	4	5	15	DLBD	0	E3E3	1080	89	male	Caucasian	14	2.6	H7T3VDMXY
LBD	LBD_S	TLBD/PART/ASCVD	NA19-206	3	0	5	TLBD	1	E3E3	1080	86	female	Caucasian	17	4.9	H7TM5DMXY
LBD	LBD_AS	DLBD/PA	NA19-224	3	4	7	DLBD	1	E3E3	1140	72	female	Caucasian	NA	3.8	HFF5HDMXY
LBD	LBD_ATS	DLBD/AD, early/nodular heterotopia	NA19-228	4	3	12	DLBD	0	E4E4	1440	68	male	Caucasian	6	6.7	H7T3VDMXY
LBD	LBD_AS	TLBD/SC/leuko	NA19-229	3	2	5	TLBD	0	E2E4	1320	76	male	Caucasian	5	8.3	HCW3LDMXY
LBD	LBD_ATS	DLBD/PA v AD, early	NA19-258	4	3	18	DLBD	0	E3E4	1140	72	female	Caucasian	5	9.1	HFF5HDMXY
LBD	LBD_AS	DLBD/PA/	NA19-262	3	2	10	DLBD	0	E3E4	1240	76	male	Caucasian	4	6.6	HFCMNDMXY
LBD	LBD_S	DLBD/PART	NA19-270	2	0	7	DLBD	1	E3E3	1300	60	male	Caucasian	8	7.2	HFCMNDMXY
LBD	LBD_S	TLBD/leuko	NA19-271	1	0	3	TLBD	1	E3E4	1420	72	female	Caucasian	5	7.1	HCW3LDMXY
LBD	LBD_AS	TLBD/VaD (BG, IC, PVW)/leuko	NA19-274	2	2	7	TLBD	0	E2E3	1060	71	female	Caucasian	NA	8.8	HFCMNDMXY
PA	PA	PA/ASCVD/leuko/polyglucosan	NA19-275	2	3	NA	no LBs	NA	E2E3	1040	87	female	Caucasian	NA	4.5	HCW3LDMXY
LBD	LBD_ATS	TLBD/AD, early/acute CVA (not HD)	NA19-276	4	5	4	TLBD	0	E3E3	1320	84	male	Caucasian	NA	5.7	HCVYHDMXY
LBD	LBD_S	TLBD	NA19-277	2	0	6	TLBD	0	E3E3	1380	71	male	Caucasian	3	8.1	H7T3VDMXY
LBD	LBD_ATS	DLBD/AD, early/Weston Hurst	NA19-278	4	5	5	DLBD	1	E3E4	1560	76	male	Caucasian	1	3.1	H7TM5DMXY
LBD	LBD_ATS	DLBD/AD/VaD/CVA, acute	NA19-286	6	5	20	DLBD	1	E4E4	800	76	female	Caucasian	6	6.2	HCLTJDMXY
LBD	LBD_ATS	AD/DLBD /ASCVD	NA19-290	6	3	25	DLBD	0	E3E3	940	89	female	Caucasian	7	5.6	HCVYHDMXY
LBD	LBD_S	TLBD/PART/acute CVA	NA19-326	2	0	6	TLBD	1	E3E3	1300	78	male	Caucasian	3	9	H7TM5DMXY
LBD	LBD_ATS	DLBD /PA	NA19-349	4	2	30	DLBD	1	E3E3	1120	85	male	Caucasian	NA	8.2	H5MYFDMXY
LBD	LBD_AS	DLBD/PA	NA19-352	2	4	15	DLBD	0	E3E4	1040	81	female	Caucasian	NA	8.6	HFF5HDMXY
CONTROL	CONTROL	PART/hydrocephalus (s/p VPS)	NA19-377	2	0	NA	no LBs	0	E3E3	1100	70	male	Caucasian	NA	3.1	HCLTJDMXY
CONTROL	CONTROL	PART/NPH/ARTAG	NA19-378	3	0	NA	no LBs	0	E3E3	1340	76	female	Caucasian	NA	7.7	H5MYFDMXY
LBD	LBD_AS	DLBD/PA	NA19-381	2	2	16	DLBD	0	E3E3	1340	77	male	Caucasian	7	8.2	HFF5HDMXY
LBD	LBD_AS	DLBD/PA/VaD/	NA19-383	3	2	12	DLBD	0	E3E3	1280	80	male	Caucasian	NA	5.9	HFCMNDMXY
LBD	LBD_ATS	DLBD/AD, early	NA19-402	4	5	8	DLBD	1	E3E4	1120	81	female	Caucasian	10	4	H7TM5DMXY
LBD	LBD_ATS	DLBD/AD, early	NA19-403	4	5	15	DLBD	1	E3E4	980	79	female	Caucasian	NA	6.3	H5MYFDMXY
CONTROL	CONTROL	PART	NA20-002	2	0	NA	no LBs	NA	E3E3	1160	70	male	Caucasian	NA	1.1	H5MYFDMXY
LBD	LBD_ATS	DLBD/AD	NA20-030	4	5	20	DLBD	1	E3E3	960	85	female	Caucasian	NA	7.8	H7T3VDMXY
AD	AD	AD	NA20-037	6	4	NA	no LBs	0	E4E4	1140	68	male	Caucasian	3	6.6	H5MYFDMXY
LBD	LBD_S	PSP/TLBD/PART/	NA20-040	1	0	4	TLBD	1	E3E3	1180	80	male	Caucasian	12	8.1	HFF5HDMXY
LBD	LBD_ATS	DLBD/AD, early	NA20-050	4	3	25	DLBD	1	E3E3	1360	78	male	Caucasian	NA	8.6	H7TM5DMXY
LBD	LBD_S	TLBD/PART/DBS (GPi)	NA20-063	2	0	4	TLBD	1	E3E3	1600	58	male	Caucasian	6	7.5	HCLTJDMXY
CONTROL	CONTROL	PART/VaD	NA20-072	3	0	NA	no LBs	1	E3E3	1240	77	male	Caucasian	6	9.1	HFF5HDMXY
LBD	LBD_ATS	DLBD/AD, early	NA20-077	4	3	20	DLBD	0	E3E3	1160	75	male	Caucasian	2	5.1	H7TM5DMXY
LBD	LBD_ATS	DLBD/AD, early/CAA	NA20-078	4	5	14	DLBD	1	E4E4	1260	74	male	Caucasian	14	8.8	H7TM5DMXY
LBD	LBD_AS	DLBD/PA/anoxia	NA20-119	1	2	10	DLBD	1	E3E4	1220	74	male	Caucasian	NA	6.8	HCW3LDMXY
CONTROL	CONTROL	PART	NA20-121	2	0	NA	no LBs	0	E3E3	1080	74	female	Caucasian	NA	5.6	HCVYHDMXY
LBD	LBD_S	TLBD/ASCVD	NA20-123	0	0	6	TLBD	0	E3E4	1340	57	male	Caucasian	NA	8.1	HFF5HDMXY
LBD	LBD_S	DLBD/anoxia, acute/PART	NA20-126	2	0	24	DLBD	1	E3E3	1220	73	male	Caucasian	14	3.6	HCLTJDMXY
LBD	LBD_AS	DLBD/PA/DBS/ASCVD	NA20-127	2	2	6	DLBD	0	E3E3	1240	72	male	Caucasian	NA	6.6	HCW3LDMXY
LBD	LBD_S	DLBD v TLBD/SC/VaD	NA20-131	3	1	7	DLBD	0	E3E4	1200	81	female	Caucasian	10	4.2	H7T3VDMXY
LBD	LBD_S	TLBD/PART	NA20-144	3	0	7	TLBD	0	E3E3	1300	86	male	Caucasian	18	7.5	HCVYHDMXY
CONTROL	CONTROL	PART/ASCVD/leuko	NA20-153	2	0	NA	no LBs	1	E3E3	1320	75	male	Caucasian	72	8.9	HFF5HDMXY
LBD	LBD_ATS	DLBD/AD/VaD	NA20-160	4	3	15	DLBD	1	E3E4	1180	85	male	Caucasian	23	1.2	HCLTJDMXY
LBD	LBD_AS	DLBD/SC/VaD/Cbl	NA20-162	3	2	12	DLBD	0	E3E3	1000	94	male	Caucasian	6	3.5	HFCMNDMXY
LBD	LBD_ATS	DLBD/PA/ASCVD/leuko	NA20-177	4	3	15	DLBD	1	E3E4	1140	74	male	Caucasian	17	5.8	HCW3LDMXY
LBD	LBD_ATS	DLBD/AD, early	NA20-190	4	3	18	DLBD	1	E2E4	1140	69	male	Caucasian	2	3	H7TM5DMXY
LBD	LBD_AS	TLBD/SC/ASCVD	NA20-200	2	2	8	TLBD	0	E3E4	1300	70	male	Caucasian	12	8.1	HCVYHDMXY
LBD	LBD_AS	DLBD/SC/AGD/ARTAG	NA20-210	3	2	12	DLBD	0	E2E4	1380	66	male	Caucasian	14	7.9	HFCMNDMXY
LBD	LBD_ATS	DLBD/PA	NA20-216	4	3	25	DLBD	NA	E2E3	1120	81	male	Caucasian	5	6.2	HFF5HDMXY
LBD	LBD_ATS	DLBD/AD, early	NA20-231	4	3	6	DLBD	NA	E3E4	1120	94	male	Caucasian	6	7.9	H7TM5DMXY
CONTROL	CONTROL	PART	NA20-234	2	0	NA	no LBs	NA	E3E3	1280	55	female	Caucasian	13	8.3	HCVYHDMXY
LBD	LBD_S	DLBD/PART	NA20-246	2	0	10	DLBD	NA	E3E4	1280	72	male	Caucasian	9	5.4	HFCMNDMXY
CONTROL	CONTROL	PART	NA20-252	2	0	NA	no LBs	0	E2E3	1280	58	male	Caucasian	NA	6.9	HCVYHDMXY
LBD	LBD_S	PSP/TLBD/PART/ARTAG/leuko	NA20-266	2	0	2	TLBD	0	E3E3	1200	67	male	Caucasian	23	2	HFF5HDMXY
CONTROL	CONTROL	PART/cerebellar AVM	NA20-271	2	0	NA	no LBs	NA	E2E3	1100	63	female	Caucasian	NA	7.4	HCW3LDMXY
PA	PA	PA/VaD	NA20-278	3	5	NA	no LBs	0	E3E3	1060	81	male	Caucasian	NA	7.9	HCW3LDMXY
LBD	LBD_ATS	DLBD/AD, early/ASCVD/leuko	NA20-303	4	5	12	DLBD	NA	E2E3	1060	91	female	Caucasian	4	6.9	H7TM5DMXY
PA	PA	PA/VaD	NA20-345	3	3	NA	no LBs	NA	E3E4	1060	73	female	Caucasian	1	6	H7TM5DMXY
LBD	LBD_S	TLBD/PART	NA20-399	2	0	6	TLBD	NA	E3E3	1260	75	female	Caucasian	4	9.3	H7TM5DMXY
LBD	LBD_ATS	DLBD /severe /AD, early/CAA	NA20-436	4	3	24	DLBD	NA	E3E3	940	74	female	Caucasian	NA	1.6	H5MYFDMXY
LBD	LBD_ATS	DLBD/AD, early	NA20-444	4	4	14	DLBD	NA	E3E4	1320	70	male	Caucasian	4	8.1	H7TM5DMXY
CONTROL	CONTROL	PART/leuko/CAA	NA20-446	3	0	NA	no LBs	0	E2E3	1140	97	female	Caucasian	4	7.2	HFF5HDMXY
LBD	LBD_AS	TLBD/SC/ASCVD/leuko	NA20-451	2	2	8	TLBD	NA	E3E3	1240	75	male	Caucasian	6	5.8	HFF5HDMXY
LBD	LBD_ATS	DLBD/AD, early	NA20-473	4	5	20	DLBD	NA	E3E3	1060	77	female	Caucasian	NA	4.1	H7TM5DMXY
LBD	LBD_ATS	DLBD/severe /AD, early/ASCVD/leuko	NA20-487	4	5	22	DLBD	NA	E3E4	1010	75	female	Caucasian	6	3.1	H7TM5DMXY
CONTROL	CONTROL	Normal	NA21-004	0	0	NA	no LBs	0	E3E3	1540	59	male	Caucasian	9	6.8	HFF5HDMXY
LBD	LBD_ATS	DLBD/AD, early	NA21-037	4	5	12	DLBD	NA	E3E3	1240	78	male	Caucasian	6	6.5	H7TM5DMXY
LBD	LBD_ATS	DLBD/AD, early	NA21-040	4	5	9	DLBD	NA	E3E3	1140	77	male	Caucasian	NA	3.3	H7TM5DMXY
PA	PA	PA/ASCVD/leuko	NA21-074	3	3	NA	no LBs	0	E3E3	1100	90	female	Caucasian	6	8.1	HFCMNDMXY
CONTROL	CONTROL	VaD/OA/LGN	NA21-219	0	0	NA	no LBs	0	E3E3	1340	74	male	Caucasian	24	2.5	H7TM5DMXY
LBD	LBD_ATS	DLBD/AD, early	NA98-041	4	5	9	DLBD	0	E3E4	1060	89	female	Caucasian	30	8	H7TM5DMXY
CONTROL	CONTROL	Normal/VaD	NA98-085	0	0	NA	no LBs	0	E3E4	1050	55	female	Caucasian	28	1.5	H7TM5DMXY
PA	PA	PA/VaD	NA98-146	3	5	NA	no LBs	0	E2E4	1120	84	male	Caucasian	46	4.9	HFF5HDMXY
LBD	LBD_AS	DLBD/AGD	NA99-020	2	3	12	DLBD	0	E3E3	1320	73	male	Caucasian	9	4.9	HCLTJDMXY
PA	PA	PA/VaD	NA99-131	2	3	NA	no LBs	0	E3E4	980	82	female	Caucasian	5	4.4	HCVYHDMXY
LBD	LBD_S	TLBD	NA99-167	2	1	4	TLBD	0	E3E3	1400	70	male	Caucasian	3	6.9	H5MYFDMXY
LBD	LBD_S	DLBD/HpScl (CA2)	NA99-187	2	1	4	DLBD	1	E3E4	1150	78	male	Caucasian	5	7.5	HCLTJDMXY
LBD	LBD_ATS	DLBD/AD, early/NIHID	NA99-193	4	3	20	DLBD	0	E3E3	1100	79	female	Caucasian	4	4.5	HCLTJDMXY
LBD	LBD_ATS	AD/DLBD	NA99-212	4	3	6	DLBD	0	E3E3	1290	74	male	Caucasian	5	7.3	H7T3VDMXY
LBD	LBD_ATS	AD/DLBD/VaD	NA99-213	4	3	6	DLBD	1	E3E4	1400	79	male	Caucasian	NA	4.5	HFF5HDMXY
LBD	LBD_AS	DLBD	NA99-224	3	5	8	DLBD	0	E3E4	1220	81	male	Caucasian	6	3.1	H5MYFDMXY

## Sheet: LBD_types_summary
						Thal amyloid phase						Braak NFT stage
LBD types	n, total	XY male	Age, years	Brain weight	APOE e4 positive	0	1	2	3	4	5	0	I	II	III	IV	V	VI	Cingulate LB count
BLBD	2	1	71 ± 29.7	1245 ± 403.1	1	1	1	0	0	0	0	0	0	2	0	0	0	0	2.5 ± 0.7
TLBD	95	0.78	75.3 ± 7.6	1250.7 ± 127.7	0.2	24	9	44	12	2	4	12	10	51	13	8	1	0	6.6 ± 2.5
DLBD	339	0.64	77.6 ± 7.3	1181.8 ± 138.3	0.555	16	29	12	136	53	93	3	9	63	93	152	11	8	15.1 ± 6.8
Type	n total	XY male	Age, years (mean ± SD)	Brain weight, gram (mean ± SD)	APOE ε4 positive	Thal amyloid phase						Braak NFT stage							Cingulate LB count (mean ± SD)
						0	1	2	3	4	5	0	I	II	III	IV	V	VI
Control	81	0.62	76.1 ± 11.2	1176.4 ± 170.7	0.123	74	7	-	-	-	-	11	12	26	32	-	-	-	-
Pathological amyloid (PA)	39	0.59	83.0 ± 6.0	1148.5 ± 116.8	0.487	-	-	5	25	6	3	1	2	16	20	-	-	-	-
Alzheimer’s disease (AD)	53	0.55	77.0 ± 9.8	1033.6 ± 118.6	0.585	-	-	-	4	5	44	-	-	-	-	-	15	38	-
Lewy body disease (LBD)	436	0.67	77.1 ± 7.6	1197.1 ± 139.9	0.479	56	41	39	148	55	97	15	19	116	106	160	12	8	13.2 ± 7.1
LBD (ATS)	178	0.62	78.5 ± 7.4	1170.1 ± 145.4	0.59	-	-	5	68	30	75	-	-	-	-	158	12	8	15.9 ± 7.4
LBD (AS)	161	0.66	77.5 ± 6.6	1196.4 ± 131.6	0.497	-	-	34	80	25	22	2	8	61	90	-	-	-	13.5 ± 6.3
LBD (TS)	2	1	79.5 ± 3.5	1160.0 ± 84.9	0	2	-	-	-	-	-	-	-	-	-	2	-	-	9.0 ± 1.4
LBD (S)	95	0.78	73.7 ± 8.6	1249.7 ± 130.6	0.253	54	41	-	-	-	-	13	11	55	16	-	-	-	7.7 ± 4.1
