# Supplementary material for: Distinct transcriptional alterations distinguish Lewy body disease from Alzheimer’s disease
Source: Brain. 2024 Jun 25;148(1):69–88. doi: 10.1093/brain/awae202 (PMC11706328; doi:10.1093/brain/awae202)
Supplement: awae202_Supplementary_Data [file awae202_supplementary_data.zip › brain-2023-02363-File012.xlsx]

## Sheet: LBDvsControl
seqnames	start	end	width	gene_id	gene_type	gene_name	logFC	CI.L	CI.R	AveExpr	t	P.Value	adj.P.Val	B
chr4	24806117	24980204	174088	ENSG00000181982.19	protein_coding	CCDC149	0.34814	0.0108633	0.685418	5.78937	8.8903	7.13129e-18	1.08453e-13	29.7178
chr20	51386957	51562831	175875	ENSG00000101096.20	protein_coding	NFATC2	0.637083	0.551544	0.722621	3.53444	8.47058	1.89118e-16	1.28075e-12	26.0072
chr7	56101573	56106476	4904	ENSG00000106153.13	protein_coding	CHCHD2	-0.292858	-0.531099	-0.0546165	7.65168	-8.43274	2.52647e-16	1.28075e-12	26.3727
chr11	9664077	9752993	88917	ENSG00000133789.15	protein_coding	SWAP70	0.383585	0.317525	0.449644	6.07006	8.38399	3.66393e-16	1.39303e-12	25.9581
chr21	46598604	46605208	6605	ENSG00000160307.10	protein_coding	S100B	-0.624782	-0.773887	-0.475676	9.43356	-8.31412	6.2322e-16	1.89559e-12	25.4992
chr3	139517434	139539829	22396	ENSG00000114115.10	protein_coding	RBP1	-0.582944	-0.890429	-0.27546	4.99757	-8.04846	4.52693e-15	1.14743e-11	23.5041
chr15	84748592	84806445	57854	ENSG00000166716.10	protein_coding	ZNF592	0.323068	0.124954	0.521181	5.97882	8.01215	5.90756e-15	1.28346e-11	23.296
chr12	48829756	48852842	23087	ENSG00000174243.10	protein_coding	DDX23	0.260419	0.190806	0.330031	6.73295	7.94879	9.39576e-15	1.78613e-11	22.8781
chr6	36196744	36232790	36047	ENSG00000096070.19	protein_coding	BRPF3	0.373709	0.270933	0.476485	5.81558	7.74401	4.127e-14	6.97372e-11	21.4212
chr15	51681492	51721026	39535	ENSG00000104112.9	protein_coding	SCG3	-0.511933	-0.686375	-0.337492	8.08013	-7.47918	2.67583e-13	3.69946e-10	19.663
chr1	166839447	166856359	16913	ENSG00000143157.12	protein_coding	POGK	0.37251	0.27288	0.47214	7.42477	7.44211	3.45898e-13	4.38369e-10	19.4186
chr10	87050202	87094843	44642	ENSG00000148672.10	protein_coding	GLUD1	-0.411459	-0.486002	-0.336916	9.46713	-7.42955	3.77336e-13	4.41425e-10	19.3343
chr6	10747759	10852753	104995	ENSG00000137210.14	protein_coding	TMEM14B	-0.327682	-0.461924	-0.19344	5.49588	-7.40609	4.43773e-13	4.82064e-10	19.1434
chr2	25926598	25982749	56152	ENSG00000084731.15	protein_coding	KIF3C	0.378678	0.168646	0.588711	7.94717	7.26795	1.1436e-12	1.05159e-09	18.2682
chr14	88465778	88555007	89230	ENSG00000070778.13	protein_coding	PTPN21	0.292264	0.121076	0.463453	5.32469	7.26697	1.15128e-12	1.05159e-09	18.2163
chr8	66432492	66468907	36416	ENSG00000147576.17	protein_coding	ADHFE1	-0.676844	-0.798786	-0.554901	3.52471	-7.26399	1.1755e-12	1.05159e-09	17.9252
chr6	148272304	148552048	279745	ENSG00000111961.18	protein_coding	SASH1	0.403573	0.262094	0.545052	7.81251	7.23597	1.42089e-12	1.20049e-09	18.06
chr10	77790791	77926755	135965	ENSG00000151208.17	protein_coding	DLG5	0.317964	0.21015	0.425778	5.96172	7.17624	2.12703e-12	1.6888e-09	17.6581
chr11	62761565	62766710	5146	ENSG00000168002.12	protein_coding	POLR2G	-0.263991	-0.330823	-0.197159	6.22624	-7.16982	2.22093e-12	1.6888e-09	17.6239
chr7	44577894	44582287	4394	ENSG00000158604.15	protein_coding	TMED4	-0.287171	-0.488517	-0.0858247	5.96906	-7.08311	3.96831e-12	2.87381e-09	17.0574
chr1	26472440	26476642	4203	ENSG00000198830.11	protein_coding	HMGN2	-0.404885	-0.643325	-0.166446	6.41532	-7.05519	4.77811e-12	3.30297e-09	16.8912
chr3	52704955	52711148	6194	ENSG00000114902.14	protein_coding	SPCS1	-0.279024	-0.322078	-0.235971	6.02788	-7.04735	5.03314e-12	3.328e-09	16.8309
chr1	2228319	2310213	81895	ENSG00000157933.10	protein_coding	SKI	0.300892	0.168238	0.433547	6.34511	7.03123	5.60076e-12	3.47117e-09	16.737
chr6	143060496	143341058	280563	ENSG00000146416.19	protein_coding	AIG1	-0.2539	-0.351625	-0.156176	5.96411	-7.01683	6.16054e-12	3.47117e-09	16.6367
chr19	46860997	47005077	144081	ENSG00000160007.19	protein_coding	ARHGAP35	0.327908	0.172868	0.482948	8.18255	7.01677	6.16266e-12	3.47117e-09	16.6529
chr15	42412823	42491141	78319	ENSG00000103994.18	protein_coding	ZNF106	0.318885	0.182756	0.455014	8.02293	6.99354	7.18427e-12	3.90208e-09	16.5056
chr19	6737925	6751530	13606	ENSG00000125733.18	protein_coding	TRIP10	0.59713	0.442682	0.751577	4.77799	6.91242	1.22476e-11	6.20872e-09	15.9371
chr20	3888839	3929887	41049	ENSG00000125779.24	protein_coding	PANK2	0.268334	0.179216	0.357451	6.12968	6.88119	1.4995e-11	7.35627e-09	15.7928
chr5	172834251	172952683	118433	ENSG00000113719.16	protein_coding	ERGIC1	0.261931	0.186926	0.336935	6.66873	6.81937	2.2386e-11	1.06389e-08	15.414
chr17	75776434	75785893	9460	ENSG00000132475.10	protein_coding	H3-3B	-0.307277	-0.522989	-0.0915658	8.41939	-6.7563	3.35922e-11	1.32549e-08	15.0266
chr19	1259384	1274880	15497	ENSG00000099622.14	protein_coding	CIRBP	-0.584645	-0.762552	-0.406739	7.27332	-6.75494	3.39411e-11	1.32549e-08	15.0168
chr14	54566117	54793315	227199	ENSG00000020577.14	protein_coding	SAMD4A	0.469978	0.425422	0.514535	7.27524	6.75458	3.39913e-11	1.32549e-08	15.0154
chr5	179550554	179610012	59459	ENSG00000176783.15	protein_coding	RUFY1	0.2542	0.161101	0.347298	5.53748	6.69819	4.86867e-11	1.85107e-08	14.6618
chr10	124984317	125161170	176854	ENSG00000175029.17	protein_coding	CTBP2	0.262052	0.204137	0.319967	5.65377	6.68485	5.29975e-11	1.96582e-08	14.5789
chr9	128161251	128204383	43133	ENSG00000148337.21	protein_coding	CIZ1	0.255215	0.12366	0.386769	6.83649	6.6502	6.60204e-11	2.39057e-08	14.3798
chr7	50590063	50793462	203400	ENSG00000106070.20	protein_coding	GRB10	0.318311	0.236504	0.400119	6.39747	6.61604	8.19104e-11	2.83112e-08	14.1722
chr16	28822999	28837237	14239	ENSG00000168488.19	protein_coding	ATXN2L	0.292984	0.237472	0.348497	6.26576	6.59681	9.2445e-11	2.91814e-08	14.0565
chr9	83623049	83644130	21082	ENSG00000148057.16	protein_coding	IDNK	-0.422464	-0.686246	-0.158681	4.12379	-6.59431	9.39077e-11	2.91814e-08	13.9354
chr19	11164270	11197791	33522	ENSG00000197256.11	protein_coding	KANK2	0.347615	0.262197	0.433033	5.90663	6.59412	9.40221e-11	2.91814e-08	14.0398
chr10	99710868	99732127	21260	ENSG00000014919.13	protein_coding	COX15	-0.256612	-0.6184	0.105176	5.29627	-6.58373	1.00362e-10	3.0526e-08	13.9674
chr6	33318558	33323016	4459	ENSG00000204209.13	protein_coding	DAXX	0.265063	0.177836	0.352289	6.15765	6.56471	1.13068e-10	3.37164e-08	13.8653
chr9	131576770	131740076	163307	ENSG00000107263.19	protein_coding	RAPGEF1	0.297154	0.209186	0.385122	6.92077	6.55271	1.21879e-10	3.56448e-08	13.7935
chr2	105744912	105894274	149363	ENSG00000071051.14	protein_coding	NCK2	0.312822	0.0507837	0.574861	5.61451	6.51758	1.51737e-10	4.27336e-08	13.5795
chr16	3725054	3880713	155660	ENSG00000005339.15	protein_coding	CREBBP	0.291209	0.191028	0.39139	6.2025	6.50745	1.61602e-10	4.41658e-08	13.524
chr1	206684905	206734281	49377	ENSG00000162889.11	protein_coding	MAPKAPK2	0.36024	0.288642	0.431838	6.55433	6.50643	1.62631e-10	4.41658e-08	13.5176
chr7	51016212	51316818	300607	ENSG00000106078.19	protein_coding	COBL	0.291762	0.217898	0.365625	8.36101	6.47072	2.02927e-10	5.3209e-08	13.304
chr5	178204533	178211163	6631	ENSG00000197451.12	protein_coding	HNRNPAB	0.276235	0.196357	0.356113	5.9513	6.43671	2.50338e-10	6.2942e-08	13.1056
chr18	12446512	12658134	211623	ENSG00000134278.15	protein_coding	SPIRE1	0.279335	0.164944	0.393727	7.44834	6.43533	2.52463e-10	6.2942e-08	13.0971
chr20	5544439	5611006	66568	ENSG00000125772.14	protein_coding	GPCPD1	-0.512994	-0.602704	-0.423284	4.6111	-6.42409	2.70661e-10	6.53367e-08	12.9961
chr17	77088749	77217101	128353	ENSG00000129657.16	protein_coding	SEC14L1	0.298699	0.245393	0.352006	7.70749	6.41338	2.88944e-10	6.86602e-08	12.9669
chr9	72900671	73080442	179772	ENSG00000165092.13	protein_coding	ALDH1A1	-0.764987	-0.861274	-0.6687	5.91312	-6.40082	3.12688e-10	7.31594e-08	12.8937
chr11	72754729	72794047	39319	ENSG00000214530.10	protein_coding	STARD10	0.518373	0.416519	0.620228	5.11664	6.36718	3.83737e-10	8.71026e-08	12.6927
chr16	66934444	66945096	10653	ENSG00000172831.14	protein_coding	CES2	-0.286153	-0.623238	0.0509321	5.47226	-6.31372	5.30743e-10	1.16979e-07	12.3889
chr10	7818505	8016631	198127	ENSG00000165632.8	protein_coding	TAF3	0.309474	0.121026	0.497923	5.19154	6.27386	6.75345e-10	1.44657e-07	12.1579
chr12	6765516	6770952	5437	ENSG00000159335.18	protein_coding	PTMS	0.374186	0.278018	0.470354	7.8411	6.26047	7.32143e-10	1.52527e-07	12.0771
chr14	68874128	68979440	105313	ENSG00000072110.16	protein_coding	ACTN1	0.316078	0.193792	0.438363	6.12712	6.24347	8.1086e-10	1.66643e-07	11.987
chr14	91457508	91510554	53047	ENSG00000100796.18	protein_coding	PPP4R3A	0.257976	0.161793	0.35416	6.07321	6.23846	8.35633e-10	1.69444e-07	11.9584
chr6	7590198	7611967	21770	ENSG00000168566.13	protein_coding	SNRNP48	0.477853	0.368162	0.587544	4.60678	6.22244	9.20135e-10	1.83575e-07	11.8333
chr8	42849637	42897290	47654	ENSG00000120925.16	protein_coding	RNF170	-0.257548	-0.398151	-0.116944	5.60244	-6.18868	1.12543e-09	2.16652e-07	11.675
chr14	89124871	89619149	494279	ENSG00000053254.16	protein_coding	FOXN3	0.288083	0.106884	0.469283	6.51113	6.17047	1.2543e-09	2.38442e-07	11.5703
chr12	124324415	124567589	243175	ENSG00000196498.13	protein_coding	NCOR2	0.325398	-0.11709	0.767885	6.12405	6.16237	1.31614e-09	2.47109e-07	11.5244
chr18	49782164	49813953	31790	ENSG00000167315.18	protein_coding	ACAA2	-0.262148	-0.47713	-0.0471661	6.67894	-6.15997	1.3351e-09	2.47612e-07	11.508
chr14	21016763	21070872	54110	ENSG00000165795.24	protein_coding	NDRG2	-0.334939	-0.58639	-0.0834878	11.7818	-6.12632	1.62964e-09	2.95042e-07	11.3207
chr11	43680680	43856617	175938	ENSG00000149084.13	protein_coding	HSD17B12	-0.369479	-0.609175	-0.129784	5.7693	-6.10988	1.79574e-09	3.11197e-07	11.2314
chr2	235494043	236131800	637758	ENSG00000157985.19	protein_coding	AGAP1	0.264091	0.141425	0.386757	7.73664	6.0943	1.96833e-09	3.32603e-07	11.1348
chr1	156249224	156282825	33602	ENSG00000198952.8	protein_coding	SMG5	0.280219	0.200748	0.359691	7.32042	6.08025	2.13781e-09	3.53389e-07	11.0562
chr19	39391303	39400641	9339	ENSG00000063322.15	protein_coding	MED29	-0.373271	-0.549771	-0.196771	6.80974	-6.07173	2.24811e-09	3.65211e-07	11.0106
chr9	113444731	113597743	153013	ENSG00000138835.22	protein_coding	RGS3	0.39831	0.0820942	0.714525	5.19584	6.07101	2.25736e-09	3.65211e-07	11.0141
chr11	61799627	61829318	29692	ENSG00000149485.19	protein_coding	FADS1	-0.449731	-0.543922	-0.35554	7.2994	-6.06759	2.30428e-09	3.68878e-07	10.9879
chr16	3953387	4116442	163056	ENSG00000162104.10	protein_coding	ADCY9	0.340493	0.0607045	0.620281	4.71918	6.06005	2.40681e-09	3.81278e-07	10.9342
chr14	96501433	96567116	65684	ENSG00000090060.19	protein_coding	PAPOLA	0.319053	0.0305108	0.607595	7.60864	6.04901	2.56747e-09	3.81329e-07	10.883
chr12	6924463	6942321	17859	ENSG00000111676.15	protein_coding	ATN1	0.344762	0.171778	0.517746	7.90749	6.04899	2.56774e-09	3.81329e-07	10.8802
chr1	205227946	205285632	57687	ENSG00000133069.17	protein_coding	TMCC2	0.322152	0.122568	0.521737	7.42164	6.048	2.58265e-09	3.81329e-07	10.8752
chr19	15235519	15332545	97027	ENSG00000141867.19	protein_coding	BRD4	0.266414	0.0964405	0.436388	6.42866	6.03452	2.79427e-09	4.07682e-07	10.8046
chr3	42782908	42804490	21583	ENSG00000181061.14	protein_coding	HIGD1A	-0.31462	-0.686908	0.0576668	6.98669	-6.03327	2.81474e-09	4.07682e-07	10.8005
chrX	38561542	38688920	127379	ENSG00000156298.13	protein_coding	TSPAN7	-0.34825	-0.612053	-0.0844478	8.90009	-6.02682	2.92273e-09	4.16679e-07	10.7577
chr12	110719680	110742939	23260	ENSG00000186298.12	protein_coding	PPP1CC	0.289217	0.225818	0.352617	7.08221	6.02373	2.97586e-09	4.19045e-07	10.7469
chr8	27490781	27545564	54784	ENSG00000120915.14	protein_coding	EPHX2	-0.38506	-0.731102	-0.0390173	4.61262	-5.99661	3.48426e-09	4.81714e-07	10.5919
chr20	36306336	36528637	222302	ENSG00000080845.19	protein_coding	DLGAP4	0.276108	0.212613	0.339602	6.3324	5.991	3.59954e-09	4.9317e-07	10.5674
chr17	29573475	29594054	20580	ENSG00000108262.16	protein_coding	GIT1	0.400708	0.313476	0.48794	8.02573	5.98311	3.76922e-09	5.11806e-07	10.5131
chr2	46541806	46584688	42883	ENSG00000119729.12	protein_coding	RHOQ	0.326366	0.149367	0.503365	7.67896	5.97287	3.99825e-09	5.33381e-07	10.4599
chrX	48574449	48581162	6714	ENSG00000102317.18	protein_coding	RBM3	-0.600943	-0.760569	-0.441318	5.24709	-5.93557	4.96534e-09	6.34562e-07	10.2679
chr17	45148475	45152099	3625	ENSG00000186834.4	protein_coding	HEXIM1	0.367066	0.253015	0.481117	6.28734	5.93276	5.04087e-09	6.38846e-07	10.2474
chr15	78264086	78282196	18111	ENSG00000140403.13	protein_coding	DNAJA4	0.394223	0.158474	0.629973	7.56522	5.9192	5.44989e-09	6.7161e-07	10.1663
chr9	133406059	133418096	12038	ENSG00000148300.12	protein_coding	REXO4	0.312874	0.181693	0.444056	5.05538	5.91831	5.47604e-09	6.7161e-07	10.1748
chr9	112380080	112472405	92326	ENSG00000119471.15	protein_coding	HSDL2	-0.381218	-0.558237	-0.2042	6.56157	-5.91219	5.67372e-09	6.90288e-07	10.1335
chr4	108742048	108763054	21007	ENSG00000164089.9	protein_coding	ETNPPL	-0.585086	-0.670092	-0.500079	7.74564	-5.90309	5.98332e-09	7.10893e-07	10.08
chr22	38219291	38273010	53720	ENSG00000198792.13	protein_coding	TMEM184B	0.382155	0.0833173	0.680993	6.97318	5.89973	6.09362e-09	7.18386e-07	10.0598
chr3	138347648	138405534	57887	ENSG00000158186.13	protein_coding	MRAS	0.367292	0.270724	0.463861	9.57973	5.88379	6.67368e-09	7.68889e-07	9.97036
chr1	42430329	42456253	25925	ENSG00000066185.13	protein_coding	ZMYND12	-0.52648	-0.595279	-0.45768	2.60746	-5.86632	7.37321e-09	8.30606e-07	9.6119
chr1	16014028	16019594	5567	ENSG00000173641.18	protein_coding	HSPB7	0.603114	0.453939	0.75229	2.24203	5.86085	7.60673e-09	8.50611e-07	9.50331
chr5	134524312	134583230	58919	ENSG00000043143.22	protein_coding	JADE2	0.329232	0.253097	0.405367	6.17554	5.85482	7.87225e-09	8.73877e-07	9.82629
chr8	98102344	98117171	14828	ENSG00000132541.11	protein_coding	RIDA	-0.379363	-0.508595	-0.250131	6.50765	-5.84457	8.34707e-09	9.06828e-07	9.76723
chr19	14053363	14062076	8714	ENSG00000187867.10	protein_coding	PALM3	0.493179	0.290104	0.696254	2.91785	5.83198	8.9631e-09	9.59935e-07	9.48206
chr7	96481626	96709891	228266	ENSG00000127922.9	protein_coding	SEM1	-0.288607	-0.350895	-0.226319	6.10346	-5.81306	9.97697e-09	1.05368e-06	9.60075
chr2	73073382	73156721	83340	ENSG00000135631.17	protein_coding	RAB11FIP5	0.250239	0.0713685	0.42911	6.40627	5.79936	1.07801e-08	1.11526e-06	9.52739
chr2	213284379	214410501	1126123	ENSG00000144451.19	protein_coding	SPAG16	-0.345956	-0.531173	-0.160739	4.72211	-5.79106	1.12971e-08	1.14537e-06	9.4901
chr6	139135080	139180802	45723	ENSG00000112406.5	protein_coding	HECA	0.316227	-0.00717894	0.639634	5.82555	5.7798	1.20369e-08	1.20432e-06	9.4285
chr17	36591879	36600804	8926	ENSG00000278535.5	protein_coding	DHRS11	-0.363837	-0.770916	0.0432417	4.44313	-5.77573	1.23155e-08	1.22415e-06	9.39704
chr1	148808181	149048286	240106	ENSG00000178104.19	protein_coding	PDE4DIP	0.365684	0.271015	0.460353	8.45658	5.76582	1.30232e-08	1.28504e-06	9.33357
chr6	31652416	31658210	5795	ENSG00000204444.11	protein_coding	APOM	-0.555539	-0.723459	-0.387619	1.70456	-5.75221	1.40552e-08	1.36846e-06	8.74737
chr19	45506579	45526983	20405	ENSG00000125753.14	protein_coding	VASP	0.371353	0.284987	0.457719	4.777	5.75044	1.41949e-08	1.36846e-06	9.27511
chr12	122983480	123151090	167611	ENSG00000090975.14	protein_coding	PITPNM2	0.300052	0.0296332	0.57047	5.44237	5.75016	1.42173e-08	1.36846e-06	9.272
chr15	65611366	65660995	49630	ENSG00000074621.14	protein_coding	SLC24A1	-0.464363	-0.607603	-0.321123	2.76823	-5.74672	1.44944e-08	1.37339e-06	9.06623
chr14	23376773	23379772	3000	ENSG00000166091.21	protein_coding	CMTM5	-0.565389	-0.618267	-0.512512	4.42997	-5.74194	1.49005e-08	1.3977e-06	9.22856
chr10	102644479	102658318	13840	ENSG00000171206.15	protein_coding	TRIM8	0.338445	0.165373	0.511517	7.24017	5.74084	1.49806e-08	1.3977e-06	9.20019
chr4	173384701	173406380	21680	ENSG00000164106.8	protein_coding	SCRG1	-0.390189	-0.512697	-0.267682	7.23665	-5.73463	1.55133e-08	1.42985e-06	9.17513
chr6	33204655	33206831	2177	ENSG00000204228.4	protein_coding	HSD17B8	-0.593286	-0.747901	-0.438671	2.62404	-5.71679	1.71341e-08	1.55104e-06	8.85845
chr12	111931282	112013185	81904	ENSG00000198270.13	protein_coding	TMEM116	-0.250649	-0.315894	-0.185405	3.73915	-5.71217	1.75803e-08	1.58202e-06	9.03101
chrX	13770939	13938638	167700	ENSG00000046653.15	protein_coding	GPM6B	-0.274864	-0.583406	0.0336772	10.2545	-5.70981	1.78136e-08	1.59358e-06	9.03959
chr6	169751622	169781600	29979	ENSG00000130023.16	protein_coding	ERMARD	-0.315281	-0.507106	-0.123455	4.13869	-5.70442	1.83568e-08	1.62519e-06	9.01568
chr14	50312324	50335558	23235	ENSG00000125375.17	protein_coding	DMAC2L	-0.396611	-0.524884	-0.268338	3.95827	-5.69862	1.89583e-08	1.657e-06	8.9768
chr8	123497889	123541206	43318	ENSG00000156804.7	protein_coding	FBXO32	0.313221	0.235284	0.391159	5.88415	5.68941	1.99545e-08	1.71451e-06	8.94654
chr17	40140318	40172171	31854	ENSG00000108349.17	protein_coding	CASC3	0.264953	-0.0817053	0.611611	8.83464	5.67138	2.20539e-08	1.84283e-06	8.83041
chr16	48165773	48247568	81796	ENSG00000121270.16	protein_coding	ABCC11	-0.875339	-1.22898	-0.521693	-0.374049	-5.66889	2.23605e-08	1.85824e-06	7.35757
chr12	52069246	52077495	8250	ENSG00000123395.15	protein_coding	ATG101	0.356773	0.296329	0.417218	5.12294	5.65908	2.3608e-08	1.9407e-06	8.79505
chr9	33025273	33039907	14635	ENSG00000086061.16	protein_coding	DNAJA1	0.479439	0.381329	0.577549	8.45081	5.64267	2.58687e-08	2.08154e-06	8.68164
chr4	15778275	15853232	74958	ENSG00000004468.13	protein_coding	CD38	-0.717149	-0.807778	-0.626521	2.44552	-5.63959	2.62965e-08	2.10483e-06	8.43505
chr9	114155537	114312511	156975	ENSG00000196739.15	protein_coding	COL27A1	0.472489	0.230763	0.714214	3.89283	5.63728	2.66331e-08	2.12061e-06	8.65766
chr19	49340595	49362457	21863	ENSG00000074219.14	protein_coding	TEAD2	0.531781	0.348337	0.715225	4.25977	5.63216	2.74006e-08	2.17036e-06	8.6358
chr5	179110853	179345461	234609	ENSG00000087116.16	protein_coding	ADAMTS2	0.53329	0.409242	0.657338	2.44267	5.6194	2.93816e-08	2.29147e-06	8.34643
chrX	71095851	71103532	7682	ENSG00000184481.17	protein_coding	FOXO4	0.349279	0.277405	0.421153	7.8273	5.5947	3.36524e-08	2.61115e-06	8.42731
chr2	86720291	86778041	57751	ENSG00000153561.13	protein_coding	RMND5A	0.255521	0.0320799	0.478963	6.9111	5.59122	3.42934e-08	2.64738e-06	8.42485
chr2	197568224	197676045	107822	ENSG00000162944.11	protein_coding	RFTN2	0.296493	0.250673	0.342313	6.61839	5.58298	3.58742e-08	2.74158e-06	8.3847
chr1	204198163	204213988	15826	ENSG00000174567.8	protein_coding	GOLT1A	-0.57665	-0.726837	-0.426463	0.956275	-5.57676	3.71145e-08	2.79002e-06	7.64518
chr10	102394110	102402524	8415	ENSG00000077150.20	protein_coding	NFKB2	0.507547	0.328495	0.6866	3.24987	5.57625	3.72198e-08	2.79002e-06	8.28581
chr2	240479422	240569209	89788	ENSG00000144504.15	protein_coding	ANKMY1	-0.365946	-0.478653	-0.253239	2.34021	-5.56612	3.93329e-08	2.91793e-06	8.06072
chr12	54575387	54588659	13273	ENSG00000135447.17	protein_coding	PPP1R1A	0.302066	0.239815	0.364317	6.00456	5.55908	4.08722e-08	3.0174e-06	8.26178
chr1	161159450	161165723	6274	ENSG00000143258.16	protein_coding	USP21	0.295636	0.22769	0.363581	5.7735	5.55669	4.14081e-08	3.02757e-06	8.25673
chr17	28724348	28727935	3588	ENSG00000160606.11	protein_coding	TLCD1	-0.524454	-0.798412	-0.250496	2.89985	-5.54695	4.36598e-08	3.17693e-06	8.06502
chr8	103140713	103230305	89593	ENSG00000164929.17	protein_coding	BAALC	-0.250459	-0.342129	-0.158789	9.45022	-5.52669	4.87383e-08	3.47987e-06	8.07944
chr2	85341955	85354531	12577	ENSG00000042445.14	protein_coding	RETSAT	-0.326991	-0.399832	-0.25415	5.93107	-5.49894	5.66299e-08	3.98716e-06	7.96554
chr11	69004395	69013382	8988	ENSG00000172935.9	protein_coding	MRGPRF	0.750253	0.524194	0.976312	1.63239	5.49326	5.8396e-08	4.07379e-06	7.45326
chrX	150980509	150990771	10263	ENSG00000029993.15	protein_coding	HMGB3	-0.373758	-0.447546	-0.299971	5.00184	-5.48982	5.949e-08	4.13116e-06	7.92763
chr7	86643909	86864879	220971	ENSG00000198822.11	protein_coding	GRM3	-0.276721	-0.50154	-0.0519025	6.58763	-5.4857	6.08205e-08	4.16906e-06	7.88795
chr11	5225464	5229395	3932	ENSG00000244734.4	protein_coding	HBB	-1.47264	-1.56882	-1.37645	6.64198	-5.48608	6.08975e-08	4.16906e-06	7.88283
chr11	35251205	35420063	168859	ENSG00000110436.13	protein_coding	SLC1A2	-0.542974	-0.664964	-0.420984	11.4243	-5.48487	6.11323e-08	4.16906e-06	7.87416
chrX	153947557	153971818	24262	ENSG00000172534.14	protein_coding	HCFC1	0.262906	0.137637	0.388176	5.68055	5.4775	6.35667e-08	4.29654e-06	7.85219
chr7	137227341	137343774	116434	ENSG00000105894.12	protein_coding	PTN	-0.34201	-0.564027	-0.119992	7.84298	-5.47247	6.53205e-08	4.39555e-06	7.80042
chr14	77457870	77469472	11603	ENSG00000100591.8	protein_coding	AHSA1	0.435213	0.309924	0.560501	7.64845	5.47144	6.57135e-08	4.40252e-06	7.79953
chrX	154010506	154019902	9397	ENSG00000184216.14	protein_coding	IRAK1	0.300629	0.135973	0.465285	5.84952	5.46216	6.9025e-08	4.55413e-06	7.76922
chr5	176595802	176610156	14355	ENSG00000169258.7	protein_coding	GPRIN1	0.308005	0.108557	0.507453	5.25845	5.46176	6.91744e-08	4.55413e-06	7.78466
chr8	86468257	86514357	46101	ENSG00000176623.12	protein_coding	RMDN1	-0.327349	-0.408432	-0.246265	5.69946	-5.46007	6.98076e-08	4.57111e-06	7.76146
chr17	50133737	50150677	16941	ENSG00000108819.11	protein_coding	PPP1R9B	0.274893	0.205549	0.344237	8.08898	5.45886	7.02586e-08	4.57111e-06	7.73017
chr20	48624252	48827999	203748	ENSG00000124126.14	protein_coding	PREX1	0.281191	0.17228	0.390102	7.59026	5.45573	7.14475e-08	4.62372e-06	7.71602
chr17	81509413	81523847	14435	ENSG00000184009.13	protein_coding	ACTG1	-0.253608	-0.487722	-0.0194953	10.1408	-5.45372	7.22226e-08	4.65408e-06	7.70978
chr11	47586678	47589194	2517	ENSG00000196666.6	protein_coding	FAM180B	-1.03391	-1.50049	-0.567317	-2.30476	-5.44984	7.37404e-08	4.72341e-06	5.36878
chr22	24270817	24417739	146923	ENSG00000100014.20	protein_coding	SPECC1L	0.29724	0.0935466	0.500933	5.80169	5.44939	7.39197e-08	4.72341e-06	7.70492
chr2	239048168	239401654	353487	ENSG00000068024.17	protein_coding	HDAC4	0.260225	0.193418	0.327032	5.71433	5.44696	7.48882e-08	4.74542e-06	7.70001
chr12	48482498	48496524	14027	ENSG00000177627.11	protein_coding	C12orf54	-0.664135	-0.723191	-0.605079	0.170291	-5.4396	7.78932e-08	4.91535e-06	6.58131
chr19	42268537	42295797	27261	ENSG00000079432.9	protein_coding	CIC	0.272094	-0.0194762	0.563663	6.48806	5.43054	8.17572e-08	5.11672e-06	7.59706
chr10	13438484	13528974	90491	ENSG00000165626.18	protein_coding	BEND7	0.325229	0.236807	0.413651	4.20318	5.40422	9.40688e-08	5.81544e-06	7.48833
chr16	31432593	31443160	10568	ENSG00000176723.10	protein_coding	ZNF843	-0.428112	-0.502779	-0.353445	1.54161	-5.38632	1.03451e-07	6.28237e-06	6.92275
chr17	1702816	1710377	7562	ENSG00000185561.10	protein_coding	TLCD2	0.50044	0.405138	0.595742	2.60023	5.38589	1.03687e-07	6.28237e-06	7.16782
chr17	7402975	7404097	1123	ENSG00000205544.4	protein_coding	TMEM256	-0.320251	-0.471307	-0.169195	3.18345	-5.38309	1.05243e-07	6.31565e-06	7.33437
chr10	3066333	3137718	71386	ENSG00000067057.18	protein_coding	PFKP	0.381204	0.249846	0.512561	6.74022	5.3819	1.05942e-07	6.3183e-06	7.35811
chr4	99948086	99950355	2270	ENSG00000164032.12	protein_coding	H2AZ1	0.282339	0.215278	0.349399	6.7186	5.3771	1.08633e-07	6.45347e-06	7.33777
chr16	70661204	70686053	24850	ENSG00000132613.15	protein_coding	MTSS2	0.338515	0.0585198	0.618511	9.39542	5.37194	1.11643e-07	6.60646e-06	7.29275
chr6	36127809	36144524	16716	ENSG00000156711.17	protein_coding	MAPK13	0.303565	0.250638	0.356491	3.55371	5.37021	1.12667e-07	6.63451e-06	7.29142
chr16	1510427	1612072	101646	ENSG00000187535.14	protein_coding	IFT140	0.296887	0.164673	0.429101	4.14485	5.36967	1.12989e-07	6.63451e-06	7.32261
chr17	27878314	27894752	16439	ENSG00000232859.10	protein_coding	LYRM9	-0.425449	-0.54182	-0.309079	5.04994	-5.36492	1.15906e-07	6.75363e-06	7.29814
chr1	212791828	212816830	25003	ENSG00000203705.11	protein_coding	TATDN3	-0.289531	-0.445057	-0.134005	4.4466	-5.36258	1.17305e-07	6.80906e-06	7.29135
chr1	41506365	42035925	529561	ENSG00000127124.16	protein_coding	HIVEP3	0.298976	0.247608	0.350344	4.34487	5.35885	1.19641e-07	6.91825e-06	7.27018
chr22	45192244	45240894	48651	ENSG00000100364.19	protein_coding	KIAA0930	0.32704	0.225034	0.429046	8.65828	5.35647	1.21153e-07	6.95281e-06	7.21328
chr16	57512181	57536571	24391	ENSG00000135736.6	protein_coding	CCDC102A	0.629434	0.547293	0.711575	1.19678	5.35089	1.24772e-07	7.13359e-06	6.68181
chr7	74289407	74405935	116529	ENSG00000106665.16	protein_coding	CLIP2	0.324121	0.23052	0.417721	7.64224	5.34469	1.28933e-07	7.31127e-06	7.1535
chr16	3018445	3022383	3939	ENSG00000006327.14	protein_coding	TNFRSF12A	0.752148	0.675482	0.828813	1.55302	5.33686	1.34356e-07	7.53982e-06	6.69304
chr5	126531200	126595362	64163	ENSG00000164904.18	protein_coding	ALDH7A1	-0.366817	-0.509232	-0.224402	7.86447	-5.33426	1.36225e-07	7.57801e-06	7.10482
chr22	31064105	31104757	40653	ENSG00000183963.19	protein_coding	SMTN	0.609897	0.488363	0.731432	4.87443	5.33429	1.36297e-07	7.57801e-06	7.15181
chr9	84668551	85027054	358504	ENSG00000148053.17	protein_coding	NTRK2	-0.404299	-0.494017	-0.314582	10.3413	-5.32733	1.4128e-07	7.78473e-06	7.0753
chr16	287440	352723	65284	ENSG00000103126.15	protein_coding	AXIN1	0.358649	0.231602	0.485697	4.33186	5.32439	1.43446e-07	7.87555e-06	7.10445
chr9	35696948	35732195	35248	ENSG00000137076.21	protein_coding	TLN1	0.28622	-0.105575	0.678015	7.06848	5.3237	1.43967e-07	7.87572e-06	7.05772
chr11	111878935	111885975	7041	ENSG00000137720.8	protein_coding	C11orf1	-0.25294	-0.420475	-0.0854058	4.09086	-5.31423	1.51304e-07	8.18874e-06	7.04639
chr8	22165140	22212326	47187	ENSG00000168487.20	protein_coding	BMP1	0.341322	0.256147	0.426496	3.90613	5.31128	1.53657e-07	8.28659e-06	7.033
chr2	217799588	218033982	234395	ENSG00000079308.20	protein_coding	TNS1	0.304841	0.211762	0.397919	7.8144	5.30878	1.55686e-07	8.33688e-06	6.97511
chr19	54173412	54189882	16471	ENSG00000125505.17	protein_coding	MBOAT7	0.308453	0.201748	0.415158	7.07287	5.30658	1.57492e-07	8.40401e-06	6.97298
chr14	24426545	24430954	4410	ENSG00000139899.11	protein_coding	CBLN3	-0.454224	-0.612291	-0.296157	2.66654	-5.30024	1.62809e-07	8.65736e-06	6.8347
chr5	159157409	159210053	52645	ENSG00000145860.12	protein_coding	RNF145	0.271258	0.186119	0.356397	6.27637	5.29924	1.63661e-07	8.6723e-06	6.95872
chr1	153618787	153631360	12574	ENSG00000189171.15	protein_coding	S100A13	-0.375531	-0.551994	-0.199068	5.21176	-5.29255	1.69517e-07	8.95144e-06	6.93232
chr11	90200429	90223077	22649	ENSG00000110172.12	protein_coding	CHORDC1	0.62669	0.516544	0.736836	5.84733	5.28061	1.80549e-07	9.39709e-06	6.87791
chr6	158168350	158199344	30995	ENSG00000272047.3	protein_coding	GTF2H5	-0.255823	-0.346652	-0.164994	5.81351	-5.27973	1.81213e-07	9.39709e-06	6.86384
chr1	159826811	159837492	10682	ENSG00000158714.11	protein_coding	SLAMF8	1.11422	0.932586	1.29586	0.653647	5.27549	1.85369e-07	9.52394e-06	6.11571
chr1	155610205	155614951	4747	ENSG00000125459.17	protein_coding	MSTO1	-0.31026	-0.523556	-0.0969651	3.16851	-5.26928	1.91349e-07	9.79811e-06	6.78884
chr4	4267701	4290154	22454	ENSG00000145220.14	protein_coding	LYAR	0.287236	0.151956	0.422516	3.48276	5.26595	1.94699e-07	9.93617e-06	6.78001
chr19	40576853	40591399	14547	ENSG00000160410.15	protein_coding	SHKBP1	0.400295	0.230391	0.570198	3.35914	5.26084	1.99942e-07	1.01357e-05	6.76154
chr7	75533298	75738962	205665	ENSG00000127946.17	protein_coding	HIP1	0.273703	0.221168	0.326237	6.77103	5.25689	2.04088e-07	1.03115e-05	6.73215
chr19	6210381	6279975	69595	ENSG00000130382.9	protein_coding	MLLT1	0.290594	0.171488	0.409699	6.76173	5.24254	2.19868e-07	1.08917e-05	6.65651
chr20	34928432	34956027	27596	ENSG00000100983.12	protein_coding	GSS	-0.2667	-0.330547	-0.202854	4.96202	-5.23941	2.23461e-07	1.0998e-05	6.68646
chr17	76712832	76726799	13968	ENSG00000070495.15	protein_coding	JMJD6	0.512388	0.389012	0.635763	6.13632	5.23751	2.25855e-07	1.108e-05	6.64508
chr20	38805697	38923024	117328	ENSG00000101445.10	protein_coding	PPP1R16B	0.264447	0.0363876	0.492506	8.54165	5.2349	2.28742e-07	1.11856e-05	6.61227
chr15	74782080	74803197	21118	ENSG00000103653.17	protein_coding	CSK	0.33666	0.275916	0.397403	4.53617	5.22125	2.45471e-07	1.17673e-05	6.60155
chrX	1403139	1453762	50624	ENSG00000169093.16	protein_coding	ASMTL	-0.39564	-0.615049	-0.176232	-1.76132	-5.22125	2.45474e-07	1.17673e-05	6.22565
chr11	65576046	65592650	16605	ENSG00000173442.13	protein_coding	EHBP1L1	0.321269	0.191245	0.451293	4.44102	5.22117	2.45578e-07	1.17673e-05	6.60301
chr1	153543613	153550136	6524	ENSG00000196154.12	protein_coding	S100A4	0.750898	0.67316	0.828637	3.71534	5.21653	2.51734e-07	1.1839e-05	6.55188
chr1	28505943	28539300	33358	ENSG00000180198.17	protein_coding	RCC1	0.501333	0.381564	0.621101	3.72251	5.21604	2.52226e-07	1.1839e-05	6.56404
chr7	157335381	157417439	82059	ENSG00000105993.15	protein_coding	DNAJB6	0.304939	0.18398	0.425898	7.42269	5.20474	2.67288e-07	1.24309e-05	6.47161
chr6	89080751	89085160	4410	ENSG00000146278.11	protein_coding	PNRC1	0.302576	0.210304	0.394848	5.70454	5.20249	2.70405e-07	1.25376e-05	6.5008
chr6	149218641	149411613	192973	ENSG00000055208.19	protein_coding	TAB2	0.270609	0.182642	0.358576	7.05342	5.19162	2.85956e-07	1.30595e-05	6.41839
chr11	66480013	66509657	29645	ENSG00000254986.7	protein_coding	DPP3	0.271243	0.158282	0.384205	3.74206	5.18955	2.89016e-07	1.31598e-05	6.43951
chr10	104309698	104338465	28768	ENSG00000148841.17	protein_coding	ITPRIP	0.490974	0.400147	0.581802	3.63465	5.18755	2.92047e-07	1.32186e-05	6.41078
chr2	128236716	128318868	82153	ENSG00000136720.7	protein_coding	HS6ST1	0.293421	0.244546	0.342295	6.50207	5.18538	2.95279e-07	1.33253e-05	6.38711
chr12	63844700	64162217	317518	ENSG00000196935.9	protein_coding	SRGAP1	0.257136	0.187278	0.326994	4.94979	5.16817	3.22511e-07	1.43414e-05	6.34516
chr2	72887382	72892158	4777	ENSG00000116096.6	protein_coding	SPR	0.54197	0.41287	0.67107	5.28229	5.16761	3.23706e-07	1.43505e-05	6.32988
chr12	131894622	131923150	28529	ENSG00000177169.10	protein_coding	ULK1	0.278902	-0.182395	0.7402	5.5678	5.15183	3.50627e-07	1.54114e-05	6.24413
chr20	36890229	36951893	61665	ENSG00000101347.11	protein_coding	SAMHD1	0.297271	0.146887	0.447654	6.4363	5.13725	3.77687e-07	1.63643e-05	6.15827
chr19	17555649	17583162	27514	ENSG00000130309.11	protein_coding	COLGALT1	0.336014	0.133092	0.538937	5.38407	5.1338	3.84441e-07	1.66096e-05	6.16485
chr1	165662216	165698863	36648	ENSG00000143149.12	protein_coding	ALDH9A1	-0.274714	-0.523258	-0.0261693	6.80853	-5.12006	4.12218e-07	1.76592e-05	6.07572
chr15	88621337	88632281	10945	ENSG00000181026.15	protein_coding	AEN	0.351388	0.0587158	0.644061	4.14798	5.11774	4.17094e-07	1.78179e-05	6.10886
chr8	90001405	90053633	52229	ENSG00000104325.7	protein_coding	DECR1	-0.262617	-0.592158	0.066924	6.51745	-5.11371	4.25716e-07	1.80846e-05	6.04387
chr16	30524004	30526821	2818	ENSG00000169957.10	protein_coding	ZNF768	0.327902	0.266255	0.389549	5.07876	5.1101	4.33587e-07	1.83167e-05	6.05848
chr11	108308519	108467531	159013	ENSG00000166323.13	protein_coding	C11orf65	-0.807396	-0.957209	-0.657582	-1.10486	-5.10442	4.46254e-07	1.87476e-05	4.60447
chr3	149030127	149086554	56428	ENSG00000071794.16	protein_coding	HLTF	-0.31719	-0.378427	-0.255953	5.12523	-5.1037	4.47886e-07	1.87643e-05	6.03858
chr10	34109560	34815325	705766	ENSG00000148498.16	protein_coding	PARD3	0.329594	0.105095	0.554093	6.11153	5.10099	4.54152e-07	1.89746e-05	5.99002
chr20	23626706	23638473	11768	ENSG00000101439.9	protein_coding	CST3	-0.43252	-0.488742	-0.376298	10.1024	-5.09911	4.58569e-07	1.9069e-05	5.96167
chr4	87473335	87531061	57727	ENSG00000152583.13	protein_coding	SPARCL1	-0.341526	-0.425053	-0.257999	11.1299	-5.09835	4.60174e-07	1.9069e-05	5.96279
chr17	28601827	28614197	12371	ENSG00000167524.16	protein_coding	RSKR	0.356747	0.272337	0.441157	5.85216	5.09689	4.63678e-07	1.91287e-05	5.97781
chr1	17406760	17439677	32918	ENSG00000179051.14	protein_coding	RCC2	0.254687	0.19555	0.313824	6.02885	5.09464	4.68899e-07	1.91909e-05	5.96046
chr5	177501904	177511274	9371	ENSG00000146094.16	protein_coding	DOK3	0.474263	0.414579	0.533948	2.98778	5.09442	4.69424e-07	1.91909e-05	5.92662
chr7	12570577	12660182	89606	ENSG00000006747.15	protein_coding	SCIN	0.909989	0.641902	1.17808	2.26516	5.088	4.85176e-07	1.96584e-05	5.75956
chr6	30676389	30687895	11507	ENSG00000146112.12	protein_coding	PPP1R18	0.37994	0.154449	0.60543	5.40157	5.08759	4.86032e-07	1.96584e-05	5.9434
chr2	85751344	85791383	40040	ENSG00000168874.13	protein_coding	ATOH8	0.492403	0.40113	0.583676	4.63223	5.08225	4.99474e-07	1.99895e-05	5.93632
chr16	67430652	67437553	6902	ENSG00000176387.7	protein_coding	HSD11B2	0.751209	0.613677	0.888741	1.49579	5.07874	5.08183e-07	2.02316e-05	5.54864
chr2	219069357	219160865	91509	ENSG00000187736.13	protein_coding	NHEJ1	0.354293	0.11842	0.590165	2.25928	5.07664	5.13528e-07	2.03909e-05	5.71246
chr7	102433106	102456825	23720	ENSG00000160991.17	protein_coding	ORAI2	0.256443	-0.129574	0.642461	5.99221	5.07272	5.23774e-07	2.07436e-05	5.85438
chr17	67991099	67996469	5371	ENSG00000186665.10	protein_coding	C17orf58	-0.308048	-0.370572	-0.245524	3.52127	-5.07198	5.25745e-07	2.07512e-05	5.87591
chr14	94561442	94593118	31677	ENSG00000188488.14	protein_coding	SERPINA5	1.08444	0.992217	1.17666	0.508469	5.07167	5.26814e-07	2.07512e-05	5.21498
chr8	81440326	81447439	7114	ENSG00000147588.7	protein_coding	PMP2	-0.407361	-0.565779	-0.248944	8.65453	-5.0712	5.28059e-07	2.07512e-05	5.82107
chr19	3630183	3700468	70286	ENSG00000186111.11	protein_coding	PIP5K1C	0.342792	0.206155	0.479429	6.94989	5.0668	5.39755e-07	2.09938e-05	5.80817
chr19	7476875	7497449	20575	ENSG00000104883.8	protein_coding	PEX11G	-0.611919	-0.689913	-0.533925	0.0759592	-5.05537	5.71566e-07	2.20755e-05	5.02088
chr6	154387515	154510685	123171	ENSG00000153721.19	protein_coding	CNKSR3	0.341911	0.259641	0.424181	3.65842	5.05525	5.71918e-07	2.20755e-05	5.80593
chr2	85418931	85437029	18099	ENSG00000152292.17	protein_coding	SH2D6	0.645467	0.432427	0.858508	1.3884	5.05057	5.85534e-07	2.24302e-05	5.4985
chr19	7680833	7687703	6871	ENSG00000181029.9	protein_coding	TRAPPC5	0.548026	0.271965	0.824087	3.69865	5.03531	6.32379e-07	2.38641e-05	5.71687
chr2	223975045	224039318	64274	ENSG00000135919.14	protein_coding	SERPINE2	-0.340714	-0.563353	-0.118075	7.96447	-5.03061	6.47233e-07	2.4304e-05	5.63354
chr4	154626945	154753120	126176	ENSG00000121207.12	protein_coding	LRAT	-0.464485	-0.545021	-0.383948	2.94161	-5.02021	6.81672e-07	2.5409e-05	5.59388
chr1	109733932	109741038	7107	ENSG00000134202.11	protein_coding	GSTM3	-0.329308	-0.438909	-0.219707	8.05185	-5.00879	7.2176e-07	2.6772e-05	5.52538
chr17	28573115	28576948	3834	ENSG00000109107.14	protein_coding	ALDOC	-0.29706	-0.36935	-0.224771	10.6855	-5.00767	7.25699e-07	2.68526e-05	5.5304
chr19	45485294	45497055	11762	ENSG00000125744.12	protein_coding	RTN2	0.329485	0.264345	0.394626	5.06822	5.00398	7.39146e-07	2.72838e-05	5.56476
chr21	34073578	34106260	32683	ENSG00000198743.7	protein_coding	SLC5A3	0.62352	0.411852	0.835188	5.26063	5.00273	7.44323e-07	2.74084e-05	5.5657
chr11	64185272	64204543	19272	ENSG00000168439.17	protein_coding	STIP1	0.504835	0.372499	0.637172	7.61308	4.99934	7.57008e-07	2.78082e-05	5.48608
chr17	58269855	58280935	11081	ENSG00000005381.8	protein_coding	MPO	-0.705336	-0.802601	-0.60807	0.19194	-4.99671	7.66414e-07	2.80859e-05	4.75916
chr9	34379019	34397810	18792	ENSG00000164972.13	protein_coding	C9orf24	-0.334835	-0.591758	-0.0779111	3.6887	-4.99372	7.77896e-07	2.83699e-05	5.5289
chr8	56211686	56218809	7124	ENSG00000170791.18	protein_coding	CHCHD7	-0.254614	-0.559751	0.050524	5.28606	-4.9894	7.94751e-07	2.89152e-05	5.48802
chrX	1336616	1382689	46074	ENSG00000185291.12	protein_coding	IL3RA	0.673091	0.615203	0.730979	-2.24014	4.98742	8.02631e-07	2.91142e-05	4.75504
chr21	39184176	39321559	137384	ENSG00000185658.14	protein_coding	BRWD1	-0.254804	-0.555423	0.045815	6.62334	-4.98706	8.04048e-07	2.91142e-05	5.453
chr7	92528773	92540481	11709	ENSG00000127993.16	protein_coding	RBM48	0.319403	0.0598798	0.578925	4.99485	4.97677	8.46203e-07	3.04383e-05	5.441
chr7	6637318	6658279	20962	ENSG00000205903.7	protein_coding	ZNF316	0.261727	0.179957	0.343497	5.46423	4.97667	8.46619e-07	3.04383e-05	5.41553
chr20	31819308	31834689	15382	ENSG00000101306.11	protein_coding	MYLK2	-0.815878	-0.942251	-0.689505	-0.364179	-4.97433	8.5649e-07	3.06482e-05	4.50265
chr1	43991500	44031467	39968	ENSG00000196517.13	protein_coding	SLC6A9	0.422677	0.311557	0.533797	4.57495	4.97182	8.6741e-07	3.08546e-05	5.4266
chr10	71396920	71815947	419028	ENSG00000107736.22	protein_coding	CDH23	0.43885	0.268917	0.608783	3.93133	4.97159	8.68343e-07	3.08546e-05	5.4292
chr22	38200767	38216507	15741	ENSG00000185022.12	protein_coding	MAFF	0.633672	0.210182	1.05716	5.39282	4.96585	8.93877e-07	3.16141e-05	5.37348
chr19	1609290	1652615	43326	ENSG00000071564.17	protein_coding	TCF3	0.299515	0.214123	0.384907	4.54227	4.96043	9.17478e-07	3.21868e-05	5.37178
chr9	95099054	95426796	327743	ENSG00000158169.13	protein_coding	FANCC	0.488009	0.387331	0.588686	2.5337	4.9602	9.18535e-07	3.21868e-05	5.24608
chr10	123008979	123058290	49312	ENSG00000196177.13	protein_coding	ACADSB	-0.34721	-0.429887	-0.264534	5.03441	-4.9565	9.35531e-07	3.26692e-05	5.35218
chr4	175632934	176002664	369731	ENSG00000150625.16	protein_coding	GPM6A	-0.310284	-0.39704	-0.223528	9.60467	-4.9478	9.76551e-07	3.38301e-05	5.2463
chr8	143246821	143262705	15885	ENSG00000181638.20	protein_coding	ZFP41	0.328214	0.153377	0.50305	3.49842	4.93997	1.015e-06	3.50025e-05	5.27216
chr6	36493892	36547479	53588	ENSG00000112079.9	protein_coding	STK38	0.254317	0.16007	0.348564	5.50292	4.93944	1.01765e-06	3.50144e-05	5.24832
chr1	42456117	42473385	17269	ENSG00000127125.9	protein_coding	PPCS	-0.291791	-0.445313	-0.138269	4.64053	-4.93354	1.04767e-06	3.56441e-05	5.2534
chr1	246566444	246668595	102152	ENSG00000162852.14	protein_coding	CNST	0.256024	0.162982	0.349067	5.75306	4.92925	1.06999e-06	3.62288e-05	5.21086
chr11	47239302	47248906	9605	ENSG00000134575.13	protein_coding	ACP2	-0.31251	-0.408478	-0.216541	4.58274	-4.92887	1.072e-06	3.62288e-05	5.23044
chr15	90868588	90883564	14977	ENSG00000140564.13	protein_coding	FURIN	0.31607	0.189162	0.442978	5.51968	4.92743	1.07974e-06	3.64095e-05	5.18689
chr10	122458551	122514907	56357	ENSG00000166033.13	protein_coding	HTRA1	-0.273154	-0.389585	-0.156723	9.11849	-4.92648	1.08469e-06	3.64954e-05	5.141
chr6	37170152	37175428	5277	ENSG00000137193.14	protein_coding	PIM1	0.391466	0.267773	0.515158	4.45523	4.9248	1.09383e-06	3.67218e-05	5.21337
chrX	152914442	152973480	59039	ENSG00000147394.18	protein_coding	ZNF185	-0.295886	-0.433882	-0.15789	3.42997	-4.92154	1.1113e-06	3.72262e-05	5.18591
chr17	35731639	35743521	11883	ENSG00000270885.2	protein_coding	RASL10B	0.35289	0.214595	0.491185	6.49731	4.91779	1.1323e-06	3.76868e-05	5.11735
chr13	20702127	20723098	20972	ENSG00000172458.5	protein_coding	IL17D	-0.292855	-0.575557	-0.0101534	6.74607	-4.91772	1.13249e-06	3.76868e-05	5.10518
chr7	99966720	99976042	9323	ENSG00000160862.13	protein_coding	AZGP1	0.574993	0.433028	0.716958	5.04317	4.90763	1.19063e-06	3.94489e-05	5.11888
chr6	3722614	3751713	29100	ENSG00000168994.14	protein_coding	PXDC1	0.353247	0.273813	0.432681	5.58888	4.90589	1.20028e-06	3.96822e-05	5.08377
chr7	151085831	151144436	58606	ENSG00000133612.19	protein_coding	AGAP3	0.253024	0.124576	0.381471	7.345	4.90292	1.21756e-06	4.01663e-05	5.03751
chr19	51689128	51712387	23260	ENSG00000182310.15	protein_coding	SPACA6	0.409559	0.149702	0.669415	4.64893	4.89801	1.24749e-06	4.09758e-05	5.08538
chr12	55966781	55972789	6009	ENSG00000123374.11	protein_coding	CDK2	0.432919	0.342985	0.522853	3.26264	4.8919	1.28497e-06	4.20253e-05	5.03
chr13	20403666	20525873	122208	ENSG00000165475.15	protein_coding	CRYL1	-0.2746	-0.415424	-0.133775	6.71537	-4.88991	1.29754e-06	4.23454e-05	4.98237
chr10	100987367	100994403	7037	ENSG00000107815.10	protein_coding	TWNK	0.27225	0.158211	0.386289	3.85895	4.88508	1.32852e-06	4.31713e-05	5.03555
chr19	55591376	55601970	10595	ENSG00000179943.8	protein_coding	FIZ1	0.268068	0.179987	0.35615	5.83376	4.88223	1.34708e-06	4.35881e-05	4.96633
chr16	69187129	69309052	121924	ENSG00000168807.16	protein_coding	SNTB2	0.252933	0.0726739	0.433191	4.72001	4.87977	1.36338e-06	4.39099e-05	5.00951
chr17	8072636	8087716	15081	ENSG00000179477.11	protein_coding	ALOX12B	-0.793237	-1.33947	-0.247004	-1.90603	-4.87942	1.36569e-06	4.39099e-05	3.50625
chr22	41244779	41286187	41409	ENSG00000100401.20	protein_coding	RANGAP1	0.305928	0.184615	0.42724	7.30677	4.87634	1.3865e-06	4.44113e-05	4.91287
chr4	56647988	56681899	33912	ENSG00000171476.22	protein_coding	HOPX	-0.290975	-0.341329	-0.240621	8.026	-4.87623	1.38712e-06	4.44113e-05	4.91072
chr4	112274537	112285904	11368	ENSG00000145365.11	protein_coding	TIFA	0.479842	0.232378	0.727306	2.13882	4.87329	1.40711e-06	4.47685e-05	4.78257
chr19	4675224	4724673	49450	ENSG00000142002.18	protein_coding	DPP9	0.266519	0.161196	0.371841	4.6257	4.86502	1.46492e-06	4.6317e-05	4.93598
chr10	14819245	14838575	19331	ENSG00000185267.10	protein_coding	CDNF	-0.819827	-0.903883	-0.735772	-0.695657	-4.86285	1.48042e-06	4.67101e-05	3.9152
chr15	89664367	89679427	15061	ENSG00000166819.12	protein_coding	PLIN1	-0.501267	-0.829897	-0.172636	2.37365	-4.86073	1.49578e-06	4.70969e-05	4.83338
chr19	14147743	14206187	58445	ENSG00000072071.16	protein_coding	ADGRL1	0.259435	0.167819	0.351051	7.63388	4.85913	1.50742e-06	4.73653e-05	4.83145
chr10	99782640	99852594	69955	ENSG00000023839.12	protein_coding	ABCC2	0.639834	0.497206	0.782463	-0.180331	4.85639	1.52766e-06	4.77805e-05	4.05241
chr11	13276652	13387266	110615	ENSG00000133794.20	protein_coding	ARNTL	0.297799	0.208039	0.387558	5.58116	4.85612	1.52967e-06	4.77805e-05	4.87772
chr5	63957874	63962507	4634	ENSG00000178394.5	protein_coding	HTR1A	0.677995	0.579203	0.776787	1.83744	4.85492	1.53871e-06	4.79522e-05	4.62926
chr11	64726911	64745456	18546	ENSG00000068831.19	protein_coding	RASGRP2	0.294925	0.198442	0.391407	4.02458	4.85223	1.55883e-06	4.83811e-05	4.89079
chr17	45435900	45490749	54850	ENSG00000225190.11	protein_coding	PLEKHM1	0.273852	0.0141586	0.533546	4.89602	4.84175	1.64003e-06	5.05915e-05	4.81991
chr5	134905120	135007959	102840	ENSG00000132570.15	protein_coding	PCBD2	-0.268243	-0.503669	-0.0328175	3.90813	-4.84046	1.65031e-06	5.07027e-05	4.83837
chr12	93377883	93408146	30264	ENSG00000173598.14	protein_coding	NUDT4	0.252775	0.179212	0.326337	6.34377	4.83586	1.68751e-06	5.1637e-05	4.76308
chr17	6057807	6124427	66621	ENSG00000179314.15	protein_coding	WSCD1	0.275706	0.169233	0.38218	6.44074	4.83345	1.7073e-06	5.20333e-05	4.7292
chr8	8783354	8893630	110277	ENSG00000147324.11	protein_coding	MFHAS1	0.256565	0.12844	0.384691	5.29836	4.83234	1.71648e-06	5.21576e-05	4.78019
chr10	93993931	94332823	338893	ENSG00000138193.16	protein_coding	PLCE1	0.318099	0.240782	0.395415	4.64218	4.83207	1.71866e-06	5.21576e-05	4.79414
chr19	10553085	10566031	12947	ENSG00000129347.21	protein_coding	KRI1	0.272322	0.192327	0.352317	4.75153	4.83171	1.72167e-06	5.21576e-05	4.77907
chr11	65714005	65720818	6814	ENSG00000172922.11	protein_coding	RNASEH2C	0.312241	0.0937746	0.530708	6.19069	4.82879	1.74641e-06	5.27875e-05	4.71569
chr9	88990863	89005155	14293	ENSG00000213694.6	protein_coding	S1PR3	0.386179	0.151767	0.620591	4.28435	4.82394	1.7877e-06	5.373e-05	4.76456
chr19	797075	812327	15253	ENSG00000011304.22	protein_coding	PTBP1	0.275493	0.118591	0.432396	5.26801	4.82192	1.80505e-06	5.41445e-05	4.71242
chr21	32790673	32813743	23071	ENSG00000205929.11	protein_coding	C21orf62	0.761732	0.627023	0.896442	0.813897	4.82129	1.81061e-06	5.42041e-05	4.26297
chr3	119294383	119420714	126332	ENSG00000031081.11	protein_coding	ARHGAP31	0.269739	0.0747414	0.464736	6.0333	4.82028	1.81945e-06	5.42554e-05	4.69342
chr22	42692121	42721298	29178	ENSG00000128274.17	protein_coding	A4GALT	0.507455	0.41108	0.60383	2.50168	4.81541	1.86267e-06	5.53271e-05	4.64125
chr15	40769980	40772449	2470	ENSG00000188277.10	protein_coding	C15orf62	0.653063	0.598732	0.707394	0.71457	4.81234	1.89046e-06	5.5934e-05	4.1237
chr1	32741830	32774970	33141	ENSG00000162522.11	protein_coding	KIAA1522	0.31749	0.222977	0.412004	6.40493	4.80948	1.9169e-06	5.66064e-05	4.62734
chr2	26173088	26189663	16576	ENSG00000157833.13	protein_coding	GAREM2	0.402909	0.238127	0.56769	6.97554	4.80573	1.95249e-06	5.73234e-05	4.59155
chr2	47509290	47570985	61696	ENSG00000184261.5	protein_coding	KCNK12	0.379396	0.317315	0.441476	4.83912	4.79988	2.00757e-06	5.87136e-05	4.6482
chr12	112570380	112898881	328502	ENSG00000089169.15	protein_coding	RPH3A	-0.368558	-0.509979	-0.227137	6.69853	-4.79829	2.02328e-06	5.89464e-05	4.59024
chr13	49308650	49444064	135415	ENSG00000102547.19	protein_coding	CAB39L	0.288516	0.0246234	0.552408	6.8428	4.7977	2.0285e-06	5.89856e-05	4.5733
chr14	75427716	75474111	46396	ENSG00000140044.13	protein_coding	JDP2	0.440363	0.181169	0.699556	5.10546	4.79701	2.03605e-06	5.90922e-05	4.61379
chr19	48321509	48330553	9045	ENSG00000142227.11	protein_coding	EMP3	0.37861	0.200316	0.556905	4.42174	4.7947	2.05817e-06	5.95068e-05	4.62771
chr16	629239	634117	4879	ENSG00000127578.7	protein_coding	WFIKKN1	0.653131	0.521941	0.784321	0.378285	4.78974	2.10744e-06	6.0586e-05	4.06395
chr11	72080337	72096895	16559	ENSG00000184154.15	protein_coding	LRTOMT	-0.303583	-0.534821	-0.0723447	3.99597	-4.78918	2.11311e-06	6.06343e-05	4.60802
chr12	21526296	21541249	14954	ENSG00000134548.11	protein_coding	SPX	-0.404362	-0.484472	-0.324253	5.53271	-4.77366	2.27711e-06	6.48507e-05	4.49475
chr7	73736094	73738852	2759	ENSG00000106077.19	protein_coding	ABHD11	-0.319468	-0.400273	-0.238663	3.34738	-4.77191	2.29537e-06	6.50797e-05	4.53045
chr1	10636604	10796650	160047	ENSG00000130940.15	protein_coding	CASZ1	0.524162	0.369376	0.678948	0.406596	4.76833	2.33509e-06	6.60076e-05	3.9658
chr4	2741648	2756342	14695	ENSG00000168884.15	protein_coding	TNIP2	0.364377	0.234731	0.494023	4.41385	4.76446	2.37887e-06	6.68722e-05	4.4901
chrX	101882288	101932079	49792	ENSG00000166432.15	protein_coding	ZMAT1	-0.352696	-0.727385	0.0219923	4.67053	-4.75817	2.45127e-06	6.8245e-05	4.46478
chr6	109978256	109980720	2465	ENSG00000146360.9	protein_coding	GPR6	0.68989	0.544873	0.834906	0.193956	4.74653	2.59095e-06	7.16422e-05	3.81406
chr3	124761948	124901418	139471	ENSG00000082781.12	protein_coding	ITGB5	0.293067	0.0548118	0.531323	6.35559	4.73474	2.74082e-06	7.52391e-05	4.28796
chr1	109984765	110023742	38978	ENSG00000168710.18	protein_coding	AHCYL1	-0.328665	-0.415981	-0.241348	9.80037	-4.73277	2.76649e-06	7.58068e-05	4.26432
chr16	1997654	2009821	12168	ENSG00000167962.14	protein_coding	ZNF598	0.299289	0.246095	0.352483	3.36401	4.72765	2.83438e-06	7.73883e-05	4.33698
chr20	62642503	62685785	43283	ENSG00000101187.16	protein_coding	SLCO4A1	0.653659	0.589808	0.71751	5.41656	4.72257	2.90521e-06	7.88971e-05	4.27666
chr1	173596060	173669837	73778	ENSG00000285777.1	protein_coding	RP3-436N22.5	0.765372	0.638363	0.892382	-1.38374	4.71707	2.98013e-06	8.05006e-05	3.02006
chr20	46345980	46364458	18479	ENSG00000080189.15	protein_coding	SLC35C2	-0.264609	-0.439912	-0.089305	5.16231	-4.71289	3.03969e-06	8.16593e-05	4.22979
chr15	78167468	78245688	78221	ENSG00000103740.10	protein_coding	ACSBG1	-0.332433	-0.679345	0.0144793	7.25887	-4.70939	3.09115e-06	8.25614e-05	4.15732
chr20	46499630	46513559	13930	ENSG00000198185.11	protein_coding	ZNF334	-0.323581	-0.558081	-0.0890809	3.81228	-4.70849	3.10371e-06	8.25614e-05	4.2578
chr11	65638101	65650918	12818	ENSG00000213445.10	protein_coding	SIPA1	0.400904	0.311733	0.490075	3.88703	4.70277	3.18911e-06	8.44947e-05	4.23223
chr17	63998351	64004305	5955	ENSG00000224383.8	protein_coding	PRR29	-0.515095	-0.639679	-0.390512	0.459261	-4.69789	3.26301e-06	8.63025e-05	3.76533
chr12	56416363	56449426	33064	ENSG00000111602.12	protein_coding	TIMELESS	0.308608	0.213727	0.403488	3.22529	4.69726	3.27276e-06	8.64101e-05	4.18648
chr20	50586108	50691542	105435	ENSG00000042062.13	protein_coding	RIPOR3	0.545096	0.323343	0.76685	2.76401	4.69462	3.31419e-06	8.7352e-05	4.16257
chr5	40841308	40860175	18868	ENSG00000132357.14	protein_coding	CARD6	0.438924	0.256615	0.621233	2.50355	4.69022	3.3833e-06	8.85599e-05	4.07758
chr10	91906584	91909486	2903	ENSG00000174721.10	protein_coding	FGFBP3	-0.289273	-0.441313	-0.137232	3.30654	-4.68764	3.42463e-06	8.93341e-05	4.15578
chr4	4235542	4248223	12682	ENSG00000132406.12	protein_coding	TMEM128	-0.371753	-0.509446	-0.23406	3.69615	-4.68205	3.51599e-06	9.12479e-05	4.1429
chr3	67360460	67654612	294153	ENSG00000172340.15	protein_coding	SUCLG2	-0.308377	-0.418093	-0.198661	4.89305	-4.6798	3.55342e-06	9.20619e-05	4.11024
chr14	22971177	22982551	11375	ENSG00000129474.16	protein_coding	AJUBA	0.461958	0.401171	0.522745	1.87177	4.67743	3.59319e-06	9.27762e-05	3.91447
chr18	670318	712662	42345	ENSG00000132199.20	protein_coding	ENOSF1	-0.500895	-0.622163	-0.379627	3.69372	-4.67492	3.63708e-06	9.35918e-05	4.11271
chr1	17539698	17697874	158177	ENSG00000074964.17	protein_coding	ARHGEF10L	0.292288	0.165917	0.41866	4.81226	4.67306	3.66783e-06	9.40648e-05	4.07592
chr1	37474580	37484377	9798	ENSG00000163874.11	protein_coding	ZC3H12A	0.614795	0.539292	0.690299	0.23892	4.67185	3.68873e-06	9.42827e-05	3.5253
chr17	35756249	35795707	39459	ENSG00000271447.6	protein_coding	MMP28	-0.375	-0.466834	-0.283165	4.67218	-4.66435	3.8217e-06	9.71913e-05	4.0383
chr3	44494847	44510636	15790	ENSG00000178917.17	protein_coding	ZNF852	0.466726	0.25962	0.673831	0.691364	4.66291	3.84686e-06	9.76658e-05	3.60005
chr10	24848614	24952606	103993	ENSG00000099256.19	protein_coding	PRTFDC1	-0.275725	-0.409348	-0.142101	4.80087	-4.65933	3.91188e-06	9.88389e-05	4.02195
chr12	111766887	111817532	50646	ENSG00000111275.13	protein_coding	ALDH2	-0.258243	-0.359911	-0.156575	8.82141	-4.65913	3.91554e-06	9.88389e-05	3.93214
chr1	236795260	236921278	126019	ENSG00000116984.15	protein_coding	MTR	-0.274645	-0.360489	-0.1888	4.93588	-4.65895	3.91898e-06	9.88389e-05	4.0183
chr7	102285091	102321711	36621	ENSG00000160999.10	protein_coding	SH2B2	0.480708	0.361779	0.599636	1.85599	4.65743	3.947e-06	9.92165e-05	3.87725
chr19	44747705	44760044	12340	ENSG00000069399.15	protein_coding	BCL3	0.428492	0.277337	0.579646	2.84014	4.65633	3.96732e-06	9.95628e-05	3.99969
chr19	14408798	14419383	10586	ENSG00000123136.15	protein_coding	DDX39A	0.271998	0.175653	0.368342	4.38429	4.65567	3.97964e-06	9.97074e-05	4.01426
chr1	25362249	25430192	67944	ENSG00000188672.19	protein_coding	RHCE	-0.674433	-0.750387	-0.598478	0.0287613	-4.65154	4.05734e-06	0.000101414	3.38587
chr2	233059967	233207903	147937	ENSG00000168918.14	protein_coding	INPP5D	0.387757	0.290562	0.484951	4.66504	4.64657	4.1535e-06	0.000103382	3.97435
chr16	68084751	68229259	144509	ENSG00000072736.19	protein_coding	NFATC3	0.261122	-0.0675991	0.589843	4.73103	4.64488	4.18564e-06	0.000104012	3.95906
chr17	78356778	78360077	3300	ENSG00000184557.4	protein_coding	SOCS3	0.803604	0.716205	0.891004	4.77089	4.63504	4.38633e-06	0.000108124	3.91633
chr19	44165073	44178381	13309	ENSG00000167380.17	protein_coding	ZNF226	-0.291419	-0.356679	-0.226158	4.31781	-4.63464	4.3907e-06	0.000108124	3.93181
chr20	46060991	46089962	28972	ENSG00000124160.12	protein_coding	NCOA5	0.256093	0.085851	0.426336	5.73271	4.63449	4.39379e-06	0.000108124	3.87331
chr16	176680	177522	843	ENSG00000206172.8	protein_coding	HBA1	-0.783609	-0.94174	-0.625478	2.02741	-4.63142	4.45888e-06	0.000109549	3.84853
chr20	43590937	43647299	56363	ENSG00000101052.13	protein_coding	IFT52	-0.278753	-0.405032	-0.152473	4.10202	-4.63006	4.48555e-06	0.000110026	3.91828
chr8	23135588	23164027	28440	ENSG00000173530.6	protein_coding	TNFRSF10D	0.807144	0.665549	0.948739	3.45503	4.62965	4.49668e-06	0.000110081	3.90572
chr21	37607373	38121345	513973	ENSG00000157542.11	protein_coding	KCNJ6	0.330894	0.223899	0.437889	5.43933	4.62894	4.50948e-06	0.000110081	3.86836
chr12	49184686	49189080	4395	ENSG00000167552.15	protein_coding	TUBA1A	-0.280891	-0.33639	-0.225391	9.52247	-4.62721	4.54556e-06	0.000110784	3.79782
chr19	38211006	38229714	18709	ENSG00000011332.21	protein_coding	DPF1	0.256463	0.147726	0.365199	4.75774	4.62496	4.59354e-06	0.00011124	3.87128
chr11	5663195	5938619	275425	ENSG00000132256.20	protein_coding	TRIM5	0.420962	0.125971	0.715954	2.38255	4.62364	4.62168e-06	0.000111389	3.79267
chr7	128392277	128410252	17976	ENSG00000106348.18	protein_coding	IMPDH1	0.278847	0.175655	0.382038	4.72249	4.62095	4.68e-06	0.000112438	3.855
chr8	66176376	66178464	2089	ENSG00000147571.5	protein_coding	CRH	-0.828091	-1.12643	-0.529755	-0.224329	-4.61888	4.72536e-06	0.000113257	3.26698
chr12	111360651	111369121	8471	ENSG00000198324.14	protein_coding	PHETA1	0.327792	0.177284	0.478299	3.3134	4.61837	4.73643e-06	0.000113257	3.86778
chr1	234391313	234479179	87867	ENSG00000059588.10	protein_coding	TARBP1	-0.350292	-0.440322	-0.260262	4.91327	-4.61387	4.83732e-06	0.000115307	3.8237
chr1	203475806	203491352	15547	ENSG00000188783.6	protein_coding	PRELP	0.402409	0.0691032	0.735715	6.17619	4.61314	4.85495e-06	0.000115366	3.76345
chr1	160081538	160090563	9026	ENSG00000162728.5	protein_coding	KCNJ9	0.308117	0.262703	0.353531	7.73252	4.61256	4.86686e-06	0.000115468	3.72845
chr19	4536402	4540036	3635	ENSG00000171236.10	protein_coding	LRG1	0.816792	0.731873	0.901711	-0.524533	4.6102	4.91987e-06	0.000116363	3.00167
chr7	107563484	107578523	15040	ENSG00000105865.11	protein_coding	DUS4L	-0.352148	-0.442011	-0.262284	1.70515	-4.59768	5.21415e-06	0.000121808	3.60911
chr22	28772674	28789301	16628	ENSG00000159873.10	protein_coding	CCDC117	0.325467	0.217627	0.433307	5.27296	4.59646	5.24411e-06	0.00012232	3.73444
chr12	50103982	50111313	7332	ENSG00000167588.13	protein_coding	GPD1	-0.446709	-0.681979	-0.211438	3.25062	-4.59366	5.31267e-06	0.00012354	3.76374
chr3	126342635	126357408	14774	ENSG00000163884.4	protein_coding	KLF15	0.352294	0.15237	0.552217	5.71769	4.58754	5.46639e-06	0.000126727	3.65959
chr5	151181052	151224093	43042	ENSG00000198624.13	protein_coding	CCDC69	0.255657	-0.0305567	0.54187	5.39808	4.58441	5.54432e-06	0.000128143	3.677
chr12	56521820	56596193	74374	ENSG00000076067.13	protein_coding	RBMS2	0.26894	0.19999	0.337891	5.97579	4.58017	5.65406e-06	0.000130283	3.63106
chr5	67179613	67196799	17187	ENSG00000134061.5	protein_coding	CD180	0.66105	0.477844	0.844256	0.798071	4.57921	5.67916e-06	0.000130664	3.27088
chr17	43527844	43579620	51777	ENSG00000175832.13	protein_coding	ETV4	0.73831	0.656106	0.820513	2.24339	4.57711	5.73647e-06	0.000131783	3.58299
chr16	80540734	80550811	10078	ENSG00000168589.15	protein_coding	DYNLRB2	-0.40755	-0.47665	-0.338449	1.62221	-4.5754	5.77999e-06	0.000132463	3.50452
chr12	47709734	47725567	15834	ENSG00000111405.9	protein_coding	ENDOU	-0.391356	-0.470348	-0.312365	3.09232	-4.57527	5.78348e-06	0.000132463	3.66775
chr11	17365172	17389331	24160	ENSG00000187486.7	protein_coding	KCNJ11	0.281421	0.179782	0.38306	4.06168	4.56981	5.93094e-06	0.000135229	3.66015
chrX	304529	318819	14291	ENSG00000178605.13	protein_coding	GTPBP6	0.340627	0.150307	0.530947	-1.51803	4.56721	6.00241e-06	0.000136449	3.57016
chr19	2071036	2096673	25638	ENSG00000172081.14	protein_coding	MOB3A	0.280321	0.164564	0.396078	5.33759	4.55858	6.24576e-06	0.000140511	3.54971
chr19	41301587	41353922	52336	ENSG00000105329.11	protein_coding	TGFB1	0.35435	-0.0596396	0.768339	3.77031	4.55739	6.28018e-06	0.000141077	3.61306
chr22	39519695	39522683	2989	ENSG00000128272.17	protein_coding	ATF4	0.278432	0.203672	0.353191	9.10513	4.54492	6.65047e-06	0.00014765	3.43618
chr19	55229779	55259017	29239	ENSG00000105063.19	protein_coding	PPP6R1	0.285284	0.171816	0.398752	5.45784	4.54206	6.73806e-06	0.000149159	3.49187
chr11	118893875	118925926	32052	ENSG00000186174.13	protein_coding	BCL9L	0.300383	0.183215	0.417552	4.52084	4.54113	6.76708e-06	0.000149367	3.52191
chr16	90004871	90019890	15020	ENSG00000003249.15	protein_coding	DBNDD1	0.257652	0.18613	0.329173	6.3219	4.53586	6.9326e-06	0.000152578	3.41758
chr19	42247569	42255128	7560	ENSG00000105722.10	protein_coding	ERF	0.299442	0.137521	0.461363	4.06468	4.53477	6.96706e-06	0.000152897	3.50823
chr19	18434388	18438167	3780	ENSG00000105655.19	protein_coding	ISYNA1	0.444427	0.199145	0.68971	3.85146	4.53482	6.96722e-06	0.000152897	3.51504
chr20	45325288	45348424	23137	ENSG00000124145.6	protein_coding	SDC4	-0.398585	-0.482024	-0.315145	7.47714	-4.53287	7.0307e-06	0.000153846	3.38345
chr2	85133392	85310387	176996	ENSG00000152284.5	protein_coding	TCF7L1	0.316831	0.103747	0.529915	3.50494	4.53197	7.05713e-06	0.000154202	3.50741
chr3	196706277	196712250	5974	ENSG00000174007.9	protein_coding	CEP19	0.284943	0.0856511	0.484236	3.8769	4.52892	7.15621e-06	0.000155919	3.49465
chrX	47635521	47650604	15084	ENSG00000126767.18	protein_coding	ELK1	0.32869	0.165744	0.491636	7.35396	4.52671	7.2304e-06	0.00015699	3.36233
chr1	32247222	32248856	1635	ENSG00000183615.6	protein_coding	FAM167B	0.799607	0.740783	0.858431	1.30029	4.52168	7.39832e-06	0.000159367	3.19935
chr15	90083045	90102477	19433	ENSG00000182054.10	protein_coding	IDH2	-0.338194	-0.573484	-0.102904	6.43959	-4.5214	7.40877e-06	0.000159367	3.35416
chr8	85107215	85146080	38866	ENSG00000133739.16	protein_coding	LRRCC1	-0.283397	-0.358969	-0.207826	4.2288	-4.51933	7.4768e-06	0.000160603	3.43886
chr19	39530987	39532852	1866	ENSG00000176401.6	protein_coding	EID2B	-0.259055	-0.602756	0.0846458	2.79074	-4.51885	7.49344e-06	0.000160671	3.43279
chr1	156243320	156248117	4798	ENSG00000160781.17	protein_coding	PAQR6	-0.401361	-0.574574	-0.228149	9.22103	-4.5187	7.50108e-06	0.000160671	3.32665
chr10	122271296	122338159	66864	ENSG00000138152.10	protein_coding	BTBD16	-0.734821	-0.802871	-0.666772	0.194823	-4.51822	7.51499e-06	0.000160742	3.03392
chr2	202634969	202769757	134789	ENSG00000138439.12	protein_coding	FAM117B	0.264127	0.186658	0.341596	4.24729	4.51579	7.59859e-06	0.000162075	3.43016
chr5	97091867	97142753	50887	ENSG00000145721.12	protein_coding	LIX1	-0.435811	-0.587984	-0.283638	5.63473	-4.51454	7.64512e-06	0.000162839	3.36824
chr6	26158146	26171349	13204	ENSG00000158373.8	protein_coding	H2BC5	0.518753	0.444417	0.593089	2.20127	4.51203	7.73012e-06	0.000164419	3.33883
chr16	23061406	23149452	88047	ENSG00000103404.15	protein_coding	USP31	0.27948	0.056455	0.502506	5.45324	4.50765	7.88589e-06	0.000167498	3.35299
chr22	38734725	38794143	59419	ENSG00000100242.15	protein_coding	SUN2	0.361387	0.28874	0.434035	7.46129	4.50698	7.9127e-06	0.000167833	3.28146
chrX	109623700	109625172	1473	ENSG00000176076.7	protein_coding	KCNE5	-0.631822	-0.843366	-0.420277	-0.245615	-4.49809	8.23669e-06	0.000173977	2.73308
chr22	39570753	39689735	118983	ENSG00000100346.18	protein_coding	CACNA1I	0.302526	0.201974	0.403078	4.82452	4.4965	8.29675e-06	0.00017476	3.32345
chr6	86937528	87016679	79152	ENSG00000168830.8	protein_coding	HTR1E	0.507477	0.413298	0.601655	1.4023	4.49575	8.32484e-06	0.00017511	3.18698
chr16	172876	173710	835	ENSG00000188536.13	protein_coding	HBA2	-0.945023	-1.30354	-0.586511	2.50286	-4.49409	8.3922e-06	0.000176283	3.32963
chr17	17212212	17237188	24977	ENSG00000154803.13	protein_coding	FLCN	0.294165	0.035936	0.552394	6.04497	4.48512	8.73744e-06	0.000182026	3.22196
chr1	32361270	32364278	3009	ENSG00000225828.1	protein_coding	FAM229A	0.454805	0.3727	0.536911	2.50662	4.4819	8.86542e-06	0.000183541	3.25176
chr2	206737763	206765328	27566	ENSG00000138400.13	protein_coding	MDH1B	-0.467049	-0.751802	-0.182296	1.84368	-4.48177	8.87051e-06	0.000183541	3.15866
chr1	150268200	150280916	12717	ENSG00000118292.9	protein_coding	C1orf54	-0.271553	-0.48744	-0.0556665	4.46747	-4.47825	9.01315e-06	0.000185233	3.26218
chr17	58301228	58328795	27568	ENSG00000005379.17	protein_coding	TSPOAP1	-0.289013	-0.366157	-0.211869	6.71696	-4.47446	9.17002e-06	0.000187594	3.15348
chr10	15075475	15088776	13302	ENSG00000176244.7	protein_coding	ACBD7	-0.346373	-0.5035	-0.189247	7.60971	-4.47401	9.19052e-06	0.00018761	3.1346
chr18	68715209	69055189	339981	ENSG00000150636.17	protein_coding	CCDC102B	-0.321241	-0.431297	-0.211185	2.7227	-4.47315	9.22366e-06	0.000188034	3.2364
chr2	222424543	222562621	138079	ENSG00000163082.10	protein_coding	SGPP2	0.349005	0.212817	0.485194	5.32905	4.46957	9.37525e-06	0.000190869	3.21196
chr7	76302673	76304295	1623	ENSG00000106211.10	protein_coding	HSPB1	0.820071	0.746985	0.893157	7.17666	4.46548	9.56169e-06	0.000193627	3.10273
chr19	45589764	45602212	12449	ENSG00000177464.5	protein_coding	GPR4	0.582553	0.325999	0.839108	3.71096	4.46441	9.59912e-06	0.000194127	3.22756
chr12	2794970	2805423	10454	ENSG00000004478.8	protein_coding	FKBP4	0.489015	0.284277	0.693754	8.06625	4.46208	9.70193e-06	0.000195825	3.08308
chr19	7636881	7647873	10993	ENSG00000076944.16	protein_coding	STXBP2	0.486712	0.357304	0.61612	1.3301	4.46181	9.70884e-06	0.000195825	3.03705
chr13	113759226	113816995	57770	ENSG00000184497.13	protein_coding	TMEM255B	0.422181	0.259961	0.584401	1.84504	4.45941	9.81505e-06	0.000197305	3.0835
chr10	125896564	126009592	113029	ENSG00000203780.12	protein_coding	FANK1	-0.318932	-0.483912	-0.153952	2.38963	-4.45212	1.01428e-05	0.000202165	3.11089
chr16	77722492	77742260	19769	ENSG00000140876.11	protein_coding	NUDT7	-0.326835	-0.399623	-0.254048	2.50858	-4.45162	1.01661e-05	0.000202202	3.127
chr17	28725897	28743455	17559	ENSG00000160602.14	protein_coding	NEK8	-0.413007	-0.573566	-0.252448	1.20957	-4.45132	1.01798e-05	0.000202202	2.98576
chr22	37367960	37427479	59520	ENSG00000166897.16	protein_coding	ELFN2	0.316444	0.0172866	0.615602	6.0897	4.45125	1.01846e-05	0.000202202	3.07911
chr5	131949973	132012243	62271	ENSG00000164398.15	protein_coding	ACSL6	-0.324881	-0.479866	-0.169895	5.81131	-4.44896	1.02897e-05	0.000204023	3.10738
chr11	32829927	32858120	28194	ENSG00000135378.4	protein_coding	PRRG4	0.538292	0.479591	0.596994	0.735811	4.44817	1.03253e-05	0.000204462	2.79301
chr19	15451624	15464544	12921	ENSG00000105122.13	protein_coding	RASAL3	0.498237	0.316111	0.680363	1.54478	4.44725	1.03682e-05	0.000204538	3.01218
chr6	116254173	116444861	190689	ENSG00000111817.19	protein_coding	DSE	0.26921	-0.00242839	0.540849	4.09799	4.44722	1.03695e-05	0.000204538	3.15332
chr2	43774039	43810010	35972	ENSG00000138036.18	protein_coding	DYNC2LI1	-0.33785	-0.443856	-0.231843	3.99639	-4.44142	1.06436e-05	0.000209373	3.12867
chr19	4229523	4237528	8006	ENSG00000105246.6	protein_coding	EBI3	0.626701	0.514936	0.738467	0.302563	4.43741	1.08374e-05	0.000212391	2.6567
chr10	73631612	73641474	9863	ENSG00000177791.12	protein_coding	MYOZ1	-0.422971	-0.528237	-0.317705	1.49737	-4.435	1.09554e-05	0.000213704	2.95056
chr17	59155732	59206709	50978	ENSG00000068489.13	protein_coding	PRR11	-0.312616	-0.371972	-0.253259	2.39041	-4.42562	1.14266e-05	0.000220729	3.02246
chr4	163323962	163344832	20871	ENSG00000164128.7	protein_coding	NPY1R	0.440645	0.39693	0.484361	2.9016	4.42451	1.1484e-05	0.000221075	3.04843
chr19	3594507	3606875	12369	ENSG00000006638.13	protein_coding	TBXA2R	0.513195	0.234781	0.791609	0.351076	4.42011	1.17123e-05	0.000224617	2.62449
chr20	38926312	38953106	26795	ENSG00000101447.15	protein_coding	FAM83D	0.563562	0.497141	0.629982	0.0609557	4.41907	1.17673e-05	0.000224821	2.50832
chr1	53196792	53214197	17406	ENSG00000157184.7	protein_coding	CPT2	-0.310341	-0.434033	-0.186649	4.23544	-4.41283	1.21008e-05	0.000230324	3.00133
chr3	138434586	138481686	47101	ENSG00000158220.14	protein_coding	ESYT3	0.38896	0.323205	0.454715	3.62533	4.41141	1.21776e-05	0.000231497	3.01119
chr2	226731312	226799820	68509	ENSG00000169047.6	protein_coding	IRS1	0.294506	0.146296	0.442716	3.34192	4.41113	1.21932e-05	0.000231503	3.00815
chr3	189956728	190122437	165710	ENSG00000090530.10	protein_coding	P3H2	0.342087	0.288637	0.395537	3.09612	4.40213	1.26933e-05	0.00023891	2.96955
chr7	40135005	40860763	725759	ENSG00000175600.16	protein_coding	SUGCT	-0.383189	-0.482297	-0.28408	1.48199	-4.39972	1.28309e-05	0.000240641	2.76687
chrX	38801432	38806537	5106	ENSG00000165175.16	protein_coding	MID1IP1	0.293675	0.201455	0.385896	6.65223	4.39934	1.28544e-05	0.000240641	2.82742
chr19	45769709	45782552	12844	ENSG00000104936.20	protein_coding	DMPK	0.311336	0.242853	0.379819	5.15271	4.39906	1.28698e-05	0.000240641	2.89097
chr3	136250340	136337896	87557	ENSG00000114054.14	protein_coding	PCCB	-0.269045	-0.463037	-0.0750535	5.37217	-4.39886	1.28802e-05	0.000240641	2.90558
chr3	122564338	122575203	10866	ENSG00000163840.10	protein_coding	DTX3L	0.290504	0.180254	0.400755	4.41444	4.39101	1.33391e-05	0.000248604	2.90439
chr3	172039578	172401669	362092	ENSG00000075420.13	protein_coding	FNDC3B	0.26847	0.155802	0.381137	3.65919	4.38814	1.35104e-05	0.000250569	2.91729
chr11	72685069	72793599	108531	ENSG00000186635.15	protein_coding	ARAP1	0.256861	0.132047	0.381675	5.98669	4.38197	1.38866e-05	0.000256295	2.78286
chr19	33373685	33382686	9002	ENSG00000153879.9	protein_coding	CEBPG	0.305297	0.100881	0.509713	6.37671	4.38094	1.39521e-05	0.000257192	2.77924
chr14	102501767	102509799	8033	ENSG00000156381.9	protein_coding	ANKRD9	0.284026	0.20319	0.364862	6.15408	4.38005	1.40069e-05	0.00025789	2.76685
chr14	102080742	102139699	58958	ENSG00000080824.19	protein_coding	HSP90AA1	0.383043	0.303744	0.462342	11.8257	4.37713	1.41904e-05	0.000260638	2.75114
chr15	49326962	49620929	293968	ENSG00000166262.16	protein_coding	FAM227B	-0.461612	-0.531572	-0.391652	1.91315	-4.37051	1.46118e-05	0.00026773	2.74125
chr2	223051814	223198399	146586	ENSG00000152049.6	protein_coding	KCNE4	0.627829	0.499637	0.756021	4.22554	4.36963	1.46757e-05	0.000268577	2.83385
chr11	64270062	64289500	19439	ENSG00000173264.15	protein_coding	GPR137	0.333454	0.0419868	0.624921	5.49957	4.36484	1.49875e-05	0.000273625	2.72811
chr3	113964137	114056594	92458	ENSG00000163617.11	protein_coding	CCDC191	-0.366585	-0.450231	-0.28294	3.08523	-4.36441	1.50127e-05	0.000273758	2.81682
chr19	44141554	44160313	18760	ENSG00000263002.8	protein_coding	ZNF234	0.275943	0.140749	0.411137	2.98029	4.36174	1.51916e-05	0.000276687	2.801
chr12	85955666	86838904	883239	ENSG00000182050.13	protein_coding	MGAT4C	-0.340669	-0.404551	-0.276786	3.61409	-4.36072	1.52606e-05	0.000277612	2.80699
chr1	231363751	231422287	58537	ENSG00000135766.9	protein_coding	EGLN1	0.469418	0.193234	0.745602	0.104619	4.35543	1.56222e-05	0.000283173	2.30976
chr1	6247353	6261098	13746	ENSG00000158292.7	protein_coding	GPR153	0.337734	0.245463	0.430004	4.32577	4.34858	1.61033e-05	0.000289821	2.73076
chr5	170353487	170736632	383146	ENSG00000182132.14	protein_coding	KCNIP1	-0.304057	-0.473301	-0.134813	5.15186	-4.34307	1.64995e-05	0.000295902	2.68523
chr4	5542772	5709548	166777	ENSG00000173040.13	protein_coding	EVC2	0.506794	0.452329	0.561258	1.48064	4.34045	1.66909e-05	0.000298559	2.56986
chr14	77320996	77331597	10602	ENSG00000100577.19	protein_coding	GSTZ1	-0.356002	-0.559745	-0.152259	3.34151	-4.34024	1.67066e-05	0.000298559	2.72551
chr10	86668507	86736072	67566	ENSG00000122367.20	protein_coding	LDB3	-0.482712	-0.667645	-0.297779	3.90948	-4.33925	1.67843e-05	0.000299596	2.70205
chr14	67619920	67651708	31789	ENSG00000081181.8	protein_coding	ARG2	0.432536	0.34439	0.520682	3.6987	4.33735	1.6922e-05	0.000301346	2.71421
chr11	111908564	111923722	15159	ENSG00000109846.9	protein_coding	CRYAB	0.399658	0.0413679	0.757947	10.2959	4.33258	1.72844e-05	0.000306722	2.55367
chr1	228208044	228378876	170833	ENSG00000154358.23	protein_coding	OBSCN	0.312825	0.214646	0.411005	3.10013	4.33219	1.73099e-05	0.000306817	2.69033
chr8	85373436	85449040	75605	ENSG00000164879.7	protein_coding	CA3	0.40336	0.293085	0.513635	0.480655	4.33187	1.73346e-05	0.000306828	2.33703
chr2	96536743	96552634	15892	ENSG00000196843.17	protein_coding	ARID5A	0.38405	0.0736458	0.694454	3.78066	4.32885	1.75681e-05	0.000309589	2.67253
chr12	46358188	46372773	14586	ENSG00000134294.14	protein_coding	SLC38A2	0.440044	0.22203	0.658058	7.53132	4.32828	1.76175e-05	0.000310101	2.55141
chr18	75210755	75289950	79196	ENSG00000179981.11	protein_coding	TSHZ1	0.27584	0.194283	0.357397	5.51763	4.32079	1.82002e-05	0.000317782	2.56488
chr21	34073224	34143034	69811	ENSG00000243927.6	protein_coding	MRPS6	0.40154	0.273304	0.529776	6.19564	4.32001	1.82695e-05	0.00031854	2.52809
chr7	55951793	56000181	48389	ENSG00000146729.10	protein_coding	NIPSNAP2	-0.289822	-0.402599	-0.177045	6.53846	-4.31792	1.84325e-05	0.000319273	2.52268
chrX	110673856	110795819	121964	ENSG00000101938.15	protein_coding	CHRDL1	-0.389608	-0.661668	-0.117548	5.51892	-4.31752	1.84682e-05	0.000319527	2.57711
chr1	153606886	153613145	6260	ENSG00000188643.11	protein_coding	S100A16	-0.263375	-0.587477	0.0607257	6.1862	-4.31447	1.8714e-05	0.000322678	2.48385
chr1	6590724	6614607	23884	ENSG00000162413.16	protein_coding	KLHL21	0.313057	0.145467	0.480648	6.57845	4.30935	1.91411e-05	0.000328878	2.46705
chr19	12833951	12874952	41002	ENSG00000105613.10	protein_coding	MAST1	0.264384	0.169477	0.35929	4.53284	4.30563	1.94522e-05	0.000333141	2.55201
chr19	42297033	42303546	6514	ENSG00000079462.8	protein_coding	PAFAH1B3	0.293587	0.19416	0.393015	4.05935	4.3042	1.95745e-05	0.000334608	2.56366
chr1	32539427	32605941	66515	ENSG00000160062.15	protein_coding	ZBTB8A	-0.291486	-0.443423	-0.139549	2.13086	-4.30366	1.9621e-05	0.000334608	2.51004
chr6	89254464	89315299	60836	ENSG00000111886.11	protein_coding	GABRR2	0.6719	0.591418	0.752381	0.210555	4.29995	1.99417e-05	0.000339232	2.15486
chr4	154535005	154550400	15396	ENSG00000171566.12	protein_coding	PLRG1	-0.270001	-0.3658	-0.174202	5.57479	-4.29826	2.00897e-05	0.000340987	2.47894
chr20	64073181	64079988	6808	ENSG00000171700.14	protein_coding	RGS19	0.340676	0.167741	0.513611	2.32605	4.29242	2.06093e-05	0.000347991	2.49324
chr8	143603210	143609773	6564	ENSG00000104524.14	protein_coding	PYCR3	-0.396849	-0.546687	-0.247011	2.91315	-4.29026	2.08049e-05	0.000350001	2.52408
chr19	7868719	7874390	5672	ENSG00000183248.12	protein_coding	PRR36	0.315722	0.242389	0.389056	4.72751	4.28825	2.09901e-05	0.000352726	2.4715
chr4	88695913	88697829	1917	ENSG00000177432.8	protein_coding	NAP1L5	-0.320748	-0.55822	-0.0832751	5.70724	-4.28372	2.14098e-05	0.000358986	2.43459
chr21	44885953	44931989	46037	ENSG00000160255.18	protein_coding	ITGB2	0.584371	0.4579	0.710841	3.11538	4.27884	2.18746e-05	0.000364369	2.47925
chr17	34927859	34981078	53220	ENSG00000132141.14	protein_coding	CCT6B	-0.704828	-0.905588	-0.504067	0.722403	-4.27763	2.19848e-05	0.000365404	2.1706
chr9	6215786	6257983	42198	ENSG00000137033.12	protein_coding	IL33	-0.516001	-0.753917	-0.278084	4.03676	-4.27217	2.25197e-05	0.00037226	2.44622
chr20	49903391	49915529	12139	ENSG00000158480.11	protein_coding	SPATA2	0.262118	0.185231	0.339005	6.10381	4.26902	2.28242e-05	0.000376067	2.31733
chr5	132190147	132295315	105169	ENSG00000072682.20	protein_coding	P4HA2	0.4205	0.272259	0.568741	5.03089	4.26565	2.31672e-05	0.000379662	2.36409
chr7	74199652	74229834	30183	ENSG00000086730.17	protein_coding	LAT2	0.488054	0.416754	0.559355	4.07943	4.26378	2.33559e-05	0.000381452	2.40959
chr19	45668221	45683722	15502	ENSG00000010310.9	protein_coding	GIPR	0.707404	0.535978	0.878831	2.30518	4.26358	2.33767e-05	0.000381452	2.38582
chr12	190077	214570	24494	ENSG00000111181.13	protein_coding	SLC6A12	0.378025	0.320429	0.43562	5.98644	4.26147	2.35919e-05	0.000383347	2.29092
chr10	97584323	97612802	28480	ENSG00000241935.9	protein_coding	HOGA1	-0.381225	-0.543509	-0.218942	2.23184	-4.25827	2.39143e-05	0.000387315	2.35675
chrX	118974614	119018355	43742	ENSG00000175556.17	protein_coding	LONRF3	0.450373	0.358477	0.542269	1.22902	4.25072	2.47104e-05	0.000397667	2.15536
chr12	56752161	56787790	35630	ENSG00000025423.11	protein_coding	HSD17B6	-0.312595	-0.577219	-0.0479716	4.3775	-4.24963	2.48274e-05	0.000399127	2.34579
chr1	32862268	32872482	10215	ENSG00000160097.20	protein_coding	FNDC5	-0.297929	-0.667417	0.0715596	5.10861	-4.2494	2.48545e-05	0.000399141	2.28756
chr22	29306582	29312785	6204	ENSG00000185340.15	protein_coding	GAS2L1	0.340025	0.133567	0.546483	5.68787	4.23496	2.64615e-05	0.00042139	2.18869
chr13	20973036	21061586	88551	ENSG00000150457.9	protein_coding	LATS2	0.306111	-0.0995233	0.711746	3.18819	4.23296	2.66844e-05	0.00042405	2.30285
chr15	63597353	63602428	5076	ENSG00000197361.8	protein_coding	FBXL22	-0.555201	-0.623624	-0.486777	-0.233425	-4.2326	2.67252e-05	0.000424256	1.76768
chr14	89794669	89954777	160109	ENSG00000140025.16	protein_coding	EFCAB11	-0.305191	-0.423627	-0.186754	2.97548	-4.23233	2.67568e-05	0.000424314	2.29873
chrX	46912276	47061242	148967	ENSG00000102221.14	protein_coding	JADE3	0.298902	0.204535	0.393269	3.66057	4.2317	2.68301e-05	0.000425033	2.29736
chr9	5357971	5437925	79955	ENSG00000107020.10	protein_coding	PLGRKT	-0.283678	-0.36414	-0.203216	2.88405	-4.22882	2.71657e-05	0.000429596	2.28171
chr4	158709127	158723396	14270	ENSG00000171497.5	protein_coding	PPID	0.301241	0.226351	0.376132	6.09396	4.22718	2.73623e-05	0.000432114	2.15416
chr1	145891208	145910111	18904	ENSG00000143127.13	protein_coding	ITGA10	0.440642	0.384023	0.49726	3.6169	4.22681	2.7405e-05	0.000432339	2.2793
chr19	18207961	18255419	47459	ENSG00000285188.1	protein_coding	LLNLR-225F10.1	0.515493	0.40118	0.629806	0.335501	4.2219	2.79875e-05	0.000440158	1.93488
chr1	28592200	28595449	3250	ENSG00000188060.8	protein_coding	RAB42	0.621035	0.53344	0.70863	-0.594769	4.2193	2.83036e-05	0.000444657	1.65645
chr1	2635976	2801717	165742	ENSG00000215912.12	protein_coding	TTC34	-0.519835	-0.64288	-0.39679	1.13902	-4.21906	2.8332e-05	0.000444657	2.08548
chr22	37204237	37212477	8241	ENSG00000278195.2	protein_coding	SSTR3	0.274014	0.123731	0.424297	3.64385	4.21517	2.88104e-05	0.000451235	2.23101
chr12	45215987	45482280	266294	ENSG00000177119.17	protein_coding	ANO6	0.281454	0.19443	0.368479	5.11261	4.2149	2.88442e-05	0.0004513	2.1778
chr1	226631690	226739323	107634	ENSG00000143772.10	protein_coding	ITPKB	0.271057	-0.179634	0.721747	9.03248	4.21243	2.91542e-05	0.000454731	2.05357
chr18	50282343	50287839	5497	ENSG00000154832.16	protein_coding	CXXC1	0.256379	0.0563054	0.456453	4.93227	4.21153	2.92657e-05	0.000455084	2.14051
chr17	44248390	44268141	19752	ENSG00000004939.16	protein_coding	SLC4A1	-0.947702	-1.15492	-0.740488	-1.95075	-4.21028	2.94233e-05	0.000456135	1.21093
chrX	131273506	131578899	305394	ENSG00000147255.19	protein_coding	IGSF1	-0.371384	-0.428357	-0.31441	2.42731	-4.20975	2.94902e-05	0.000456708	2.19167
chr17	1464186	1492686	28501	ENSG00000197879.17	protein_coding	MYO1C	0.287387	0.18872	0.386055	4.78315	4.2094	2.9535e-05	0.000456936	2.15078
chr13	31134973	31162388	27416	ENSG00000120694.20	protein_coding	HSPH1	0.50941	0.389522	0.629297	7.89475	4.20799	2.97264e-05	0.00045943	2.05819
chr19	40222208	40226697	4490	ENSG00000105219.10	protein_coding	CCNP	0.701469	0.458422	0.944517	-0.369753	4.20345	3.02995e-05	0.000466864	1.7071
chr12	47734363	47771040	36678	ENSG00000079337.16	protein_coding	RAPGEF3	0.278168	0.159079	0.397258	6.91995	4.2015	3.0556e-05	0.000469444	2.02149
chr5	133052013	133106449	54437	ENSG00000170606.15	protein_coding	HSPA4	0.268128	0.165127	0.371129	7.51363	4.20004	3.07485e-05	0.000471282	2.01505
chr11	8612037	8682694	70658	ENSG00000166436.17	protein_coding	TRIM66	-0.255313	-0.391697	-0.118929	3.872	-4.19463	3.1467e-05	0.000480472	2.1442
chr3	50350845	50358460	7616	ENSG00000114395.11	protein_coding	CYB561D2	-0.368292	-0.443825	-0.292759	1.90549	-4.19028	3.20596e-05	0.000487563	2.06117
chr12	57459785	57472268	12484	ENSG00000111087.10	protein_coding	GLI1	0.553128	0.421232	0.685024	2.7896	4.18269	3.31214e-05	0.000501703	2.08882
chr16	67389809	67393518	3710	ENSG00000159713.11	protein_coding	TPPP3	-0.323223	-0.413564	-0.232883	5.66622	-4.18066	3.34127e-05	0.000505109	1.97167
chr12	120302316	120313249	10934	ENSG00000089163.4	protein_coding	SIRT4	0.414011	0.325415	0.502607	1.99996	4.1801	3.34855e-05	0.000505707	2.01372
chr6	31815543	31817946	2404	ENSG00000204389.10	protein_coding	HSPA1A	0.970146	0.898069	1.04222	6.98839	4.1799	3.35551e-05	0.000506256	1.94011
chr12	109713825	109770495	56671	ENSG00000139438.6	protein_coding	FAM222A	0.348097	0.266379	0.429815	4.39576	4.17758	3.38524e-05	0.00050822	2.04083
chr19	56087366	56121295	33930	ENSG00000142409.6	protein_coding	ZNF787	0.289409	0.208831	0.369988	3.66775	4.17407	3.43586e-05	0.000515312	2.0645
chr17	21284672	21315232	30561	ENSG00000034152.19	protein_coding	MAP2K3	0.288189	0.194636	0.381743	4.08444	4.16936	3.5057e-05	0.000523329	2.0255
chr1	174999163	175012027	12865	ENSG00000116161.18	protein_coding	CACYBP	0.306387	0.144045	0.468729	7.46737	4.16013	3.64676e-05	0.000540546	1.86685
chr4	673580	682033	8454	ENSG00000215375.6	protein_coding	MYL5	-0.416611	-0.467455	-0.365767	2.4007	-4.15924	3.66003e-05	0.000541984	2.01326
chr20	3227417	3239559	12143	ENSG00000088836.14	protein_coding	SLC4A11	0.448719	0.350331	0.547106	2.37104	4.15731	3.69023e-05	0.000544864	1.98177
chr16	85676198	85690073	13876	ENSG00000131153.9	protein_coding	GINS2	-0.37729	-0.609115	-0.145465	1.71409	-4.15585	3.71314e-05	0.000547716	1.92645
chr10	23202696	23344845	142150	ENSG00000179133.15	protein_coding	C10orf67	-0.483103	-0.557272	-0.408934	0.119548	-4.15503	3.72609e-05	0.000548864	1.63282
chrX	130063955	130110716	46762	ENSG00000102034.17	protein_coding	ELF4	0.477056	0.364928	0.589184	1.38507	4.1549	3.72815e-05	0.000548864	1.83915
chr8	144511288	144517845	6558	ENSG00000160957.14	protein_coding	RECQL4	0.408357	0.295092	0.521623	1.34893	4.15054	3.79786e-05	0.000557509	1.89413
chr5	176810519	176880898	70380	ENSG00000113763.12	protein_coding	UNC5A	0.328407	0.0830989	0.573716	4.22287	4.14833	3.83396e-05	0.000561872	1.94731
chr19	44662278	44684359	22082	ENSG00000186567.13	protein_coding	CEACAM19	0.347406	0.187509	0.507303	3.1579	4.1367	4.02756e-05	0.000585619	1.93471
chr5	149358037	149369653	11617	ENSG00000145882.11	protein_coding	PCYOX1L	-0.402439	-0.546779	-0.258099	3.50276	-4.13654	4.0305e-05	0.000585619	1.93037
chr1	160367071	160372846	5776	ENSG00000171786.6	protein_coding	NHLH1	0.533536	0.383159	0.683914	0.746951	4.13645	4.03171e-05	0.000585619	1.71034
chr6	46549580	46652830	103251	ENSG00000146233.8	protein_coding	CYP39A1	0.453739	0.390499	0.516978	1.72435	4.13544	4.04907e-05	0.000587579	1.82973
chr2	229922302	230013119	90818	ENSG00000153832.12	protein_coding	FBXO36	-0.323147	-0.538417	-0.107877	3.11033	-4.1352	4.05307e-05	0.000587598	1.92857
chr5	78997564	79236038	238475	ENSG00000132837.15	protein_coding	DMGDH	-0.389085	-0.481036	-0.297134	2.10701	-4.13477	4.06057e-05	0.000588125	1.87513
chr1	59296638	59810647	514010	ENSG00000172456.18	protein_coding	FGGY	-0.325047	-0.448313	-0.201782	3.46754	-4.13178	4.1122e-05	0.000594471	1.91203
chr19	51077495	51084245	6751	ENSG00000129437.11	protein_coding	KLK14	0.603491	0.504716	0.702266	0.120397	4.13026	4.13874e-05	0.000597172	1.60528
chr19	6661253	6670588	9336	ENSG00000125735.11	protein_coding	TNFSF14	0.727475	0.656142	0.798809	-1.56717	4.1284	4.17143e-05	0.000600181	1.20704
chr7	101162509	101165569	3061	ENSG00000128564.7	protein_coding	VGF	-0.498699	-0.621447	-0.375951	3.15225	-4.12736	4.19068e-05	0.000602381	1.89807
chr11	47354860	47378547	23688	ENSG00000066336.12	protein_coding	SPI1	0.470162	0.223979	0.716346	1.95755	4.12605	4.21307e-05	0.000605027	1.84037
chr16	84218657	84240012	21356	ENSG00000168418.8	protein_coding	KCNG4	-0.708946	-0.811837	-0.606054	-0.881497	-4.12534	4.22579e-05	0.00060622	1.21572
chr18	904871	912172	7302	ENSG00000141433.13	protein_coding	ADCYAP1	-0.513001	-0.822346	-0.203655	2.87577	-4.12387	4.2528e-05	0.000607862	1.8851
chr15	90388242	90502239	113998	ENSG00000140575.13	protein_coding	IQGAP1	0.265233	-0.180674	0.711141	6.44222	4.12288	4.27014e-05	0.000609768	1.7389
chr19	54216278	54223506	7229	ENSG00000204577.11	protein_coding	LILRB3	0.733714	0.651319	0.816109	0.421461	4.12143	4.29632e-05	0.000612364	1.60334
chr19	18868545	18896727	28183	ENSG00000223802.9	protein_coding	CERS1	0.360601	0.277365	0.443837	5.74437	4.11817	4.35671e-05	0.000618602	1.72306
chr16	3024027	3027755	3729	ENSG00000131652.14	protein_coding	THOC6	0.291706	0.201309	0.382103	2.51822	4.11589	4.39757e-05	0.000621546	1.8462
chr19	3585478	3593541	8064	ENSG00000179855.9	protein_coding	GIPC3	0.52743	0.281064	0.773797	1.43522	4.11418	4.42938e-05	0.0006243	1.6941
chr17	58353676	58417595	63920	ENSG00000108375.13	protein_coding	RNF43	-0.391339	-0.475486	-0.307192	2.30666	-4.11257	4.4597e-05	0.000627411	1.80595
chrX	140502985	140505069	2085	ENSG00000134595.9	protein_coding	SOX3	-0.484792	-0.55049	-0.419093	0.141718	-4.11147	4.48026e-05	0.000629721	1.51371
chr2	28392448	28417317	24870	ENSG00000075426.12	protein_coding	FOSL2	0.366214	0.215244	0.517185	6.11829	4.11115	4.48761e-05	0.000630171	1.70322
chr8	22042398	22048809	6412	ENSG00000158815.11	protein_coding	FGF17	0.490799	0.381629	0.599969	3.67446	4.10231	4.65769e-05	0.00064872	1.78901
chr17	81911939	81921323	9385	ENSG00000187531.14	protein_coding	SIRT7	0.349841	0.23326	0.466421	4.0528	4.10145	4.67369e-05	0.000650298	1.76517
chr19	45913214	45914778	1565	ENSG00000188425.4	protein_coding	NANOS2	0.913184	0.807149	1.01922	-2.23824	4.09747	4.75203e-05	0.000659387	0.865162
chr16	72054505	72061055	6551	ENSG00000257017.9	protein_coding	HP	1.09582	0.997621	1.19401	-0.901657	4.09211	4.86122e-05	0.000673923	1.17367
chr1	183023420	183145592	122173	ENSG00000135862.6	protein_coding	LAMC1	0.255819	0.136937	0.374702	5.08435	4.08374	5.03381e-05	0.000694684	1.66895
chr19	54155161	54159721	4561	ENSG00000105617.4	protein_coding	LENG1	0.282449	0.200066	0.364831	2.25923	4.08312	5.04693e-05	0.000695233	1.70541
chr22	37019635	37029821	10187	ENSG00000128309.17	protein_coding	MPST	0.283881	0.093811	0.473951	4.64529	4.08248	5.06056e-05	0.00069648	1.65093
chr2	189560590	189583758	23169	ENSG00000138449.11	protein_coding	SLC40A1	-0.261766	-0.345678	-0.177855	4.16853	-4.08051	5.10239e-05	0.000700335	1.6926
chr8	123644442	123653801	9360	ENSG00000175946.9	protein_coding	KLHL38	0.641291	0.47695	0.805633	-0.385518	4.08001	5.11313e-05	0.000700545	1.21932
chr19	48712725	48719725	7001	ENSG00000176909.12	protein_coding	MAMSTR	-0.385524	-0.487842	-0.283207	1.54976	-4.07936	5.12687e-05	0.000701165	1.63073
chr2	27781379	27890681	109303	ENSG00000171174.15	protein_coding	RBKS	-0.26773	-0.46039	-0.0750698	2.39246	-4.07681	5.18197e-05	0.000704897	1.69398
chr6	41683978	41736259	52282	ENSG00000112561.19	protein_coding	TFEB	0.335152	0.186373	0.48393	4.27255	4.07199	5.28773e-05	0.000714807	1.63704
chr15	75647912	75662301	14390	ENSG00000173548.9	protein_coding	SNX33	0.253271	0.187768	0.318774	5.60865	4.07153	5.29764e-05	0.000715511	1.56183
chr14	73958010	74019399	61390	ENSG00000187097.13	protein_coding	ENTPD5	-0.274068	-0.370225	-0.177911	4.04976	-4.06868	5.36098e-05	0.000720865	1.65291
chr6	80106647	80346270	239624	ENSG00000083123.15	protein_coding	BCKDHB	-0.327677	-0.61608	-0.0392742	4.51955	-4.06738	5.39056e-05	0.000722924	1.62605
chr1	34974356	34985313	10958	ENSG00000284773.1	protein_coding	RP11-244H3.5	-0.684418	-0.981022	-0.387814	-1.5465	-4.06467	5.45143e-05	0.000728921	0.931526
chr4	73397114	73421482	24369	ENSG00000163631.17	protein_coding	ALB	-0.738023	-0.910726	-0.565319	-0.513025	-4.06433	5.45924e-05	0.000728921	1.16242
chr8	29333064	29350684	17621	ENSG00000120875.9	protein_coding	DUSP4	-0.425952	-0.675527	-0.176378	2.11655	-4.06372	5.47312e-05	0.000730133	1.62157
chr4	41981756	41986465	4710	ENSG00000182308.7	protein_coding	DCAF4L1	0.571581	0.314151	0.829011	0.0791633	4.0618	5.51721e-05	0.000735201	1.30556
chr1	153614255	153616986	2732	ENSG00000189334.9	protein_coding	S100A14	-0.586256	-0.6654	-0.507113	0.113574	-4.05808	5.6033e-05	0.000744236	1.32957
chr17	27629798	27649560	19763	ENSG00000168961.17	protein_coding	LGALS9	0.38453	0.319257	0.449803	3.81764	4.05703	5.62849e-05	0.00074518	1.612
chr14	94376747	94390693	13947	ENSG00000197249.14	protein_coding	SERPINA1	0.69487	0.597457	0.792282	2.96613	4.05444	5.6906e-05	0.000751891	1.622
chr19	1107637	1174268	66632	ENSG00000064932.16	protein_coding	SBNO2	0.38285	0.252071	0.513629	2.66074	4.05129	5.76409e-05	0.000760939	1.61317
chr11	102110447	102233424	122978	ENSG00000137693.14	protein_coding	YAP1	0.25285	0.0971831	0.408517	6.25356	4.05	5.7952e-05	0.000764383	1.47299
chr1	923923	944575	20653	ENSG00000187634.13	protein_coding	SAMD11	0.550633	0.283396	0.817869	0.329998	4.04662	5.87696e-05	0.000773619	1.34884
chr2	42048021	42058517	10497	ENSG00000162878.13	protein_coding	PKDCC	0.31196	-0.0153332	0.639252	4.4289	4.04337	5.95735e-05	0.000781793	1.5277
chr1	201190824	201228952	38129	ENSG00000163395.17	protein_coding	IGFN1	-0.796857	-1.00949	-0.584227	0.940338	-4.04336	5.95803e-05	0.000781793	1.37783
chr11	35431823	35530300	98478	ENSG00000149090.12	protein_coding	PAMR1	-0.33135	-0.636102	-0.0265974	5.43609	-4.03769	6.10026e-05	0.000797017	1.44089
chr6	27146361	27146855	495	ENSG00000197903.8	protein_coding	H2BC12	0.470441	0.28776	0.653123	0.661862	4.03291	6.2211e-05	0.000810021	1.30613
chr5	43287470	43313512	26043	ENSG00000112972.15	protein_coding	HMGCS1	-0.291365	-0.405597	-0.177132	6.62789	-4.03233	6.23674e-05	0.000811362	1.39214
chr6	52497408	52577060	79653	ENSG00000065308.5	protein_coding	TRAM2	0.279504	0.219141	0.339867	3.84946	4.03181	6.24957e-05	0.000812337	1.52448
chr19	39863323	39934626	71304	ENSG00000275395.6	protein_coding	FCGBP	0.697434	0.553347	0.84152	3.88805	4.03129	6.26492e-05	0.000813637	1.51954
chr19	17523301	17553839	30539	ENSG00000167483.19	protein_coding	NIBAN3	0.577607	0.439511	0.715704	-0.188822	4.02743	6.36384e-05	0.00082297	1.19354
chr14	24130659	24132849	2191	ENSG00000139914.7	protein_coding	FITM1	0.540462	0.458255	0.622669	-0.418552	4.02556	6.41323e-05	0.000827948	1.1309
chr1	156525405	156572604	47200	ENSG00000183856.11	protein_coding	IQGAP3	-0.561782	-0.625667	-0.497897	0.568477	-4.019	6.58958e-05	0.000847121	1.30105
chr2	219236598	219245478	8881	ENSG00000163521.16	protein_coding	GLB1L	-0.306473	-0.40208	-0.210865	2.36377	-4.01788	6.62012e-05	0.000848972	1.46937
chr1	155002630	155018522	15893	ENSG00000160685.13	protein_coding	ZBTB7B	0.254791	0.151084	0.358498	4.55106	4.01786	6.62073e-05	0.000848972	1.41645
chr1	78619902	78646145	26244	ENSG00000137959.17	protein_coding	IFI44L	-0.528747	-0.6219	-0.435594	3.70371	-4.01511	6.69828e-05	0.000856749	1.46616
chr19	1508023	1536046	28024	ENSG00000185988.15	protein_coding	PLK5	0.506862	0.395614	0.618109	1.53953	4.01343	6.74297e-05	0.00086174	1.39794
chr10	97332497	97334729	2233	ENSG00000181274.7	protein_coding	FRAT2	0.26215	0.117072	0.407229	3.66078	4.00457	6.99395e-05	0.000891567	1.43267
chr14	59429022	59465342	36321	ENSG00000181619.11	protein_coding	GPR135	-0.377243	-0.510284	-0.244202	1.01111	-3.99971	7.1353e-05	0.00090625	1.26088
chr16	30024427	30052978	28552	ENSG00000149926.13	protein_coding	TLCD3B	0.330161	0.225673	0.434649	4.0233	3.9996	7.13892e-05	0.00090625	1.3918
chr7	7636518	7718607	82090	ENSG00000106399.11	protein_coding	RPA3	-0.26484	-0.362524	-0.167157	3.51995	-3.99863	7.16694e-05	0.000909048	1.41436
chr1	176463171	176845601	382431	ENSG00000116183.11	protein_coding	PAPPA2	-0.421729	-0.574144	-0.269313	0.457387	-3.99706	7.21345e-05	0.000914185	1.19208
chr3	193398967	193593111	194145	ENSG00000127249.15	protein_coding	ATP13A4	-0.329507	-0.676806	0.017792	6.15658	-3.99623	7.23951e-05	0.000916724	1.27527
chr6	31676684	31684040	7357	ENSG00000204428.12	protein_coding	LY6G5C	0.300727	0.222175	0.379279	2.69203	3.99493	7.27679e-05	0.000919148	1.40414
chr10	27775186	27999079	223894	ENSG00000169126.16	protein_coding	ODAD2	-0.489181	-0.659179	-0.319182	-0.115884	-3.99018	7.42016e-05	0.000931071	1.01472
chr1	162378841	162386812	7972	ENSG00000239887.6	protein_coding	C1orf226	0.297769	0.151624	0.443915	2.82124	3.98802	7.48639e-05	0.000937834	1.38223
chr11	61792980	61867354	74375	ENSG00000134824.14	protein_coding	FADS2	-0.322208	-0.413539	-0.230877	7.73751	-3.98626	7.54219e-05	0.000944047	1.17034
chr4	17460261	17512206	51946	ENSG00000151552.12	protein_coding	QDPR	0.300685	0.197679	0.40369	9.54713	3.98283	7.64812e-05	0.000953901	1.16218
chr8	6499632	6563409	63778	ENSG00000091879.14	protein_coding	ANGPT2	0.65398	0.43594	0.87202	4.16464	3.98271	7.65353e-05	0.000953901	1.34578
chr15	56244009	56445997	201989	ENSG00000151575.14	protein_coding	TEX9	-0.411576	-0.479753	-0.343399	1.28652	-3.98255	7.65619e-05	0.000953901	1.25839
chr19	47290023	47322066	32044	ENSG00000197405.8	protein_coding	C5AR1	0.479747	0.369975	0.589519	2.01673	3.98228	7.66483e-05	0.000953901	1.33124
chr14	22883222	22887678	4457	ENSG00000139890.10	protein_coding	REM2	-0.467342	-0.872733	-0.0619505	-0.560355	-3.98134	7.6944e-05	0.00095616	0.92532
chr11	65111845	65116384	4540	ENSG00000149809.17	protein_coding	TM7SF2	-0.282458	-0.389656	-0.175259	4.41606	-3.9813	7.69555e-05	0.00095616	1.28292
chr19	44809071	44821421	12351	ENSG00000187244.12	protein_coding	BCAM	0.399132	0.0567618	0.741502	4.39218	3.98064	7.7182e-05	0.000958191	1.28673
chr17	27294076	27315926	21851	ENSG00000109046.15	protein_coding	WSB1	-0.350233	-0.438509	-0.261956	6.57867	-3.97796	7.80336e-05	0.000967678	1.19026
chr11	46380756	46383837	3082	ENSG00000110492.16	protein_coding	MDK	-0.39383	-0.48586	-0.3018	2.72357	-3.97778	7.80734e-05	0.000967678	1.34546
chr19	11767000	11784078	17079	ENSG00000197044.11	protein_coding	ZNF441	-0.355116	-0.782323	0.0720913	2.64814	-3.97366	7.94027e-05	0.000980159	1.32593
chr14	23356403	23365752	9350	ENSG00000100842.13	protein_coding	EFS	-0.266182	-0.31668	-0.215684	5.10126	-3.9707	8.03726e-05	0.000987324	1.19184
chr1	153627926	153632039	4114	ENSG00000160678.12	protein_coding	S100A1	-0.272443	-0.419033	-0.125852	8.62528	-3.9645	8.24367e-05	0.00100779	1.0859
chr11	100687288	100993941	306654	ENSG00000165895.19	protein_coding	ARHGAP42	0.262157	0.0181998	0.506114	4.11174	3.96113	8.35729e-05	0.0010176	1.2577
chr2	119223831	119265652	41822	ENSG00000115107.20	protein_coding	STEAP3	0.388794	0.265346	0.512242	2.73235	3.96061	8.37503e-05	0.00101894	1.28117
chr19	45162928	45178237	15310	ENSG00000007255.10	protein_coding	TRAPPC6A	-0.337868	-0.436969	-0.238766	2.219	-3.95976	8.40424e-05	0.00102086	1.27039
chr4	88378739	88443097	64359	ENSG00000138642.15	protein_coding	HERC6	-0.31205	-0.405379	-0.218721	4.44448	-3.95948	8.41426e-05	0.00102126	1.2183
chr2	11658178	11670195	12018	ENSG00000169006.7	protein_coding	NTSR2	-0.379157	-0.459251	-0.299064	5.91583	-3.95869	8.44347e-05	0.00102317	1.10319
chr11	49145092	49208638	63547	ENSG00000086205.18	protein_coding	FOLH1	-0.506916	-0.642877	-0.370956	4.35849	-3.95719	8.4952e-05	0.00102454	1.18731
chr16	58231157	58283836	52680	ENSG00000103021.9	protein_coding	CCDC113	-0.287414	-0.491061	-0.0837656	4.23351	-3.94848	8.79946e-05	0.00105705	1.19833
chr16	1444934	1475084	30151	ENSG00000103249.18	protein_coding	CLCN7	0.295732	-0.0037441	0.595208	4.73222	3.94735	8.84062e-05	0.00106115	1.14166
chr16	28532708	28539008	6301	ENSG00000176046.9	protein_coding	NUPR1	0.394818	0.322534	0.467102	4.42304	3.94631	8.87949e-05	0.00106414	1.15406
chr7	99472890	99503650	30761	ENSG00000198556.14	protein_coding	ZNF789	-0.272071	-0.458534	-0.0856072	3.47253	-3.94245	9.01803e-05	0.00107735	1.2032
chr14	23412740	23435660	22921	ENSG00000092054.13	protein_coding	MYH7	0.44009	0.383121	0.497059	0.827893	3.94216	9.02841e-05	0.00107774	1.0381
chr1	230690776	230745576	54801	ENSG00000135744.9	protein_coding	AGT	-0.329359	-0.452198	-0.20652	7.81895	-3.93928	9.13691e-05	0.00108898	0.997044
chr7	101232092	101238820	6729	ENSG00000106404.14	protein_coding	CLDN15	0.395204	0.23273	0.557679	2.99632	3.9373	9.20905e-05	0.00109415	1.19762
chr4	42397488	42402487	5000	ENSG00000178343.5	protein_coding	SHISA3	0.653202	0.501754	0.804651	0.440524	3.9362	9.24982e-05	0.00109626	0.894669
chr8	99960936	100131268	170333	ENSG00000132554.20	protein_coding	RGS22	-0.581469	-0.707828	-0.455109	0.767477	-3.93559	9.2729e-05	0.00109686	0.9959
chr3	179236691	179267002	30312	ENSG00000171121.16	protein_coding	KCNMB3	0.398181	0.334106	0.462256	1.01606	3.93553	9.27511e-05	0.00109686	1.03656
chr12	10699089	10723323	24235	ENSG00000060138.13	protein_coding	YBX3	0.451885	0.0825942	0.821175	5.40728	3.93332	9.36134e-05	0.00110534	1.04694
chr1	109910242	109930992	20751	ENSG00000184371.14	protein_coding	CSF1	0.366585	0.282543	0.450627	5.27382	3.93092	9.45224e-05	0.00111082	1.04307
chr2	127048027	127107288	59262	ENSG00000136717.15	protein_coding	BIN1	0.256943	0.194455	0.319431	7.28246	3.93074	9.45742e-05	0.00111082	0.970631
chr9	123356170	123380324	24155	ENSG00000148204.12	protein_coding	CRB2	0.311607	-0.0504728	0.673686	5.31241	3.92484	9.6871e-05	0.00113411	1.01587
chr19	7534004	7561764	27761	ENSG00000032444.17	protein_coding	PNPLA6	0.262574	-0.10171	0.626857	5.79767	3.92381	9.72676e-05	0.00113719	0.985507
chr12	27696447	27697596	1150	ENSG00000174236.4	protein_coding	REP15	0.545758	0.455171	0.636344	1.07238	3.92376	9.72831e-05	0.00113719	1.00543
chr16	75228181	75268053	39873	ENSG00000050820.17	protein_coding	BCAR1	0.298148	0.192775	0.403522	4.24561	3.92234	9.7847e-05	0.0011429	1.08016
chr13	94436811	94479682	42872	ENSG00000080166.16	protein_coding	DCT	-0.449276	-0.594779	-0.303772	0.927695	-3.92018	9.87035e-05	0.00115025	1.0143
chr7	50304068	50405101	101034	ENSG00000185811.19	protein_coding	IKZF1	0.508929	0.370812	0.647047	1.85639	3.9197	9.88941e-05	0.00115159	1.08921
chr19	46774883	46788594	13712	ENSG00000105281.12	protein_coding	SLC1A5	0.482608	0.396058	0.569158	2.62072	3.91379	0.000101292	0.00117412	1.1127
chr17	68259182	68422731	163550	ENSG00000141337.13	protein_coding	ARSG	-0.38594	-0.535235	-0.236646	0.930796	-3.91085	0.000102496	0.00118537	0.929438
chr7	1044546	1059261	14716	ENSG00000164849.10	protein_coding	GPR146	0.32375	0.0816929	0.565806	3.67977	3.91041	0.000102678	0.00118567	1.07914
chr19	50384204	50418018	33815	ENSG00000062822.15	protein_coding	POLD1	0.355533	0.271113	0.439954	0.92844	3.90748	0.0001039	0.00119705	0.968006
chr16	81081945	81096395	14451	ENSG00000140905.11	protein_coding	GCSH	-0.288409	-0.386712	-0.190106	1.76217	-3.90448	0.000105163	0.00120818	1.04607
chr12	121132819	121188032	55214	ENSG00000089041.17	protein_coding	P2RX7	0.339807	0.174076	0.505538	6.10843	3.90448	0.000105184	0.00120818	0.922804
chr16	31471585	31477960	6376	ENSG00000140682.19	protein_coding	TGFB1I1	0.365556	0.223127	0.507985	1.90342	3.90105	0.000106626	0.00122198	1.03305
chr20	46557823	46684467	126645	ENSG00000158296.14	protein_coding	SLC13A3	-0.278286	-0.341143	-0.215428	4.60611	-3.89554	0.00010902	0.00124753	0.963901
chr19	14514769	14560391	45623	ENSG00000132002.9	protein_coding	DNAJB1	0.661094	0.568724	0.753463	8.54433	3.89522	0.000109223	0.00124753	0.828118
chr1	27392622	27395814	3193	ENSG00000181773.7	protein_coding	GPR3	-0.41074	-0.468306	-0.353175	1.27373	-3.89495	0.000109277	0.00124753	0.962067
chr11	93478472	93543391	64920	ENSG00000166002.7	protein_coding	SMCO4	0.278135	0.187088	0.369181	2.64181	3.89479	0.000109347	0.00124753	1.04555
chr8	23020133	23069031	48899	ENSG00000120889.13	protein_coding	TNFRSF10B	0.296071	0.0946474	0.497494	4.36953	3.89379	0.00010979	0.00125107	0.981241
chr19	47475150	47484265	9116	ENSG00000118162.14	protein_coding	KPTN	0.266799	0.174683	0.358916	3.73399	3.89124	0.000110917	0.00126176	1.00112
chr14	80197526	80387757	190232	ENSG00000211448.13	protein_coding	DIO2	-0.395528	-0.568286	-0.22277	7.10705	-3.88949	0.000111735	0.0012682	0.82069
chr10	72273919	72276036	2118	ENSG00000168209.6	protein_coding	DDIT4	0.418612	0.225506	0.611718	7.30226	3.88398	0.000114234	0.00129028	0.788533
chr19	54415219	54436904	21686	ENSG00000167614.14	protein_coding	TTYH1	-0.312164	-0.538366	-0.0859623	7.87939	-3.88318	0.000114589	0.00129143	0.779796
chr11	69072915	69162440	89526	ENSG00000287725.1	protein_coding	RP11-554A11.11	-0.419828	-0.600837	-0.238819	2.04255	-3.88293	0.000114684	0.00129143	0.986544
chr11	64340204	64357534	17331	ENSG00000168071.22	protein_coding	CCDC88B	0.356904	0.122989	0.590819	3.11982	3.88071	0.00011571	0.00129964	0.989616
chr1	149390614	149468030	77417	ENSG00000286219.1	protein_coding	NOTCH2NLC	-0.72965	-0.976034	-0.483265	-1.25053	-3.88037	0.000115869	0.00130002	0.412252
chr2	219279342	219286898	7557	ENSG00000135924.17	protein_coding	DNAJB2	0.272816	0.161087	0.384545	8.36577	3.87885	0.000116583	0.00130559	0.7666
chr15	63321378	63381846	60469	ENSG00000074410.14	protein_coding	CA12	-0.562825	-0.837346	-0.288303	2.41903	-3.8781	0.000116941	0.001308	0.974646
chr15	64151715	64157481	5767	ENSG00000157734.14	protein_coding	SNX22	-0.308685	-0.394649	-0.222721	5.31314	-3.87359	0.000119076	0.00132862	0.815243
chr10	116056925	116276803	219879	ENSG00000151892.16	protein_coding	GFRA1	-0.266393	-0.361887	-0.170899	5.75021	-3.87144	0.000120098	0.00133806	0.815192
chr17	81228277	81239091	10815	ENSG00000167302.11	protein_coding	TEPSIN	0.28519	0.163942	0.406439	3.6557	3.87037	0.000120603	0.0013427	0.92911
chr1	223109404	223143248	33845	ENSG00000187554.14	protein_coding	TLR5	0.445728	0.32314	0.568316	2.1496	3.8699	0.000120829	0.00134423	0.938609
chr20	45091214	45101127	9914	ENSG00000124134.9	protein_coding	KCNS1	0.29991	0.111897	0.487924	5.85788	3.86634	0.000122574	0.00136265	0.809815
chr22	35606764	35637951	31188	ENSG00000198125.13	protein_coding	MB	-0.5417	-0.64365	-0.43975	-0.499021	-3.85887	0.000126277	0.00139161	0.540724
chr1	23191895	23217502	25608	ENSG00000179546.5	protein_coding	HTR1D	0.514687	0.443004	0.58637	0.344736	3.85749	0.000126975	0.00139728	0.624606
chr3	46835111	46882172	47062	ENSG00000160808.11	protein_coding	MYL3	-0.318249	-0.526734	-0.109763	2.75469	-3.85717	0.000127136	0.00139803	0.913222
chr1	1335276	1349418	14143	ENSG00000107404.20	protein_coding	DVL1	0.292856	0.0807073	0.505004	5.5916	3.85552	0.000127994	0.00140544	0.738591
chr1	36339624	36385924	46301	ENSG00000196182.11	protein_coding	STK40	0.252625	0.0455545	0.459696	5.34844	3.84525	0.000133328	0.00145892	0.720312
chr5	140631728	140633701	1974	ENSG00000170458.14	protein_coding	CD14	0.542049	0.425894	0.658205	2.63848	3.84525	0.000133345	0.00145892	0.872539
chr1	44783585	44788170	4586	ENSG00000142959.5	protein_coding	BEST4	-0.476207	-0.588109	-0.364305	-0.0876721	-3.84306	0.000134486	0.00146825	0.583159
chr8	232137	264703	32567	ENSG00000172748.14	protein_coding	ZNF596	-0.387188	-0.485085	-0.289291	1.85905	-3.83747	0.000137507	0.001498	0.807872
chr2	153477338	153478762	1425	ENSG00000177519.4	protein_coding	RPRM	0.391411	0.271334	0.511489	2.72968	3.83532	0.000138689	0.00150979	0.83831
chr2	23385179	23708611	323433	ENSG00000119771.15	protein_coding	KLHL29	0.266486	0.157852	0.37512	4.0659	3.83404	0.000139394	0.00151639	0.792166
chr22	23145366	23165663	20298	ENSG00000100228.14	protein_coding	RAB36	-0.302622	-0.511885	-0.0933583	4.20515	-3.83183	0.00014063	0.00152739	0.758146
chr11	123057489	123063230	5742	ENSG00000109971.14	protein_coding	HSPA8	0.308167	0.255144	0.36119	9.86602	3.8317	0.000140707	0.00152739	0.601396
chr22	35380361	35394214	13854	ENSG00000100292.18	protein_coding	HMOX1	0.434865	0.34305	0.52668	4.16388	3.83109	0.000141068	0.00153022	0.755456
chr14	92513781	92688994	175214	ENSG00000100599.16	protein_coding	RIN3	0.303573	0.16208	0.445067	3.13302	3.82931	0.000142033	0.00153548	0.808787
chr19	49335171	49343335	8165	ENSG00000104894.12	protein_coding	CD37	0.485467	0.369492	0.601442	1.85913	3.82852	0.000142481	0.00153896	0.79086
chr20	62952707	62969585	16879	ENSG00000101194.18	protein_coding	SLC17A9	0.494584	0.152413	0.836754	1.01916	3.82797	0.00014279	0.0015412	0.729829
chr20	50190830	50192668	1839	ENSG00000172216.6	protein_coding	CEBPB	0.330615	0.245551	0.415678	4.95947	3.8217	0.000146409	0.00157134	0.651332
chr10	96343221	96359365	16145	ENSG00000197430.11	protein_coding	OPALIN	-0.534604	-0.667588	-0.40162	6.93433	-3.81854	0.00014828	0.00158471	0.55339
chr19	58034025	58054631	20607	ENSG00000152467.10	protein_coding	ZSCAN1	-0.485802	-0.560785	-0.41082	-0.218775	-3.81177	0.000152242	0.00161909	0.458798
chr19	14433053	14471867	38815	ENSG00000123143.13	protein_coding	PKN1	0.251418	0.141261	0.361576	6.15903	3.80752	0.000154831	0.00164023	0.532279
chr2	69897688	69942945	45258	ENSG00000059728.11	protein_coding	MXD1	0.255612	0.173442	0.337782	4.74509	3.80743	0.000154877	0.00164023	0.642155
chr1	53087179	53142638	55460	ENSG00000162383.13	protein_coding	SLC1A7	0.944892	0.766949	1.12283	1.27834	3.79949	0.000159842	0.0016811	0.660124
chr19	2037465	2051244	13780	ENSG00000099875.16	protein_coding	MKNK2	0.425265	0.219298	0.631232	6.29797	3.79929	0.000159968	0.00168127	0.497951
chr1	22636628	22639678	3051	ENSG00000173372.17	protein_coding	C1QA	0.571056	0.419377	0.722734	4.81298	3.79742	0.00016115	0.00169046	0.593588
chr12	47782722	47833132	50411	ENSG00000061273.18	protein_coding	HDAC7	0.253712	0.125861	0.381563	5.53881	3.79733	0.000161176	0.00169046	0.531603
chr17	76136333	76141245	4913	ENSG00000129654.8	protein_coding	FOXJ1	0.674757	0.594875	0.75464	2.7502	3.79632	0.000161849	0.00169574	0.702321
chr6	137867214	137883312	16099	ENSG00000118503.15	protein_coding	TNFAIP3	0.365978	0.0202297	0.711726	2.15265	3.79617	0.000161903	0.00169574	0.687582
chr19	1573596	1592865	19270	ENSG00000071655.18	protein_coding	MBD3	0.322926	0.228744	0.417108	5.59444	3.79175	0.000164777	0.00171503	0.502099
chr15	64739891	64775589	35699	ENSG00000166831.9	protein_coding	RBPMS2	0.315829	0.0883649	0.543294	2.40665	3.79061	0.000165483	0.00171903	0.675522
chr10	69220332	69267552	47221	ENSG00000156510.13	protein_coding	HKDC1	-0.481408	-0.595458	-0.367359	0.80766	-3.78571	0.000168702	0.00174413	0.538744
chr17	78130770	78142968	12199	ENSG00000167895.15	protein_coding	TMC8	0.389665	0.0842043	0.695126	2.57237	3.78428	0.000169652	0.00175276	0.661378
chr8	85327608	85379014	51407	ENSG00000133742.14	protein_coding	CA1	-0.923238	-1.10362	-0.742857	-2.7103	-3.78165	0.000171413	0.00176736	-0.185008
chr2	183078559	183100008	21450	ENSG00000162999.13	protein_coding	DUSP19	0.284367	0.187605	0.38113	2.57145	3.7776	0.000174153	0.00178712	0.637838
chr15	35217345	35546193	328849	ENSG00000134146.12	protein_coding	DPH6	-0.38449	-0.478548	-0.290433	2.27727	-3.77701	0.000174557	0.00178886	0.629694
chr11	62936385	62984967	48583	ENSG00000197901.12	protein_coding	SLC22A6	-0.724991	-0.80549	-0.644492	-0.143897	-3.77648	0.000174925	0.00179142	0.333878
chr19	4542593	4581776	39184	ENSG00000167680.17	protein_coding	SEMA6B	0.267638	0.209258	0.326018	5.61407	3.77632	0.000175045	0.00179144	0.455321
chr3	48306842	48328341	21500	ENSG00000229453.2	protein_coding	SPINK8	0.587412	0.413115	0.761709	0.733592	3.77566	0.000175485	0.00179457	0.454483
chr6	31827738	31830254	2517	ENSG00000204388.7	protein_coding	HSPA1B	0.785967	0.712421	0.859513	5.83881	3.77425	0.000176606	0.00180135	0.443251
chr17	7041621	7044092	2472	ENSG00000174326.14	protein_coding	SLC16A11	-0.552293	-0.869913	-0.234673	-1.04449	-3.77271	0.000177523	0.00180812	0.217919
chr4	46035769	46124054	88286	ENSG00000163285.8	protein_coding	GABRG1	-0.297971	-0.628662	0.0327201	6.93046	-3.77235	0.000177798	0.00180866	0.422604
chr17	44846353	44850476	4124	ENSG00000131097.7	protein_coding	HIGD1B	0.366813	0.27001	0.463615	5.75907	3.76947	0.000179831	0.00182447	0.419495
chr11	85694224	85811159	116936	ENSG00000137501.17	protein_coding	SYTL2	-0.347255	-0.504662	-0.189849	6.91535	-3.76862	0.000180427	0.00182928	0.406761
chr1	16124337	16156069	31733	ENSG00000142627.13	protein_coding	EPHA2	0.43471	0.301157	0.568263	2.35367	3.76711	0.000181459	0.00183608	0.596271
chr9	128702503	128720916	18414	ENSG00000160447.7	protein_coding	PKN3	0.446507	0.323856	0.569159	2.22351	3.76566	0.000182492	0.00184531	0.593185
chr22	50089879	50161690	71812	ENSG00000073146.16	protein_coding	MOV10L1	-0.440876	-0.524952	-0.3568	0.264251	-3.76496	0.000182987	0.00184908	0.39996
chrX	100644195	100675788	31594	ENSG00000102359.9	protein_coding	SRPX2	0.595618	0.518179	0.673057	1.0883	3.76475	0.000183145	0.00184945	0.462396
chr12	64507001	64697564	190564	ENSG00000153179.13	protein_coding	RASSF3	0.273273	0.14547	0.401076	4.47493	3.76425	0.000183496	0.00185176	0.519759
chr22	43528744	43812337	283594	ENSG00000186976.15	protein_coding	EFCAB6	-0.372516	-0.468219	-0.276813	1.43133	-3.76369	0.000183898	0.00185251	0.534234
chr4	76011184	76112802	101619	ENSG00000156219.17	protein_coding	ART3	0.377303	0.304708	0.449899	2.94651	3.76368	0.000183908	0.00185251	0.586733
chr16	68020916	68023232	2317	ENSG00000182810.7	protein_coding	DDX28	-0.260421	-0.408186	-0.112656	2.63873	-3.76364	0.000183936	0.00185251	0.590686
chr6	10393186	10419659	26474	ENSG00000137203.15	protein_coding	TFAP2A	0.568545	0.466493	0.670598	-1.40291	3.76149	0.00018549	0.00186693	0.0192122
chr15	75195643	75212169	16527	ENSG00000167173.19	protein_coding	C15orf39	0.319546	0.254797	0.384295	2.62474	3.76114	0.000185743	0.00186824	0.582127
chr8	38386207	38409527	23321	ENSG00000165046.13	protein_coding	LETM2	-0.271794	-0.436018	-0.10757	2.15373	-3.75928	0.000187094	0.0018781	0.564855
chr12	7470811	7503893	33083	ENSG00000177575.13	protein_coding	CD163	0.805411	0.663456	0.947366	2.49365	3.75874	0.000187541	0.00188011	0.572102
chr1	24899511	24965121	65611	ENSG00000020633.19	protein_coding	RUNX3	0.503813	0.344605	0.66302	1.25002	3.75848	0.000187678	0.00188024	0.479219
chr12	54395261	54419266	24006	ENSG00000161638.11	protein_coding	ITGA5	0.448942	0.387456	0.510429	4.09215	3.75584	0.000189661	0.00189636	0.511406
chr6	151494017	151621193	127177	ENSG00000120262.10	protein_coding	CCDC170	-0.616681	-0.738908	-0.494454	0.493145	-3.7556	0.000189804	0.00189654	0.406568
chr18	50795120	50825402	30283	ENSG00000134042.14	protein_coding	MRO	-0.279488	-0.38502	-0.173956	7.58168	-3.7509	0.000193334	0.00192802	0.307383
chr11	66638667	66668374	29708	ENSG00000173933.21	protein_coding	RBM4	-0.256459	-0.428634	-0.0842848	3.29718	-3.74682	0.00019641	0.00195228	0.518954
chr7	73667831	73672112	4282	ENSG00000176428.6	protein_coding	VPS37D	0.294974	0.207931	0.382017	2.75411	3.74521	0.00019764	0.00196067	0.527052
chr10	68414064	68472121	58058	ENSG00000138346.15	protein_coding	DNA2	0.367405	0.273795	0.461015	2.21486	3.74339	0.000199045	0.00196947	0.517959
chr1	960584	965719	5136	ENSG00000187961.14	protein_coding	KLHL17	0.372833	0.285206	0.46046	1.86008	3.73993	0.000201746	0.00199101	0.500962
chr1	247121975	247172020	50046	ENSG00000196418.13	protein_coding	ZNF124	0.347257	0.238188	0.456326	1.35791	3.73962	0.000201985	0.00199208	0.449925
chr4	1712858	1745171	32314	ENSG00000013810.21	protein_coding	TACC3	0.262191	0.184153	0.340228	2.50378	3.73576	0.000205035	0.00201433	0.495952
chr17	76470891	76501790	30900	ENSG00000129667.13	protein_coding	RHBDF2	0.422622	0.299595	0.54565	3.35092	3.73461	0.000205979	0.00202229	0.469676
chr6	1609915	1613897	3983	ENSG00000054598.9	protein_coding	FOXC1	0.398091	0.247935	0.548247	3.47799	3.73412	0.000206364	0.00202476	0.478335
chr19	2274631	2282175	7545	ENSG00000188305.6	protein_coding	PEAK3	0.575451	0.312857	0.838046	-1.54805	3.73117	0.000208727	0.00204663	-0.0602862
chr12	122980060	122982913	2854	ENSG00000182196.14	protein_coding	ARL6IP4	0.541498	0.357637	0.725358	-0.91617	3.73035	0.000209389	0.00204915	0.155758
chr12	459939	563509	103571	ENSG00000139044.12	protein_coding	B4GALNT3	0.326629	0.222742	0.430517	2.53379	3.72967	0.000209944	0.00205326	0.475238
chr10	68282660	68333049	50390	ENSG00000108187.16	protein_coding	PBLD	-0.403244	-0.564025	-0.242462	2.87413	-3.7281	0.000211231	0.00206453	0.469448
chr11	2444684	2849105	404422	ENSG00000053918.18	protein_coding	KCNQ1	0.453279	0.361786	0.544773	0.520583	3.72749	0.000211724	0.00206801	0.308643
chr1	53506237	53738106	231870	ENSG00000174332.5	protein_coding	GLIS1	0.451593	0.370845	0.532341	-0.0882699	3.72269	0.0002157	0.00209876	0.244056
chr7	1530702	1543043	12342	ENSG00000198517.10	protein_coding	MAFK	0.312381	0.211505	0.413257	4.72366	3.7225	0.000215883	0.0020992	0.314806
chr7	73834590	73842516	7927	ENSG00000165171.11	protein_coding	METTL27	-0.658046	-0.733586	-0.582505	-1.32446	-3.7208	0.000217281	0.00210875	-0.0303613
chr20	40685848	40689236	3389	ENSG00000204103.4	protein_coding	MAFB	0.294553	0.148633	0.440473	3.24395	3.71784	0.000219787	0.00212764	0.419099
chr12	18080869	18320107	239239	ENSG00000111404.7	protein_coding	RERGL	-0.489793	-0.584763	-0.394822	2.73814	-3.71098	0.00022571	0.00217666	0.412123
chr13	45192853	45201045	8193	ENSG00000180332.7	protein_coding	KCTD4	0.323575	0.251825	0.395325	3.70417	3.70986	0.000226672	0.00218179	0.373183
chr20	5299218	5316954	17737	ENSG00000101292.8	protein_coding	PROKR2	0.505652	0.410241	0.601063	0.780957	3.70083	0.000234702	0.00224064	0.303753
chr6	131628442	131747418	118977	ENSG00000154269.15	protein_coding	ENPP3	-0.447372	-0.599376	-0.295368	-0.550679	-3.69994	0.000235502	0.00224405	0.0518765
chr22	29058672	29061831	3160	ENSG00000100249.5	protein_coding	C22orf31	-0.668587	-0.762784	-0.57439	-0.422513	-3.69413	0.000240833	0.00228769	0.101095
chr22	21417371	21451463	34093	ENSG00000169635.10	protein_coding	HIC2	0.281451	0.206444	0.356458	3.07852	3.69342	0.000241488	0.00229248	0.341031
chr8	30995802	31033715	37914	ENSG00000172733.12	protein_coding	PURG	0.284855	0.0845579	0.485152	4.14924	3.69161	0.000243175	0.00230466	0.286893
chr11	60378530	60417756	39227	ENSG00000166928.11	protein_coding	MS4A14	0.633348	0.522246	0.744449	2.04953	3.69067	0.000244095	0.00230981	0.3343
chr11	57406954	57427580	20627	ENSG00000134802.18	protein_coding	SLC43A3	0.305819	0.224568	0.38707	2.63994	3.69049	0.000244225	0.00230981	0.343491
chr5	132440440	132508719	68280	ENSG00000125347.15	protein_coding	IRF1	0.38918	0.24739	0.530969	3.65413	3.68806	0.000246542	0.00232882	0.299579
chr19	1039997	1065572	25576	ENSG00000064687.13	protein_coding	ABCA7	0.289978	0.17223	0.407725	2.9415	3.68262	0.000251719	0.00236305	0.307382
chr6	26124145	26139116	14972	ENSG00000180573.10	protein_coding	H2AC6	0.303261	-0.0146398	0.621162	5.00946	3.68104	0.000253276	0.00237475	0.168951
chr19	49850735	49860744	10010	ENSG00000104960.15	protein_coding	PTOV1	0.288523	0.161691	0.415356	7.19074	3.6765	0.000257733	0.00241206	0.0417357
chr16	53035690	53052873	17184	ENSG00000277639.2	protein_coding	RP11-467J12.4	0.83288	0.214782	1.45098	-0.304066	3.67607	0.000258132	0.00241431	-0.0355267
chr2	178829757	179050086	220330	ENSG00000163492.15	protein_coding	CCDC141	-0.614575	-0.695771	-0.533379	-2.07442	-3.67584	0.000258349	0.00241485	-0.317691
chr1	241652278	241802777	150500	ENSG00000162843.18	protein_coding	WDR64	0.7924	0.729261	0.85554	-1.51761	3.67476	0.000259423	0.00242191	-0.276782
chr11	5232678	5243657	10980	ENSG00000223609.11	protein_coding	HBD	-0.919388	-1.05222	-0.786556	-2.56363	-3.67172	0.000262451	0.00244568	-0.391466
chr5	39371675	39462300	90626	ENSG00000153071.15	protein_coding	DAB2	0.292317	0.235908	0.348727	3.73785	3.66742	0.000266806	0.00247564	0.236091
chr21	41167801	41282530	114730	ENSG00000182240.16	protein_coding	BACE2	0.383567	0.212433	0.554701	4.02427	3.6616	0.000272846	0.0025194	0.188693
chrX	53422690	53431120	8431	ENSG00000158423.17	protein_coding	RIBC1	-0.360652	-0.463717	-0.257587	1.18241	-3.66123	0.00027319	0.00251951	0.20129
chr1	94148988	94275068	126081	ENSG00000137962.13	protein_coding	ARHGAP29	0.316874	0.0725516	0.561196	5.01995	3.66074	0.000273726	0.00252163	0.133993
chr10	133453928	133523558	69631	ENSG00000214279.13	protein_coding	SCART1	-0.595943	-0.785509	-0.406376	-0.479414	-3.66053	0.000273917	0.00252163	-0.023139
chrX	9725346	9786297	60952	ENSG00000101850.13	protein_coding	GPR143	-0.278529	-0.516969	-0.0400898	3.78089	-3.65972	0.000274768	0.00252793	0.1917
chr19	39412669	39428415	15747	ENSG00000090924.15	protein_coding	PLEKHG2	0.321069	0.148132	0.494005	2.98167	3.65829	0.000276271	0.00253869	0.230294
chr9	91409045	91423832	14788	ENSG00000165030.4	protein_coding	NFIL3	0.359716	0.132616	0.586816	4.22241	3.65251	0.000282464	0.00259246	0.152388
chr8	53851795	53959303	107509	ENSG00000147509.14	protein_coding	RGS20	-0.285196	-0.368873	-0.201519	5.38258	-3.6511	0.000283985	0.00260328	0.0274959
chr8	125430358	125438403	8046	ENSG00000173334.4	protein_coding	TRIB1	-0.255478	-0.567919	0.0569628	4.29027	-3.64938	0.000285814	0.00261375	0.121894
chr13	29509414	29595688	86275	ENSG00000139514.13	protein_coding	SLC7A1	0.25835	0.013988	0.502712	6.03942	3.64632	0.000289176	0.00263891	-0.00166323
chr11	612553	615983	3431	ENSG00000185507.21	protein_coding	IRF7	0.435594	0.299579	0.57161	1.858	3.64606	0.000289451	0.00263891	0.191325
chr17	79778148	79787983	9836	ENSG00000173894.11	protein_coding	CBX2	0.358256	0.276725	0.439787	1.00086	3.6433	0.000292507	0.00266056	0.105515
chr17	439978	445939	5962	ENSG00000183688.4	protein_coding	RFLNB	0.272708	-0.018664	0.564079	4.68705	3.64171	0.000294293	0.00267056	0.0613332
chr5	73552190	73565667	13478	ENSG00000164331.10	protein_coding	ANKRA2	-0.278244	-0.399803	-0.156684	3.27986	-3.64155	0.000294456	0.00267056	0.166938
chr10	132036336	132184858	148523	ENSG00000188385.12	protein_coding	JAKMIP3	0.252114	0.145382	0.358845	5.11009	3.63962	0.00029664	0.00268211	0.0163092
chr4	87975667	87983532	7866	ENSG00000118785.15	protein_coding	SPP1	0.492622	0.308948	0.676295	8.04082	3.63893	0.000297475	0.00268806	-0.0675787
chr9	137139154	137168756	29603	ENSG00000176884.16	protein_coding	GRIN1	0.253243	0.186754	0.319733	5.71112	3.63785	0.000298635	0.00269474	-0.00175993
chr17	42552922	42555214	2293	ENSG00000108786.11	protein_coding	HSD17B1	0.503859	0.289306	0.718413	0.389568	3.63774	0.000298746	0.00269474	0.0683709
chr4	1166932	1208962	42031	ENSG00000159674.12	protein_coding	SPON2	-0.360008	-0.493025	-0.226991	1.11983	-3.63354	0.000303549	0.00272674	0.110488
chr15	40929340	40939073	9734	ENSG00000128917.8	protein_coding	DLL4	0.481637	0.387574	0.575699	3.58894	3.63221	0.000305129	0.00273548	0.12125
chr19	40421589	40425992	4404	ENSG00000197019.5	protein_coding	SERTAD1	0.337151	0.211019	0.463283	3.78562	3.63178	0.000305601	0.00273548	0.0911415
chr9	35609979	35646810	36832	ENSG00000137101.13	protein_coding	CD72	-0.605564	-0.916542	-0.294586	-0.145889	-3.63124	0.000306205	0.00273767	-0.0784773
chr17	1742836	1755265	12430	ENSG00000167711.14	protein_coding	SERPINF2	0.484879	0.394924	0.574835	1.50377	3.63022	0.000307399	0.00274672	0.122451
chr19	15107401	15114985	7585	ENSG00000105137.13	protein_coding	SYDE1	0.266212	0.160972	0.371451	3.64032	3.62762	0.000310442	0.00277066	0.0862546
chr19	10271093	10286615	15523	ENSG00000090339.9	protein_coding	ICAM1	0.488824	0.416553	0.561094	3.94314	3.62671	0.000311576	0.00277752	0.0630928
chr10	4987400	5018031	30632	ENSG00000151632.17	protein_coding	AKR1C2	0.48469	0.369631	0.59975	3.32832	3.62547	0.000313015	0.00278219	0.121661
chr11	60172015	60184666	12652	ENSG00000110077.15	protein_coding	MS4A6A	0.598995	0.321422	0.876567	3.22383	3.62515	0.000313427	0.00278264	0.112149
chr19	50358477	50365830	7354	ENSG00000131400.8	protein_coding	NAPSA	0.410907	0.342749	0.479065	0.225462	3.62509	0.000313431	0.00278264	-0.021989
chr6	117287353	117425942	138590	ENSG00000047936.11	protein_coding	ROS1	0.483148	0.139835	0.826461	0.678568	3.62019	0.000319289	0.00281493	0.027833
chr4	55595229	55636698	41470	ENSG00000109255.11	protein_coding	NMU	-0.573048	-0.653138	-0.492959	-2.18429	-3.61603	0.000324358	0.00284478	-0.48024
chr20	45469753	45481532	11780	ENSG00000101443.18	protein_coding	WFDC2	-0.275322	-0.393815	-0.156829	2.48469	-3.61255	0.000328639	0.00287073	0.085505
chr2	54330034	54383742	53709	ENSG00000177994.16	protein_coding	C2orf73	-0.496334	-0.653915	-0.338753	0.465473	-3.61195	0.000329392	0.00287298	-0.0531193
chr1	161505430	161524013	18584	ENSG00000143226.15	protein_coding	FCGR2A	0.539412	0.292113	0.786712	3.05441	3.61001	0.000331859	0.00288721	0.068527
chr1	22643633	22648110	4478	ENSG00000159189.12	protein_coding	C1QC	0.570529	0.422284	0.718774	4.08616	3.60977	0.000332189	0.00288721	-0.000849311
chr8	17497088	17570573	73486	ENSG00000003989.18	protein_coding	SLC7A2	0.340146	0.212059	0.468233	6.3197	3.6089	0.000333258	0.00289446	-0.140176
chr9	120952335	121050275	97941	ENSG00000106804.8	protein_coding	C5	-0.25947	-0.498316	-0.0206238	3.273	-3.60856	0.000333631	0.00289604	0.0513175
chr5	137867858	137887851	19994	ENSG00000120729.10	protein_coding	MYOT	0.390493	0.328054	0.452933	3.84637	3.60774	0.000334702	0.00290202	0.00852952
chr15	53978201	54628707	650507	ENSG00000137766.18	protein_coding	UNC13C	-0.351814	-0.590155	-0.113474	6.51783	-3.60723	0.000335378	0.00290623	-0.140373
chr3	52316319	52400492	84174	ENSG00000114841.18	protein_coding	DNAH1	-0.277604	-0.588508	0.0332993	3.66849	-3.60637	0.000336399	0.00291342	0.000700017
chr1	23557926	23559501	1576	ENSG00000117318.9	protein_coding	ID3	0.337171	0.153742	0.5206	4.89406	3.60229	0.000341663	0.00295346	-0.106404
chr19	32830509	32869767	39259	ENSG00000021488.13	protein_coding	SLC7A9	0.595979	0.368402	0.823556	1.00356	3.602	0.000341993	0.00295346	-0.012074
chr18	35366694	35377337	10644	ENSG00000186496.12	protein_coding	ZNF396	-0.329707	-0.684265	0.0248515	1.34866	-3.6017	0.000342371	0.00295504	0.00372491
chr17	4988130	4997610	9481	ENSG00000196388.8	protein_coding	INCA1	-0.297174	-0.396468	-0.19788	1.26656	-3.60107	0.000343179	0.00295772	0.0107085
chr4	5014586	5019458	4873	ENSG00000170891.11	protein_coding	CYTL1	0.600709	0.499421	0.701997	0.516691	3.59974	0.000344908	0.00296851	-0.0893009
chr3	10992186	11039247	47062	ENSG00000157103.12	protein_coding	SLC6A1	-0.270242	-0.362801	-0.177683	7.40095	-3.59908	0.000345795	0.00297278	-0.200246
chr19	18391137	18397622	6486	ENSG00000175489.10	protein_coding	LRRC25	0.543389	0.460119	0.626659	0.345078	3.59879	0.00034613	0.00297398	-0.106886
chr6	165279664	165309605	29942	ENSG00000112539.15	protein_coding	C6orf118	0.477683	0.429322	0.526044	-0.450666	3.59747	0.000347859	0.00298378	-0.231955
chr12	54362445	54364487	2043	ENSG00000139572.4	protein_coding	GPR84	0.630715	0.477964	0.783466	-0.466451	3.59613	0.000349611	0.00299504	-0.215294
chr1	34792999	34795747	2749	ENSG00000187513.9	protein_coding	GJA4	0.471344	0.385282	0.557407	2.80453	3.5959	0.00034996	0.00299504	0.0266991
chr1	28812142	28871267	59126	ENSG00000116329.11	protein_coding	OPRD1	0.356933	0.232701	0.481165	3.79205	3.59488	0.000351278	0.00300162	-0.011919
chrX	55009055	55030977	21923	ENSG00000158578.21	protein_coding	ALAS2	-1.02753	-1.27815	-0.77692	-1.8788	-3.5929	0.000353922	0.00301907	-0.499843
chr3	187217282	187291980	74699	ENSG00000127241.18	protein_coding	MASP1	-0.304065	-0.428472	-0.179659	3.92478	-3.59286	0.000353959	0.00301907	-0.0449048
chr5	132747426	132754403	6978	ENSG00000205089.8	protein_coding	CCNI2	0.378382	0.207437	0.549326	0.683325	3.59149	0.00035577	0.00303282	-0.0703341
chr22	38518948	38570204	51257	ENSG00000100206.10	protein_coding	DMC1	-0.404635	-0.530397	-0.278872	0.19509	-3.58911	0.000358964	0.0030532	-0.163582
chr22	44172956	44219533	46578	ENSG00000138964.17	protein_coding	PARVG	0.465599	0.350579	0.580619	3.10638	3.58776	0.000360841	0.00306302	-0.0192696
chr12	2825348	2835544	10197	ENSG00000053702.15	protein_coding	NRIP2	0.356057	0.272588	0.439525	4.14645	3.58729	0.000361456	0.00306583	-0.0782346
chr11	61897301	61920269	22969	ENSG00000167994.13	protein_coding	RAB3IL1	0.299801	0.168931	0.430671	3.38388	3.58374	0.000366272	0.00309797	-0.046625
chr10	49942049	49974850	32802	ENSG00000204152.14	protein_coding	TIMM23B	-0.455299	-0.551242	-0.359356	0.318363	-3.58374	0.000366273	0.00309797	-0.146067
chr14	92923150	92935285	12136	ENSG00000100604.13	protein_coding	CHGA	0.27359	0.174472	0.372707	6.42487	3.58343	0.000366734	0.00309797	-0.229158
chr19	43646095	43670547	24453	ENSG00000011422.12	protein_coding	PLAUR	0.41747	0.246454	0.588486	2.51381	3.58294	0.000367379	0.0031005	-0.010615
chrX	107123427	107206433	83007	ENSG00000198088.10	protein_coding	NUP62CL	-0.555465	-1.00121	-0.109722	-1.38958	-3.58237	0.000368156	0.00310431	-0.421043
chr3	195514428	195543386	28959	ENSG00000184203.8	protein_coding	PPP1R2	-0.266023	-0.353083	-0.178963	4.9079	-3.57982	0.000371696	0.00313172	-0.149794
chr17	42844580	42850707	6128	ENSG00000131480.9	protein_coding	AOC2	0.375898	0.2156	0.536197	1.69959	3.57876	0.000373169	0.00314065	-0.0325134
chr14	91271323	91417844	146522	ENSG00000015133.19	protein_coding	CCDC88C	0.290215	0.161278	0.419152	2.65703	3.57671	0.000376041	0.00315958	-0.0313504
chr12	89347235	89352501	5267	ENSG00000139318.8	protein_coding	DUSP6	-0.28225	-0.527879	-0.0366208	4.67141	-3.57632	0.000376609	0.00316096	-0.144546
chr17	76624761	76643786	19026	ENSG00000070526.15	protein_coding	ST6GALNAC1	-0.441747	-0.800972	-0.0825213	1.90196	-3.57414	0.000379681	0.00317962	-0.0501106
chr3	121835183	121886526	51344	ENSG00000145088.9	protein_coding	EAF2	-0.264241	-0.327409	-0.201074	2.21208	-3.57329	0.00038089	0.00318799	-0.044474
chr11	637269	640706	3438	ENSG00000069696.7	protein_coding	DRD4	-0.574127	-0.662591	-0.485664	-1.95239	-3.57065	0.000384662	0.00321073	-0.528019
chr22	24417879	24442357	24479	ENSG00000128271.22	protein_coding	ADORA2A	0.632555	0.550383	0.714726	-1.42558	3.56835	0.000387986	0.00323479	-0.453082
chr2	177612999	177618742	5744	ENSG00000197557.7	protein_coding	TTC30A	-0.335586	-0.547842	-0.123331	2.39895	-3.56442	0.000393724	0.00326983	-0.0699381
chr21	46136160	46155579	19420	ENSG00000160282.15	protein_coding	FTCD	0.468462	0.367146	0.569778	1.63475	3.56346	0.000395152	0.00327314	-0.0777223
chr14	101561351	101563452	2102	ENSG00000197406.7	protein_coding	DIO3	0.435093	0.362726	0.50746	0.997144	3.56144	0.000398113	0.00329407	-0.160418
chr19	12668071	12681834	13764	ENSG00000285589.1	protein_coding	CTD-2192J16.27	0.37182	0.0441662	0.699474	0.320194	3.55675	0.000405141	0.00333946	-0.217769
chr20	63520765	63522206	1442	ENSG00000125534.10	protein_coding	PPDPF	-0.284163	-0.367192	-0.201134	5.02716	-3.55664	0.000405355	0.00333946	-0.291009
chr12	8056844	8066359	9516	ENSG00000171860.5	protein_coding	C3AR1	0.548326	0.438849	0.657802	2.51921	3.55492	0.000407969	0.00335554	-0.100562
chr15	40087890	40108892	21003	ENSG00000104081.14	protein_coding	BMF	0.368996	0.28727	0.450721	1.34846	3.55461	0.000408382	0.00335666	-0.14669
chr21	32402511	32612865	210355	ENSG00000265590.10	protein_coding	CFAP298-TCP10L	0.358911	0.267951	0.449871	1.84037	3.55368	0.000409799	0.00335926	-0.113257
chrX	131058346	131089885	31540	ENSG00000147256.12	protein_coding	ARHGAP36	-0.471135	-0.571712	-0.370558	1.10044	-3.55357	0.000409968	0.00335926	-0.16678
chr4	73740541	73743716	3176	ENSG00000169429.11	protein_coding	CXCL8	0.749676	0.693211	0.806141	0.824205	3.5534	0.000410286	0.00336006	-0.198357
chr18	23689453	23956222	266770	ENSG00000053747.17	protein_coding	LAMA3	0.312459	0.0726206	0.552297	3.34285	3.55186	0.000412586	0.00337345	-0.136305
chr4	69931068	69946574	15507	ENSG00000126545.14	protein_coding	CSN1S1	-0.739748	-0.845736	-0.633761	-2.42171	-3.55056	0.000414591	0.00338256	-0.682389
chr22	21957025	21982813	25789	ENSG00000100038.20	protein_coding	TOP3B	0.264137	0.176032	0.352242	2.94542	3.54944	0.000416318	0.00339484	-0.137349
chr19	17390509	17394158	3650	ENSG00000269720.2	protein_coding	CCDC194	0.925903	0.710073	1.14173	-2.3328	3.54711	0.000419958	0.00341902	-0.643865
chr1	77888513	77943895	55383	ENSG00000162614.19	protein_coding	NEXN	0.336844	0.243883	0.429805	1.74269	3.54588	0.000421864	0.00343046	-0.15403
chr3	38845764	39052157	206394	ENSG00000168356.13	protein_coding	SCN11A	-0.501457	-0.734178	-0.268736	0.0459175	-3.54397	0.000424876	0.00344982	-0.335548
chr8	143597831	143603224	5394	ENSG00000179886.6	protein_coding	TIGD5	0.275544	0.0591905	0.491898	3.14854	3.54111	0.000429403	0.00347915	-0.169149
chr19	11199295	11262524	63230	ENSG00000130158.14	protein_coding	DOCK6	0.292248	0.178884	0.405611	3.93925	3.53794	0.000434501	0.00350672	-0.236111
chr3	152835131	152841439	6309	ENSG00000169860.7	protein_coding	P2RY1	-0.351601	-0.652056	-0.0511463	3.95022	-3.53792	0.000434551	0.00350672	-0.226639
chr1	155185824	155192916	7093	ENSG00000185499.16	protein_coding	MUC1	0.394146	0.28309	0.505202	2.06211	3.53551	0.000438421	0.00353152	-0.169484
chr19	1026586	1039068	12483	ENSG00000064666.15	protein_coding	CNN2	0.403313	0.166774	0.639853	2.77017	3.53534	0.000438707	0.00353193	-0.171245
chr6	31494881	31511124	16244	ENSG00000204516.10	protein_coding	MICB	0.603107	0.453523	0.752691	1.52479	3.53375	0.000441324	0.00354551	-0.200491
chr1	45326895	45328710	1816	ENSG00000186603.7	protein_coding	HPDL	-0.592948	-0.662756	-0.52314	-0.992649	-3.53052	0.000446601	0.00357846	-0.544928
chr13	38687077	38887131	200055	ENSG00000150893.11	protein_coding	FREM2	-0.515085	-0.654435	-0.375735	1.5622	-3.53027	0.000447028	0.00357999	-0.198946
chr17	56791913	56838773	46861	ENSG00000214226.9	protein_coding	C17orf67	0.353014	0.291249	0.414779	1.96107	3.52764	0.000451392	0.00360545	-0.192268
chrY	12904108	12920478	16371	ENSG00000067048.17	protein_coding	DDX3Y	0.312833	0.222961	0.402705	2.17859	3.52643	0.000453414	0.0036159	-0.201302
chr9	35808045	35812272	4228	ENSG00000137098.14	protein_coding	SPAG8	-0.313818	-0.516784	-0.110852	2.34887	-3.52535	0.000455223	0.00362463	-0.196861
chr2	119544432	119662251	117820	ENSG00000163075.13	protein_coding	CFAP221	-0.263911	-0.447734	-0.0800875	3.07161	-3.52289	0.000459385	0.00365203	-0.216691
chr3	53846568	53865794	19227	ENSG00000056736.10	protein_coding	IL17RB	0.323286	0.25282	0.393753	6.20727	3.52192	0.000461106	0.00366198	-0.416683
chr7	44104345	44114562	10218	ENSG00000106624.11	protein_coding	AEBP1	0.382282	0.24357	0.520995	6.52803	3.52012	0.000464193	0.00367871	-0.480631
chr9	127716079	127731590	15512	ENSG00000167094.16	protein_coding	TTC16	-0.483282	-0.885996	-0.0805675	-0.503042	-3.51239	0.000477541	0.00375903	-0.458392
chr15	34525095	34588503	63409	ENSG00000215252.12	protein_coding	GOLGA8B	-0.536227	-0.648824	-0.423629	4.51785	-3.51106	0.00047997	0.00377424	-0.357397
chr19	41354417	41364165	9749	ENSG00000123810.9	protein_coding	B9D2	0.287542	-0.00524881	0.580333	1.47158	3.51043	0.000481003	0.00378041	-0.263642
chr19	12763003	12872740	109738	ENSG00000095066.12	protein_coding	HOOK2	0.267676	0.0963598	0.438992	4.59923	3.50832	0.000484772	0.00380021	-0.400116
chr15	66547179	66565979	18801	ENSG00000188501.11	protein_coding	LCTL	0.522992	0.401665	0.644319	0.446245	3.50776	0.000485747	0.00380394	-0.351017
chr19	17281645	17287646	6002	ENSG00000160117.16	protein_coding	ANKLE1	0.370717	0.266107	0.475328	1.06533	3.50396	0.000492587	0.00384364	-0.301399
chr8	30384511	30572256	187746	ENSG00000157110.16	protein_coding	RBPMS	0.270303	0.211737	0.328869	4.28508	3.5024	0.000495454	0.00386007	-0.386994
chr12	26121991	26299290	177300	ENSG00000123096.12	protein_coding	SSPN	-0.321737	-0.432829	-0.210645	4.68037	-3.50223	0.000495786	0.00386068	-0.3789
chr1	158999968	159055155	55188	ENSG00000163565.19	protein_coding	IFI16	0.266249	0.0422567	0.49024	4.85982	3.50157	0.000496959	0.00386585	-0.419689
chr19	51124906	51136651	11746	ENSG00000129450.9	protein_coding	SIGLEC9	0.643761	0.553363	0.73416	0.352462	3.49941	0.000500923	0.00388477	-0.413214
chr4	54009789	54064605	54817	ENSG00000109220.11	protein_coding	CHIC2	0.266032	0.121867	0.410196	3.06497	3.49594	0.000507326	0.00391646	-0.301498
chr16	67199111	67204029	4919	ENSG00000102890.16	protein_coding	ELMO3	0.421103	0.302948	0.539257	0.225351	3.49433	0.000510332	0.00393567	-0.408638
chr16	20409534	20441336	31803	ENSG00000183549.10	protein_coding	ACSM5	-0.435879	-0.583756	-0.288001	2.65724	-3.4901	0.000518367	0.00398752	-0.31689
chr6	26224199	26227473	3275	ENSG00000274750.3	protein_coding	H3C6	0.577629	0.510579	0.644678	0.344436	3.48967	0.000519141	0.00399146	-0.414578
chr1	68428822	68449954	21133	ENSG00000116745.7	protein_coding	RPE65	-0.821106	-0.883598	-0.758614	-2.37937	-3.48679	0.000524648	0.00401755	-0.854211
chr3	49121114	49133118	12005	ENSG00000172037.14	protein_coding	LAMB2	0.2915	0.208629	0.37437	5.5024	3.48443	0.000529263	0.00403865	-0.54047
chr9	71683366	71816690	133325	ENSG00000135048.14	protein_coding	CEMIP2	0.260209	0.167058	0.35336	5.43278	3.48306	0.000531879	0.00404846	-0.510044
chr12	49188736	49274600	85865	ENSG00000167553.16	protein_coding	TUBA1C	0.300443	0.228785	0.372102	4.65456	3.48155	0.000534849	0.00406744	-0.48174
chr12	66135846	66170072	34227	ENSG00000155957.18	protein_coding	TMBIM4	-0.28673	-0.389451	-0.184008	2.89172	-3.48136	0.000535175	0.00406744	-0.349805
chr4	4859665	4863936	4272	ENSG00000163132.8	protein_coding	MSX1	0.372097	0.2062	0.537994	4.17245	3.47747	0.000542931	0.0041161	-0.463882
chr1	62236165	62319434	83270	ENSG00000132854.19	protein_coding	KANK4	-0.39303	-0.457412	-0.328648	1.17854	-3.47668	0.000544419	0.00412532	-0.371568
chr1	150257251	150265078	7828	ENSG00000118298.12	protein_coding	CA14	-0.385614	-0.491443	-0.279784	2.94103	-3.47373	0.000550353	0.00415579	-0.373577
chr1	6460786	6466175	5390	ENSG00000215788.11	protein_coding	TNFRSF25	0.314701	0.218494	0.410907	3.97867	3.47332	0.000551173	0.00415992	-0.458542
chr19	14031762	14053218	21457	ENSG00000104998.4	protein_coding	IL27RA	0.27773	0.151981	0.403479	3.19426	3.47003	0.000557812	0.00418923	-0.3903
chr3	187668912	187670394	1483	ENSG00000157005.4	protein_coding	SST	-0.54844	-0.659288	-0.437592	2.30709	-3.46862	0.000560752	0.00420301	-0.374942
chr7	100602363	100608175	5813	ENSG00000106333.13	protein_coding	PCOLCE	0.29171	0.169956	0.413465	2.7314	3.46795	0.00056206	0.00420867	-0.387635
chr5	144170873	144485686	314814	ENSG00000183775.11	protein_coding	KCTD16	0.270833	0.204268	0.337398	4.68947	3.46754	0.0005629	0.00421082	-0.487278
chr20	1180561	1185415	4855	ENSG00000125895.6	protein_coding	TMEM74B	0.269899	0.161637	0.37816	3.4705	3.46721	0.000563569	0.00421375	-0.432069
chr17	68267026	68291267	24242	ENSG00000108932.12	protein_coding	SLC16A6	-0.513302	-0.663915	-0.36269	1.72512	-3.46526	0.000567625	0.00423574	-0.393837
chr2	230864639	230879248	14610	ENSG00000135916.16	protein_coding	ITM2C	-0.251794	-0.383398	-0.12019	10.1649	-3.45929	0.00058009	0.00431621	-0.69589
chr2	29192774	29921586	728813	ENSG00000171094.18	protein_coding	ALK	0.295125	0.120031	0.470219	2.04877	3.45927	0.000580111	0.00431621	-0.405598
chr16	3012923	3014505	1583	ENSG00000213937.4	protein_coding	CLDN9	0.47642	0.412224	0.540616	1.87558	3.45791	0.000583012	0.00433111	-0.407055
chrX	66021738	66040125	18388	ENSG00000155659.15	protein_coding	VSIG4	0.571188	0.406273	0.736104	4.08871	3.45678	0.000585493	0.00434562	-0.493796
chr16	74671855	74700960	29106	ENSG00000168404.13	protein_coding	MLKL	0.486724	0.415652	0.557797	3.34341	3.45311	0.00059335	0.00438681	-0.460552
chr17	74326210	74355820	29611	ENSG00000196169.15	protein_coding	KIF19	0.474071	0.355723	0.592419	3.10562	3.45214	0.000595439	0.00439798	-0.458772
chr1	2528745	2530263	1519	ENSG00000197921.6	protein_coding	HES5	-0.649307	-0.810621	-0.487992	0.575989	-3.45125	0.000597313	0.00440753	-0.516714
chr3	108380368	108529322	148955	ENSG00000144821.10	protein_coding	MYH15	-0.310362	-0.599432	-0.0212927	2.86712	-3.44935	0.000601404	0.00442699	-0.444851
chr1	153967534	153974361	6828	ENSG00000143578.16	protein_coding	CREB3L4	-0.284836	-0.383021	-0.186651	1.90402	-3.44841	0.000603481	0.00444012	-0.436978
chr4	100185870	100190782	4913	ENSG00000145358.6	protein_coding	DDIT4L	0.380851	0.325029	0.436673	5.01183	3.44767	0.000605201	0.00444488	-0.59948
chr9	132725578	132878777	153200	ENSG00000165695.10	protein_coding	AK8	-0.356489	-0.629194	-0.0837838	1.17747	-3.44758	0.000605296	0.00444488	-0.471198
chr15	96325938	96340263	14326	ENSG00000185551.15	protein_coding	NR2F2	0.306236	0.0190465	0.593425	3.65692	3.44577	0.000609293	0.00446268	-0.494869
chr20	56629306	56639283	9978	ENSG00000087510.7	protein_coding	TFAP2C	0.402956	0.293312	0.5126	1.54251	3.44568	0.000609482	0.00446268	-0.465065
chr1	169690665	169711702	21038	ENSG00000188404.10	protein_coding	SELL	0.506855	0.433353	0.580357	2.31861	3.4432	0.000615033	0.004499	-0.452296
chr9	100578079	100588389	10311	ENSG00000170681.7	protein_coding	CAVIN4	0.309695	0.217792	0.401598	1.44177	3.43761	0.000627565	0.00457966	-0.493374
chr9	110365248	110579880	214633	ENSG00000165124.18	protein_coding	SVEP1	-0.358321	-0.440751	-0.275892	2.38083	-3.43651	0.000630072	0.00459575	-0.481578
chr11	67414968	67425607	10640	ENSG00000172508.10	protein_coding	CARNS1	-0.498999	-0.574539	-0.423459	5.99594	-3.4357	0.000632073	0.00460593	-0.728265
chr19	54351384	54370558	19175	ENSG00000167613.16	protein_coding	LAIR1	0.463719	0.369655	0.557783	3.47488	3.43508	0.000633423	0.00461135	-0.528013
chr8	38030534	38060365	29832	ENSG00000187840.5	protein_coding	EIF4EBP1	0.342317	0.136563	0.54807	2.67644	3.43278	0.000638636	0.00464041	-0.498742
chr4	37590800	37686376	95577	ENSG00000181826.10	protein_coding	RELL1	0.263707	-0.0180427	0.545457	4.41586	3.43175	0.00064103	0.00465336	-0.619221
chr17	15627960	15684311	56352	ENSG00000221926.13	protein_coding	TRIM16	0.253341	-0.0194409	0.526122	3.49372	3.42913	0.000647123	0.00468624	-0.551233
chr20	31475288	31484895	9608	ENSG00000088320.4	protein_coding	REM1	-0.552844	-0.731683	-0.374004	-1.26164	-3.429	0.000647421	0.00468624	-0.791794
chr1	161364733	161367876	3144	ENSG00000188931.4	protein_coding	CFAP126	-0.617349	-0.754276	-0.480422	1.07299	-3.42839	0.000648886	0.00468917	-0.534315
chr3	14810853	14934571	123719	ENSG00000154783.12	protein_coding	FGD5	0.296709	-0.0316526	0.625072	3.80705	3.42804	0.000649663	0.00468917	-0.557624
chr11	64823052	64844653	21602	ENSG00000171219.9	protein_coding	CDC42BPG	0.524964	0.420477	0.629451	-0.929735	3.42738	0.000651222	0.00469299	-0.780609
chr22	31281594	31292534	10941	ENSG00000100100.13	protein_coding	PIK3IP1	-0.285495	-0.378232	-0.192757	5.91294	-3.42733	0.000651427	0.00469299	-0.762949
chr2	102064544	102179874	115331	ENSG00000115594.12	protein_coding	IL1R1	0.399858	0.310299	0.489417	4.10351	3.42467	0.000657712	0.00473378	-0.594784
chr1	22652762	22661637	8876	ENSG00000173369.17	protein_coding	C1QB	0.52405	0.359899	0.688201	5.03737	3.42094	0.000666673	0.00478296	-0.711643
chr14	24399003	24419283	20281	ENSG00000205978.6	protein_coding	NYNRIN	0.250575	0.085765	0.415386	4.33071	3.41884	0.000671587	0.00481088	-0.641534
chr6	3223324	3231730	8407	ENSG00000137285.11	protein_coding	TUBB2B	-0.331604	-0.608447	-0.0547615	7.51775	-3.4187	0.000672045	0.00481169	-0.839265
chr22	37943050	37953669	10620	ENSG00000128346.11	protein_coding	C22orf23	-0.353872	-0.549952	-0.157793	0.212383	-3.41826	0.000673003	0.00481422	-0.636985
chr11	71865504	71928654	63151	ENSG00000254469.9	protein_coding	RP11-849H4.2	-0.284172	-0.618597	0.0502522	0.926894	-3.41799	0.000673662	0.00481667	-0.582561
chr14	49598761	49614672	15912	ENSG00000165501.17	protein_coding	LRR1	0.283476	0.223476	0.343475	1.3361	3.41498	0.000680996	0.00485086	-0.573976
chr10	48153088	48274696	121609	ENSG00000170324.21	protein_coding	FRMPD2	-0.374252	-0.488874	-0.25963	1.90824	-3.41449	0.000682212	0.00485589	-0.541695
chr3	112596797	112649530	52734	ENSG00000091986.16	protein_coding	CCDC80	-0.367882	-0.470393	-0.265371	3.16165	-3.4128	0.000686381	0.00488236	-0.575465
chr5	41925254	41941743	16490	ENSG00000151876.13	protein_coding	FBXO4	-0.258864	-0.376543	-0.141184	2.13791	-3.41195	0.000688472	0.00489017	-0.548586
chrX	49250438	49270477	20040	ENSG00000049768.17	protein_coding	FOXP3	-0.495711	-0.567686	-0.423736	-1.28154	-3.41125	0.000690199	0.00489806	-0.86647
chr3	94047836	94063389	15554	ENSG00000178700.9	protein_coding	DHFR2	-0.320277	-0.382775	-0.257779	3.35706	-3.41041	0.000692295	0.00490607	-0.591303
chr4	979073	993440	14368	ENSG00000145217.14	protein_coding	SLC26A1	0.419364	0.25973	0.578998	0.977811	3.4095	0.000694565	0.00491986	-0.594793
chr6	41158506	41163186	4681	ENSG00000095970.17	protein_coding	TREM2	0.440871	0.366903	0.514838	3.28267	3.40922	0.000695358	0.00491998	-0.602663
chr12	6375045	6391571	16527	ENSG00000111321.11	protein_coding	LTBR	0.288941	0.12934	0.448542	3.98497	3.40442	0.000707378	0.00499191	-0.67092
chr4	127880893	127899224	18332	ENSG00000142731.11	protein_coding	PLK4	-0.55132	-0.625678	-0.476962	-0.310757	-3.40429	0.000707691	0.00499191	-0.75868
chr1	205083129	205084460	1332	ENSG00000174529.7	protein_coding	TMEM81	0.315582	0.0889524	0.542212	3.76833	3.40305	0.000710879	0.00500159	-0.642203
chr17	44353215	44363853	10639	ENSG00000161682.15	protein_coding	FAM171A2	0.277282	0.161331	0.393233	3.19307	3.40303	0.000710895	0.00500159	-0.609405
chr20	17493905	17569220	75316	ENSG00000125864.14	protein_coding	BFSP1	-0.287277	-0.369455	-0.2051	1.28289	-3.40112	0.000715784	0.00503028	-0.610597
chr8	62248591	63014000	765410	ENSG00000185942.13	protein_coding	NKAIN3	-0.321745	-0.419551	-0.223938	6.69412	-3.40071	0.000716947	0.00503153	-0.842386
chr11	111352255	111455630	103376	ENSG00000110777.12	protein_coding	POU2AF1	-0.440272	-0.505446	-0.375098	-0.020527	-3.39946	0.00072005	0.00504762	-0.685993
chr11	67491768	67506263	14496	ENSG00000110697.13	protein_coding	PITPNM1	0.273665	0.216087	0.331244	4.65426	3.39915	0.000720899	0.00504762	-0.738447
chr15	51341655	51408005	66351	ENSG00000186417.14	protein_coding	GLDN	-0.43924	-0.562407	-0.316073	4.44425	-3.39824	0.000723353	0.00506233	-0.751706
chr16	31201486	31203450	1965	ENSG00000103490.14	protein_coding	PYCARD	0.440568	0.137742	0.743393	0.788881	3.3977	0.000724628	0.00506233	-0.636699
chr14	60643421	60658259	14839	ENSG00000126778.12	protein_coding	SIX1	0.510994	0.414381	0.607607	-1.16473	3.39761	0.000724856	0.00506233	-0.893658
chr7	101205977	101218420	12444	ENSG00000106397.12	protein_coding	PLOD3	0.370517	0.216015	0.52502	4.77103	3.39732	0.000725736	0.00506516	-0.777637
chr15	55826922	55993660	166739	ENSG00000069869.17	protein_coding	NEDD4	0.253624	0.148615	0.358632	2.93657	3.39379	0.000734834	0.00512396	-0.61557
chr12	132623753	132687376	63624	ENSG00000177084.18	protein_coding	POLE	0.250154	-0.098478	0.598786	3.86275	3.39072	0.000742969	0.00516884	-0.709822
chr20	62307955	62367312	59358	ENSG00000130702.15	protein_coding	LAMA5	0.324815	0.241513	0.408117	3.66258	3.39032	0.000744053	0.00517401	-0.698579
chr17	7311324	7315564	4241	ENSG00000132522.16	protein_coding	GPS2	0.381572	-0.0712177	0.834363	1.20105	3.38976	0.000745533	0.00517956	-0.643458
chr8	37858618	37899497	40880	ENSG00000156675.16	protein_coding	RAB11FIP1	0.252172	0.148368	0.355976	2.8911	3.38439	0.000759966	0.00525822	-0.645446
chr9	129738331	129753042	14712	ENSG00000148344.11	protein_coding	PTGES	0.282719	0.182188	0.38325	2.7472	3.38122	0.000768641	0.00530617	-0.651699
chr7	95297676	95324532	26857	ENSG00000005421.9	protein_coding	PON1	-0.480794	-0.646928	-0.314659	0.227454	-3.3777	0.000778355	0.00536349	-0.780289
chr1	26949562	26960468	10907	ENSG00000175707.9	protein_coding	KDF1	0.564617	0.469335	0.6599	-1.09471	3.37697	0.00078037	0.00536946	-0.951306
chr12	6844793	6851292	6500	ENSG00000111665.12	protein_coding	CDCA3	0.333571	0.243229	0.423913	1.06671	3.37685	0.000780703	0.00536946	-0.696552
chr2	219569162	219575711	6550	ENSG00000123999.5	protein_coding	INHA	-0.523007	-0.597637	-0.448376	0.670734	-3.37681	0.000780837	0.00536946	-0.713329
chr19	7515292	7521025	5734	ENSG00000198816.7	protein_coding	ZNF358	0.345466	-0.0261763	0.717108	5.87144	3.37675	0.000781125	0.00536946	-0.930496
chr1	241628851	241640369	11519	ENSG00000203668.3	protein_coding	CHML	-0.337123	-0.39607	-0.278176	2.76382	-3.37662	0.00078134	0.00536946	-0.671007
chr17	4997950	5028401	30452	ENSG00000129250.12	protein_coding	KIF1C	0.257411	0.167608	0.347214	9.40115	3.3743	0.000787877	0.00540949	-0.980394
chr4	3463306	3501473	38168	ENSG00000175920.18	protein_coding	DOK7	0.562828	0.49048	0.635177	-1.28752	3.37128	0.000796358	0.00545176	-0.929586
chr1	16740273	16972964	232692	ENSG00000058453.17	protein_coding	CROCC	0.266961	0.164099	0.369823	3.65884	3.37109	0.0007969	0.00545176	-0.7626
chr11	63813456	63827716	14261	ENSG00000168005.9	protein_coding	SPINDOC	0.342468	0.215957	0.468979	4.68075	3.36947	0.000801625	0.00547915	-0.860307
chr4	105894775	106004027	109253	ENSG00000168743.13	protein_coding	NPNT	0.394064	0.125223	0.662906	2.96686	3.36824	0.00080506	0.00549769	-0.702524
chr8	9136255	9151574	15320	ENSG00000173281.5	protein_coding	PPP1R3B	0.281918	0.179666	0.384171	2.83026	3.36607	0.000811274	0.00552524	-0.699419
chr20	34704339	34713439	9101	ENSG00000078804.13	protein_coding	TP53INP2	-0.311238	-0.524753	-0.0977227	9.23242	-3.36571	0.000812403	0.00552933	-1.00853
chr19	51097606	51108409	10804	ENSG00000142544.7	protein_coding	CTU1	0.348897	0.276542	0.421252	2.04337	3.36561	0.000812603	0.00552933	-0.689367
chr4	17800655	17810758	10104	ENSG00000163257.11	protein_coding	DCAF16	-0.280375	-0.396075	-0.164675	3.9899	-3.36433	0.000816332	0.00554974	-0.806632
chr2	168786539	168865514	78976	ENSG00000163072.16	protein_coding	NOSTRIN	-0.29698	-0.388513	-0.205447	3.8866	-3.36397	0.000817388	0.00555444	-0.77845
chr11	104942866	104969366	26501	ENSG00000196954.14	protein_coding	CASP4	0.375335	0.186883	0.563787	3.2016	3.36383	0.000817804	0.00555478	-0.721455
chr6	136822564	136913934	91371	ENSG00000112357.14	protein_coding	PEX7	-0.276519	-0.36636	-0.186678	2.87146	-3.36264	0.000821234	0.00557311	-0.708686
chr6	44278734	44297698	18965	ENSG00000146221.10	protein_coding	TCTE1	-0.362658	-0.592381	-0.132935	0.512907	-3.35617	0.000840303	0.00566962	-0.775955
chr10	24981979	25062279	80301	ENSG00000151023.17	protein_coding	ENKUR	-0.253909	-0.501233	-0.00658567	3.7428	-3.35489	0.000844154	0.00569308	-0.805577
chr19	8520778	8577577	56800	ENSG00000142347.19	protein_coding	MYO1F	0.340085	0.262273	0.417897	2.72316	3.35376	0.000847531	0.00571332	-0.744481
chr3	52433035	52445103	12069	ENSG00000010319.7	protein_coding	SEMA3G	-0.459955	-0.53963	-0.380279	3.37514	-3.35299	0.000849946	0.00572452	-0.761354
chr22	37010859	37020183	9325	ENSG00000128311.14	protein_coding	TST	-0.253924	-0.359948	-0.147899	4.01297	-3.35207	0.000852632	0.005735	-0.860927
chr6	154010496	154246867	236372	ENSG00000112038.18	protein_coding	OPRM1	0.345621	0.18972	0.501521	2.79127	3.35158	0.000854119	0.00573739	-0.755048
chr3	121631399	121660927	29529	ENSG00000180353.11	protein_coding	HCLS1	0.38974	0.194755	0.584724	4.44039	3.35021	0.000858397	0.00575342	-0.869347
chr1	175156986	175192999	36014	ENSG00000235750.10	protein_coding	KIAA0040	0.365957	0.142574	0.589339	3.79322	3.34982	0.000859522	0.00575842	-0.805429
chr17	8878911	8965712	86802	ENSG00000141506.15	protein_coding	PIK3R5	0.432889	0.319943	0.545836	2.20145	3.34912	0.000861592	0.00576721	-0.73867
chr22	37225270	37244448	19179	ENSG00000128340.15	protein_coding	RAC2	0.466048	0.374264	0.557833	1.3179	3.34706	0.000867906	0.00579793	-0.766428
chr6	96794125	96837477	43353	ENSG00000112218.9	protein_coding	GPR63	0.284607	0.225856	0.343357	2.1784	3.347	0.000868088	0.00579793	-0.746316
chr16	55389700	55506691	116992	ENSG00000087245.13	protein_coding	MMP2	0.342845	0.0179805	0.667709	2.25974	3.34282	0.00088102	0.00585675	-0.758497
chr17	47253827	47313743	59917	ENSG00000259207.9	protein_coding	ITGB3	0.519025	0.451846	0.586205	0.34922	3.34272	0.000881315	0.00585675	-0.87559
chr20	43558968	43588237	29270	ENSG00000101049.17	protein_coding	SGK2	-0.361952	-0.474963	-0.24894	2.01913	-3.34199	0.0008836	0.00586803	-0.761328
chr7	44512535	44541330	28796	ENSG00000015520.15	protein_coding	NPC1L1	0.87436	0.776976	0.971744	-0.791747	3.341	0.000886785	0.00588404	-0.942619
chr6	35573585	35728583	154999	ENSG00000096060.15	protein_coding	FKBP5	0.274808	0.0172206	0.532395	6.77442	3.34081	0.000887402	0.00588557	-1.06588
chr10	102714538	102743492	28955	ENSG00000156398.13	protein_coding	SFXN2	-0.330228	-0.476084	-0.184372	1.86195	-3.33973	0.000890687	0.00590221	-0.766804
chr16	527712	554636	26925	ENSG00000103326.12	protein_coding	CAPN15	0.274474	0.173907	0.375041	3.14031	3.33782	0.000896716	0.00593065	-0.816252
chr5	56909260	56925532	16273	ENSG00000155542.12	protein_coding	SETD9	-0.328365	-0.497048	-0.159681	2.31834	-3.33776	0.000896929	0.00593065	-0.772815
chr2	99284238	99304742	20505	ENSG00000144214.10	protein_coding	LYG1	0.391289	0.281457	0.50112	1.0156	3.33657	0.000900699	0.00594849	-0.805931
chr9	136494433	136546048	51616	ENSG00000148400.13	protein_coding	NOTCH1	0.267579	0.113591	0.421567	4.60052	3.33635	0.000901416	0.00594849	-0.952477
chr3	57197838	57227606	29769	ENSG00000163666.10	protein_coding	HESX1	-0.484633	-0.69477	-0.274495	-0.577172	-3.33574	0.000903333	0.00595745	-0.973283
chr1	167809386	167914215	104830	ENSG00000143199.18	protein_coding	ADCY10	0.494271	0.415467	0.573075	0.351046	3.33153	0.000916841	0.0060295	-0.882829
chr22	45308968	45341955	32988	ENSG00000100376.12	protein_coding	FAM118A	0.324019	0.257774	0.390264	4.70928	3.3314	0.000917378	0.0060295	-0.966099
chr12	20695332	20753386	58055	ENSG00000139155.9	protein_coding	SLCO1C1	-0.3666	-0.448829	-0.28437	5.03883	-3.33139	0.000917429	0.0060295	-0.957308
chr2	68365282	68397453	32172	ENSG00000115956.10	protein_coding	PLEK	0.379531	0.313228	0.445834	2.41517	3.32969	0.00092283	0.00605976	-0.798748
chr9	110190048	110208159	18112	ENSG00000188959.10	protein_coding	C9orf152	0.778737	0.676987	0.880488	-2.46911	3.32833	0.000927266	0.00608	-1.27115
chrX	48676596	48691427	14832	ENSG00000015285.11	protein_coding	WAS	0.335481	0.178318	0.492644	2.27543	3.32825	0.000927512	0.00608	-0.805724
chr2	74834127	74893359	59233	ENSG00000159399.10	protein_coding	HK2	0.426286	0.357111	0.495461	2.80301	3.32437	0.000940355	0.00614301	-0.82861
chr20	63488013	63499239	11227	ENSG00000101210.13	protein_coding	EEF1A2	0.2532	0.167926	0.338475	7.02504	3.32232	0.000947168	0.00617955	-1.12001
chr3	9933793	9945413	11621	ENSG00000163703.20	protein_coding	CRELD1	0.287054	-0.205156	0.779264	3.74903	3.32079	0.000952224	0.0062019	-0.912626
chr4	37453925	37623495	169571	ENSG00000154274.15	protein_coding	C4orf19	0.276029	0.215051	0.337008	3.59104	3.31954	0.000956393	0.00622105	-0.882276
chr2	74186172	74217565	31394	ENSG00000065911.13	protein_coding	MTHFD2	0.368817	0.268232	0.469402	3.82408	3.31879	0.00095903	0.00623327	-0.923406
chr19	43596617	43614498	17882	ENSG00000226763.5	protein_coding	SRRM5	0.45351	0.269733	0.637286	0.774037	3.31874	0.00095909	0.00623327	-0.86246
chr3	10026370	10101932	75563	ENSG00000144554.13	protein_coding	FANCD2	-0.331102	-0.393407	-0.268797	0.734418	-3.31733	0.000963852	0.00625086	-0.876404
chr15	34379068	34437808	58741	ENSG00000175265.18	protein_coding	GOLGA8A	-0.292762	-0.366091	-0.219433	5.07758	-3.31716	0.000964525	0.00625256	-1.03473
chr10	119029714	119033730	4017	ENSG00000188613.7	protein_coding	NANOS1	0.25789	-0.0183569	0.534137	3.81214	3.31662	0.000966268	0.00625539	-0.91662
chr4	119494397	119628804	134408	ENSG00000138735.16	protein_coding	PDE5A	0.305579	0.192209	0.418949	2.94783	3.31577	0.000969153	0.00626121	-0.857332
chr2	26401920	26456711	54792	ENSG00000157856.12	protein_coding	DRC1	-0.378332	-0.469054	-0.28761	1.28682	-3.31276	0.000979466	0.00631442	-0.855999
chr1	54641754	54710266	68513	ENSG00000184313.20	protein_coding	MROH7	-0.379141	-0.491749	-0.266534	0.918672	-3.31204	0.000981944	0.00632235	-0.881432
chr11	65892049	65900573	8525	ENSG00000175592.9	protein_coding	FOSL1	0.584119	0.414916	0.753323	0.529298	3.31036	0.00098778	0.00635455	-0.920652
chr4	102885048	103019719	134672	ENSG00000164037.17	protein_coding	SLC9B1	-0.382395	-0.484647	-0.280142	-0.598322	-3.30999	0.000989009	0.00635977	-1.03324
chr1	88935773	88992953	57181	ENSG00000137944.18	protein_coding	KYAT3	-0.298312	-0.395286	-0.201338	3.89016	-3.30962	0.000990323	0.00636552	-0.93482
chr2	177548998	177552796	3799	ENSG00000196659.10	protein_coding	TTC30B	-0.318706	-0.399455	-0.237956	1.79084	-3.30752	0.000997617	0.00639889	-0.864468
chr10	61662929	61766766	103838	ENSG00000183346.9	protein_coding	CABCOCO1	-0.508518	-0.604163	-0.412873	1.19377	-3.29834	0.00103023	0.00656929	-0.911059
chr3	52495338	52524495	29158	ENSG00000010327.10	protein_coding	STAB1	0.428448	0.196314	0.660582	4.11713	3.2979	0.00103196	0.00657759	-1.02511
chr19	35666516	35678483	11968	ENSG00000105668.7	protein_coding	UPK1A	0.703357	0.631187	0.775527	-2.22591	3.29638	0.00103731	0.00660059	-1.30304
chr6	31899613	31902086	2474	ENSG00000204366.4	protein_coding	ZBTB12	0.251805	0.158893	0.344717	2.523	3.29452	0.00104407	0.00663253	-0.909831
chr2	174334954	174338500	3547	ENSG00000217236.2	protein_coding	SP9	0.453777	0.375693	0.531861	-0.0405211	3.29264	0.00105094	0.00666504	-1.00742
chr6	30914205	30926459	12255	ENSG00000137411.19	protein_coding	VARS2	0.383281	0.139923	0.626639	0.125537	3.29153	0.00105501	0.00668246	-0.983994
chr3	169793003	169812986	19984	ENSG00000171757.17	protein_coding	LRRC34	-0.251708	-0.334541	-0.168875	2.86327	-3.29141	0.00105548	0.00668267	-0.939825
chr8	53225724	53251637	25914	ENSG00000082556.14	protein_coding	OPRK1	0.359934	0.265217	0.454651	2.64832	3.2901	0.00106033	0.00671055	-0.926314
chr15	74337759	74367646	29888	ENSG00000140459.18	protein_coding	CYP11A1	-0.328385	-0.435767	-0.221003	2.1048	-3.28868	0.00106558	0.00673138	-0.920723
chr4	3441968	3449486	7519	ENSG00000109758.9	protein_coding	HGFAC	0.525112	0.429369	0.620855	-0.973243	3.28861	0.00106583	0.00673138	-1.08419
chr3	50155045	50189075	34031	ENSG00000001617.12	protein_coding	SEMA3F	0.444996	0.39326	0.496732	3.26666	3.28666	0.00107321	0.00676958	-0.974389
chr19	46410329	46413564	3236	ENSG00000169515.8	protein_coding	CCDC8	-0.341902	-0.444644	-0.239159	2.302	-3.28406	0.00108288	0.00682204	-0.937461
chr19	12163064	12189871	26808	ENSG00000196646.12	protein_coding	ZNF136	-0.275846	-0.425105	-0.126588	2.73588	-3.28378	0.00108395	0.00682597	-0.955078
chr1	84498325	84506581	8257	ENSG00000174021.11	protein_coding	GNG5	0.397701	0.271767	0.523635	-0.616296	3.28291	0.00108723	0.00683863	-1.11102
chr5	134114681	134151865	37185	ENSG00000081059.20	protein_coding	TCF7	0.276877	-0.0236116	0.577366	2.0843	3.28226	0.00108968	0.00684505	-0.937494
chr5	1050384	1112063	61680	ENSG00000113504.21	protein_coding	SLC12A7	0.309301	0.239122	0.37948	4.52103	3.28025	0.00109746	0.00688255	-1.12037
chr1	15756607	15786594	29988	ENSG00000162458.13	protein_coding	FBLIM1	0.373077	0.0404083	0.705746	1.90643	3.28001	0.00109825	0.00688468	-0.943844
chr15	88803436	88875353	71918	ENSG00000157766.19	protein_coding	ACAN	0.425961	0.27663	0.575292	1.09737	3.27772	0.00110706	0.00692168	-0.978763
chr6	36676460	36687337	10878	ENSG00000124762.14	protein_coding	CDKN1A	0.408589	0.321776	0.495403	5.79626	3.27773	0.00110718	0.00692168	-1.24305
chr19	1505022	1513604	8583	ENSG00000185761.11	protein_coding	ADAMTSL5	0.349423	0.0154151	0.683431	1.57608	3.27623	0.00111278	0.00694935	-0.958055
chr9	96816269	96875623	59355	ENSG00000196597.13	protein_coding	ZNF782	-0.261429	-0.350504	-0.172353	1.51194	-3.26993	0.00113741	0.00708346	-0.974444
chr22	38426327	38455199	28873	ENSG00000168135.4	protein_coding	KCNJ4	0.306788	0.163655	0.449921	4.11005	3.26973	0.00113831	0.00708614	-1.1131
chr19	13961530	14007039	45510	ENSG00000132005.9	protein_coding	RFX1	0.268063	0.156691	0.379436	2.56582	3.2685	0.00114307	0.00710416	-0.996605
chr3	183487551	183555706	68156	ENSG00000172578.12	protein_coding	KLHL6	0.526937	0.450052	0.603822	0.549956	3.26828	0.00114399	0.00710576	-1.0252
chr12	71125085	71441898	316814	ENSG00000127324.9	protein_coding	TSPAN8	-0.54277	-0.621037	-0.464502	0.389836	-3.26777	0.00114599	0.00711356	-1.03763
chr16	87949244	88077318	128075	ENSG00000172530.21	protein_coding	BANP	0.255409	0.14515	0.365668	3.50964	3.26731	0.00114781	0.00712196	-1.06367
chr8	81280536	81284777	4242	ENSG00000164687.11	protein_coding	FABP5	-0.275073	-0.421661	-0.128484	5.07395	-3.26696	0.00114931	0.00712702	-1.18252
chr10	119651380	119677819	26440	ENSG00000151929.10	protein_coding	BAG3	0.45273	0.370884	0.534575	6.94223	3.26693	0.00114957	0.00712702	-1.30891
chr15	90883695	90895776	12082	ENSG00000182511.12	protein_coding	FES	0.311521	-0.103277	0.726319	2.84626	3.2661	0.00115267	0.00714338	-1.01997
chrX	140091415	140092911	1497	ENSG00000230707.2	protein_coding	RP11-364B14.3	0.281358	0.211453	0.351263	1.81331	3.26524	0.00115612	0.00715897	-0.986908
chr11	112063218	112074274	11057	ENSG00000150773.12	protein_coding	PIH1D2	-0.328349	-0.436295	-0.220403	0.913755	-3.26507	0.0011568	0.00716019	-1.01312
chr9	113313222	113340298	27077	ENSG00000148225.16	protein_coding	WDR31	-0.271782	-0.346677	-0.196888	2.95574	-3.26463	0.00115854	0.00716513	-1.01702
chr1	43269983	43274002	4020	ENSG00000179178.11	protein_coding	TMEM125	-0.440026	-0.515992	-0.36406	3.26627	-3.26348	0.00116332	0.0071818	-1.07122
chr10	87659613	87747705	88093	ENSG00000198682.13	protein_coding	PAPSS2	0.32321	0.178467	0.467954	4.1455	3.26268	0.00116647	0.00719145	-1.10541
chr1	34166883	34219131	52249	ENSG00000142698.15	protein_coding	C1orf94	-0.560229	-0.713754	-0.406703	-1.73617	-3.26216	0.00116852	0.00720049	-1.3303
chr6	73413515	73452297	38783	ENSG00000164430.17	protein_coding	CGAS	0.440306	0.306222	0.574389	0.941967	3.26172	0.00117029	0.00720851	-1.01924
chr2	96642737	96704887	62151	ENSG00000249715.13	protein_coding	FER1L5	-0.372794	-0.673649	-0.0719397	-0.10246	-3.26147	0.00117132	0.00721192	-1.09062
chrX	151953124	151974680	21557	ENSG00000102287.19	protein_coding	GABRE	0.429463	0.346054	0.512871	2.77488	3.25982	0.00117807	0.00724596	-1.01385
chrX	50202713	50351914	149202	ENSG00000147082.18	protein_coding	CCNB3	-0.507204	-0.586777	-0.42763	-0.660945	-3.25943	0.00117959	0.00725112	-1.19011
chr3	39467198	39529479	62282	ENSG00000168314.18	protein_coding	MOBP	-0.384045	-0.529809	-0.238281	9.64833	-3.25838	0.0011841	0.00726415	-1.34528
chr9	70043848	70226972	183125	ENSG00000165072.10	protein_coding	MAMDC2	0.411613	0.342323	0.480904	0.0827514	3.25693	0.00118988	0.00729663	-1.11009
chr9	16409503	16870843	461341	ENSG00000173068.18	protein_coding	BNC2	0.361618	0.208828	0.514409	0.843689	3.2558	0.00119454	0.00731729	-1.05279
chr3	10164919	10243745	78827	ENSG00000134070.5	protein_coding	IRAK2	0.279695	0.196354	0.363037	3.15373	3.25557	0.00119547	0.00731911	-1.05337
chr19	42198598	42220140	21543	ENSG00000160570.14	protein_coding	DEDD2	0.3189	0.0554162	0.582383	4.98944	3.25541	0.00119628	0.00732112	-1.24295
chr1	10450031	10451998	1968	ENSG00000241563.4	protein_coding	CORT	-0.372303	-0.500683	-0.243923	-0.51623	-3.25208	0.00121	0.00738773	-1.17623
chr10	133308914	133313162	4249	ENSG00000198546.15	protein_coding	ZNF511	0.258844	0.171402	0.346285	3.24613	3.24716	0.00123074	0.00748684	-1.10614
chr1	47216290	47232220	15931	ENSG00000162367.11	protein_coding	TAL1	0.393017	0.323745	0.462289	3.67905	3.24654	0.00123349	0.00750055	-1.11262
chrY	2935281	2982506	47226	ENSG00000067646.12	protein_coding	ZFY	0.277531	0.156224	0.398838	0.209021	3.24129	0.00125591	0.00762776	-1.06931
chr1	209779208	209784559	5352	ENSG00000162757.4	protein_coding	C1orf74	-0.267134	-0.355177	-0.17909	1.30334	-3.24004	0.00126132	0.00764838	-1.07096
chr6	32190766	32195523	4758	ENSG00000213654.10	protein_coding	GPSM3	0.335406	0.125937	0.544875	3.71625	3.23481	0.00128435	0.00775708	-1.17717
chr8	64587763	64798737	210975	ENSG00000172817.4	protein_coding	CYP7B1	-0.260456	-0.366658	-0.154253	3.64883	-3.23374	0.00128898	0.00777902	-1.17332
chr13	46125920	46211871	85952	ENSG00000136167.15	protein_coding	LCP1	0.403452	0.341814	0.46509	4.16004	3.23366	0.00128951	0.00777902	-1.19534
chr7	44062727	44065567	2841	ENSG00000164708.6	protein_coding	PGAM2	0.388624	0.298761	0.478488	3.09902	3.23347	0.00129029	0.00778059	-1.14816
chr12	100573683	100628288	54606	ENSG00000139354.11	protein_coding	GAS2L3	0.386696	0.31516	0.458233	0.278749	3.2318	0.00129761	0.00782164	-1.1443
chr7	84995553	85187056	191504	ENSG00000153993.14	protein_coding	SEMA3D	0.383935	0.248536	0.519335	1.56552	3.23091	0.0013016	0.00783641	-1.088
chr22	20424584	20437826	13243	ENSG00000244486.9	protein_coding	SCARF2	0.337972	0.162045	0.513898	0.63705	3.22973	0.00130688	0.00786195	-1.11865
chr2	72916260	72936071	19812	ENSG00000135638.14	protein_coding	EMX1	0.284325	0.0740962	0.494553	3.40992	3.22962	0.0013074	0.007862	-1.15603
chr3	48625723	48635493	9771	ENSG00000225697.13	protein_coding	SLC26A6	0.26077	0.153096	0.368444	3.27152	3.22925	0.00130903	0.00786867	-1.16696
chr2	241106099	241150264	44166	ENSG00000115687.14	protein_coding	PASK	0.264744	0.199884	0.329604	3.2361	3.22782	0.00131551	0.00790138	-1.15634
chr4	146214515	146230878	16364	ENSG00000250673.2	protein_coding	REELD1	-0.606814	-0.809259	-0.404368	-1.50496	-3.22699	0.00131923	0.00791748	-1.37351
chr1	161046946	161069970	23025	ENSG00000186517.14	protein_coding	ARHGAP30	0.365835	0.144878	0.586791	2.81353	3.2215	0.0013444	0.00802049	-1.13304
chr1	107571161	107965180	394020	ENSG00000134215.16	protein_coding	VAV3	0.293702	0.149843	0.437561	3.91632	3.22147	0.00134454	0.00802049	-1.21159
chr16	20806429	20849665	43237	ENSG00000005189.20	protein_coding	REXO5	-0.298918	-0.361627	-0.236208	1.3403	-3.22041	0.00134938	0.00804445	-1.12226
chr2	53767804	53775196	7393	ENSG00000143942.5	protein_coding	CHAC2	0.368128	0.267099	0.469157	0.719809	3.21901	0.00135586	0.00807991	-1.15826
chr19	46674275	46717127	42853	ENSG00000105287.13	protein_coding	PRKD2	0.290867	0.214383	0.367351	3.79448	3.21589	0.0013705	0.0081522	-1.25099
chr22	41922032	41926806	4775	ENSG00000159958.7	protein_coding	TNFRSF13C	-0.493373	-0.710311	-0.276434	0.21907	-3.2152	0.00137369	0.00816379	-1.20343
chr17	42025576	42098479	72904	ENSG00000187595.16	protein_coding	ZNF385C	-0.281913	-0.364911	-0.198914	1.91584	-3.21495	0.00137485	0.00816429	-1.13233
chr12	102836889	102958410	121522	ENSG00000171759.10	protein_coding	PAH	-0.341794	-0.392057	-0.29153	2.64584	-3.2145	0.00137697	0.00817184	-1.14656
chr16	27313668	27364778	51111	ENSG00000077238.14	protein_coding	IL4R	0.359801	0.26462	0.454982	4.77606	3.21282	0.00138513	0.00820995	-1.343
chr11	65375192	65383701	8510	ENSG00000162241.13	protein_coding	SLC25A45	-0.274874	-0.351764	-0.197985	2.4098	-3.21246	0.00138665	0.00821511	-1.15502
chr15	66702236	66782849	80614	ENSG00000137834.15	protein_coding	SMAD6	0.459479	0.307917	0.611042	3.25397	3.21163	0.00139073	0.00822968	-1.18966
chr10	113588714	113664070	75357	ENSG00000197893.14	protein_coding	NRAP	0.358366	0.268648	0.448084	0.875071	3.20652	0.00141507	0.0083283	-1.17509
chr15	40764068	40767708	3641	ENSG00000137880.6	protein_coding	GCHFR	0.301517	0.247203	0.355831	2.5569	3.20442	0.00142527	0.00837537	-1.17958
chrX	73077276	73079512	2237	ENSG00000186288.5	protein_coding	PABPC1L2A	0.279876	0.196103	0.363649	1.70798	3.20083	0.00144281	0.0084556	-1.17165
chr10	97498924	97571206	72283	ENSG00000165886.5	protein_coding	UBTD1	0.281026	0.132994	0.429058	3.05026	3.20042	0.00144484	0.00846364	-1.23727
chr19	48270081	48287608	17528	ENSG00000178150.10	protein_coding	ZNF114	-0.351156	-0.589177	-0.113134	0.777906	-3.20033	0.0014453	0.00846364	-1.20501
chr6	18387350	18468870	81521	ENSG00000137393.10	protein_coding	RNF144B	0.293124	0.126162	0.460087	4.20107	3.19866	0.00145359	0.00849672	-1.30163
chr19	39406847	39409412	2566	ENSG00000128016.7	protein_coding	ZFP36	0.438802	0.310255	0.567348	5.03984	3.19704	0.00146183	0.00852654	-1.43076
chr3	19148510	19535642	387133	ENSG00000183960.9	protein_coding	KCNH8	-0.508474	-0.605534	-0.411414	3.57917	-3.19661	0.00146395	0.00853342	-1.286
chr1	145992435	145996579	4145	ENSG00000265972.6	protein_coding	TXNIP	-0.259669	-0.338741	-0.180598	8.03539	-3.19531	0.00147038	0.00856108	-1.55226
chr16	4608883	4615027	6145	ENSG00000153443.13	protein_coding	UBALD1	0.266762	-0.0319248	0.56545	3.57167	3.1937	0.00147835	0.00859761	-1.2988
chr1	41361922	41383590	21669	ENSG00000204060.7	protein_coding	FOXO6	0.382805	0.0877031	0.677907	0.813288	3.19337	0.00147997	0.00860374	-1.21675
chr4	1793293	1808872	15580	ENSG00000068078.20	protein_coding	FGFR3	-0.295418	-0.352684	-0.238152	7.57211	-3.19044	0.00149503	0.00867802	-1.5704
chr19	11887782	11914329	26548	ENSG00000198429.10	protein_coding	ZNF69	0.254391	-0.0289713	0.537753	2.06164	3.18918	0.00150125	0.00870747	-1.20642
chr10	132783179	132786147	2969	ENSG00000148826.9	protein_coding	NKX6-2	0.427053	0.370501	0.483606	4.4478	3.18617	0.00151687	0.00876798	-1.4144
chr3	52410660	52423641	12982	ENSG00000010318.21	protein_coding	PHF7	-0.265771	-0.389309	-0.142233	1.71869	-3.18535	0.00152092	0.00878808	-1.21529
chr20	62214960	62220278	5319	ENSG00000101180.16	protein_coding	HRH3	0.297258	0.201935	0.392581	3.68306	3.18448	0.00152544	0.0088108	-1.32976
chr11	64206678	64223891	17214	ENSG00000149781.13	protein_coding	FERMT3	0.388094	0.257179	0.51901	1.70307	3.1836	0.00152999	0.00883374	-1.2205
chrX	134237047	134246207	9161	ENSG00000203952.9	protein_coding	CCDC160	0.287085	0.211257	0.362913	1.99042	3.18009	0.00154833	0.00892606	-1.23048
chr7	100574011	100586129	12119	ENSG00000077454.16	protein_coding	LRCH4	0.268029	0.141512	0.394545	1.47462	3.17867	0.0015558	0.00895556	-1.23622
chr17	44345246	44353106	7861	ENSG00000030582.18	protein_coding	GRN	0.264276	0.143916	0.384637	4.84152	3.17616	0.00156918	0.00901555	-1.47173
chr1	36322030	36324154	2125	ENSG00000142694.7	protein_coding	EVA1B	0.433737	0.204103	0.663371	0.199353	3.16851	0.00161025	0.00920063	-1.29386
chr22	42074248	42079438	5191	ENSG00000177096.9	protein_coding	PHETA2	0.273885	0.193341	0.354429	1.76092	3.16771	0.00161461	0.00920145	-1.26471
chr1	77979175	78017964	38790	ENSG00000162616.9	protein_coding	DNAJB4	0.265068	0.203251	0.326885	5.50221	3.16765	0.00161507	0.00920145	-1.52419
chr8	94249253	94262350	13098	ENSG00000164949.8	protein_coding	GEM	0.364902	0.164646	0.565158	3.77723	3.16537	0.00162759	0.00924666	-1.36642
chr14	95181940	95319908	137969	ENSG00000165959.12	protein_coding	CLMN	0.27723	0.148386	0.406074	6.20005	3.16066	0.00165369	0.00938409	-1.60013
chr11	68312591	68449275	136685	ENSG00000162337.12	protein_coding	LRP5	0.336772	0.0745201	0.599023	2.53573	3.15968	0.00165906	0.009404	-1.31265
chr21	39445855	39515506	69652	ENSG00000185437.15	protein_coding	SH3BGR	0.455551	0.37108	0.540022	-0.486551	3.15657	0.00167653	0.00948184	-1.40317
chr18	60371062	60372775	1714	ENSG00000166603.5	protein_coding	MC4R	0.474091	0.398937	0.549245	0.754177	3.15442	0.00168872	0.00952284	-1.31753
chr7	100456620	100464260	7641	ENSG00000185955.5	protein_coding	C7orf61	0.549883	0.221455	0.87831	1.36827	3.15411	0.00169065	0.0095298	-1.30295
chr5	135579202	135889770	310569	ENSG00000145832.15	protein_coding	SLC25A48	0.302914	0.193344	0.412484	4.83755	3.15372	0.00169291	0.00953547	-1.53134
chr12	8533305	8540905	7601	ENSG00000166523.8	protein_coding	CLEC4E	0.530595	0.40056	0.660629	1.6448	3.14993	0.00171458	0.00963257	-1.31438
chr16	86510527	86515422	4896	ENSG00000103241.7	protein_coding	FOXF1	0.443632	0.141425	0.745838	2.41159	3.14848	0.00172295	0.00966174	-1.32826
chr19	48880967	48898744	17778	ENSG00000104804.8	protein_coding	TULP2	0.358605	0.120984	0.596225	0.345184	3.14814	0.00172484	0.00966878	-1.39107
chr11	6926404	7001004	74601	ENSG00000149054.16	protein_coding	ZNF215	-0.394316	-0.523437	-0.265196	-0.765028	-3.1473	0.0017297	0.00969243	-1.46646
chr2	47345158	47387601	42444	ENSG00000119888.11	protein_coding	EPCAM	-0.453212	-0.702618	-0.203805	0.0119295	-3.14547	0.00174041	0.00973811	-1.39091
chr19	52650447	52690533	40087	ENSG00000269825.2	protein_coding	CTD-3099C6.13	0.400883	0.229434	0.572332	0.195958	3.14502	0.00174301	0.00974906	-1.38434
chr14	73591873	73595766	3894	ENSG00000177465.5	protein_coding	ACOT4	-0.289668	-0.412976	-0.16636	2.19776	-3.14147	0.00176397	0.00983373	-1.34318
chr11	94377316	94401419	24104	ENSG00000123901.9	protein_coding	GPR83	0.326871	0.0361518	0.61759	2.9678	3.14042	0.00177019	0.00986479	-1.39141
chr12	121017763	121039242	21480	ENSG00000135114.13	protein_coding	OASL	-0.522602	-0.613167	-0.432036	-0.394979	-3.13963	0.0017749	0.00987806	-1.43981
chr17	75874164	75878581	4418	ENSG00000132481.7	protein_coding	TRIM47	0.289206	0.0659016	0.512511	4.98207	3.13961	0.00177517	0.00987806	-1.60103
chr15	32615144	32639941	24798	ENSG00000198826.11	protein_coding	ARHGAP11A	0.306112	0.248023	0.3642	2.43024	3.13905	0.00177834	0.00989211	-1.36043
chr20	59958423	60034011	75589	ENSG00000124215.17	protein_coding	CDH26	0.280737	0.16355	0.397924	1.41249	3.13767	0.00178656	0.00993418	-1.34859
chr7	1082208	1093815	11608	ENSG00000164850.15	protein_coding	GPER1	0.316175	0.176958	0.455393	3.48289	3.1374	0.00178824	0.00993988	-1.4436
chr15	41493393	41503551	10159	ENSG00000137825.11	protein_coding	ITPKA	0.255426	0.0813464	0.429506	4.71014	3.13284	0.0018158	0.01006	-1.58203
chr4	176184579	176195585	11007	ENSG00000150628.7	protein_coding	SPATA4	-0.44079	-0.610174	-0.271407	-1.05838	-3.13145	0.00182422	0.0100956	-1.54315
chr3	45001548	45036071	34524	ENSG00000163815.6	protein_coding	CLEC3B	-0.455123	-0.541482	-0.368765	0.831175	-3.13048	0.00183015	0.0101195	-1.38257
chr17	78174091	78187233	13143	ENSG00000167900.12	protein_coding	TK1	0.410108	0.326046	0.49417	0.586298	3.12926	0.00183768	0.0101516	-1.40266
chr13	42886388	42992271	105884	ENSG00000133106.15	protein_coding	EPSTI1	-0.383595	-0.518558	-0.248632	1.53565	-3.12865	0.00184142	0.0101657	-1.37519
chr22	42380407	42432403	51997	ENSG00000235568.7	protein_coding	NFAM1	0.292793	0.238935	0.346651	1.70497	3.12852	0.00184223	0.0101657	-1.37406
chr4	153684070	153706260	22191	ENSG00000137462.9	protein_coding	TLR2	0.476018	0.348652	0.603385	2.13295	3.12636	0.00185571	0.0102178	-1.38548
chr1	41015597	41023237	7641	ENSG00000171790.15	protein_coding	SLFNL1	0.478299	0.367151	0.589446	0.429848	3.12606	0.00185747	0.0102238	-1.4121
chr12	4809176	4813412	4237	ENSG00000151079.7	protein_coding	KCNA6	0.348909	0.213077	0.48474	3.04636	3.12486	0.00186495	0.0102501	-1.42007
chr4	73869393	73871308	1916	ENSG00000163739.5	protein_coding	CXCL1	0.589269	0.512352	0.666187	1.51498	3.12376	0.00187196	0.0102849	-1.38747
chr16	29662979	29670876	7898	ENSG00000197471.12	protein_coding	SPN	0.434061	0.375345	0.492776	0.591366	3.12302	0.00187645	0.0103059	-1.41777
chr6	149916878	149923121	6244	ENSG00000203722.8	protein_coding	RAET1G	0.571073	0.450624	0.691521	-1.99371	3.12037	0.00189313	0.0103799	-1.71717
chr12	39550033	39619803	69771	ENSG00000173208.4	protein_coding	ABCD2	-0.336577	-0.448012	-0.225141	2.97383	-3.11799	0.00190825	0.0104466	-1.45026
chr15	88459477	88467390	7914	ENSG00000259494.2	protein_coding	MRPL46	0.280336	-0.0196672	0.580339	0.27275	3.11262	0.00194272	0.0105971	-1.46044
chr5	120464300	120687332	223033	ENSG00000184838.15	protein_coding	PRR16	-0.378931	-0.572885	-0.184976	0.0594202	-3.10583	0.00198717	0.0108009	-1.48998
chr19	45488777	45502513	13737	ENSG00000213889.11	protein_coding	PPM1N	0.266228	0.121457	0.410998	1.62914	3.10485	0.00199363	0.0108244	-1.43948
chr10	87357720	87370695	12976	ENSG00000214562.15	protein_coding	NUTM2D	-0.359738	-0.424175	-0.295301	0.863667	-3.09764	0.00204196	0.0110277	-1.46732
chr5	170861870	171300015	438146	ENSG00000204764.14	protein_coding	RANBP17	-0.347158	-0.713536	0.0192197	0.672275	-3.09451	0.00206331	0.0111238	-1.48963
chr11	68039025	68050895	11871	ENSG00000110719.10	protein_coding	TCIRG1	0.354191	0.278156	0.430227	1.85706	3.09449	0.00206341	0.0111238	-1.47454
chr4	15960245	15969309	9065	ENSG00000137441.8	protein_coding	FGFBP2	-0.62507	-0.707562	-0.542578	-1.94656	-3.09314	0.00207267	0.0111698	-1.70248
chr12	8950044	9010760	60717	ENSG00000139187.10	protein_coding	KLRG1	0.293354	0.168796	0.417912	1.73711	3.09132	0.00208523	0.0112256	-1.47617
chr4	2071918	2242121	170204	ENSG00000130997.16	protein_coding	POLN	0.318789	0.166094	0.471484	1.62466	3.09088	0.00208827	0.0112282	-1.47728
chr7	73593194	73624543	31350	ENSG00000009950.16	protein_coding	MLXIPL	0.252972	0.167102	0.338841	4.96296	3.09084	0.00208866	0.0112282	-1.74277
chr11	832887	839831	6945	ENSG00000177697.19	protein_coding	CD151	0.251516	0.047021	0.456011	5.34221	3.08726	0.00211362	0.0113344	-1.79735
chr20	63707465	63736142	28678	ENSG00000197114.12	protein_coding	ZGPAT	0.331938	0.229666	0.434209	-0.0420037	3.08704	0.00211503	0.0113378	-1.55901
chr6	127118671	127199481	80811	ENSG00000146374.14	protein_coding	RSPO3	0.328633	0.090884	0.566382	2.20286	3.08665	0.00211777	0.0113445	-1.49757
chr17	29929200	30108452	179253	ENSG00000176927.15	protein_coding	EFCAB5	0.351125	0.0727051	0.629546	0.329617	3.08491	0.00212997	0.0113978	-1.54842
chr11	560404	564025	3622	ENSG00000099849.15	protein_coding	RASSF7	0.273294	0.0639002	0.482688	2.03257	3.08024	0.00216312	0.0115549	-1.52136
chr19	40393766	40414793	21028	ENSG00000105227.16	protein_coding	PRX	0.295878	0.195094	0.396662	3.78829	3.07599	0.00219377	0.0116817	-1.65213
chr16	4314761	4339597	24837	ENSG00000126603.9	protein_coding	GLIS2	0.2641	-0.0937644	0.621965	3.4715	3.07511	0.00220012	0.0117073	-1.63695
chr17	44798448	44830816	32369	ENSG00000182963.11	protein_coding	GJC1	0.293301	0.0547532	0.531848	3.42918	3.07447	0.00220475	0.0117237	-1.60244
chr1	108815898	108963484	147587	ENSG00000162641.20	protein_coding	AKNAD1	0.432126	0.328174	0.536079	-0.208151	3.07213	0.00222181	0.0117938	-1.61973
chr11	66421004	66426707	5704	ENSG00000174576.10	protein_coding	NPAS4	-0.777538	-0.859049	-0.696028	-2.51944	-3.06942	0.0022418	0.0118709	-1.85079
chr19	2933218	2944971	11754	ENSG00000175691.9	protein_coding	ZNF77	-0.266491	-0.343887	-0.189095	1.91026	-3.06614	0.00226615	0.011956	-1.54726
chr19	15912367	15934867	22501	ENSG00000171903.17	protein_coding	CYP4F11	-0.471887	-0.541178	-0.402595	2.54507	-3.06533	0.00227237	0.0119744	-1.57089
chr8	144266453	144268481	2029	ENSG00000260428.3	protein_coding	SCX	0.438967	0.290539	0.587395	-0.931563	3.06455	0.00227804	0.0119919	-1.65865
chr17	9896320	9905271	8952	ENSG00000109047.8	protein_coding	RCVRN	0.596267	0.502966	0.689569	1.12284	3.064	0.00228231	0.0120076	-1.55487
chr7	143620952	143730410	109459	ENSG00000170379.21	protein_coding	TCAF2	0.372983	0.268191	0.477775	1.27217	3.06137	0.00230197	0.0120969	-1.56056
chr12	66189195	66254622	65428	ENSG00000090376.11	protein_coding	IRAK3	0.349114	0.0702254	0.628003	3.17755	3.06084	0.00230608	0.0121109	-1.61759
chr1	46246461	46278480	32020	ENSG00000085999.13	protein_coding	RAD54L	0.357875	0.180774	0.534977	1.33636	3.05952	0.00231598	0.0121453	-1.56224
chr14	105398538	105450106	51569	ENSG00000226174.7	protein_coding	TEX22	-0.381637	-0.439825	-0.323449	-0.684177	-3.05915	0.00231881	0.012156	-1.64875
chr17	1279662	1300978	21317	ENSG00000184811.4	protein_coding	TRARG1	0.525329	0.444347	0.606312	-0.598888	3.05553	0.00234658	0.012272	-1.68832
chr9	14737152	14910995	173844	ENSG00000164946.20	protein_coding	FREM1	-0.345867	-0.59896	-0.0927738	1.04286	-3.05491	0.00235133	0.0122926	-1.57803
chr1	11934205	11975538	41334	ENSG00000083444.17	protein_coding	PLOD1	0.282516	0.169036	0.395997	6.43876	3.05473	0.00235299	0.012297	-1.95104
chr1	53062052	53085501	23450	ENSG00000174348.14	protein_coding	PODN	0.313143	0.205478	0.420807	2.95625	3.05439	0.00235536	0.0123052	-1.63451
chr7	16461481	16530580	69100	ENSG00000171243.8	protein_coding	SOSTDC1	0.404223	0.347896	0.460551	1.20189	3.05338	0.00236319	0.0123418	-1.57856
chr19	22391019	22532485	141467	ENSG00000197360.9	protein_coding	ZNF98	-0.376312	-0.462714	-0.289909	1.46916	-3.05214	0.0023728	0.0123835	-1.58176
chr10	70431936	70447951	16016	ENSG00000156574.10	protein_coding	NODAL	-0.587092	-0.74824	-0.425945	-2.04813	-3.05201	0.00237382	0.0123846	-1.84756
chr12	11391540	11501041	109502	ENSG00000121335.12	protein_coding	PRB2	0.499895	0.160245	0.839545	-0.643155	3.05119	0.00238023	0.012401	-1.6845
chr12	5531869	5946232	414364	ENSG00000047617.16	protein_coding	ANO2	0.356094	0.284087	0.428101	1.89448	3.0497	0.00239185	0.0124317	-1.58842
chr7	45157791	45186302	28512	ENSG00000122679.8	protein_coding	RAMP3	0.322802	-0.165608	0.811213	3.56099	3.04885	0.00239865	0.0124628	-1.70114
chr10	29457338	29736959	279622	ENSG00000197321.15	protein_coding	SVIL	0.285865	0.198705	0.373026	3.43183	3.04517	0.00242764	0.0125791	-1.67866
chr19	45333434	45351520	18087	ENSG00000104892.17	protein_coding	KLC3	0.53283	0.451587	0.614073	-1.89792	3.04363	0.00243991	0.0126341	-1.81884
chr19	52369917	52385795	15879	ENSG00000221923.9	protein_coding	ZNF880	-0.275016	-0.442923	-0.107109	3.28874	-3.04323	0.00244308	0.0126462	-1.68681
chr6	46687875	46704319	16445	ENSG00000180113.16	protein_coding	TDRD6	0.329355	0.25897	0.39974	2.33971	3.04102	0.00246082	0.0127132	-1.63631
chr1	103617427	103625780	8354	ENSG00000243480.8	protein_coding	AMY2A	-0.560195	-0.674894	-0.445497	-2.24903	-3.04097	0.00246122	0.0127132	-1.89471
chr16	2025356	2039026	13671	ENSG00000065054.14	protein_coding	SLC9A3R2	0.265512	0.17685	0.354174	5.02591	3.04091	0.00246188	0.0127132	-1.89424
chr20	63736283	63739103	2821	ENSG00000203896.10	protein_coding	LIME1	0.354241	0.206791	0.501692	0.934663	3.04042	0.00246562	0.0127204	-1.61468
chr5	177086905	177098144	11240	ENSG00000160867.15	protein_coding	FGFR4	0.403363	0.109711	0.697016	0.23851	3.04033	0.0024664	0.0127204	-1.64026
chr1	28259518	28282491	22974	ENSG00000130766.5	protein_coding	SESN2	0.325296	0.161391	0.489202	4.62175	3.04021	0.00246754	0.0127204	-1.84612
chr6	26277609	26285638	8030	ENSG00000158406.6	protein_coding	H4C8	0.296458	0.200855	0.392061	2.67397	3.04009	0.00246829	0.0127204	-1.65944
chr6	30743199	30744548	1350	ENSG00000137331.12	protein_coding	IER3	0.336959	0.254277	0.419641	3.17651	3.03534	0.002507	0.0128762	-1.70726
chr4	121816444	121823883	7440	ENSG00000145386.11	protein_coding	CCNA2	0.417853	0.159408	0.676298	1.54175	3.03512	0.00250878	0.012881	-1.62968
chr12	49967194	49977139	9946	ENSG00000086159.13	protein_coding	AQP6	0.290164	0.154028	0.426299	2.76129	3.03409	0.0025172	0.0129195	-1.66573
chr17	50184101	50201632	17532	ENSG00000108821.14	protein_coding	COL1A1	0.444605	0.328769	0.560441	0.326222	3.03399	0.00251799	0.0129195	-1.65957
chr19	48720585	48740610	20026	ENSG00000105538.10	protein_coding	RASIP1	0.282333	0.112966	0.451699	3.03458	3.03258	0.00252961	0.0129661	-1.70071
chr14	74941834	74955626	13793	ENSG00000119630.14	protein_coding	PGF	0.353601	0.229059	0.478142	2.4625	3.03183	0.00253588	0.012993	-1.66861
chr2	55865967	55924139	58173	ENSG00000115380.20	protein_coding	EFEMP1	-0.310077	-0.432268	-0.187886	6.4471	-3.03154	0.00253849	0.0129984	-1.96933
chr1	241995490	241999098	3609	ENSG00000197769.6	protein_coding	MAP1LC3C	0.46079	0.264427	0.657153	-0.690262	3.02826	0.00256544	0.0130968	-1.77361
chr2	132416805	132646582	229778	ENSG00000183840.7	protein_coding	GPR39	-0.455894	-0.51249	-0.399298	-0.754495	-3.02747	0.00257207	0.0131262	-1.77141
chrX	333933	386955	53023	ENSG00000167393.18	protein_coding	PPP2R3B	0.267428	0.0850596	0.449796	-2.25339	3.02242	0.00261469	0.013308	-1.6914
chr2	241869600	241873823	4224	ENSG00000188011.5	protein_coding	RTP5	0.368518	0.231998	0.505037	2.04867	3.02155	0.00262215	0.0133281	-1.67387
chr19	17747718	17788568	40851	ENSG00000130475.14	protein_coding	FCHO1	0.250357	0.0812504	0.419463	4.09205	3.02084	0.00262831	0.0133549	-1.8616
chr7	88270892	88306894	36003	ENSG00000127954.13	protein_coding	STEAP4	0.718469	0.535473	0.901465	-0.260507	3.01854	0.00264806	0.0134418	-1.76362
chr17	34255218	34257203	1986	ENSG00000108691.9	protein_coding	CCL2	0.578512	0.259852	0.897171	2.99868	3.01703	0.00266128	0.0134954	-1.73544
chr19	54643889	54670359	26471	ENSG00000186818.12	protein_coding	LILRB4	0.430162	0.321691	0.538634	1.43079	3.0158	0.00267166	0.01353	-1.67853
chr19	1275530	1279244	3715	ENSG00000228300.14	protein_coding	FAM174C	0.315509	0.221008	0.410009	2.55814	3.01439	0.0026839	0.0135739	-1.73544
chr20	62816244	62841159	24916	ENSG00000092758.18	protein_coding	COL9A3	-0.278145	-0.442348	-0.113942	2.66298	-3.01261	0.00269939	0.0136341	-1.75415
chr1	232805416	232809929	4514	ENSG00000212916.6	protein_coding	MAP10	-0.46101	-0.6385	-0.283521	0.313466	-3.01176	0.00270686	0.0136577	-1.71881
chrX	18675909	18827921	152013	ENSG00000086717.18	protein_coding	PPEF1	-0.397546	-0.746635	-0.0484567	1.35679	-3.01036	0.00271917	0.0137022	-1.69334
chr20	1470741	1491587	20847	ENSG00000196209.13	protein_coding	SIRPB2	0.477639	0.271766	0.683511	0.977918	3.00963	0.00272568	0.0137213	-1.69891
chr6	152970519	152983579	13061	ENSG00000112029.10	protein_coding	FBXO5	0.262854	0.165288	0.36042	1.53249	3.0088	0.00273299	0.0137494	-1.69714
chr1	94529173	94541759	12587	ENSG00000117525.14	protein_coding	F3	-0.343939	-0.561874	-0.126005	6.42542	-3.00883	0.00273306	0.0137494	-2.04047
chr1	20589086	20618903	29818	ENSG00000158825.6	protein_coding	CDA	0.381925	0.189178	0.574671	2.40135	3.00744	0.00274511	0.0138054	-1.7207
chr1	118883046	118989556	106511	ENSG00000092607.15	protein_coding	TBX15	0.373519	0.170271	0.576766	1.15752	3.00694	0.00274949	0.0138229	-1.71051
chr1	18871430	18902724	31295	ENSG00000159423.17	protein_coding	ALDH4A1	-0.271619	-0.501917	-0.0413205	6.96602	-3.0055	0.00276265	0.0138794	-2.1154
chr17	82217934	82261129	43196	ENSG00000141526.18	protein_coding	SLC16A3	0.358592	0.273746	0.443438	2.17487	3.0045	0.00277139	0.0139054	-1.72966
chr11	17493895	17544416	50522	ENSG00000006611.17	protein_coding	USH1C	-0.316935	-0.425077	-0.208793	2.89832	-3.00343	0.00278099	0.0139352	-1.79318
chr9	136361903	136373681	11779	ENSG00000187796.15	protein_coding	CARD9	0.363997	0.237877	0.490117	0.517826	3.00241	0.00279016	0.0139627	-1.72426
chr3	122055362	122121139	65778	ENSG00000114013.16	protein_coding	CD86	0.464415	0.363944	0.564886	1.77532	3.00137	0.00279959	0.0140053	-1.71794
chr11	117800844	117828698	27855	ENSG00000137731.14	protein_coding	FXYD2	0.406998	0.226308	0.587689	-0.274948	2.99801	0.00283009	0.0141257	-1.77829
chr9	129612225	129620776	8552	ENSG00000179058.7	protein_coding	C9orf50	-0.457211	-0.583061	-0.331361	-0.938962	-2.99693	0.00284003	0.0141657	-1.82316
chr2	172555373	172608669	53297	ENSG00000152256.14	protein_coding	PDK1	-0.304887	-0.436355	-0.173418	2.77245	-2.99633	0.00284551	0.0141803	-1.78713
chr19	54617158	54638022	20865	ENSG00000104972.16	protein_coding	LILRB1	0.343821	0.0837845	0.603858	2.58997	2.99506	0.00285732	0.0142286	-1.7806
chrX	51406948	51408843	1896	ENSG00000187690.4	protein_coding	EZHIP	0.48028	0.193785	0.766774	-0.708216	2.99393	0.00286763	0.0142753	-1.83227
chr16	66844414	66854153	9740	ENSG00000168748.14	protein_coding	CA7	0.278979	0.13234	0.425618	2.62018	2.99255	0.00288047	0.0143157	-1.79432
chr7	101170496	101180293	9798	ENSG00000167011.9	protein_coding	NAT16	-0.339385	-0.479328	-0.199443	0.291324	-2.98639	0.00293827	0.014529	-1.78599
chr17	15565483	15619704	54222	ENSG00000241322.11	protein_coding	CDRT1	0.475716	0.360953	0.59048	-0.838005	2.98635	0.00293867	0.014529	-1.87106
chr3	46370854	46376206	5353	ENSG00000160791.13	protein_coding	CCR5	0.594016	0.491002	0.697029	-0.157697	2.98615	0.00294057	0.0145337	-1.83101
chr19	57958437	57974534	16098	ENSG00000177025.3	protein_coding	C19orf18	-0.377469	-0.44387	-0.311068	0.700745	-2.9849	0.00295239	0.0145779	-1.76739
chr1	22117313	22143969	26657	ENSG00000162552.15	protein_coding	WNT4	0.323754	0.105806	0.541701	0.476408	2.98455	0.00295572	0.0145869	-1.78558
chr8	23296897	23425328	128432	ENSG00000134013.16	protein_coding	LOXL2	0.292428	0.200014	0.384843	1.75102	2.98091	0.00299054	0.0147185	-1.77695
chr1	151036321	151047720	11400	ENSG00000163141.20	protein_coding	BNIPL	0.401455	0.342079	0.460831	1.14784	2.97944	0.00300476	0.0147789	-1.77533
chr10	133553901	133569835	15935	ENSG00000171772.17	protein_coding	SYCE1	-0.277406	-0.368688	-0.186124	3.14529	-2.9777	0.00302162	0.0148474	-1.88705
chr12	65050626	65121305	70680	ENSG00000156076.10	protein_coding	WIF1	-0.405716	-0.48742	-0.324013	5.41908	-2.9771	0.00302773	0.0148727	-2.0629
chr8	54509422	54871720	362299	ENSG00000104237.11	protein_coding	RP1	-0.472795	-0.633599	-0.311991	-1.57097	-2.97245	0.00307298	0.015056	-1.97621
chr13	43879284	43893932	14649	ENSG00000179630.11	protein_coding	LACC1	-0.299731	-0.354323	-0.245138	3.77837	-2.96909	0.00310646	0.0151876	-1.9917
chr22	36860988	36878017	17030	ENSG00000100365.16	protein_coding	NCF4	0.383342	0.258537	0.508147	1.56198	2.96699	0.00312728	0.015263	-1.80881
chr4	40423267	40630875	207609	ENSG00000163694.15	protein_coding	RBM47	0.41436	0.0248568	0.803864	0.846718	2.9646	0.00315132	0.0153607	-1.82004
chr16	50693588	50734041	40454	ENSG00000167207.14	protein_coding	NOD2	0.478134	0.18468	0.771588	-0.804163	2.96424	0.0031549	0.0153633	-1.91378
chr4	139015781	139045939	30159	ENSG00000151014.6	protein_coding	NOCT	-0.28462	-0.37798	-0.19126	0.966832	-2.96263	0.00317128	0.0154233	-1.82051
chr9	116231	118417	2187	ENSG00000170122.6	protein_coding	FOXD4	0.464835	0.24609	0.683581	-0.238628	2.96136	0.00318414	0.0154621	-1.90264
chr20	3667965	3682246	14282	ENSG00000149451.18	protein_coding	ADAM33	0.339745	0.164918	0.514572	4.00513	2.96105	0.00318759	0.0154714	-2.01856
chr18	12254361	12277595	23235	ENSG00000176194.18	protein_coding	CIDEA	0.359076	0.272268	0.445885	0.362628	2.96095	0.00318828	0.0154714	-1.83904
chr22	43151547	43163242	11696	ENSG00000100300.18	protein_coding	TSPO	0.2644	0.142221	0.38658	3.36906	2.96023	0.0031957	0.0154975	-1.95495
chr19	35904401	35908295	3895	ENSG00000011600.12	protein_coding	TYROBP	0.322533	0.205949	0.439117	3.5069	2.95915	0.00320693	0.015544	-1.95832
chr7	150722253	150750033	27781	ENSG00000196329.12	protein_coding	GIMAP5	0.457542	0.344175	0.570909	0.451931	2.95891	0.00320919	0.015544	-1.84865
chr4	154231742	154491799	260058	ENSG00000197410.14	protein_coding	DCHS2	-0.298526	-0.391412	-0.20564	3.17548	-2.95816	0.00321697	0.0155709	-1.91398
chr11	76657524	76670747	13224	ENSG00000137507.11	protein_coding	LRRC32	0.36157	0.21909	0.50405	5.13019	2.95681	0.0032312	0.0156147	-2.11998
chr6	149963943	149973715	9773	ENSG00000111981.5	protein_coding	ULBP1	0.545185	0.501835	0.588535	-1.75516	2.95672	0.00323171	0.0156147	-2.01846
chr11	58622665	58625733	3069	ENSG00000242689.3	protein_coding	CNTF	0.369272	0.178023	0.56052	0.241743	2.95668	0.00323219	0.0156147	-1.87052
chr5	92151	189972	97822	ENSG00000153404.14	protein_coding	PLEKHG4B	0.475629	0.325899	0.625358	0.242131	2.95596	0.00323956	0.0156305	-1.86421
chr3	19879472	19947025	67554	ENSG00000163576.18	protein_coding	EFHB	-0.528872	-0.774477	-0.283266	0.880773	-2.95153	0.00328579	0.0158234	-1.85322
chr19	16719847	16817963	98117	ENSG00000188039.16	protein_coding	NWD1	0.255902	0.188897	0.322907	6.21766	2.95112	0.00329029	0.0158401	-2.20915
chr12	4538798	4560047	21250	ENSG00000111247.15	protein_coding	RAD51AP1	-0.419742	-0.495399	-0.344085	-0.578589	-2.94932	0.00330894	0.0158896	-1.93459
chr16	57248547	57284672	36126	ENSG00000102934.10	protein_coding	PLLP	-0.262111	-0.35134	-0.172882	6.45406	-2.94876	0.00331516	0.0158945	-2.25411
chr20	45372557	45407889	35333	ENSG00000124251.11	protein_coding	TP53TG5	-0.390767	-0.532582	-0.248953	2.1042	-2.94798	0.00332323	0.015918	-1.89602
chr11	5514393	5518431	4039	ENSG00000175518.8	protein_coding	UBQLNL	0.498945	-0.554773	1.55266	-1.31371	2.94767	0.00332647	0.0159219	-1.97712
chr2	238100340	238133287	32948	ENSG00000144488.15	protein_coding	ESPNL	0.58676	0.353266	0.820254	-2.08112	2.94743	0.00332901	0.0159219	-2.03981
chr1	70144805	70205579	60775	ENSG00000066557.6	protein_coding	LRRC40	-0.286194	-0.353057	-0.21933	3.08538	-2.9474	0.00332928	0.0159219	-1.93858
chr2	119156243	119158751	2509	ENSG00000144119.4	protein_coding	C1QL2	0.282126	0.205907	0.358345	2.79306	2.94234	0.00338342	0.016125	-1.92782
chr12	6946468	6961316	14849	ENSG00000111679.17	protein_coding	PTPN6	0.292839	0.213098	0.372581	2.37426	2.94066	0.00340158	0.0161964	-1.90787
chr17	41513745	41522529	8785	ENSG00000171346.16	protein_coding	KRT15	0.607536	0.462895	0.752177	-2.21614	2.93956	0.00341341	0.0162375	-2.11928
chr19	54333185	54339162	5978	ENSG00000239961.3	protein_coding	LILRA4	0.531983	0.281286	0.782681	-0.238248	2.93867	0.0034231	0.0162643	-1.93183
chr13	73054976	73077541	22566	ENSG00000102554.14	protein_coding	KLF5	0.316494	0.238844	0.394144	1.437	2.93738	0.00343717	0.0163096	-1.88435
chr11	58834065	58904215	70151	ENSG00000156689.7	protein_coding	GLYATL2	-0.420741	-0.642067	-0.199416	-1.49624	-2.93456	0.00346816	0.0164158	-2.04646
chr20	1978757	1994285	15529	ENSG00000101327.9	protein_coding	PDYN	0.406317	0.302277	0.510357	2.09482	2.93443	0.0034697	0.0164179	-1.9177
chr1	230747384	230802003	54620	ENSG00000135773.13	protein_coding	CAPN9	-0.511235	-0.641579	-0.38089	-0.240071	-2.9343	0.003471	0.016419	-1.94083
chr3	50296402	50299416	3015	ENSG00000243477.6	protein_coding	NAA80	-0.292807	-0.459988	-0.125627	2.41749	-2.93102	0.00350728	0.0165623	-1.93774
chr7	116210506	116258783	48278	ENSG00000135269.18	protein_coding	TES	0.352901	0.246836	0.458966	1.7822	2.93043	0.0035139	0.0165858	-1.90227
chr5	149271859	149343637	71779	ENSG00000157510.14	protein_coding	AFAP1L1	0.271915	0.163865	0.379965	2.83348	2.92684	0.00355412	0.0167289	-1.95712
chr5	180601506	180649624	48119	ENSG00000037280.16	protein_coding	FLT4	0.357506	0.281171	0.43384	2.18531	2.9259	0.00356479	0.0167687	-1.93377
chr20	2794074	2800627	6554	ENSG00000088882.8	protein_coding	CPXM1	-0.513438	-0.588906	-0.43797	-1.56133	-2.92574	0.00356651	0.0167717	-2.07067
chr17	80991598	81009517	17920	ENSG00000176108.9	protein_coding	CHMP6	-0.250717	-0.338475	-0.162959	2.54869	-2.92431	0.00358271	0.0168218	-1.97116
chr6	41149342	41154337	4996	ENSG00000161911.11	protein_coding	TREML1	0.439269	0.212851	0.665687	-0.210835	2.9226	0.00360222	0.0168978	-1.96694
chr9	133663560	133739955	76396	ENSG00000123453.18	protein_coding	SARDH	-0.31479	-0.490683	-0.138897	2.12674	-2.92181	0.00361117	0.0169293	-1.94905
chr1	35720218	35769978	49761	ENSG00000092853.14	protein_coding	CLSPN	0.300912	0.0589338	0.542889	1.05831	2.92126	0.00361753	0.0169448	-1.92684
chr1	16018875	16034050	15176	ENSG00000186510.12	protein_coding	CLCNKA	0.495675	0.304799	0.68655	-1.62913	2.92065	0.00362442	0.0169653	-2.08154
chr8	17864380	17910365	45986	ENSG00000104760.17	protein_coding	FGL1	-0.329853	-0.511579	-0.148127	1.55192	-2.9199	0.00363304	0.0169899	-1.93152
chr8	23190452	23225102	34651	ENSG00000104689.10	protein_coding	TNFRSF10A	0.439863	0.361898	0.517827	1.08726	2.91937	0.00363913	0.017008	-1.93242
chr11	118253416	118264536	11121	ENSG00000149573.9	protein_coding	MPZL2	0.541248	0.414407	0.668088	2.33231	2.9177	0.00365869	0.0170617	-1.9491
chr10	133380017	133420271	40255	ENSG00000254536.2	protein_coding	RP11-108K14.8	0.365167	0.255858	0.474476	-0.242642	2.91736	0.00366242	0.0170696	-1.97178
chr19	812488	821955	9468	ENSG00000129951.19	protein_coding	PLPPR3	0.326787	0.126514	0.527061	1.64337	2.91183	0.00372687	0.0173215	-1.95416
chr8	109362461	109537207	174747	ENSG00000205038.12	protein_coding	PKHD1L1	0.549056	0.419335	0.678777	-2.23199	2.90649	0.00379025	0.0175684	-2.18323
chr4	55346213	55373100	26888	ENSG00000128039.13	protein_coding	SRD5A3	-0.325291	-0.398067	-0.252516	1.1398	-2.9058	0.0037984	0.0175955	-1.96306
chr19	51450847	51458456	7610	ENSG00000105366.15	protein_coding	SIGLEC8	0.39447	0.282007	0.506933	2.89729	2.90522	0.00380557	0.017618	-2.04287
chr17	7023050	7030290	7241	ENSG00000161940.11	protein_coding	BCL6B	0.415762	0.26468	0.566844	3.63463	2.9051	0.0038072	0.0176202	-2.09736
chr10	73253759	73358859	105101	ENSG00000156042.18	protein_coding	CFAP70	-0.252211	-0.405046	-0.0993768	3.48646	-2.90475	0.00381106	0.0176273	-2.11236
chr20	3777504	3781448	3945	ENSG00000101222.12	protein_coding	SPEF1	-0.26909	-0.51974	-0.0184388	0.802121	-2.90221	0.00384165	0.0177364	-1.9726
chr16	48081006	48156018	75013	ENSG00000140798.16	protein_coding	ABCC12	-0.279105	-0.362595	-0.195615	1.34787	-2.90015	0.00386668	0.0178088	-1.98016
chrX	12867072	12890361	23290	ENSG00000196664.5	protein_coding	TLR7	0.465633	0.159536	0.771729	0.871507	2.89945	0.00387517	0.0178412	-1.98482
chr12	2959330	3040676	81347	ENSG00000197905.10	protein_coding	TEAD4	0.422447	0.371569	0.473325	1.86977	2.89874	0.00388388	0.0178663	-1.98752
chr19	34590644	34677159	86516	ENSG00000205209.8	protein_coding	SCGB2B2	-0.300541	-0.38756	-0.213522	0.754888	-2.89829	0.00388926	0.0178856	-1.98801
chr17	35744511	35753239	8729	ENSG00000270765.7	protein_coding	GAS2L2	0.351848	0.217466	0.486229	0.527039	2.8966	0.00391008	0.0179651	-1.99455
chr16	28342555	28363508	20954	ENSG00000198156.10	protein_coding	NPIPB6	0.4313	0.341548	0.521051	1.54635	2.89574	0.00392072	0.0180031	-1.99646
chr1	210328252	210676296	348045	ENSG00000054392.13	protein_coding	HHAT	-0.252096	-0.374496	-0.129696	2.10388	-2.89505	0.00392913	0.0180308	-2.00262
chr21	44455510	44462196	6687	ENSG00000160233.8	protein_coding	LRRC3	0.330187	0.192907	0.467466	1.28664	2.89495	0.00393034	0.018031	-1.99026
chr4	73986439	73988190	1752	ENSG00000163736.4	protein_coding	PPBP	0.675186	0.472887	0.877486	-1.06898	2.89462	0.00393448	0.0180351	-2.10184
chr19	1065923	1086628	20706	ENSG00000180448.11	protein_coding	ARHGAP45	0.32858	0.174268	0.482892	1.7301	2.89428	0.00393865	0.0180473	-2.00676
chr4	108047545	108168956	121412	ENSG00000138795.10	protein_coding	LEF1	0.292395	0.17166	0.413129	4.01739	2.89244	0.00396157	0.0181414	-2.17085
chr3	194685883	194689037	3155	ENSG00000185112.6	protein_coding	FAM43A	0.271936	0.196795	0.347077	2.7984	2.88563	0.00404696	0.0184551	-2.07722
chr19	42302098	42310814	8717	ENSG00000188368.11	protein_coding	PRR19	0.290859	0.160404	0.421314	0.406888	2.8853	0.00405117	0.0184683	-2.02766
chr19	35115823	35124324	8502	ENSG00000089356.19	protein_coding	FXYD3	0.380859	0.176896	0.584821	-0.00852623	2.88494	0.00405567	0.0184833	-2.05114
chr16	86576368	86583478	7111	ENSG00000176678.6	protein_coding	FOXL1	-0.45597	-0.535103	-0.376837	-0.642054	-2.88414	0.0040659	0.0185188	-2.08234
chr8	16107878	16567490	459613	ENSG00000038945.15	protein_coding	MSR1	0.527991	0.349822	0.70616	0.852951	2.88153	0.00409937	0.0186321	-2.02845
chr5	35048756	35230487	181732	ENSG00000113494.17	protein_coding	PRLR	0.493864	0.426747	0.560982	-0.402319	2.88037	0.00411411	0.0186936	-2.09665
chr14	31334312	31457441	123130	ENSG00000203546.7	protein_coding	RP11-176H8.1	-0.370975	-0.600915	-0.141035	-0.823173	-2.87891	0.00413297	0.0187611	-2.09925
chr2	119439843	119525301	85459	ENSG00000080293.10	protein_coding	SCTR	-0.51578	-0.621619	-0.40994	-2.08007	-2.87539	0.00417869	0.0189305	-2.23523
chr4	134196333	134201789	5457	ENSG00000254535.4	protein_coding	PABPC4L	0.488583	0.384178	0.592987	-1.48331	2.87443	0.00419122	0.0189759	-2.19369
chr8	47736913	47738164	1252	ENSG00000221869.5	protein_coding	CEBPD	0.267658	0.0769598	0.458357	3.52467	2.87203	0.00422283	0.0190963	-2.22151
chr5	138465479	138469303	3825	ENSG00000120738.8	protein_coding	EGR1	-0.298049	-0.474304	-0.121794	3.89857	-2.87165	0.00422804	0.0191085	-2.23756
chr14	21280083	21351301	71219	ENSG00000092200.13	protein_coding	RPGRIP1	-0.486098	-0.604495	-0.367701	-1.79243	-2.86575	0.00430629	0.0194044	-2.21654
chr12	7115736	7128889	13154	ENSG00000139194.8	protein_coding	RBP5	-0.344697	-0.676192	-0.0132035	-1.11495	-2.86448	0.00432337	0.0194583	-2.17872
chr19	46620468	46625089	4622	ENSG00000160013.9	protein_coding	PTGIR	0.479195	0.223278	0.735112	-1.36158	2.8641	0.00432846	0.0194755	-2.18525
chr21	39405728	39445805	40078	ENSG00000157578.14	protein_coding	LCA5L	-0.466471	-0.531929	-0.401012	-0.700745	-2.86122	0.00436734	0.0196272	-2.14091
chr1	161983192	162023869	40678	ENSG00000162745.11	protein_coding	OLFML2B	0.296677	0.211224	0.382131	2.11389	2.86109	0.00436923	0.0196299	-2.10103
chr17	39665349	39666554	1206	ENSG00000173991.6	protein_coding	TCAP	0.375017	0.291604	0.458429	2.80753	2.86069	0.00437493	0.0196439	-2.1748
chr19	19516227	19536076	19850	ENSG00000258674.5	protein_coding	CTC-260F20.3	0.457282	0.362614	0.55195	-1.55949	2.85895	0.00439839	0.0197027	-2.19159
chr6	33620365	33696574	76210	ENSG00000096433.11	protein_coding	ITPR3	0.30803	0.241614	0.374445	3.58147	2.85851	0.00440461	0.0197231	-2.23797
chr11	112143253	112164096	20844	ENSG00000150782.12	protein_coding	IL18	0.387627	0.0947392	0.680515	2.23988	2.85694	0.004426	0.0197972	-2.11632
chr1	1449689	1470163	20475	ENSG00000215915.10	protein_coding	ATAD3C	0.316746	0.078444	0.555048	3.16583	2.85422	0.00446372	0.0199249	-2.23116
chr4	78057323	78544269	486947	ENSG00000138759.20	protein_coding	FRAS1	0.261284	0.207066	0.315502	3.17359	2.85321	0.0044775	0.0199806	-2.1843
chr17	49210411	49223225	12815	ENSG00000108798.9	protein_coding	ABI3	0.31072	0.214697	0.406743	2.3662	2.8529	0.00448185	0.0199876	-2.13484
chr16	70579895	70660682	80788	ENSG00000157368.11	protein_coding	IL34	0.258563	0.0347791	0.482347	3.36162	2.85275	0.00448387	0.0199876	-2.24596
chr16	3365099	3479550	114452	ENSG00000285329.1	protein_coding	LA16c-306E5.2	-0.342404	-0.59572	-0.0890878	-0.666169	-2.84921	0.00453345	0.0201682	-2.16852
chr2	201233443	201287711	54269	ENSG00000064012.22	protein_coding	CASP8	0.341159	0.21251	0.469809	0.447488	2.84845	0.00454407	0.0201936	-2.11962
chr16	18417325	18562211	144887	ENSG00000185164.15	protein_coding	NOMO2	0.271021	0.0713734	0.470669	3.07011	2.84742	0.0045586	0.0202356	-2.17879
chr5	132294394	132344190	49797	ENSG00000197208.6	protein_coding	SLC22A4	-0.283966	-0.363349	-0.204583	1.18119	-2.84722	0.00456141	0.0202422	-2.10902
chr19	54572920	54590287	17368	ENSG00000239998.6	protein_coding	LILRA2	0.410217	0.318224	0.502211	1.12922	2.8432	0.00461862	0.0204423	-2.11896
chr9	133061981	133071861	9881	ENSG00000170835.17	protein_coding	CEL	0.388193	0.236336	0.540051	0.653312	2.84276	0.00462484	0.0204639	-2.12127
chr12	116548105	116576606	28502	ENSG00000258102.5	protein_coding	MAP1LC3B2	-0.315074	-0.48393	-0.146217	-0.313772	-2.84266	0.00462636	0.0204647	-2.15628
chr4	158201604	158255416	53813	ENSG00000164124.11	protein_coding	TMEM144	-0.343874	-0.409423	-0.278326	6.48085	-2.84197	0.00463662	0.0204982	-2.53569
chr10	75233641	75236030	2390	ENSG00000165644.11	protein_coding	COMTD1	0.270516	0.106782	0.43425	0.731466	2.8415	0.00464303	0.0205201	-2.12317
chr1	152032506	152047907	15402	ENSG00000163191.6	protein_coding	S100A11	0.265811	0.163317	0.368305	4.66623	2.83931	0.00467476	0.0206064	-2.40899
chr1	159203307	159206500	3194	ENSG00000213088.12	protein_coding	ACKR1	0.340156	0.250849	0.429463	4.12137	2.83925	0.0046757	0.0206064	-2.33171
chr3	27110085	27369460	259376	ENSG00000163491.16	protein_coding	NEK10	-0.319469	-0.425371	-0.213567	0.581104	-2.83921	0.004676	0.0206064	-2.1305
chr16	722582	726954	4373	ENSG00000162004.19	protein_coding	CCDC78	-0.344823	-0.444536	-0.24511	0.33375	-2.83853	0.00468587	0.0206439	-2.13203
chr10	68560337	68694487	134151	ENSG00000138336.9	protein_coding	TET1	-0.307269	-0.461835	-0.152703	0.596419	-2.83585	0.00472479	0.0207732	-2.1391
chr16	55846154	55956031	109878	ENSG00000159398.16	protein_coding	CES5A	-0.354701	-0.846254	0.136852	-0.893875	-2.83431	0.00474722	0.0208587	-2.21251
chr5	38845858	38945596	99739	ENSG00000145623.13	protein_coding	OSMR	0.311904	0.243741	0.380067	4.69983	2.83417	0.00474972	0.0208587	-2.38802
chr3	99828811	100114513	285703	ENSG00000168386.19	protein_coding	FILIP1L	0.289965	0.210764	0.369165	3.13109	2.83344	0.00476006	0.020886	-2.22355
chr21	34787801	36004667	1216867	ENSG00000159216.19	protein_coding	RUNX1	0.318723	0.191592	0.445854	2.3546	2.83244	0.00477479	0.0209395	-2.18674
chr5	39105252	39274528	169277	ENSG00000082074.19	protein_coding	FYB1	0.329218	0.199116	0.45932	2.87958	2.83243	0.00477501	0.0209395	-2.22068
chr1	27666064	27672212	6149	ENSG00000126709.16	protein_coding	IFI6	-0.251308	-0.479582	-0.0230346	3.71204	-2.83168	0.00478611	0.0209761	-2.32173
chr6	34537802	34556333	18532	ENSG00000124664.11	protein_coding	SPDEF	-0.394963	-0.487707	-0.30222	-0.942992	-2.83119	0.00479325	0.0209985	-2.20987
chr13	113105788	113120685	14898	ENSG00000057593.14	protein_coding	F7	-0.319463	-0.392042	-0.246883	-0.229817	-2.82946	0.00481893	0.0210896	-2.18852
chr1	149782689	149812373	29685	ENSG00000203814.6	protein_coding	H2BC18	0.378361	0.313584	0.443138	0.0741338	2.82828	0.00483648	0.0211481	-2.17175
chr6	32041153	32115334	74182	ENSG00000168477.19	protein_coding	TNXB	0.272713	-0.0571281	0.602554	2.55748	2.82619	0.0048676	0.0212531	-2.21798
chr19	3490821	3500674	9854	ENSG00000129932.10	protein_coding	DOHH	0.252817	-0.134231	0.639866	3.31946	2.82611	0.00486888	0.0212531	-2.31558
chr2	113498665	113501155	2491	ENSG00000184492.6	protein_coding	FOXD4L1	0.514164	0.42744	0.600888	-1.43775	2.82317	0.00491318	0.0214016	-2.29787
chr1	218345336	218444619	99284	ENSG00000092969.12	protein_coding	TGFB2	0.263696	0.152619	0.374773	4.38594	2.82311	0.00491414	0.0214016	-2.38575
chr1	166975582	167022214	46633	ENSG00000143194.13	protein_coding	MAEL	-0.332871	-0.405491	-0.260251	1.04751	-2.81995	0.00496205	0.0215547	-2.17578
chr16	30472658	30523567	50910	ENSG00000005844.19	protein_coding	ITGAL	0.363013	0.122245	0.603781	1.12241	2.81885	0.00497884	0.0216029	-2.17955
chr7	28953358	28958330	4973	ENSG00000255690.3	protein_coding	TRIL	-0.251694	-0.386164	-0.117224	6.61423	-2.81877	0.00498047	0.0216038	-2.60561
chr4	127781821	127840733	58913	ENSG00000164070.12	protein_coding	HSPA4L	0.277231	0.211058	0.343405	5.23777	2.81828	0.00498786	0.0216174	-2.48098
chr1	84811602	84893206	81605	ENSG00000171517.6	protein_coding	LPAR3	-0.368592	-0.442248	-0.294937	3.18208	-2.81754	0.00499922	0.0216605	-2.29776
chr10	4963253	4983283	20031	ENSG00000187134.14	protein_coding	AKR1C1	0.340437	0.237535	0.443339	4.29378	2.81319	0.00506653	0.0218912	-2.41598
chr1	153357854	153361023	3170	ENSG00000163220.11	protein_coding	S100A9	0.633786	0.545668	0.721903	2.62417	2.813	0.00506955	0.0218965	-2.24406
chr11	75562056	75572783	10728	ENSG00000149257.16	protein_coding	SERPINH1	0.522724	0.321117	0.724331	5.36981	2.81073	0.00510562	0.0220148	-2.56917
chr17	3672199	3696240	24042	ENSG00000083454.22	protein_coding	P2RX5	0.262569	0.111959	0.413178	2.51576	2.80845	0.00514038	0.0221333	-2.25915
chr3	128479427	128493201	13775	ENSG00000179348.12	protein_coding	GATA2	0.344382	0.244328	0.444437	2.3186	2.80836	0.0051419	0.0221336	-2.24421
chr1	209675412	209676390	979	ENSG00000123689.6	protein_coding	G0S2	0.591869	0.519166	0.664572	1.31429	2.80779	0.00515108	0.0221668	-2.20766
chr11	65261928	65326543	64616	ENSG00000285816.1	protein_coding	RP11-867O8.9	0.410454	0.179328	0.641581	-1.41755	2.80706	0.00516235	0.0222028	-2.30031
chr1	161541759	161550737	8979	ENSG00000203747.12	protein_coding	FCGR3A	0.46429	0.285915	0.642665	4.27433	2.80683	0.00516635	0.0222137	-2.43139
chr5	69415065	69444330	29266	ENSG00000152939.17	protein_coding	MARVELD2	0.293053	0.234607	0.3515	1.54779	2.80527	0.0051906	0.0222928	-2.21635
chr15	44665732	44711323	45592	ENSG00000229474.8	protein_coding	PATL2	-0.44082	-0.573923	-0.307717	-1.11999	-2.80222	0.00523941	0.022477	-2.30133
chr14	90061994	90185853	123860	ENSG00000152315.5	protein_coding	KCNK13	0.342362	0.123419	0.561305	0.587725	2.80184	0.00524537	0.0224899	-2.22745
chr9	91563091	91950228	387138	ENSG00000169071.15	protein_coding	ROR2	-0.344832	-0.413394	-0.276271	-0.0726905	-2.79948	0.00528339	0.0225959	-2.245
chr2	27537386	27582721	45336	ENSG00000221843.4	protein_coding	C2orf16	-0.444779	-0.902057	0.0124984	-1.48121	-2.79903	0.00529067	0.022614	-2.33809
chr3	149369022	149377692	8671	ENSG00000169908.12	protein_coding	TM4SF1	0.306317	0.19871	0.413925	6.02705	2.7987	0.0052965	0.0226262	-2.62637
chr20	3686970	3712600	25631	ENSG00000088827.13	protein_coding	SIGLEC1	0.467214	0.259858	0.67457	0.433965	2.79798	0.00530772	0.0226614	-2.23302
chr17	79022814	79049788	26975	ENSG00000173918.15	protein_coding	C1QTNF1	0.325039	0.238797	0.41128	3.23667	2.79686	0.00532616	0.022721	-2.3625
chr14	104800596	104804712	4117	ENSG00000179627.10	protein_coding	ZBTB42	0.258528	0.142889	0.374166	0.700648	2.79474	0.00536048	0.0228043	-2.23782
chr5	157085832	157142869	57038	ENSG00000135077.9	protein_coding	HAVCR2	0.257784	0.176458	0.33911	3.61504	2.79473	0.0053607	0.0228043	-2.40621
chr16	1153106	1221771	68666	ENSG00000196557.13	protein_coding	CACNA1H	0.265072	0.122707	0.407438	2.16472	2.79426	0.00536831	0.0228239	-2.27438
chr1	205434885	205457091	22207	ENSG00000281406.2	protein_coding	BLACAT1	-0.288644	-0.445642	-0.131646	1.08623	-2.79357	0.00537971	0.0228533	-2.23982
chr19	55181247	55209506	28260	ENSG00000080031.10	protein_coding	PTPRH	-0.326078	-0.447072	-0.205085	1.42664	-2.793	0.00538898	0.0228671	-2.26377
chr2	240605430	240631259	25830	ENSG00000178623.12	protein_coding	GPR35	0.362522	0.226087	0.498957	1.07766	2.79228	0.00540085	0.0229111	-2.24671
chr1	54779712	54801323	21612	ENSG00000006555.11	protein_coding	TTC22	0.368869	0.226196	0.511541	-0.362449	2.7914	0.0054153	0.0229454	-2.29661
chr9	90801787	90898549	96763	ENSG00000165025.15	protein_coding	SYK	0.304769	-0.0483537	0.657891	3.24684	2.79134	0.00541649	0.0229454	-2.36994
chr3	99638475	99799226	160752	ENSG00000144810.16	protein_coding	COL8A1	0.55148	0.362719	0.740241	1.09152	2.78983	0.00544169	0.0230201	-2.24859
chr4	109740694	109801999	61306	ENSG00000205403.14	protein_coding	CFI	0.361209	0.286389	0.436029	0.620684	2.78794	0.00547284	0.0231157	-2.25711
chr16	56608584	56609497	914	ENSG00000125148.7	protein_coding	MT2A	0.306725	-0.102356	0.715806	7.65147	2.7873	0.00548393	0.0231409	-2.7337
chr1	109711780	109775428	63649	ENSG00000134201.12	protein_coding	GSTM5	-0.418636	-0.524779	-0.312494	6.39559	-2.78714	0.00548703	0.0231411	-2.6967
chr18	657653	673578	15926	ENSG00000176890.16	protein_coding	TYMS	-0.367923	-0.481459	-0.254387	1.71906	-2.7865	0.00549688	0.0231698	-2.27334
chr15	55611544	55743152	131609	ENSG00000166450.13	protein_coding	PRTG	-0.292043	-0.39195	-0.192135	0.690574	-2.78531	0.00551686	0.0232277	-2.26019
chr2	195737703	196068837	331135	ENSG00000118997.14	protein_coding	DNAH7	-0.31852	-0.466972	-0.170068	3.85613	-2.78396	0.00553983	0.0232991	-2.44842
chr8	12182096	12194133	12038	ENSG00000186523.14	protein_coding	FAM86B1	-0.491052	-0.600434	-0.38167	-0.533862	-2.78308	0.00555429	0.0233277	-2.29535
chr1	43337818	43354466	16649	ENSG00000117400.18	protein_coding	MPL	-0.347602	-0.48067	-0.214534	0.344455	-2.78289	0.00555758	0.0233282	-2.27075
chr19	11797667	11809622	11956	ENSG00000177599.13	protein_coding	ZNF491	-0.296642	-0.630658	0.0373743	0.800287	-2.7826	0.00556248	0.0233282	-2.26589
chr12	113422380	113438276	15897	ENSG00000139410.15	protein_coding	SDSL	-0.283884	-0.342458	-0.225309	2.2334	-2.7825	0.00556423	0.0233282	-2.33474
chr5	175440036	175444182	4147	ENSG00000184845.4	protein_coding	DRD1	0.252604	0.0360809	0.469127	3.07804	2.78006	0.00560558	0.0234589	-2.38819
chr11	65044818	65058553	13736	ENSG00000168060.16	protein_coding	NAALADL1	0.310363	0.212834	0.407892	1.02225	2.77836	0.00563473	0.0235614	-2.27673
chr22	18110100	18146683	36584	ENSG00000183785.16	protein_coding	TUBA8	0.315064	0.209265	0.420863	1.24865	2.77444	0.00570217	0.0237846	-2.28768
chr7	155799980	155812463	12484	ENSG00000164690.8	protein_coding	SHH	0.281899	0.118889	0.444908	0.766204	2.77362	0.0057163	0.023837	-2.28738
chr18	45687025	45752520	65496	ENSG00000141469.18	protein_coding	SLC14A1	-0.320392	-0.81289	0.172106	6.99508	-2.77249	0.00573649	0.0238958	-2.73948
chr17	8120592	8124106	3515	ENSG00000179111.9	protein_coding	HES7	0.394477	0.266998	0.521956	-0.45365	2.77219	0.0057411	0.0239076	-2.32164
chr11	74490519	74493724	3206	ENSG00000175536.7	protein_coding	LIPT2	-0.298476	-0.440183	-0.15677	0.407429	-2.77203	0.00574398	0.0239131	-2.29885
chr18	31318160	31359246	41087	ENSG00000134760.6	protein_coding	DSG1	-0.571186	-0.859835	-0.282536	-2.19289	-2.76771	0.00581968	0.0241621	-2.45595
chr11	86374736	86423109	48374	ENSG00000149201.10	protein_coding	CCDC81	0.348351	0.274005	0.422697	0.256338	2.76515	0.00586491	0.0243034	-2.31527
chr2	187464230	187565760	101531	ENSG00000003436.16	protein_coding	TFPI	0.352868	0.0255297	0.680207	1.8652	2.76238	0.00591434	0.0244512	-2.32917
chr1	161663147	161678654	15508	ENSG00000072694.21	protein_coding	FCGR2B	0.574939	0.522864	0.627015	-1.29523	2.76019	0.00595359	0.0245239	-2.38875
chr5	157341596	157460100	118505	ENSG00000285868.1	protein_coding	CTB-109A12.2	-0.546759	-0.663327	-0.430192	-1.7009	-2.76019	0.0059536	0.0245239	-2.42986
chrX	132369317	132489968	120652	ENSG00000076770.15	protein_coding	MBNL3	-0.25268	-0.337194	-0.168166	2.24983	-2.75977	0.0059611	0.0245349	-2.3646
chr5	69189574	69210357	20784	ENSG00000153044.10	protein_coding	CENPH	-0.263207	-0.44859	-0.077824	0.639717	-2.75928	0.00596997	0.0245536	-2.32204
chr11	124954121	125041489	87369	ENSG00000149548.15	protein_coding	CCDC15	-0.348069	-0.440979	-0.255159	-0.0791577	-2.75919	0.00597165	0.0245536	-2.33985
chr9	136949551	136955497	5947	ENSG00000184925.12	protein_coding	LCN12	-0.355363	-0.446353	-0.264372	2.29709	-2.75579	0.00603331	0.0247718	-2.39477
chr16	74408270	74421953	13684	ENSG00000140839.12	protein_coding	CLEC18B	0.352986	0.193412	0.51256	0.893946	2.75444	0.00605787	0.0248525	-2.33512
chr7	31337465	31340726	3262	ENSG00000164600.7	protein_coding	NEUROD6	-0.298118	-0.588684	-0.00755154	3.56609	-2.75421	0.0060622	0.0248635	-2.49612
chr1	27612064	27635185	23122	ENSG00000000938.13	protein_coding	FGR	0.292363	0.0139454	0.570781	3.87764	2.75407	0.0060649	0.0248654	-2.53489
chr7	138706294	138799560	93267	ENSG00000105929.16	protein_coding	ATP6V0A4	0.352487	0.268355	0.436619	0.05322	2.75384	0.00606881	0.0248705	-2.35148
chr1	56494761	56645301	150541	ENSG00000162407.9	protein_coding	PLPP3	-0.261388	-0.332989	-0.189786	7.59672	-2.75308	0.00608306	0.0249088	-2.77752
chr22	50551112	50562919	11808	ENSG00000217442.4	protein_coding	SYCE3	-0.441589	-0.617992	-0.265186	-1.47739	-2.75187	0.00610499	0.0249717	-2.43747
chr2	218382029	218396894	14866	ENSG00000018280.17	protein_coding	SLC11A1	0.417274	0.317539	0.517009	2.93721	2.75141	0.00611386	0.0249945	-2.4626
chr17	3472374	3503405	31032	ENSG00000108381.11	protein_coding	ASPA	-0.258294	-0.467497	-0.0490916	5.8469	-2.74964	0.00614663	0.0251082	-2.77754
chr11	799179	809753	10575	ENSG00000177595.19	protein_coding	PIDD1	0.279243	0.194083	0.364404	2.77644	2.74477	0.00623699	0.0254364	-2.47631
chr17	10699015	10730023	31009	ENSG00000187824.9	protein_coding	TMEM220	-0.280288	-0.39687	-0.163707	2.47316	-2.73873	0.00635112	0.0258394	-2.43071
chr1	168280877	168314426	33550	ENSG00000143178.13	protein_coding	TBX19	0.291516	0.117852	0.46518	1.53392	2.73666	0.00639073	0.0259728	-2.38135
chr8	120445400	120542133	96734	ENSG00000172167.8	protein_coding	MTBP	-0.312251	-0.498817	-0.125686	0.891313	-2.73468	0.00642892	0.0261001	-2.37985
chr17	39757718	39864312	106595	ENSG00000161405.17	protein_coding	IKZF3	0.369874	0.278051	0.461697	-0.356998	2.73391	0.00644378	0.0261534	-2.40757
chr12	108589851	108598320	8470	ENSG00000183160.9	protein_coding	TMEM119	0.338653	0.239955	0.437351	2.85595	2.72959	0.00652796	0.0264457	-2.48552
chr6	6144084	6321013	176930	ENSG00000124491.16	protein_coding	F13A1	0.446926	0.369632	0.524219	2.29228	2.72897	0.00654011	0.0264879	-2.4219
chr20	35615829	35621094	5266	ENSG00000061656.11	protein_coding	SPAG4	-0.284598	-0.396015	-0.173181	0.601583	-2.72817	0.00655545	0.0265159	-2.39448
chr22	30080464	30177075	96612	ENSG00000176635.18	protein_coding	HORMAD2	-0.449135	-0.550417	-0.347853	-1.77217	-2.7268	0.00658243	0.0266086	-2.49908
chr8	124973295	124979389	6095	ENSG00000180938.6	protein_coding	ZNF572	-0.288866	-0.541519	-0.036212	0.817559	-2.72661	0.00658618	0.0266086	-2.39812
chr11	44065925	44084237	18313	ENSG00000110455.14	protein_coding	ACCS	-0.381327	-0.505811	-0.256843	2.04811	-2.72215	0.00667471	0.0268898	-2.45686
chr14	22773222	22829820	56599	ENSG00000155465.20	protein_coding	SLC7A7	0.298502	0.222778	0.374227	2.40019	2.72197	0.00667819	0.0268967	-2.47298
chr19	10304803	10309880	5078	ENSG00000220201.7	protein_coding	ZGLP1	0.319851	0.271816	0.367887	2.26741	2.72169	0.00668392	0.0269127	-2.48753
chr14	75522455	75546993	24539	ENSG00000156127.8	protein_coding	BATF	0.511728	0.359001	0.664455	-2.20487	2.72033	0.00671097	0.0269858	-2.55464
chr3	101827991	101861022	33032	ENSG00000144802.11	protein_coding	NFKBIZ	0.2675	0.192985	0.342015	2.55741	2.71843	0.00674929	0.0270826	-2.48906
chr5	132257696	132273454	15759	ENSG00000131435.13	protein_coding	PDLIM4	0.262957	0.162169	0.363744	2.94286	2.71766	0.00676469	0.0271184	-2.54061
chr2	196639554	196763490	123937	ENSG00000144395.18	protein_coding	CCDC150	-0.35162	-0.614879	-0.0883611	-0.0267734	-2.71763	0.00676533	0.0271184	-2.4266
chr3	149318498	149334414	15917	ENSG00000163762.7	protein_coding	TM4SF18	0.352623	0.191815	0.51343	3.97979	2.71517	0.00681567	0.0272802	-2.60998
chr1	110059870	110070672	10803	ENSG00000156150.9	protein_coding	ALX3	0.436655	0.381574	0.491735	-0.792985	2.71198	0.00688031	0.0274706	-2.48119
chr5	795606	850986	55381	ENSG00000188818.12	protein_coding	ZDHHC11	0.315374	0.130622	0.500127	3.96785	2.7102	0.00691719	0.0275962	-2.68178
chr17	18968789	19004764	35976	ENSG00000188522.15	protein_coding	FAM83G	0.347183	0.115956	0.578409	0.192215	2.70444	0.00703651	0.0279914	-2.45747
chr20	59123381	59259113	135733	ENSG00000124203.7	protein_coding	ZNF831	0.257335	0.196952	0.317717	1.87854	2.70039	0.00712163	0.0282484	-2.49343
chr16	87830023	87869507	39485	ENSG00000103257.9	protein_coding	SLC7A5	0.284477	0.0878426	0.48111	6.8572	2.69838	0.00716475	0.0283902	-2.95103
chr10	44970981	44978809	7829	ENSG00000165507.9	protein_coding	DEPP1	0.403985	0.222269	0.585701	6.56117	2.69789	0.00717559	0.0284186	-2.94789
chr17	56593699	56595611	1913	ENSG00000183691.6	protein_coding	NOG	0.284972	0.023085	0.54686	0.93113	2.69452	0.00724661	0.0286325	-2.47344
chr3	121593379	121630295	36917	ENSG00000163833.8	protein_coding	FBXO40	0.284677	0.17922	0.390135	0.62715	2.69413	0.00725516	0.0286514	-2.47324
chr8	133036728	133102912	66185	ENSG00000155926.14	protein_coding	SLA	0.292784	0.0341539	0.551414	3.89254	2.69393	0.00725962	0.0286541	-2.67196
chr22	42126499	42130865	4367	ENSG00000100197.23	protein_coding	CYP2D6	-0.471814	-0.552588	-0.39104	-1.17445	-2.6924	0.00729238	0.0287374	-2.51122
chr12	111034165	111350554	316390	ENSG00000111249.14	protein_coding	CUX2	0.28408	0.210228	0.357933	4.80083	2.69157	0.0073108	0.0287889	-2.76804
chr4	9771153	10054936	283784	ENSG00000109667.12	protein_coding	SLC2A9	0.263649	0.159355	0.367943	0.453684	2.68962	0.00735264	0.0289237	-2.48545
chr13	113122799	113149529	26731	ENSG00000126218.12	protein_coding	F10	0.368118	0.259316	0.476919	-0.730168	2.68805	0.00738694	0.0290241	-2.5254
chr19	14826241	14835185	8945	ENSG00000188269.10	protein_coding	OR7A5	0.642169	0.501657	0.78268	0.800232	2.68653	0.00742056	0.0291081	-2.49226
chr8	11331012	11332360	1349	ENSG00000177710.6	protein_coding	SLC35G5	0.437555	0.362724	0.512386	-1.32948	2.6848	0.00745816	0.0292178	-2.54983
chr12	53326575	53345315	18741	ENSG00000170374.6	protein_coding	SP7	-0.393477	-0.627841	-0.159113	-1.56475	-2.67953	0.00757513	0.0296011	-2.59688
chr12	10069554	10111627	42074	ENSG00000150048.10	protein_coding	CLEC1A	0.343941	0.225788	0.462093	1.65552	2.67474	0.00768305	0.0299292	-2.52879
chr3	142596393	142713664	117272	ENSG00000120756.13	protein_coding	PLS1	0.318478	0.106425	0.530532	0.763538	2.67184	0.00774885	0.0301238	-2.52439
chr7	73433778	73436120	2343	ENSG00000188763.5	protein_coding	FZD9	0.30111	0.182825	0.419395	1.3419	2.67098	0.00776858	0.0301774	-2.5372
chr19	48740852	48746909	6058	ENSG00000182264.9	protein_coding	IZUMO1	0.401563	0.306116	0.49701	-0.838269	2.67007	0.00778924	0.0302499	-2.5768
chr17	75646243	75647975	1733	ENSG00000259120.3	protein_coding	SMIM6	-0.437263	-0.5498	-0.324725	0.0401117	-2.66813	0.00783398	0.0303849	-2.53414
chr10	87859158	87863533	4376	ENSG00000227268.5	protein_coding	KLLN	-0.28267	-0.511766	-0.0535743	-0.146935	-2.66633	0.0078756	0.0304996	-2.54852
chr16	81022316	81096284	73969	ENSG00000284512.1	protein_coding	RP11-303E16.10	-0.271999	-0.398076	-0.145922	0.543854	-2.66443	0.00791949	0.0306306	-2.54134
chr12	6638075	6647433	9359	ENSG00000111644.8	protein_coding	ACRBP	0.305764	0.147964	0.463563	-0.0592825	2.65984	0.0080271	0.0309759	-2.55497
chr11	6997085	7020346	23262	ENSG00000149050.10	protein_coding	ZNF214	-0.252838	-0.435989	-0.0696873	1.41098	-2.65523	0.00813624	0.031278	-2.57325
chrX	71578437	71613583	35147	ENSG00000147174.12	protein_coding	GCNA	0.336495	0.247956	0.425035	3.18262	2.65453	0.00815332	0.0313358	-2.71037
chr19	11089462	11133820	44359	ENSG00000130164.14	protein_coding	LDLR	0.259909	0.181624	0.338195	4.59854	2.65263	0.00819872	0.0314705	-2.872
chr10	96593315	96720514	127200	ENSG00000155629.15	protein_coding	PIK3AP1	0.353354	0.145604	0.561103	1.95737	2.65061	0.00824695	0.0315918	-2.60426
chr5	177357924	177372596	14673	ENSG00000169220.18	protein_coding	RGS14	0.26089	0.12701	0.39477	3.65635	2.64607	0.0083573	0.0319217	-2.80926
chr5	73444827	73448777	3951	ENSG00000251493.5	protein_coding	FOXD1	0.347548	0.243072	0.452024	0.552789	2.64599	0.00835916	0.0319217	-2.58248
chrX	68647666	68725842	78177	ENSG00000130052.14	protein_coding	STARD8	0.274934	0.157877	0.39199	3.75807	2.64528	0.00837686	0.0319527	-2.78824
chr16	30064164	30070457	6294	ENSG00000149925.22	protein_coding	ALDOA	0.27509	0.174587	0.375593	1.10852	2.64448	0.00839605	0.0320155	-2.59412
chr16	56632659	56633981	1323	ENSG00000205364.4	protein_coding	MT1M	0.274945	-0.0828629	0.632752	6.44043	2.64108	0.00848045	0.0322588	-3.10073
chr17	50532682	50543750	11069	ENSG00000049283.18	protein_coding	EPN3	0.347204	0.0477805	0.646627	0.399063	2.63949	0.00851925	0.032374	-2.59845
chr1	30732469	30757774	25306	ENSG00000162511.8	protein_coding	LAPTM5	0.268642	0.184598	0.352685	5.65947	2.63899	0.0085322	0.0323989	-3.03313
chr12	52514575	52520530	5956	ENSG00000186081.12	protein_coding	KRT5	-0.443701	-0.548201	-0.339201	-1.01914	-2.63856	0.00854248	0.0324218	-2.63874
chr15	78759206	78811464	52259	ENSG00000136378.15	protein_coding	ADAMTS7	0.347856	0.282632	0.413081	-0.677093	2.63764	0.00856527	0.0324597	-2.62356
chr10	89701590	89774939	73350	ENSG00000138182.15	protein_coding	KIF20B	-0.296853	-0.614195	0.0204886	0.675477	-2.63592	0.00860845	0.0325827	-2.60531
chr3	128909866	129002690	92825	ENSG00000114656.12	protein_coding	CFAP92	-0.257842	-0.315482	-0.200202	0.775625	-2.63413	0.00865342	0.0327204	-2.60993
chr6	31572054	31574324	2271	ENSG00000226979.9	protein_coding	LTA	0.490534	0.29303	0.688038	-1.35934	2.62972	0.00876495	0.0330107	-2.66415
chr18	32018825	32073219	54395	ENSG00000101695.9	protein_coding	RNF125	-0.253989	-0.372472	-0.135506	1.95196	-2.62131	0.00898173	0.0337186	-2.70366
chr17	63523334	63548977	25644	ENSG00000173826.15	protein_coding	KCNH6	0.287077	0.192439	0.381716	0.523321	2.61227	0.00922	0.0345194	-2.65744
chr12	130953907	131141469	187563	ENSG00000111452.13	protein_coding	ADGRD1	0.308997	-0.1887	0.806694	1.76241	2.61001	0.00928034	0.034694	-2.68736
chr19	51367098	51369003	1906	ENSG00000160318.6	protein_coding	CLDND2	-0.286843	-0.385537	-0.188149	1.39652	-2.60425	0.00943607	0.0351725	-2.69537
chr4	8182072	8241803	59732	ENSG00000125089.18	protein_coding	SH3TC1	0.294238	0.209376	0.379099	2.21035	2.60368	0.00945155	0.0352129	-2.75265
chr3	30606601	30694142	87542	ENSG00000163513.19	protein_coding	TGFBR2	0.277413	0.205503	0.349323	5.30416	2.60353	0.00945601	0.0352168	-3.04193
chr11	75240774	75243704	2931	ENSG00000261594.4	protein_coding	TPBGL	-0.297473	-0.385641	-0.209305	1.0029	-2.60347	0.00945732	0.0352168	-2.68456
chr11	88265069	88359684	94616	ENSG00000109861.17	protein_coding	CTSC	0.26645	0.0467747	0.486126	3.42379	2.60296	0.00947123	0.0352258	-2.84996
chr16	84009667	84042795	33129	ENSG00000166558.11	protein_coding	SLC38A8	0.422413	0.28584	0.558986	-0.910227	2.60027	0.00954481	0.0354555	-2.7218
chr12	13196723	13219941	23219	ENSG00000134531.10	protein_coding	EMP1	0.293759	0.136142	0.451376	5.41669	2.59847	0.00959523	0.0355913	-3.08949
chr11	74000277	74009085	8809	ENSG00000175564.13	protein_coding	UCP3	0.254393	0.0678459	0.440941	1.71816	2.59804	0.0096063	0.0356237	-2.72851
chr8	74984505	75034558	50054	ENSG00000121005.9	protein_coding	CRISPLD1	-0.339951	-0.681164	0.00126134	1.96666	-2.59658	0.00964681	0.0357477	-2.74598
chr1	220879431	220885059	5629	ENSG00000136630.13	protein_coding	HLX	0.343241	0.275809	0.410672	-0.400764	2.59412	0.00971518	0.0359573	-2.70363
chr8	100572889	100663415	90527	ENSG00000174226.9	protein_coding	SNX31	0.473449	0.404889	0.542008	-0.710587	2.59064	0.00981309	0.0362579	-2.72306
chr1	149782671	149791675	9005	ENSG00000150337.14	protein_coding	FCGR1A	0.447878	0.223044	0.672712	2.20725	2.58974	0.00983878	0.0363381	-2.77816
chr1	1331280	1335314	4035	ENSG00000169962.5	protein_coding	TAS1R3	0.438151	0.242367	0.633935	-2.22553	2.58665	0.0099259	0.0365858	-2.79949
chr2	101991960	102028544	36585	ENSG00000115590.14	protein_coding	IL1R2	0.552945	0.505271	0.60062	-0.87802	2.58457	0.00998563	0.0367614	-2.73577
chr8	90958471	90985238	26768	ENSG00000253250.3	protein_coding	C8orf88	0.259035	0.100095	0.417974	0.678878	2.58431	0.00999285	0.0367791	-2.71886
chr5	138115175	138139443	24269	ENSG00000112981.5	protein_coding	NME5	-0.254167	-0.361852	-0.146482	3.21016	-2.58303	0.0100298	0.0368703	-2.88952
chr2	185738804	185833290	94487	ENSG00000188738.15	protein_coding	FSIP2	-0.492928	-0.664805	-0.321052	-1.87804	-2.57811	0.0101718	0.0372575	-2.80708
chr22	36800684	36819479	18796	ENSG00000100362.13	protein_coding	PVALB	-0.363605	-0.479378	-0.247831	3.50984	-2.57529	0.0102549	0.0375177	-2.94346
chr6	32517353	32530287	12935	ENSG00000198502.6	protein_coding	HLA-DRB5	0.786863	0.680235	0.89349	1.7148	2.57514	0.0102593	0.0375239	-2.76296
chr6	32628179	32647062	18884	ENSG00000196735.13	protein_coding	HLA-DQA1	0.541538	0.434512	0.648565	1.12048	2.5747	0.0102721	0.0375616	-2.74736
chr1	36095239	36125222	29984	ENSG00000171812.13	protein_coding	COL8A2	0.311278	0.16413	0.458425	1.58435	2.57431	0.010283	0.0375773	-2.76252
chrX	156020826	156025710	4885	ENSG00000182484.15	protein_coding	WASH6P	0.301008	-0.0954772	0.697493	2.32851	2.57412	0.0102888	0.0375773	-2.85136
chr9	122370530	122395703	25174	ENSG00000095303.17	protein_coding	PTGS1	0.273025	0.0316385	0.514412	2.56377	2.57325	0.0103141	0.0376427	-2.83312
chr12	31280584	31327058	46475	ENSG00000139146.14	protein_coding	SINHCAF	0.31647	0.259232	0.373708	1.22735	2.57095	0.0103821	0.0378272	-2.75356
chr14	60709539	60724351	14813	ENSG00000100625.9	protein_coding	SIX4	0.352088	0.206485	0.49769	2.09334	2.56534	0.0105498	0.038319	-2.81598
chr9	136881912	136926607	44696	ENSG00000127191.18	protein_coding	TRAF2	0.259144	0.185995	0.332293	3.58018	2.56447	0.0105762	0.0383598	-3.00832
chr10	73007217	73096974	89758	ENSG00000122884.13	protein_coding	P4HA1	0.279398	-0.0214064	0.580202	5.53768	2.56247	0.010637	0.0385437	-3.18742
chr22	37490362	37519542	29181	ENSG00000100065.15	protein_coding	CARD10	0.321305	0.186835	0.455775	1.20097	2.56111	0.0106775	0.0386811	-2.78275
chr11	61258286	61295316	37031	ENSG00000167992.13	protein_coding	VWCE	-0.258581	-0.371005	-0.146156	1.78039	-2.55927	0.0107336	0.0388567	-2.82563
chr17	8039034	8049134	10101	ENSG00000179593.16	protein_coding	ALOX15B	0.397376	0.108276	0.686477	1.12106	2.55856	0.0107554	0.0389079	-2.79157
chr4	137518918	137532494	13577	ENSG00000189184.12	protein_coding	PCDH18	0.284715	0.207713	0.361717	2.37228	2.55608	0.0108316	0.039081	-2.86456
chr12	108858932	108901043	42112	ENSG00000110887.8	protein_coding	DAO	-0.587077	-0.645426	-0.528727	-2.69845	-2.55442	0.0108828	0.0392099	-2.89574
chr11	303655	309397	5743	ENSG00000185201.17	protein_coding	IFITM2	0.272641	0.197547	0.347735	5.93773	2.55429	0.0108875	0.0392177	-3.28225
chr17	3440019	3513852	73834	ENSG00000141255.13	protein_coding	SPATA22	-0.393109	-0.477469	-0.30875	-1.51967	-2.5534	0.0109143	0.0392677	-2.83225
chr15	78565520	78595269	29750	ENSG00000169684.13	protein_coding	CHRNA5	0.436675	0.365769	0.507581	-0.023902	2.55225	0.0109501	0.0393779	-2.79133
chr4	99304971	99352760	47790	ENSG00000196616.14	protein_coding	ADH1B	0.363494	0.305523	0.421465	2.2014	2.5503	0.0110108	0.0394898	-2.85526
chr13	110148963	110307157	158195	ENSG00000187498.16	protein_coding	COL4A1	0.334735	0.278646	0.390825	3.5865	2.54936	0.0110406	0.0395539	-2.99943
chr19	38251237	38256532	5296	ENSG00000167641.11	protein_coding	PPP1R14A	-0.280281	-0.609999	0.0494362	3.61155	-2.54855	0.0110659	0.0396079	-3.06597
chr11	13009316	13012119	2804	ENSG00000189431.8	protein_coding	RASSF10	-0.427734	-0.753194	-0.102273	-1.76064	-2.5483	0.0110733	0.0396241	-2.85732
chr11	119189638	119196769	7132	ENSG00000248712.7	protein_coding	CCDC153	-0.299354	-0.544893	-0.0538154	-0.20003	-2.54764	0.011094	0.039689	-2.80022
chr2	88067825	88113384	45560	ENSG00000115593.15	protein_coding	SMYD1	0.475105	0.179768	0.770443	0.10386	2.5469	0.0111174	0.0397633	-2.7999
chr19	7676628	7679826	3199	ENSG00000183019.7	protein_coding	MCEMP1	0.567799	0.504746	0.630852	-1.78226	2.5411	0.0113014	0.0402792	-2.86632
chr11	107707378	107719693	12316	ENSG00000170290.4	protein_coding	SLN	-0.474209	-0.596557	-0.351861	1.00473	-2.54066	0.0113157	0.0403209	-2.82407
chr11	57233577	57237235	3659	ENSG00000134817.11	protein_coding	APLNR	-0.430096	-0.505931	-0.354262	6.68238	-2.54038	0.0113259	0.0403408	-3.31964
chr16	66579448	66588275	8828	ENSG00000140932.10	protein_coding	CMTM2	0.338959	0.233993	0.443925	-0.849829	2.53907	0.0113666	0.0404547	-2.83354
chr1	12166991	12209228	42238	ENSG00000028137.19	protein_coding	TNFRSF1B	0.285536	0.136218	0.434854	4.22412	2.53794	0.0114033	0.0405664	-3.13307
chr2	42767089	42792593	25505	ENSG00000162882.15	protein_coding	HAAO	-0.318264	-0.421833	-0.214696	-0.0421092	-2.53752	0.0114166	0.0406042	-2.81907
chr4	106921802	107283806	362005	ENSG00000155011.9	protein_coding	DKK2	0.507744	0.378718	0.636771	-0.401602	2.53669	0.0114433	0.04068	-2.8319
chr12	7080214	7092540	12327	ENSG00000159403.18	protein_coding	C1R	0.257036	0.133498	0.380574	4.8876	2.53571	0.0114755	0.040777	-3.21743
chr7	23235967	23275108	39142	ENSG00000136235.17	protein_coding	GPNMB	0.350423	0.278542	0.422304	5.54973	2.53541	0.0114853	0.0408008	-3.22478
chr1	203167811	203175826	8016	ENSG00000133055.9	protein_coding	MYBPH	0.551345	0.349246	0.753445	-1.20179	2.53461	0.0115106	0.0408662	-2.85048
chr13	33818069	33966558	148490	ENSG00000133119.13	protein_coding	RFC3	-0.250533	-0.534255	0.0331891	1.43746	-2.5346	0.0115109	0.0408662	-2.85497
chr1	247416156	247449108	32953	ENSG00000162711.18	protein_coding	NLRP3	-0.28316	-0.33691	-0.229411	1.2538	-2.53458	0.0115118	0.0408662	-2.84672
chr2	206939518	206969474	29957	ENSG00000144410.5	protein_coding	CPO	0.286856	0.208298	0.365415	0.592811	2.53397	0.0115314	0.0409264	-2.83022
chr17	35350305	35373701	23397	ENSG00000172716.16	protein_coding	SLFN11	0.304454	0.206417	0.402492	2.85906	2.5336	0.0115437	0.0409415	-2.94147
chr2	151247940	151261863	13924	ENSG00000184898.7	protein_coding	RBM43	-0.282726	-0.393624	-0.171828	2.07376	-2.53351	0.0115466	0.040942	-2.8931
chr6	27125897	27132795	6899	ENSG00000124635.9	protein_coding	H2BC11	0.407258	0.315943	0.498573	-0.498986	2.53071	0.011638	0.04117	-2.84147
chr5	141343829	141512975	169147	ENSG00000254245.3	protein_coding	PCDHGA3	-0.400264	-0.487771	-0.312758	1.14233	-2.53043	0.0116474	0.0411938	-2.85239
chr12	113392445	113426301	33857	ENSG00000135094.11	protein_coding	SDS	-0.322933	-0.505297	-0.140568	3.4225	-2.52978	0.0116693	0.0412492	-3.07871
chr3	32391698	32483067	91370	ENSG00000153551.14	protein_coding	CMTM7	0.285534	0.17256	0.398508	1.879	2.52892	0.0116971	0.0413119	-2.89187
chr7	90154456	90164829	10374	ENSG00000164647.9	protein_coding	STEAP1	0.290253	0.175093	0.405413	0.462242	2.52653	0.0117758	0.0415226	-2.84264
chr5	115962454	116027619	65166	ENSG00000172901.20	protein_coding	LVRN	0.400504	0.331709	0.469299	-1.43136	2.52547	0.0118112	0.0416086	-2.89086
chr21	32497967	32587373	89407	ENSG00000242220.9	protein_coding	TCP10L	0.357483	0.303294	0.411673	-0.918289	2.52512	0.0118227	0.0416204	-2.86404
chr17	74466399	74484794	18396	ENSG00000167851.15	protein_coding	CD300A	0.328083	0.203415	0.452752	2.4194	2.5221	0.0119239	0.0418603	-2.95031
chr1	26177484	26189884	12401	ENSG00000142675.18	protein_coding	CNKSR1	0.276424	0.173528	0.37932	2.35199	2.52185	0.0119321	0.0418794	-2.96908
chr11	47589667	47594411	4745	ENSG00000172247.4	protein_coding	C1QTNF4	0.340811	0.164509	0.517113	-0.360162	2.51954	0.0120098	0.0420833	-2.86009
chr19	35280716	35285143	4428	ENSG00000105697.9	protein_coding	HAMP	0.554256	0.44125	0.667261	2.22502	2.51864	0.0120409	0.0421445	-2.95675
chr2	241551424	241574131	22708	ENSG00000176720.6	protein_coding	BOK	0.253026	0.173771	0.33228	5.72877	2.51838	0.0120497	0.0421657	-3.35167
chr20	23079360	23086324	6965	ENSG00000125810.10	protein_coding	CD93	0.426034	0.268537	0.583532	3.28012	2.51562	0.0121434	0.0424351	-3.0213
chr15	74100311	74138540	38230	ENSG00000167178.16	protein_coding	ISLR2	0.289839	0.232506	0.347172	2.54032	2.51476	0.0121724	0.0424971	-2.99588
chr11	60378485	60395951	17467	ENSG00000166927.13	protein_coding	MS4A7	0.411025	0.329163	0.492887	1.78737	2.51428	0.012189	0.0425454	-2.92552
chr9	89605012	89606555	1544	ENSG00000130222.11	protein_coding	GADD45G	0.305966	0.195326	0.416606	2.12435	2.51419	0.0121918	0.0425456	-2.96182
chr16	56638666	56640087	1422	ENSG00000205362.11	protein_coding	MT1A	0.382625	0.160673	0.604577	1.8276	2.51376	0.0122066	0.0425774	-2.92732
chr11	128899565	128906035	6471	ENSG00000174370.11	protein_coding	C11orf45	0.3355	0.205386	0.465613	0.0755933	2.5134	0.0122187	0.0426099	-2.87033
chr11	27654893	27722058	67166	ENSG00000176697.20	protein_coding	BDNF	-0.32187	-0.495318	-0.148423	1.29156	-2.51276	0.0122407	0.042667	-2.90977
chr3	138947217	138953990	6774	ENSG00000206262.9	protein_coding	FOXL2NB	0.378631	0.26233	0.494932	0.4172	2.51021	0.0123284	0.0428591	-2.87656
chr14	20955487	20956436	950	ENSG00000169385.3	protein_coding	RNASE2	0.589118	0.457735	0.720501	0.140479	2.50742	0.0124255	0.0431334	-2.88403
chr1	182598623	182604389	5767	ENSG00000143333.7	protein_coding	RGS16	0.275053	0.207695	0.342412	3.04076	2.5042	0.0125375	0.0434587	-3.05728
chr1	111499429	111503633	4205	ENSG00000282608.2	protein_coding	ADORA3	0.353877	0.273698	0.434057	3.03837	2.50383	0.0125512	0.0434802	-3.03585
chr1	31576485	31587686	11202	ENSG00000142910.16	protein_coding	TINAGL1	0.270112	0.127984	0.412239	4.09147	2.50165	0.0126278	0.0436861	-3.20028
chr1	43933320	43937240	3921	ENSG00000117407.17	protein_coding	ARTN	0.352462	0.227097	0.477826	-0.920191	2.50037	0.0126724	0.0438202	-2.91385
chr16	30085793	30091924	6132	ENSG00000149922.11	protein_coding	TBX6	0.308223	0.229321	0.387125	1.39709	2.49603	0.0128268	0.0442583	-2.94827
chr6	35213956	35253079	39124	ENSG00000146197.9	protein_coding	SCUBE3	0.359297	0.256977	0.461616	-0.399261	2.49577	0.0128364	0.0442767	-2.91779
chr4	185396021	185400628	4608	ENSG00000186352.9	protein_coding	ANKRD37	0.337947	0.254783	0.421111	4.79404	2.49349	0.0129188	0.0445045	-3.31247
chr22	18912777	18936553	23777	ENSG00000100033.17	protein_coding	PRODH	-0.351942	-0.465386	-0.238499	4.36419	-2.48933	0.0130695	0.0448468	-3.26086
chr12	13083532	13103683	20152	ENSG00000111305.19	protein_coding	GSG1	-0.496083	-0.758814	-0.233352	-2.05875	-2.48817	0.0131109	0.0449685	-2.98675
chr19	13099033	13103161	4129	ENSG00000104903.5	protein_coding	LYL1	0.289563	0.210197	0.368929	1.06975	2.48278	0.0133089	0.0455142	-2.95995
chr1	47438044	47440691	2648	ENSG00000186564.6	protein_coding	FOXD2	0.436737	0.284208	0.589267	-1.20138	2.48077	0.0133832	0.0457067	-2.96531
chr12	110501655	110533556	31902	ENSG00000151164.19	protein_coding	RAD9B	-0.251409	-0.385553	-0.117266	0.425502	-2.4778	0.0134941	0.0459615	-2.94522
chrX	85092284	85243911	151628	ENSG00000184788.14	protein_coding	SATL1	0.269763	0.189636	0.34989	0.688732	2.47761	0.0135012	0.0459755	-2.9445
chr11	10556966	10611689	54724	ENSG00000133800.9	protein_coding	LYVE1	0.333624	0.0174121	0.649836	3.41126	2.46891	0.0138309	0.0468883	-3.15206
chr12	51244558	51270415	25858	ENSG00000170545.17	protein_coding	SMAGP	0.279308	0.17767	0.380946	1.17284	2.46865	0.0138403	0.0469096	-2.9739
chr10	93306429	93482334	175906	ENSG00000138119.17	protein_coding	MYOF	0.278665	0.165787	0.391543	3.66259	2.46774	0.0138758	0.0469774	-3.17616
chr2	219002846	219041527	38682	ENSG00000181378.14	protein_coding	CFAP65	-0.274759	-0.343769	-0.20575	-0.0277729	-2.46718	0.0138969	0.0470355	-2.96562
chr6	83512534	83525704	13171	ENSG00000146250.7	protein_coding	PRSS35	-0.375961	-0.656243	-0.0956799	2.22621	-2.46676	0.0139133	0.0470416	-3.05192
chr5	141943581	141969741	26161	ENSG00000113555.6	protein_coding	PCDH12	0.324428	0.256608	0.392247	1.64082	2.46649	0.0139233	0.0470544	-3.00243
chrX	153776412	153785732	9321	ENSG00000184343.11	protein_coding	SRPK3	0.267774	0.0930102	0.442537	1.61428	2.4646	0.0139963	0.0472699	-3.04545
chr8	40153482	40155310	1829	ENSG00000176907.5	protein_coding	TCIM	-0.261747	-0.724234	0.20074	2.44816	-2.46295	0.0140602	0.0474224	-3.09107
chr5	176542511	176595974	53464	ENSG00000074276.10	protein_coding	CDHR2	0.292873	0.0280678	0.557678	-0.315316	2.46204	0.0140953	0.0474776	-2.9776
chr3	184276011	184293031	17021	ENSG00000145194.19	protein_coding	ECE2	0.26252	0.140098	0.384943	0.383035	2.461	0.0141361	0.0475755	-2.98053
chrX	37571569	37684463	112895	ENSG00000147036.12	protein_coding	LANCL3	0.250114	-0.0115786	0.511807	0.963694	2.45867	0.0142271	0.0478262	-3.00091
chr5	56099680	56233330	133651	ENSG00000164512.18	protein_coding	ANKRD55	-0.315895	-0.368246	-0.263544	-0.050512	-2.45686	0.0142983	0.0480444	-2.98735
chr16	89912119	89920973	8855	ENSG00000258839.4	protein_coding	MC1R	0.264937	0.0995232	0.43035	1.24993	2.45676	0.0143022	0.0480469	-3.0278
chr16	46578591	46621379	42789	ENSG00000171241.9	protein_coding	SHCBP1	-0.298021	-0.462748	-0.133293	-0.329708	-2.45538	0.0143564	0.0481526	-2.99091
chr11	113314579	113383544	68966	ENSG00000149292.17	protein_coding	TTC12	-0.273634	-0.406779	-0.140489	2.312	-2.45536	0.0143576	0.0481526	-3.08327
chr6	104936616	105083332	146717	ENSG00000187772.8	protein_coding	LIN28B	0.334539	0.0134853	0.655592	-0.998024	2.45331	0.0144387	0.0483132	-3.01032
chr15	89690811	89743638	52828	ENSG00000140527.15	protein_coding	WDR93	-0.401538	-0.497682	-0.305393	-1.02493	-2.45169	0.0145033	0.0484871	-3.0112
chr17	75979231	76005999	26769	ENSG00000261408.7	protein_coding	TEN1-CDK3	0.332233	0.194936	0.469529	-1.54249	2.45107	0.0145278	0.0485366	-3.02639
chr19	4903080	4962154	59075	ENSG00000276043.5	protein_coding	UHRF1	0.273718	0.0368717	0.510563	1.19627	2.45082	0.0145377	0.0485592	-3.02604
chr11	3665587	3671384	5798	ENSG00000129749.3	protein_coding	CHRNA10	0.338186	0.252029	0.424343	0.323255	2.45051	0.0145501	0.0485899	-3.00311
chr19	49580646	49591004	10359	ENSG00000126460.11	protein_coding	PRRG2	0.310208	0.168935	0.451481	-1.03593	2.45029	0.0145592	0.0486096	-3.01995
chr3	156825481	157046129	220649	ENSG00000197980.13	protein_coding	LEKR1	-0.347107	-0.464084	-0.23013	-1.32651	-2.44535	0.014758	0.0491977	-3.03892
chr15	52109263	52112775	3513	ENSG00000137875.4	protein_coding	BCL2L10	0.349867	0.259356	0.440378	-0.642707	2.44353	0.0148319	0.0493465	-3.01899
chr22	36913628	36940439	26812	ENSG00000100368.14	protein_coding	CSF2RB	0.377078	0.202406	0.55175	-0.311208	2.44341	0.014837	0.0493527	-3.01412
chr4	47935977	48016681	80705	ENSG00000198515.16	protein_coding	CNGA1	-0.459098	-0.54261	-0.375586	-2.15075	-2.44175	0.0149045	0.0495339	-3.07357
chr21	38155549	38307357	151809	ENSG00000157551.19	protein_coding	KCNJ15	0.494051	0.400729	0.587372	-2.18347	2.44146	0.0149162	0.049562	-3.07629
chrX	108719946	108736563	16618	ENSG00000133124.12	protein_coding	IRS4	0.31947	0.166376	0.472564	0.358801	2.44072	0.0149465	0.0496357	-3.02597
chr15	40278372	40283064	4693	ENSG00000230778.2	protein_coding	ANKRD63	0.252197	0.174925	0.329469	1.48043	2.44039	0.0149603	0.0496653	-3.06401
chr19	51610960	51646889	35930	ENSG00000268500.6	protein_coding	SIGLEC5	0.429598	0.322054	0.537141	-1.97499	2.43801	0.0150582	0.0498812	-3.08153
chr14	88005135	88014811	9677	ENSG00000140030.6	protein_coding	GPR65	0.440354	0.330671	0.550036	-0.541261	2.43708	0.0150966	0.0499649	-3.03199

## Sheet: ADvsControl
seqnames	start	end	width	gene_id	gene_type	gene_name	logFC	CI.L	CI.R	AveExpr	t	P.Value	adj.P.Val	B
chr3	52704955	52711148	6194	ENSG00000114902.14	protein_coding	SPCS1	-0.373778	-0.475508	-0.272048	6.02788	-6.66678	5.94387e-11	4.38126e-07	14.4724
chr3	42782908	42804490	21583	ENSG00000181061.14	protein_coding	HIGD1A	-0.488127	-0.769613	-0.20664	6.98669	-6.61708	8.13749e-11	4.38126e-07	14.1786
chr15	84748592	84806445	57854	ENSG00000166716.10	protein_coding	ZNF592	0.375677	0.254249	0.497105	5.97882	6.60751	8.64267e-11	4.38126e-07	14.1184
chr19	42268537	42295797	27261	ENSG00000079432.9	protein_coding	CIC	0.453059	0.223173	0.682945	6.48806	6.4097	2.95557e-10	1.12371e-06	12.9479
chr7	51016212	51316818	300607	ENSG00000106078.19	protein_coding	COBL	0.406176	0.323461	0.488891	8.36101	6.35922	4.02487e-10	1.2242e-06	12.6508
chr11	72754729	72794047	39319	ENSG00000214530.10	protein_coding	STARD10	0.721426	0.600758	0.842093	5.11664	6.32043	5.10003e-10	1.29269e-06	12.4221
chr5	96390333	96434143	43811	ENSG00000175426.11	protein_coding	PCSK1	-1.12717	-1.25244	-1.00191	2.99749	-6.25495	7.57601e-10	1.64594e-06	11.7845
chr16	29806106	29811164	5059	ENSG00000103495.14	protein_coding	MAZ	0.423382	0.183148	0.663617	7.76506	6.22318	9.15781e-10	1.7409e-06	11.8657
chr17	29573475	29594054	20580	ENSG00000108262.16	protein_coding	GIT1	0.585956	0.274031	0.897881	8.02573	6.1813	1.17642e-09	1.98789e-06	11.6267
chrX	71095851	71103532	7682	ENSG00000184481.17	protein_coding	FOXO4	0.533887	0.0670838	1.00069	7.8273	6.03726	2.75077e-09	3.65897e-06	10.8158
chr1	205227946	205285632	57687	ENSG00000133069.17	protein_coding	TMCC2	0.453917	0.389037	0.518797	7.42164	6.02949	2.87749e-09	3.65897e-06	10.7746
chr6	33318558	33323016	4459	ENSG00000204209.13	protein_coding	DAXX	0.342709	0.216603	0.468815	6.15765	6.01097	3.20533e-09	3.65897e-06	10.6781
chr17	40140318	40172171	31854	ENSG00000108349.17	protein_coding	CASC3	0.39753	0.266401	0.528659	8.83464	6.00457	3.32679e-09	3.65897e-06	10.6354
chr3	42653697	42667580	13884	ENSG00000114853.15	protein_coding	ZBTB47	0.427282	0.0539751	0.800588	7.67894	5.99397	3.53809e-09	3.65897e-06	10.5759
chr19	11355386	11365698	10313	ENSG00000105520.10	protein_coding	PLPPR2	0.411547	0.246592	0.576502	6.77095	5.99056	3.60892e-09	3.65897e-06	10.5613
chr4	170060222	170091699	31478	ENSG00000109576.14	protein_coding	AADAT	-0.489198	-0.846991	-0.131405	3.51716	-5.97685	3.90731e-09	3.67289e-06	10.3617
chr4	87473335	87531061	57727	ENSG00000152583.13	protein_coding	SPARCL1	-0.564128	-0.855575	-0.27268	11.1299	-5.94868	4.59812e-09	3.8849e-06	10.333
chr19	3594507	3606875	12369	ENSG00000006638.13	protein_coding	TBXA2R	0.964179	0.876636	1.05172	0.351076	5.92765	5.18985e-09	4.15407e-06	8.92031
chr15	51681492	51721026	39535	ENSG00000104112.9	protein_coding	SCG3	-0.572128	-0.841117	-0.303139	8.08013	-5.91026	5.73695e-09	4.18538e-06	10.1192
chr1	206684905	206734281	49377	ENSG00000162889.11	protein_coding	MAPKAPK2	0.462282	0.351181	0.573384	6.55433	5.90646	5.86155e-09	4.18538e-06	10.1
chr8	144104461	144107611	3151	ENSG00000179632.10	protein_coding	MAF1	0.419841	0.305409	0.534273	6.40808	5.9008	6.05461e-09	4.18538e-06	10.0711
chr22	23070519	23125032	54514	ENSG00000128266.9	protein_coding	GNAZ	0.345972	0.163458	0.528486	6.31941	5.88933	6.46536e-09	4.27501e-06	10.0099
chrX	38561542	38688920	127379	ENSG00000156298.13	protein_coding	TSPAN7	-0.478856	-0.566745	-0.390967	8.90009	-5.85625	7.80852e-09	4.948e-06	9.82473
chr5	179911651	180072113	160463	ENSG00000113269.14	protein_coding	RNF130	0.301079	0.118324	0.483835	7.69525	5.82803	9.16607e-09	5.56982e-06	9.67127
chr11	17365172	17389331	24160	ENSG00000187486.7	protein_coding	KCNJ11	0.50248	0.39441	0.61055	4.06168	5.8213	9.52231e-09	5.56982e-06	9.62011
chr12	48829756	48852842	23087	ENSG00000174243.10	protein_coding	DDX23	0.268016	0.142914	0.393118	6.73295	5.78866	1.14511e-08	5.88556e-06	9.46466
chr9	131576770	131740076	163307	ENSG00000107263.19	protein_coding	RAPGEF1	0.370532	0.158	0.583064	6.92077	5.78397	1.17575e-08	5.88556e-06	9.43831
chr12	131894622	131923150	28529	ENSG00000177169.10	protein_coding	ULK1	0.440014	0.340242	0.539786	5.5678	5.7839	1.17624e-08	5.88556e-06	9.45021
chr11	66278175	66285301	7127	ENSG00000174871.11	protein_coding	CNIH2	0.562118	0.298649	0.825587	6.57405	5.78049	1.1995e-08	5.88556e-06	9.42212
chr9	133406059	133418096	12038	ENSG00000148300.12	protein_coding	REXO4	0.430034	0.270441	0.589627	5.05538	5.78039	1.19971e-08	5.88556e-06	9.43428
chr19	42297033	42303546	6514	ENSG00000079462.8	protein_coding	PAFAH1B3	0.551462	0.321983	0.780941	4.05935	5.77304	1.25037e-08	5.94238e-06	9.36953
chr16	2140803	2154165	13363	ENSG00000167964.13	protein_coding	RAB26	0.577257	0.409523	0.74499	5.10469	5.75952	1.34941e-08	6.15776e-06	9.32328
chrX	13770939	13938638	167700	ENSG00000046653.15	protein_coding	GPM6B	-0.392325	-0.459185	-0.325466	10.2545	-5.75591	1.37667e-08	6.15776e-06	9.28825
chr11	69004395	69013382	8988	ENSG00000172935.9	protein_coding	MRGPRF	1.09302	0.975732	1.21032	1.63239	5.73945	1.50973e-08	6.43399e-06	8.62622
chr10	87050202	87094843	44642	ENSG00000148672.10	protein_coding	GLUD1	-0.449045	-0.569491	-0.328599	9.46713	-5.72704	1.61811e-08	6.43399e-06	9.1316
chr1	27959588	27968093	8506	ENSG00000158156.9	protein_coding	XKR8	0.506719	0.33004	0.683398	4.05755	5.72586	1.62876e-08	6.43399e-06	9.11931
chr20	31664452	31723989	59538	ENSG00000171552.14	protein_coding	BCL2L1	0.325974	0.186931	0.465017	7.04442	5.72374	1.64819e-08	6.43399e-06	9.11696
chr7	98252379	98310441	58063	ENSG00000164713.10	protein_coding	BRI3	0.361592	0.254313	0.468871	5.69039	5.72335	1.6518e-08	6.43399e-06	9.12496
chr14	103561896	103714249	152354	ENSG00000126214.21	protein_coding	KLC1	0.397746	0.27515	0.520343	6.69348	5.71649	1.71629e-08	6.43399e-06	9.07998
chrX	47635521	47650604	15084	ENSG00000126767.18	protein_coding	ELK1	0.586054	0.503665	0.668443	7.35396	5.71468	1.73457e-08	6.43399e-06	9.06593
chr17	42561467	42566277	4811	ENSG00000068120.15	protein_coding	COASY	0.388656	0.207077	0.570235	6.04591	5.66633	2.26795e-08	8.21212e-06	8.82237
chr15	74957219	75021495	64277	ENSG00000198794.12	protein_coding	SCAMP5	0.279944	-0.0376122	0.597499	8.67974	5.65877	2.36481e-08	8.36373e-06	8.77011
chr2	71064344	71079808	15465	ENSG00000124357.13	protein_coding	NAGK	0.257093	-0.0169605	0.531147	6.17322	5.63912	2.63586e-08	8.85958e-06	8.67983
chr7	73667831	73672112	4282	ENSG00000176428.6	protein_coding	VPS37D	0.622307	-0.0870805	1.33169	2.75411	5.63637	2.67605e-08	8.85958e-06	8.4875
chr17	27756766	27800529	43764	ENSG00000007171.18	protein_coding	NOS2	-0.825927	-0.910591	-0.741263	1.15838	-5.63612	2.67978e-08	8.85958e-06	7.89769
chr11	65714005	65720818	6814	ENSG00000172922.11	protein_coding	RNASEH2C	0.509249	0.186734	0.831764	6.19069	5.5876	3.49872e-08	1.1321e-05	8.40983
chr2	239048168	239401654	353487	ENSG00000068024.17	protein_coding	HDAC4	0.37565	0.245516	0.505784	5.71433	5.57786	3.68917e-08	1.1644e-05	8.37034
chr7	102433106	102456825	23720	ENSG00000160991.17	protein_coding	ORAI2	0.397109	0.109277	0.68494	5.99221	5.57478	3.75167e-08	1.1644e-05	8.34693
chr12	6765516	6770952	5437	ENSG00000159335.18	protein_coding	PTMS	0.471014	0.162811	0.779217	7.8411	5.5684	3.88485e-08	1.18161e-05	8.29653
chr14	65006174	65102695	96522	ENSG00000125952.20	protein_coding	MAX	0.330176	-0.0307524	0.691104	6.71528	5.56143	4.03521e-08	1.19818e-05	8.26754
chr10	123008979	123058290	49312	ENSG00000196177.13	protein_coding	ACADSB	-0.553173	-0.843061	-0.263284	5.03441	-5.55866	4.09688e-08	1.19818e-05	8.27741
chr14	94561442	94593118	31677	ENSG00000188488.14	protein_coding	SERPINA5	1.63564	1.51771	1.75358	0.508469	5.52554	4.90738e-08	1.40814e-05	7.19558
chr6	38675925	38703145	27221	ENSG00000124767.7	protein_coding	GLO1	-0.27781	-0.534393	-0.0212277	7.28561	-5.52084	5.03076e-08	1.41681e-05	8.06024
chr5	126531200	126595362	64163	ENSG00000164904.18	protein_coding	ALDH7A1	-0.535512	-0.668022	-0.403001	7.86447	-5.50219	5.56582e-08	1.539e-05	7.95844
chr1	241628851	241640369	11519	ENSG00000203668.3	protein_coding	CHML	-0.78191	-0.931395	-0.632426	2.76382	-5.48303	6.17002e-08	1.65109e-05	7.70748
chr6	24704861	24719998	15138	ENSG00000112308.13	protein_coding	C6orf62	-0.328024	-0.458396	-0.197652	7.48628	-5.48248	6.18834e-08	1.65109e-05	7.86107
chr1	26472440	26476642	4203	ENSG00000198830.11	protein_coding	HMGN2	-0.444524	-0.601311	-0.287738	6.41532	-5.4736	6.49117e-08	1.70203e-05	7.82436
chr18	50879080	50954257	75178	ENSG00000082212.13	protein_coding	ME2	-0.320356	-0.428975	-0.211737	5.68273	-5.46137	6.9319e-08	1.78678e-05	7.77828
chr3	52455118	52493068	37951	ENSG00000010322.16	protein_coding	NISCH	0.288867	0.0526932	0.525042	7.14878	5.44846	7.42879e-08	1.88295e-05	7.68702
chr19	40216058	40218399	2342	ENSG00000174521.7	protein_coding	TTC9B	0.576188	0.266282	0.886094	5.29839	5.43672	7.91344e-08	1.95034e-05	7.65225
chr10	84139509	84153568	14060	ENSG00000165678.21	protein_coding	GHITM	-0.330308	-0.443497	-0.217118	8.49586	-5.43282	8.07675e-08	1.95034e-05	7.6067
chrX	48574449	48581162	6714	ENSG00000102317.18	protein_coding	RBM3	-0.782736	-0.875806	-0.689665	5.24709	-5.43294	8.07939e-08	1.95034e-05	7.63734
chr3	141944428	142149544	205117	ENSG00000114126.18	protein_coding	TFDP2	0.297447	0.0970698	0.497823	6.04703	5.41434	8.91384e-08	2.11815e-05	7.5318
chr17	76265348	76271298	5951	ENSG00000185262.9	protein_coding	UBALD2	0.577206	0.44038	0.714033	5.26734	5.39649	9.80573e-08	2.29424e-05	7.44709
chr12	112570380	112898881	328502	ENSG00000089169.15	protein_coding	RPH3A	-0.584241	-0.709295	-0.459187	6.69853	-5.38677	1.03251e-07	2.34142e-05	7.39401
chr19	14408798	14419383	10586	ENSG00000123136.15	protein_coding	DDX39A	0.441411	0.241114	0.641709	4.38429	5.38459	1.04404e-07	2.34142e-05	7.40122
chr19	6737925	6751530	13606	ENSG00000125733.18	protein_coding	TRIP10	0.653337	0.38086	0.925813	4.77799	5.3815	1.0618e-07	2.34142e-05	7.38541
chr15	90868588	90883564	14977	ENSG00000140564.13	protein_coding	FURIN	0.485862	0.323467	0.648257	5.51968	5.38026	1.06849e-07	2.34142e-05	7.36558
chr19	45506579	45526983	20405	ENSG00000125753.14	protein_coding	VASP	0.489439	0.376582	0.602295	4.777	5.37861	1.07772e-07	2.34142e-05	7.37081
chr10	132537787	132783480	245694	ENSG00000068383.19	protein_coding	INPP5A	0.255476	0.0905595	0.420393	5.54945	5.37395	1.10459e-07	2.366e-05	7.33871
chr6	99918519	99994247	75729	ENSG00000152034.11	protein_coding	MCHR2	-0.982385	-1.05733	-0.907444	1.85609	-5.34767	1.26922e-07	2.68088e-05	6.86884
chr5	134148935	134176964	28030	ENSG00000113558.19	protein_coding	SKP1	-0.291013	-0.396645	-0.185382	8.48162	-5.34284	1.30181e-07	2.70855e-05	7.15212
chr9	127505339	127578989	73651	ENSG00000136830.12	protein_coding	NIBAN2	0.514578	0.146309	0.882848	5.62951	5.34054	1.31794e-07	2.70855e-05	7.1629
chr19	3572777	3579088	6312	ENSG00000064961.19	protein_coding	HMG20B	0.491135	0.340186	0.642085	4.392	5.33733	1.34015e-07	2.71746e-05	7.1682
chr20	5544439	5611006	66568	ENSG00000125772.14	protein_coding	GPCPD1	-0.605699	-0.750036	-0.461362	4.6111	-5.32954	1.39647e-07	2.79441e-05	7.12964
chr12	52069246	52077495	8250	ENSG00000123395.15	protein_coding	ATG101	0.471021	-0.0564767	0.998519	5.12294	5.31255	1.52644e-07	2.99856e-05	7.03849
chr1	111448864	111462773	13910	ENSG00000116459.11	protein_coding	ATP5PB	-0.310572	-0.411711	-0.209433	7.32271	-5.31005	1.54652e-07	2.99856e-05	6.99789
chr1	58643440	58700077	56638	ENSG00000162601.11	protein_coding	MYSM1	-0.471887	-0.583802	-0.359971	3.88737	-5.30869	1.55764e-07	2.99856e-05	7.00479
chr7	99966720	99976042	9323	ENSG00000160862.13	protein_coding	AZGP1	0.869304	0.797829	0.940779	5.04317	5.30295	1.60663e-07	3.02447e-05	6.99427
chr16	87326987	87392142	65156	ENSG00000103264.18	protein_coding	FBXO31	0.354347	0.208591	0.500102	5.86832	5.30227	1.61088e-07	3.02447e-05	6.97336
chr22	37019635	37029821	10187	ENSG00000128309.17	protein_coding	MPST	0.518154	0.440648	0.595659	4.64529	5.29801	1.64733e-07	3.0552e-05	6.97368
chr16	21158377	21180616	22240	ENSG00000011638.11	protein_coding	TMEM159	0.484495	0.35285	0.616139	3.00119	5.29432	1.67921e-07	3.0768e-05	6.86777
chr19	15353385	15379815	26431	ENSG00000105127.10	protein_coding	AKAP8	0.268481	0.1708	0.366162	4.97702	5.28667	1.74773e-07	3.13419e-05	6.91742
chr16	57186137	57240469	54333	ENSG00000159579.14	protein_coding	RSPRY1	-0.327457	-0.496237	-0.158678	4.7632	-5.28623	1.75175e-07	3.13419e-05	6.91816
chr20	44247099	44280947	33849	ENSG00000124194.17	protein_coding	GDAP1L1	0.37118	0.0296833	0.712677	4.9213	5.26377	1.96923e-07	3.44857e-05	6.80552
chr16	66603874	66613892	10019	ENSG00000140931.20	protein_coding	CMTM3	0.502575	0.163604	0.841545	4.19654	5.26342	1.97281e-07	3.44857e-05	6.80653
chr22	24270817	24417739	146923	ENSG00000100014.20	protein_coding	SPECC1L	0.404644	0.221027	0.588261	5.80169	5.25543	2.05647e-07	3.55045e-05	6.74208
chr17	7561919	7571969	10051	ENSG00000161956.13	protein_coding	SENP3	0.382679	0.323886	0.441472	4.08504	5.25344	2.07779e-07	3.55045e-05	6.75645
chr11	43680680	43856617	175938	ENSG00000149084.13	protein_coding	HSD17B12	-0.449945	-0.614874	-0.285017	5.7693	-5.24905	2.12566e-07	3.5919e-05	6.72389
chr8	98102344	98117171	14828	ENSG00000132541.11	protein_coding	RIDA	-0.481817	-0.608306	-0.355328	6.50765	-5.24019	2.22599e-07	3.71202e-05	6.66138
chr19	18340598	18369950	29353	ENSG00000130517.14	protein_coding	PGPEP1	0.296128	0.0919722	0.500283	6.46659	5.23847	2.24557e-07	3.71202e-05	6.6421
chr2	135905881	135986100	80220	ENSG00000115866.11	protein_coding	DARS1	-0.39199	-0.510403	-0.273578	6.2196	-5.22914	2.35656e-07	3.85096e-05	6.62106
chr4	169094259	169270956	176698	ENSG00000154447.15	protein_coding	SH3RF1	-0.332428	-0.446424	-0.218433	5.21095	-5.22721	2.38026e-07	3.85096e-05	6.62802
chr9	72900671	73080442	179772	ENSG00000165092.13	protein_coding	ALDH1A1	-0.884943	-0.977259	-0.792627	5.91312	-5.21334	2.55922e-07	4.06325e-05	6.54245
chr4	88695913	88697829	1917	ENSG00000177432.8	protein_coding	NAP1L5	-0.551345	-1.21447	0.111779	5.70724	-5.21063	2.59347e-07	4.06325e-05	6.54702
chr1	155749659	155859400	109742	ENSG00000116580.19	protein_coding	GON4L	-0.276186	-0.525036	-0.0273361	4.93962	-5.20984	2.60363e-07	4.06325e-05	6.54637
chr2	25926598	25982749	56152	ENSG00000084731.15	protein_coding	KIF3C	0.383389	0.148641	0.618136	7.94717	5.20766	2.63299e-07	4.06325e-05	6.48805
chr3	19947097	19985175	38079	ENSG00000144566.11	protein_coding	RAB5A	-0.357321	-0.451551	-0.26309	6.48038	-5.20677	2.64507e-07	4.06325e-05	6.50789
chr10	75233641	75236030	2390	ENSG00000165644.11	protein_coding	COMTD1	0.694586	0.592452	0.796719	0.731466	5.20053	2.73148e-07	4.15404e-05	5.90233
chr4	154535005	154550400	15396	ENSG00000171566.12	protein_coding	PLRG1	-0.462612	-0.908975	-0.0162496	5.57479	-5.19064	2.87407e-07	4.32761e-05	6.44598
chr1	201359008	201377764	18757	ENSG00000118194.20	protein_coding	TNNT2	-1.04713	-1.34687	-0.747396	0.660402	-5.17782	3.0696e-07	4.49368e-05	5.71959
chr20	51386957	51562831	175875	ENSG00000101096.20	protein_coding	NFATC2	0.54851	0.346005	0.751015	3.53444	5.17743	3.07575e-07	4.49368e-05	6.35937
chr5	131170944	131205428	34485	ENSG00000186687.16	protein_coding	LYRM7	-0.342096	-0.581327	-0.102865	5.26881	-5.17587	3.10036e-07	4.49368e-05	6.37662
chr1	234391313	234479179	87867	ENSG00000059588.10	protein_coding	TARBP1	-0.557698	-0.645667	-0.469728	4.91327	-5.17577	3.10256e-07	4.49368e-05	6.3836
chr7	75986831	75994656	7826	ENSG00000189077.11	protein_coding	TMEM120A	0.395713	-0.00902315	0.800449	5.34307	5.16744	3.23732e-07	4.63087e-05	6.32471
chr16	287440	352723	65284	ENSG00000103126.15	protein_coding	AXIN1	0.489086	0.244803	0.733368	4.33186	5.16518	3.27494e-07	4.63087e-05	6.3353
chr12	15107783	15348675	240893	ENSG00000134533.6	protein_coding	RERG	-0.637376	-0.893751	-0.381	4.34167	-5.1644	3.28862e-07	4.63087e-05	6.32717
chr19	14053363	14062076	8714	ENSG00000187867.10	protein_coding	PALM3	0.611735	0.482978	0.740492	2.91785	5.15516	3.4471e-07	4.72721e-05	6.1812
chr19	4542593	4581776	39184	ENSG00000167680.17	protein_coding	SEMA6B	0.513109	0.0946165	0.931601	5.61407	5.15502	3.45029e-07	4.72721e-05	6.25985
chrX	70286595	70290514	3920	ENSG00000120509.11	protein_coding	PDZD11	-0.293481	-0.407172	-0.179791	6.02532	-5.15183	3.50628e-07	4.75091e-05	6.24523
chr12	94306449	94459988	153540	ENSG00000173588.15	protein_coding	CEP83	-0.41565	-0.682158	-0.149143	3.02969	-5.1505	3.53006e-07	4.75091e-05	6.17935
chr1	16014028	16019594	5567	ENSG00000173641.18	protein_coding	HSPB7	0.744656	0.486628	1.00268	2.24203	5.14645	3.60382e-07	4.80762e-05	6.0583
chr21	39184176	39321559	137384	ENSG00000185658.14	protein_coding	BRWD1	-0.370883	-0.547754	-0.194011	6.62334	-5.13644	3.79246e-07	5.01527e-05	6.16484
chr7	151466012	151520120	54109	ENSG00000106615.10	protein_coding	RHEB	-0.254322	-0.573355	0.0647112	7.2944	-5.12794	3.96017e-07	5.19192e-05	6.10854
chr1	40072710	40097260	24551	ENSG00000131238.18	protein_coding	PPT1	-0.385224	-0.489391	-0.281057	7.3856	-5.12577	4.00413e-07	5.20468e-05	6.10834
chr12	95217746	95302799	85054	ENSG00000028203.18	protein_coding	VEZT	-0.349119	-0.450848	-0.24739	5.43595	-5.12058	4.11127e-07	5.29865e-05	6.11205
chr19	55675226	55709858	34633	ENSG00000063245.15	protein_coding	EPN1	0.458515	-0.00802981	0.92506	6.63812	5.1153	4.22357e-07	5.3965e-05	6.04445
chr6	24494867	24537207	42341	ENSG00000112294.14	protein_coding	ALDH5A1	-0.46967	-0.808912	-0.130428	6.82713	-5.11369	4.25815e-07	5.3965e-05	6.05594
chr10	101610664	101695295	84632	ENSG00000107829.15	protein_coding	FBXW4	0.404237	0.163866	0.644607	7.43502	5.10738	4.39611e-07	5.44518e-05	5.99782
chr7	88205115	88226993	21879	ENSG00000075142.14	protein_coding	SRI	-0.351448	-0.557657	-0.145239	7.9993	-5.10707	4.40298e-07	5.44518e-05	6.00002
chr11	134378504	134412242	33739	ENSG00000109956.13	protein_coding	B3GAT1	0.276417	0.14661	0.406225	8.71597	5.10543	4.43978e-07	5.44518e-05	5.99013
chr1	161314381	161363206	48826	ENSG00000143252.16	protein_coding	SDHC	-0.307136	-0.410096	-0.204177	6.39788	-5.10383	4.47586e-07	5.44551e-05	6.00609
chr17	35731639	35743521	11883	ENSG00000270885.2	protein_coding	RASL10B	0.515662	0.303991	0.727333	6.49731	5.10197	4.51988e-07	5.45543e-05	5.98663
chr22	37905657	37942822	37166	ENSG00000100139.14	protein_coding	MICALL1	0.384921	0.233319	0.536523	4.03937	5.09906	4.58535e-07	5.49086e-05	6.02116
chr7	150944961	150978321	33361	ENSG00000055118.17	protein_coding	KCNH2	0.445225	0.304152	0.586298	3.77539	5.09634	4.6488e-07	5.52336e-05	5.99896
chr2	74549026	74557551	8526	ENSG00000115325.14	protein_coding	DOK1	0.456031	0.229144	0.682917	3.6296	5.09356	4.71475e-07	5.55829e-05	5.98613
chr7	102285091	102321711	36621	ENSG00000160999.10	protein_coding	SH2B2	0.73467	0.519344	0.949995	1.85599	5.08903	4.824e-07	5.6377e-05	5.7032
chr12	111360651	111369121	8471	ENSG00000198324.14	protein_coding	PHETA1	0.507129	0.337661	0.676598	3.3134	5.08551	4.91037e-07	5.65703e-05	5.93044
chr1	46607715	46616884	9170	ENSG00000142961.15	protein_coding	MOB3C	0.337457	0.25751	0.417405	5.25624	5.08403	4.9473e-07	5.65703e-05	5.93616
chr11	64823052	64844653	21602	ENSG00000171219.9	protein_coding	CDC42BPG	1.08933	0.796891	1.38176	-0.929735	5.08211	4.99558e-07	5.66961e-05	4.5768
chr7	123536997	123557904	20908	ENSG00000128609.16	protein_coding	NDUFA5	-0.419813	-0.828266	-0.0113596	6.87974	-5.07701	5.12567e-07	5.77416e-05	5.87751
chr8	103140713	103230305	89593	ENSG00000164929.17	protein_coding	BAALC	-0.325417	-0.453161	-0.197673	9.45022	-5.07099	5.28362e-07	5.90833e-05	5.82846
chr5	131949973	132012243	62271	ENSG00000164398.15	protein_coding	ACSL6	-0.523851	-0.798592	-0.24911	5.81131	-5.06706	5.39009e-07	5.9834e-05	5.86031
chr19	3094362	3123999	29638	ENSG00000088256.9	protein_coding	GNA11	0.354872	0.0664104	0.643333	5.7699	5.06083	5.56093e-07	6.12831e-05	5.80415
chr16	81035842	81047350	11509	ENSG00000166454.10	protein_coding	ATMIN	-0.286579	-0.352468	-0.22069	6.66368	-5.05909	5.60989e-07	6.13778e-05	5.79455
chr12	123633739	123662604	28866	ENSG00000111358.14	protein_coding	GTF2H3	-0.419069	-0.53641	-0.301729	3.90759	-5.05516	5.72176e-07	6.21546e-05	5.80878
chr1	156249224	156282825	33602	ENSG00000198952.8	protein_coding	SMG5	0.329051	0.241107	0.416996	7.32042	5.05073	5.85032e-07	6.2592e-05	5.73295
chr6	42963865	42979181	15317	ENSG00000124587.14	protein_coding	PEX6	0.476369	0.212383	0.740355	5.63519	5.0503	5.86417e-07	6.2592e-05	5.76071
chr19	55600022	55603138	3117	ENSG00000171443.7	protein_coding	ZNF524	0.531555	0.359772	0.703338	2.90322	5.04367	6.06131e-07	6.29115e-05	5.70266
chr19	11767000	11784078	17079	ENSG00000197044.11	protein_coding	ZNF441	-0.642524	-1.02213	-0.262919	2.64814	-5.04334	6.07159e-07	6.29115e-05	5.6298
chr19	45485294	45497055	11762	ENSG00000125744.12	protein_coding	RTN2	0.465201	0.143371	0.787031	5.06822	5.04303	6.08101e-07	6.29115e-05	5.74819
chr4	175632934	176002664	369731	ENSG00000150625.16	protein_coding	GPM6A	-0.446933	-0.812514	-0.0813522	9.60467	-5.03458	6.34395e-07	6.47075e-05	5.65947
chr22	45192244	45240894	48651	ENSG00000100364.19	protein_coding	KIAA0930	0.435444	0.327266	0.543623	8.65828	5.03396	6.36385e-07	6.47075e-05	5.65044
chr9	74497335	74693177	195843	ENSG00000198963.11	protein_coding	RORB	-0.502012	-0.666455	-0.33757	5.57416	-5.03238	6.41517e-07	6.47075e-05	5.70056
chr1	26529761	26575030	45270	ENSG00000117676.14	protein_coding	RPS6KA1	0.490632	0.0726197	0.908645	4.29546	5.0315	6.44254e-07	6.47075e-05	5.70655
chr1	16057769	16073651	15883	ENSG00000185519.9	protein_coding	FAM131C	0.540981	0.433566	0.648397	3.55636	5.03073	6.46734e-07	6.47075e-05	5.69065
chr17	44076746	44123702	46957	ENSG00000108840.16	protein_coding	HDAC5	0.382536	-0.187531	0.952603	7.20858	5.02935	6.51214e-07	6.47298e-05	5.63202
chr11	65916810	65919062	2253	ENSG00000175573.7	protein_coding	C11orf68	0.356116	0.196708	0.515525	6.44384	5.02037	6.81114e-07	6.67204e-05	5.59765
chr17	50133737	50150677	16941	ENSG00000108819.11	protein_coding	PPP1R9B	0.357736	0.146025	0.569447	8.08898	5.01999	6.82402e-07	6.67204e-05	5.58409
chr1	43974487	43978295	3809	ENSG00000117410.14	protein_coding	ATP6V0B	0.395727	0.276713	0.514741	7.20945	5.0194	6.84447e-07	6.67204e-05	5.58675
chr18	57600656	57622213	21558	ENSG00000134440.12	protein_coding	NARS1	-0.288269	-0.491025	-0.0855125	7.09677	-5.01813	6.88789e-07	6.67204e-05	5.59617
chr6	41683978	41736259	52282	ENSG00000112561.19	protein_coding	TFEB	0.579028	0.402538	0.755518	4.27255	5.01571	6.97279e-07	6.71153e-05	5.63248
chr19	49340595	49362457	21863	ENSG00000074219.14	protein_coding	TEAD2	0.665474	0.298097	1.03285	4.25977	5.01363	7.04646e-07	6.73979e-05	5.62349
chr2	27275433	27281499	6067	ENSG00000163793.13	protein_coding	DNAJC5G	-1.07487	-1.40257	-0.747162	-0.165183	-5.01034	7.16102e-07	6.80655e-05	4.60769
chr9	128161251	128204383	43133	ENSG00000148337.21	protein_coding	CIZ1	0.27114	-0.0963209	0.638601	6.83649	5.00142	7.48646e-07	7.07168e-05	5.5039
chr2	191029576	191151596	122021	ENSG00000138378.19	protein_coding	STAT4	-0.570678	-0.730452	-0.410904	3.24811	-4.99671	7.6639e-07	7.19461e-05	5.50198
chr17	16342534	16353656	11123	ENSG00000166582.10	protein_coding	CENPV	0.404941	0.154008	0.655874	5.6959	4.9952	7.72166e-07	7.20436e-05	5.49934
chr2	119544432	119662251	117820	ENSG00000163075.13	protein_coding	CFAP221	-0.531959	-0.679269	-0.38465	3.07161	-4.99236	7.83166e-07	7.26244e-05	5.45646
chrX	101882288	101932079	49792	ENSG00000166432.15	protein_coding	ZMAT1	-0.526039	-0.718554	-0.333523	4.67053	-4.98566	8.09727e-07	7.43352e-05	5.4944
chr22	42835412	43015149	179738	ENSG00000100266.19	protein_coding	PACSIN2	0.26872	0.0929542	0.444485	5.82655	4.98523	8.11392e-07	7.43352e-05	5.45367
chr10	71396920	71815947	419028	ENSG00000107736.22	protein_coding	CDH23	0.617833	0.103783	1.13188	3.93133	4.98169	8.25896e-07	7.52109e-05	5.47466
chr8	143579697	143599541	19845	ENSG00000104529.18	protein_coding	EEF1D	0.448395	0.292141	0.604649	6.97233	4.97293	8.62573e-07	7.80834e-05	5.36573
chrX	150980509	150990771	10263	ENSG00000029993.15	protein_coding	HMGB3	-0.481507	-0.621031	-0.341982	5.00184	-4.97085	8.71425e-07	7.84179e-05	5.41722
chr1	236795260	236921278	126019	ENSG00000116984.15	protein_coding	MTR	-0.415723	-0.533587	-0.29786	4.93588	-4.96242	9.08528e-07	8.12759e-05	5.38164
chr1	113390515	113685923	295409	ENSG00000081026.19	protein_coding	MAGI3	-0.374588	-0.531214	-0.217962	4.57656	-4.95431	9.45688e-07	8.40951e-05	5.35179
chr1	161171310	161177968	6659	ENSG00000158850.15	protein_coding	B4GALT3	0.280477	0.138936	0.422018	5.11564	4.95315	9.51102e-07	8.40951e-05	5.32743
chr8	28890395	29064764	174370	ENSG00000147421.18	protein_coding	HMBOX1	0.311376	0.131501	0.491251	5.7103	4.94067	1.01149e-06	8.89042e-05	5.24706
chr16	20780193	20900349	120157	ENSG00000196678.14	protein_coding	ERI2	-0.439406	-0.651395	-0.227418	2.81389	-4.93953	1.01718e-06	8.89042e-05	5.20105
chr2	85751344	85791383	40040	ENSG00000168874.13	protein_coding	ATOH8	0.672203	0.496536	0.84787	4.63223	4.93082	1.0623e-06	9.23169e-05	5.23393
chr3	158644527	158695581	51055	ENSG00000168827.15	protein_coding	GFM1	-0.381878	-0.524624	-0.239132	5.62209	-4.92694	1.08223e-06	9.35147e-05	5.20898
chr19	18868545	18896727	28183	ENSG00000223802.9	protein_coding	CERS1	0.607702	0.431583	0.783821	5.74437	4.92338	1.10186e-06	9.42558e-05	5.16117
chr8	33591330	33600023	8694	ENSG00000133878.9	protein_coding	DUSP26	0.345278	0.158458	0.532098	5.97663	4.92196	1.10901e-06	9.42558e-05	5.15565
chr19	48321509	48330553	9045	ENSG00000142227.11	protein_coding	EMP3	0.54696	0.328405	0.765514	4.42174	4.91983	1.12087e-06	9.47009e-05	5.19232
chr8	81440326	81447439	7114	ENSG00000147588.7	protein_coding	PMP2	-0.559174	-0.677359	-0.440989	8.65453	-4.91791	1.13178e-06	9.50949e-05	5.10834
chr17	49710332	49789180	78849	ENSG00000121104.8	protein_coding	FAM117A	0.425299	-0.304283	1.15488	2.88153	4.9128	1.16001e-06	9.62472e-05	5.10198
chr1	36322030	36324154	2125	ENSG00000142694.7	protein_coding	EVA1B	0.942735	0.811113	1.07436	0.199353	4.91256	1.16136e-06	9.62472e-05	4.57904
chr12	124324415	124567589	243175	ENSG00000196498.13	protein_coding	NCOR2	0.36579	0.0304284	0.701151	6.12405	4.91202	1.16449e-06	9.62472e-05	5.10126
chr2	55287842	55419895	132054	ENSG00000115355.17	protein_coding	CCDC88A	-0.323942	-0.413181	-0.234702	7.05438	-4.90794	1.18797e-06	9.71322e-05	5.07377
chr16	70661204	70686053	24850	ENSG00000132613.15	protein_coding	MTSS2	0.437135	0.337211	0.53706	9.39542	4.89396	1.27212e-06	0.00010308	4.99998
chr1	46632737	46673867	41131	ENSG00000123472.12	protein_coding	ATPAF1	-0.283768	-0.395759	-0.171778	7.89361	-4.89361	1.27427e-06	0.00010308	4.99875
chrX	47651796	47659180	7385	ENSG00000126756.12	protein_coding	UXT	0.276883	-0.0539487	0.607716	5.54815	4.89113	1.28985e-06	0.000103788	5.02174
chr3	193593144	193697811	104668	ENSG00000198836.11	protein_coding	OPA1	-0.386487	-0.493258	-0.279716	6.17319	-4.89001	1.29692e-06	0.000103808	5.02426
chr10	73375101	73414076	38976	ENSG00000138279.16	protein_coding	ANXA7	-0.279444	-0.383141	-0.175747	7.08148	-4.88892	1.30382e-06	0.000103814	4.98982
chr1	225777813	225790468	12656	ENSG00000143742.14	protein_coding	SRP9	-0.346405	-0.661597	-0.0312132	7.61176	-4.88766	1.3119e-06	0.000103913	4.98016
chr17	45435900	45490749	54850	ENSG00000225190.11	protein_coding	PLEKHM1	0.389158	0.287852	0.490465	4.89602	4.88645	1.31964e-06	0.000103985	5.02518
chr2	86143932	86195472	51541	ENSG00000132305.21	protein_coding	IMMT	-0.273144	-0.430479	-0.115808	6.11507	-4.88377	1.33703e-06	0.000104812	4.99587
chr1	1335276	1349418	14143	ENSG00000107404.20	protein_coding	DVL1	0.521185	0.294063	0.748306	5.5916	4.88086	1.35657e-06	0.000105798	4.9717
chr9	121567057	121785530	218474	ENSG00000136848.17	protein_coding	DAB2IP	0.315328	0.15129	0.479366	6.69116	4.87895	1.36882e-06	0.000106209	4.93821
chr6	87590067	87667453	77387	ENSG00000135336.16	protein_coding	ORC3	-0.350457	-0.516576	-0.184338	4.81956	-4.87427	1.40044e-06	0.000107565	4.98343
chr19	12730640	12734684	4045	ENSG00000123144.11	protein_coding	TRIR	0.26589	0.0168021	0.514978	6.9749	4.86957	1.4328e-06	0.000109498	4.88774
chr12	52514575	52520530	5956	ENSG00000186081.12	protein_coding	KRT5	-1.17461	-1.80681	-0.5424	-1.01914	-4.86764	1.44637e-06	0.000109982	3.70178
chr4	69931068	69946574	15507	ENSG00000126545.14	protein_coding	CSN1S1	-1.45635	-1.70778	-1.20492	-2.42171	-4.86434	1.46975e-06	0.000110916	3.11518
chr1	43991500	44031467	39968	ENSG00000196517.13	protein_coding	SLC6A9	0.57908	0.501161	0.656999	4.57495	4.86357	1.47562e-06	0.000110916	4.93331
chr11	124633113	124695707	62595	ENSG00000110013.13	protein_coding	SIAE	-0.324381	-0.500628	-0.148135	5.32917	-4.86284	1.48053e-06	0.000110916	4.92206
chrX	18675909	18827921	152013	ENSG00000086717.18	protein_coding	PPEF1	-0.910849	-1.33616	-0.485542	1.35679	-4.85559	1.53358e-06	0.000113986	4.59259
chr1	153543613	153550136	6524	ENSG00000196154.12	protein_coding	S100A4	0.976606	0.863495	1.08972	3.71534	4.85533	1.53651e-06	0.000113986	4.89569
chr19	17231883	17245919	14037	ENSG00000160113.6	protein_coding	NR2F6	0.548387	0.408772	0.688003	4.6346	4.85335	1.55065e-06	0.000114477	4.88061
chr1	11654375	11663327	8953	ENSG00000132879.14	protein_coding	FBXO44	0.342681	0.163843	0.52152	7.33195	4.85142	1.56492e-06	0.000114973	4.80525
chr3	149030127	149086554	56428	ENSG00000071794.16	protein_coding	HLTF	-0.427408	-0.565363	-0.289453	5.12523	-4.85042	1.57256e-06	0.000114979	4.87088
chr1	1541673	1574863	33191	ENSG00000160075.12	protein_coding	SSU72	0.250212	0.119851	0.380573	7.22545	4.84907	1.58285e-06	0.000115177	4.79336
chr1	212791828	212816830	25003	ENSG00000203705.11	protein_coding	TATDN3	-0.371293	-0.468913	-0.273673	4.4466	-4.84777	1.5929e-06	0.000115356	4.8687
chr3	142964497	143060725	96229	ENSG00000163714.18	protein_coding	U2SURP	-0.304677	-0.477363	-0.131991	5.80461	-4.84602	1.60647e-06	0.000115788	4.82699
chr9	113444731	113597743	153013	ENSG00000138835.22	protein_coding	RGS3	0.447974	0.221403	0.674545	5.19584	4.84285	1.63145e-06	0.000116893	4.81611
chr4	76894152	76898144	3993	ENSG00000186212.4	protein_coding	SOWAHB	-0.875651	-0.986133	-0.765169	1.42231	-4.84186	1.63917e-06	0.000116893	4.55891
chr19	40421589	40425992	4404	ENSG00000197019.5	protein_coding	SERTAD1	0.631105	0.312407	0.949802	3.78562	4.83955	1.65785e-06	0.000116893	4.83311
chr19	14433053	14471867	38815	ENSG00000123143.13	protein_coding	PKN1	0.450707	0.165947	0.735468	6.15903	4.8394	1.6591e-06	0.000116893	4.76418
chr7	107891162	107931730	40569	ENSG00000091140.14	protein_coding	DLD	-0.369288	-0.624056	-0.114519	5.98518	-4.83922	1.66024e-06	0.000116893	4.80014
chr7	44217150	44334577	117428	ENSG00000058404.20	protein_coding	CAMK2B	0.338291	0.195213	0.481369	7.67455	4.8338	1.70435e-06	0.0001171	4.72406
chr15	89305198	89334861	29664	ENSG00000140521.17	protein_coding	POLG	0.25647	0.143809	0.369132	5.76419	4.83318	1.70948e-06	0.0001171	4.75683
chr11	61430042	61446733	16692	ENSG00000167985.7	protein_coding	SDHAF2	0.455703	0.338951	0.572455	3.68512	4.83285	1.71222e-06	0.0001171	4.80369
chr5	176647387	176659054	11668	ENSG00000048140.18	protein_coding	TSPAN17	0.383042	0.258221	0.507863	5.4163	4.8328	1.71265e-06	0.0001171	4.76447
chr20	46499630	46513559	13930	ENSG00000198185.11	protein_coding	ZNF334	-0.473606	-0.565798	-0.381414	3.81228	-4.83271	1.71341e-06	0.0001171	4.79991
chr7	141551278	141655244	103967	ENSG00000006530.18	protein_coding	AGK	-0.384341	-0.517155	-0.251527	4.60085	-4.83208	1.71865e-06	0.0001171	4.80033
chr16	57512181	57536571	24391	ENSG00000135736.6	protein_coding	CCDC102A	0.79815	0.585641	1.01066	1.19678	4.83134	1.72478e-06	0.0001171	4.4362
chr14	99500190	99604207	104018	ENSG00000205476.9	protein_coding	CCDC85C	0.406912	0.290938	0.522887	6.37743	4.82325	1.79367e-06	0.000120699	4.68877
chr10	87751512	87841361	89850	ENSG00000138138.14	protein_coding	ATAD1	-0.302707	-0.90587	0.300457	5.75845	-4.8221	1.80347e-06	0.000120824	4.72359
chr1	32247222	32248856	1635	ENSG00000183615.6	protein_coding	FAM167B	1.18854	1.03729	1.33979	1.30029	4.82009	1.82157e-06	0.000121502	4.38239
chr19	7680833	7687703	6871	ENSG00000181029.9	protein_coding	TRAPPC5	0.733379	0.353469	1.11329	3.69865	4.81912	1.83038e-06	0.000121556	4.74109
chr9	35658290	35661511	3222	ENSG00000159884.12	protein_coding	CCDC107	0.339308	0.010316	0.668301	4.9221	4.81457	1.87019e-06	0.000122731	4.69802
chr16	21953288	21983660	30373	ENSG00000140740.11	protein_coding	UQCRC2	-0.256615	-0.638208	0.124979	7.31758	-4.81434	1.87228e-06	0.000122731	4.65146
chr6	166364919	166383013	18095	ENSG00000060762.19	protein_coding	MPC1	-0.263207	-0.573	0.0465861	6.29334	-4.81115	1.90127e-06	0.000124097	4.64617
chr20	3888839	3929887	41049	ENSG00000125779.24	protein_coding	PANK2	0.264675	0.0835034	0.445846	6.12968	4.80712	1.93855e-06	0.00012572	4.6315
chr3	67360460	67654612	294153	ENSG00000172340.15	protein_coding	SUCLG2	-0.450721	-0.601956	-0.299487	4.89305	-4.80551	1.95368e-06	0.00012572	4.67054
chr2	237085882	237100474	14593	ENSG00000198612.11	protein_coding	COPS8	-0.255062	-0.5167	0.00657534	6.74713	-4.80546	1.95413e-06	0.00012572	4.62024
chr22	42692121	42721298	29178	ENSG00000128274.17	protein_coding	A4GALT	0.7116	0.533507	0.889694	2.50168	4.80429	1.9651e-06	0.00012572	4.58843
chr22	38219291	38273010	53720	ENSG00000198792.13	protein_coding	TMEM184B	0.439598	0.10406	0.775137	6.97318	4.80332	1.97457e-06	0.00012572	4.59093
chr12	109713825	109770495	56671	ENSG00000139438.6	protein_coding	FAM222A	0.560934	0.302287	0.81958	4.39576	4.80321	1.97575e-06	0.00012572	4.66408
chr19	15451624	15464544	12921	ENSG00000105122.13	protein_coding	RASAL3	0.750179	0.604467	0.895892	1.54478	4.79947	2.01125e-06	0.000127446	4.42461
chr20	1266280	1309328	43049	ENSG00000101298.15	protein_coding	SNPH	0.391319	0.195727	0.58691	7.6737	4.79323	2.07242e-06	0.000130778	4.53832
chr11	65638101	65650918	12818	ENSG00000213445.10	protein_coding	SIPA1	0.573336	0.360271	0.786402	3.88703	4.79127	2.09226e-06	0.000131085	4.62003
chrX	153947557	153971818	24262	ENSG00000172534.14	protein_coding	HCFC1	0.32429	0.156545	0.492035	5.68055	4.79102	2.09453e-06	0.000131085	4.56736
chr19	11559374	11619161	59788	ENSG00000198551.10	protein_coding	ZNF627	-0.345729	-0.589461	-0.101997	3.6525	-4.78896	2.11539e-06	0.000131373	4.60339
chr7	151085831	151144436	58606	ENSG00000133612.19	protein_coding	AGAP3	0.348854	0.252058	0.44565	7.345	4.78783	2.12685e-06	0.000131373	4.51825
chr2	43774039	43810010	35972	ENSG00000138036.18	protein_coding	DYNC2LI1	-0.517479	-0.623062	-0.411895	3.99639	-4.78621	2.14349e-06	0.000131373	4.59745
chr16	3018445	3022383	3939	ENSG00000006327.14	protein_coding	TNFRSF12A	0.945599	0.628777	1.26242	1.55302	4.78602	2.14555e-06	0.000131373	4.30795
chr1	193012250	193060080	47831	ENSG00000116750.14	protein_coding	UCHL5	-0.364708	-0.551185	-0.178231	4.98752	-4.78568	2.14887e-06	0.000131373	4.58518
chr9	128702503	128720916	18414	ENSG00000160447.7	protein_coding	PKN3	0.793477	0.655839	0.931115	2.22351	4.78332	2.17348e-06	0.000131864	4.46752
chr16	67430652	67437553	6902	ENSG00000176387.7	protein_coding	HSD11B2	0.979622	0.72315	1.23609	1.49579	4.78306	2.17634e-06	0.000131864	4.31127
chr11	72685069	72793599	108531	ENSG00000186635.15	protein_coding	ARAP1	0.394641	-0.091769	0.881052	5.98669	4.7764	2.24663e-06	0.000135582	4.49061
chr17	43014607	43025123	10517	ENSG00000108828.16	protein_coding	VAT1	0.334651	-0.716211	1.38551	6.8194	4.7747	2.26498e-06	0.000136149	4.46334
chr1	110210314	110283100	72787	ENSG00000116396.15	protein_coding	KCNC4	0.347371	0.125554	0.569187	5.97203	4.76866	2.33141e-06	0.000139591	4.46231
chr1	241497511	241519799	22289	ENSG00000091483.8	protein_coding	FH	-0.314655	-0.45128	-0.17803	5.93614	-4.76059	2.42303e-06	0.000144507	4.44403
chr7	140518420	140673993	155574	ENSG00000146966.13	protein_coding	DENND2A	0.260458	0.18374	0.337175	6.11496	4.75915	2.43976e-06	0.000144937	4.40347
chr16	1771890	1773150	1261	ENSG00000074071.15	protein_coding	MRPS34	0.39098	0.279329	0.502631	4.86334	4.75487	2.4901e-06	0.000147352	4.43061
chr16	30075978	30085376	9399	ENSG00000149923.14	protein_coding	PPP4C	0.364218	0.121013	0.607423	4.93486	4.75161	2.52904e-06	0.000149076	4.41379
chr7	137227341	137343774	116434	ENSG00000105894.12	protein_coding	PTN	-0.420159	-0.553348	-0.28697	7.84298	-4.75002	2.54855e-06	0.000149191	4.34451
chr5	180784780	180815652	30873	ENSG00000131446.17	protein_coding	MGAT1	0.335797	0.077221	0.594374	6.46774	4.74983	2.55061e-06	0.000149191	4.35572
chr16	28532708	28539008	6301	ENSG00000176046.9	protein_coding	NUPR1	0.668223	0.408815	0.927632	4.42304	4.747	2.58636e-06	0.000150703	4.41335
chr5	176392501	176416539	24039	ENSG00000175416.16	protein_coding	CLTB	0.351231	0.0544642	0.647998	6.43477	4.73933	2.68126e-06	0.000155636	4.3099
chr19	1573596	1592865	19270	ENSG00000071655.18	protein_coding	MBD3	0.567898	0.420677	0.715119	5.59444	4.73759	2.70482e-06	0.000156406	4.32282
chr15	48408313	48645721	237409	ENSG00000166147.15	protein_coding	FBN1	-0.364691	-0.766432	0.0370494	3.97648	-4.73414	2.74836e-06	0.000157423	4.36952
chr5	176595802	176610156	14355	ENSG00000169258.7	protein_coding	GPRIN1	0.37446	0.182576	0.566344	5.25845	4.73403	2.74969e-06	0.000157423	4.33847
chr6	43243481	43288258	44778	ENSG00000146216.13	protein_coding	TTBK1	0.316017	0.11575	0.516284	5.97455	4.73375	2.75345e-06	0.000157423	4.30293
chr5	142108779	142154440	45662	ENSG00000131507.11	protein_coding	NDFIP1	-0.275153	-0.529118	-0.0211881	8.07171	-4.7327	2.76718e-06	0.000157615	4.27437
chr12	6821624	6829972	8349	ENSG00000250510.8	protein_coding	GPR162	0.401474	0.287433	0.515514	6.67198	4.73152	2.78282e-06	0.000157915	4.27557
chr10	133308914	133313162	4249	ENSG00000198546.15	protein_coding	ZNF511	0.528237	0.278392	0.778083	3.24613	4.72903	2.81584e-06	0.000159194	4.33755
chr16	30092314	30096915	4602	ENSG00000090238.12	protein_coding	YPEL3	0.405559	0.21137	0.599748	7.03836	4.72477	2.87356e-06	0.000161856	4.23551
chr19	8206736	8262421	55686	ENSG00000090661.12	protein_coding	CERS4	0.347554	0.180383	0.514725	5.66861	4.71771	2.97115e-06	0.000166735	4.24095
chr6	10747759	10852753	104995	ENSG00000137210.14	protein_coding	TMEM14B	-0.295631	-0.438692	-0.152569	5.49588	-4.71326	3.03442e-06	0.000169038	4.22941
chr10	95036772	95069497	32726	ENSG00000138115.15	protein_coding	CYP2C8	-0.853116	-0.965593	-0.74064	0.97344	-4.71228	3.04842e-06	0.000169198	3.92439
chr1	228456979	228457873	895	ENSG00000181218.5	protein_coding	H2AW	0.587267	0.492703	0.68183	2.70807	4.70953	3.08838e-06	0.000170703	4.22352
chr10	12896625	13099652	203028	ENSG00000151468.11	protein_coding	CCDC3	0.364201	0.0601813	0.66822	6.44249	4.70868	3.1009e-06	0.000170703	4.1855
chr10	96129715	96205288	75574	ENSG00000177853.14	protein_coding	ZNF518A	-0.384602	-0.542016	-0.227188	4.02052	-4.70811	3.1092e-06	0.000170703	4.25636
chr11	69072915	69162440	89526	ENSG00000287725.1	protein_coding	RP11-554A11.11	-0.727418	-0.817733	-0.637102	2.04255	-4.70709	3.12429e-06	0.000170914	4.09854
chr16	1349240	1351878	2639	ENSG00000007520.4	protein_coding	TSR3	0.398263	0.289972	0.506555	4.74075	4.70347	3.17813e-06	0.000172618	4.20898
chr6	20401879	20493714	91836	ENSG00000112242.15	protein_coding	E2F3	-0.398413	-0.570581	-0.226244	3.82416	-4.70182	3.203e-06	0.000172937	4.22781
chr3	149964904	150050788	85885	ENSG00000070087.14	protein_coding	PFN2	-0.382723	-0.602357	-0.16309	8.04661	-4.701	3.21554e-06	0.000172937	4.14175
chr7	6615610	6624290	8681	ENSG00000236609.4	protein_coding	ZNF853	0.28287	0.185509	0.380231	6.29064	4.70083	3.21812e-06	0.000172937	4.14146
chr10	13277796	13302412	24617	ENSG00000107537.14	protein_coding	PHYH	-0.334343	-0.616853	-0.0518328	4.91542	-4.69729	3.27228e-06	0.000175228	4.19329
chr19	51689128	51712387	23260	ENSG00000182310.15	protein_coding	SPACA6	0.552625	0.34502	0.760231	4.64893	4.69482	3.31131e-06	0.000176696	4.18036
chr2	20560448	20651130	90683	ENSG00000118960.13	protein_coding	HS1BP3	0.366407	0.24923	0.483584	4.65394	4.69055	3.37803e-06	0.000179626	4.15685
chr10	77790791	77926755	135965	ENSG00000151208.17	protein_coding	DLG5	0.293594	0.225717	0.361471	5.96172	4.68824	3.415e-06	0.00018096	4.1044
chr10	91906584	91909486	2903	ENSG00000174721.10	protein_coding	FGFBP3	-0.413481	-0.878356	0.0513935	3.30654	-4.68376	3.48788e-06	0.000183519	4.13286
chr3	10992186	11039247	47062	ENSG00000157103.12	protein_coding	SLC6A1	-0.496932	-0.585178	-0.408686	7.40095	-4.6827	3.50621e-06	0.000183519	4.06644
chr5	43602692	43707405	104714	ENSG00000112992.18	protein_coding	NNT	-0.41391	-0.530516	-0.297303	6.04615	-4.68106	3.5325e-06	0.000183519	4.099
chr22	42583721	42614962	31242	ENSG00000100227.18	protein_coding	POLDIP3	0.270765	0.13629	0.40524	7.33507	4.68103	3.53284e-06	0.000183519	4.04072
chr18	57544377	57586732	42356	ENSG00000066926.13	protein_coding	FECH	-0.292973	-0.719025	0.133078	4.91023	-4.67977	3.55394e-06	0.000183838	4.11058
chr8	22165140	22212326	47187	ENSG00000168487.20	protein_coding	BMP1	0.422874	0.33037	0.515379	3.90613	4.67437	3.64535e-06	0.000187292	4.10946
chr6	3722614	3751713	29100	ENSG00000168994.14	protein_coding	PXDC1	0.47495	0.0276006	0.9223	5.58888	4.67273	3.67416e-06	0.000188137	4.04057
chr19	1852399	1863579	11181	ENSG00000129911.9	protein_coding	KLF16	0.372986	0.210854	0.535118	5.44559	4.6707	3.70869e-06	0.000189268	4.03532
chr6	157381133	157678157	297025	ENSG00000175048.17	protein_coding	ZDHHC14	0.261738	0.133525	0.38995	5.324	4.66884	3.74129e-06	0.000189709	4.04169
chr5	172834251	172952683	118433	ENSG00000113719.16	protein_coding	ERGIC1	0.253266	0.124055	0.382478	6.66873	4.66807	3.75476e-06	0.000189709	3.99683
chr20	35226690	35276998	50309	ENSG00000125966.10	protein_coding	MMP24	0.370366	-0.0270034	0.767734	4.46384	4.66637	3.78491e-06	0.000190599	4.06437
chr6	83067666	83171350	103685	ENSG00000083097.15	protein_coding	DOP1A	-0.413169	-0.566588	-0.259751	5.05912	-4.66486	3.81187e-06	0.000191323	4.05262
chrX	10015254	10144474	129221	ENSG00000047644.19	protein_coding	WWC3	0.253177	-0.0256132	0.531967	5.70177	4.66138	3.87457e-06	0.000192793	3.9901
chrX	38801432	38806537	5106	ENSG00000165175.16	protein_coding	MID1IP1	0.43984	0.324713	0.554967	6.65223	4.66116	3.87919e-06	0.000192793	3.95636
chr6	109440724	109443919	3196	ENSG00000135587.9	protein_coding	SMPD2	0.381419	0.299989	0.46285	2.65154	4.65861	3.92508e-06	0.000194439	3.98903
chr1	186375838	186421378	45541	ENSG00000157181.16	protein_coding	ODR4	-0.385653	-0.515379	-0.255927	4.43275	-4.65116	4.06455e-06	0.000200044	4.00654
chrX	49074433	49101170	26738	ENSG00000196998.19	protein_coding	WDR45	0.311306	0.152158	0.470455	5.32115	4.65001	4.08653e-06	0.000200477	3.95128
chr7	140672945	140696261	23317	ENSG00000133597.11	protein_coding	ADCK2	0.332485	0.255645	0.409326	4.52648	4.64861	4.11341e-06	0.000201147	3.98498
chr11	809965	812880	2916	ENSG00000177600.9	protein_coding	RPLP2	0.368361	0.138673	0.598049	7.66726	4.64697	4.14504e-06	0.000202044	3.88448
chr2	203328280	203447728	119449	ENSG00000138443.17	protein_coding	ABI2	-0.258446	-0.43739	-0.0795014	7.79914	-4.64618	4.16033e-06	0.000202141	3.88764
chr2	72887382	72892158	4777	ENSG00000116096.6	protein_coding	SPR	0.684134	0.591127	0.777142	5.28229	4.64385	4.20805e-06	0.000203809	3.93247
chr15	65442463	65517704	75242	ENSG00000074603.19	protein_coding	DPP8	-0.348022	-0.483913	-0.212132	5.92537	-4.63897	4.303e-06	0.000207089	3.91005
chr19	55635459	55645623	10165	ENSG00000171425.10	protein_coding	ZNF581	0.506737	0.305331	0.708143	3.16784	4.63786	4.32521e-06	0.000207501	3.94291
chr19	3630183	3700468	70286	ENSG00000186111.11	protein_coding	PIP5K1C	0.442426	0.340557	0.544295	6.94989	4.63601	4.36351e-06	0.00020868	3.84686
chr11	67468174	67491154	22981	ENSG00000110711.11	protein_coding	AIP	0.399194	0.278061	0.520327	5.35636	4.62907	4.50632e-06	0.000213496	3.85824
chr1	248810446	248825915	15470	ENSG00000175137.11	protein_coding	SH3BP5L	0.306065	0.0996116	0.512519	5.61493	4.62685	4.55327e-06	0.000214449	3.8432
chr5	151181052	151224093	43042	ENSG00000198624.13	protein_coding	CCDC69	0.364137	0.248244	0.48003	5.39808	4.62678	4.55464e-06	0.000214449	3.8643
chr19	8321158	8323340	2183	ENSG00000233927.5	protein_coding	RPS28	0.48551	0.218024	0.752995	7.22371	4.62444	4.60584e-06	0.00021566	3.78802
chr2	174395730	174429575	33846	ENSG00000144306.15	protein_coding	SCRN3	-0.420695	-0.502541	-0.33885	4.47174	-4.6236	4.62261e-06	0.00021566	3.88709
chr1	51354263	51519266	165004	ENSG00000085832.17	protein_coding	EPS15	-0.273861	-0.365447	-0.182275	7.61051	-4.62328	4.62952e-06	0.00021566	3.79326
chr2	108449191	108509415	60225	ENSG00000135968.21	protein_coding	GCC2	-0.369893	-0.565041	-0.174744	5.30431	-4.62259	4.64452e-06	0.00021566	3.85752
chr3	138347648	138405534	57887	ENSG00000158186.13	protein_coding	MRAS	0.408944	0.193152	0.624736	9.57973	4.62171	4.66355e-06	0.00021566	3.77938
chr1	150218417	150236156	17740	ENSG00000143401.15	protein_coding	ANP32E	-0.290056	-0.41125	-0.168863	6.66168	-4.62162	4.66544e-06	0.00021566	3.79124
chr5	179110853	179345461	234609	ENSG00000087116.16	protein_coding	ADAMTS2	0.611197	0.193021	1.02937	2.44267	4.61687	4.76964e-06	0.000218853	3.80348
chr19	6210381	6279975	69595	ENSG00000130382.9	protein_coding	MLLT1	0.361384	0.185933	0.536836	6.76173	4.61675	4.77234e-06	0.000218853	3.76306
chr3	50329782	50340980	11199	ENSG00000068028.18	protein_coding	RASSF1	0.346458	0.251672	0.441244	4.63888	4.61651	4.77769e-06	0.000218853	3.83945
chr2	241675747	241686944	11198	ENSG00000168393.13	protein_coding	DTYMK	0.356085	0.115007	0.597162	3.88304	4.61291	4.85834e-06	0.000221296	3.84548
chr19	54155161	54159721	4561	ENSG00000105617.4	protein_coding	LENG1	0.448308	-0.142617	1.03923	2.25923	4.61283	4.86013e-06	0.000221296	3.74685
chr11	1469457	1501247	31791	ENSG00000182208.14	protein_coding	MOB2	0.435817	0.176308	0.695326	5.10545	4.61151	4.89044e-06	0.000222011	3.79148
chr19	7515292	7521025	5734	ENSG00000198816.7	protein_coding	ZNF358	0.664884	0.505812	0.823955	5.87144	4.6108	4.90893e-06	0.000222188	3.75834
chr19	49659569	49665875	6307	ENSG00000126456.16	protein_coding	IRF3	0.365738	0.197565	0.533911	5.1594	4.6041	5.06111e-06	0.000228396	3.75881
chr3	151085697	151437072	351376	ENSG00000144893.12	protein_coding	MED12L	-0.370499	-0.499163	-0.241836	3.91666	-4.60175	5.11663e-06	0.000230218	3.80058
chr4	76949751	77040384	90634	ENSG00000138758.12	protein_coding	SEPTIN11	-0.293543	-0.424268	-0.162819	7.58566	-4.60014	5.15489e-06	0.000230792	3.69013
chr11	35251205	35420063	168859	ENSG00000110436.13	protein_coding	SLC1A2	-0.644552	-0.780196	-0.508909	11.4243	-4.60001	5.15974e-06	0.000230792	3.69934
chr6	34236873	34246231	9359	ENSG00000137309.20	protein_coding	HMGA1	0.325914	0.210445	0.441383	5.50278	4.59773	5.2128e-06	0.000231387	3.71856
chr11	65576046	65592650	16605	ENSG00000173442.13	protein_coding	EHBP1L1	0.398784	0.240487	0.55708	4.44102	4.59749	5.21868e-06	0.000231387	3.77302
chr7	55951793	56000181	48389	ENSG00000146729.10	protein_coding	NIPSNAP2	-0.436603	-0.675234	-0.197973	6.53846	-4.59571	5.26259e-06	0.000232655	3.69865
chr2	238100340	238133287	32948	ENSG00000144488.15	protein_coding	ESPNL	1.27506	1.12746	1.42266	-2.08112	4.59283	5.3326e-06	0.000235067	2.51805
chr19	38211006	38229714	18709	ENSG00000011332.21	protein_coding	DPF1	0.357373	0.220913	0.493832	4.75774	4.58949	5.41558e-06	0.000236875	3.72064
chr13	94436811	94479682	42872	ENSG00000080166.16	protein_coding	DCT	-0.753309	-0.855279	-0.651339	0.927695	-4.5893	5.42034e-06	0.000236875	3.39652
chr22	50674415	50733298	58884	ENSG00000251322.9	protein_coding	SHANK3	0.388961	0.273511	0.504411	7.23034	4.58763	5.46269e-06	0.000238042	3.62984
chr11	66480013	66509657	29645	ENSG00000254986.7	protein_coding	DPP3	0.337855	0.171323	0.504387	3.74206	4.58648	5.49162e-06	0.000238615	3.736
chr17	82018702	82024107	5406	ENSG00000169689.15	protein_coding	CENPX	0.42257	0.208475	0.636664	5.05443	4.58576	5.51017e-06	0.000238615	3.68052
chr3	122384176	122412334	28159	ENSG00000114023.15	protein_coding	FAM162A	-0.283997	-0.494995	-0.0729987	6.65211	-4.58525	5.52291e-06	0.000238615	3.64097
chr14	53036745	53153323	116579	ENSG00000100523.16	protein_coding	DDHD1	-0.272939	-0.418763	-0.127115	5.17497	-4.5831	5.57805e-06	0.000239849	3.69095
chr14	105300563	105398147	97585	ENSG00000179364.14	protein_coding	PACS2	0.310255	0.193871	0.426639	7.12133	4.58291	5.58302e-06	0.000239849	3.61168
chr14	101561351	101563452	2102	ENSG00000197406.7	protein_coding	DIO3	0.78399	0.648029	0.919951	0.997144	4.58148	5.61998e-06	0.000240757	3.32918
chr19	51097606	51108409	10804	ENSG00000142544.7	protein_coding	CTU1	0.664084	0.494961	0.833207	2.04337	4.57969	5.66678e-06	0.00024208	3.60352
chr10	7818505	8016631	198127	ENSG00000165632.8	protein_coding	TAF3	0.319074	-0.183414	0.821561	5.19154	4.57841	5.70016e-06	0.000242824	3.64988
chr12	123918660	123972831	54172	ENSG00000119242.9	protein_coding	CCDC92	0.273573	0.0500514	0.497095	6.86089	4.57732	5.72905e-06	0.000243373	3.59527
chr11	75434640	75525941	91302	ENSG00000158555.15	protein_coding	GDPD5	0.412473	0.283214	0.541732	3.88462	4.57563	5.774e-06	0.000244049	3.68697
chr3	49907160	49930173	23014	ENSG00000164077.14	protein_coding	MON1A	0.375207	0.185482	0.564932	4.41996	4.57551	5.77708e-06	0.000244049	3.67266
chr7	6637318	6658279	20962	ENSG00000205903.7	protein_coding	ZNF316	0.339117	-0.0331093	0.711344	5.46423	4.57384	5.82189e-06	0.000244906	3.61509
chr22	38734725	38794143	59419	ENSG00000100242.15	protein_coding	SUN2	0.518266	0.185039	0.851494	7.46129	4.57313	5.84281e-06	0.000244906	3.57247
chr14	103562960	103607523	44564	ENSG00000256053.9	protein_coding	COA8	0.333776	0.231418	0.436135	4.52632	4.57295	5.84566e-06	0.000244906	3.65408
chr14	80197526	80387757	190232	ENSG00000211448.13	protein_coding	DIO2	-0.658318	-0.798042	-0.518594	7.10705	-4.56936	5.94635e-06	0.00024844	3.55986
chr11	64606174	64723197	117024	ENSG00000110076.19	protein_coding	NRXN2	0.287581	0.148391	0.426772	7.3001	4.56696	6.0093e-06	0.00024995	3.54178
chr2	73385758	73625166	239409	ENSG00000116127.20	protein_coding	ALMS1	-0.282495	-0.445941	-0.11905	4.29641	-4.56674	6.01536e-06	0.00024995	3.64241
chrX	154010506	154019902	9397	ENSG00000184216.14	protein_coding	IRAK1	0.354715	0.0586671	0.650763	5.84952	4.56521	6.05817e-06	0.000250074	3.56532
chr19	3052910	3063107	10198	ENSG00000104964.15	protein_coding	TLE5	0.295209	0.16749	0.422928	9.41456	4.56443	6.07994e-06	0.000250074	3.53117
chr4	108742048	108763054	21007	ENSG00000164089.9	protein_coding	ETNPPL	-0.63984	-0.789534	-0.490145	7.74564	-4.56453	6.0801e-06	0.000250074	3.54286
chr8	85107215	85146080	38866	ENSG00000133739.16	protein_coding	LRRCC1	-0.409281	-0.91246	0.0938979	4.2288	-4.56374	6.09928e-06	0.000250074	3.63134
chr19	56132599	56160893	28295	ENSG00000167685.15	protein_coding	ZNF444	0.385483	0.229736	0.54123	5.53709	4.56369	6.10058e-06	0.000250074	3.56676
chr11	65261920	65305589	43670	ENSG00000014138.9	protein_coding	POLA2	0.509244	0.4297	0.588788	1.51423	4.5612	6.17106e-06	0.000251926	3.44489
chr1	27392622	27395814	3193	ENSG00000181773.7	protein_coding	GPR3	-0.690209	-0.797506	-0.582911	1.27373	-4.56092	6.17888e-06	0.000251926	3.3484
chr16	58231157	58283836	52680	ENSG00000103021.9	protein_coding	CCDC113	-0.471979	-0.791059	-0.152899	4.23351	-4.56006	6.20348e-06	0.000252253	3.62195
chr9	84668551	85027054	358504	ENSG00000148053.17	protein_coding	NTRK2	-0.489739	-0.609499	-0.369978	10.3413	-4.55811	6.25991e-06	0.000253668	3.51041
chr1	11674480	11691650	17171	ENSG00000116670.15	protein_coding	MAD2L2	0.363356	0.0382789	0.688434	4.42763	4.55768	6.27164e-06	0.000253668	3.59254
chr20	2835314	2841190	5877	ENSG00000132635.17	protein_coding	PCED1A	0.379026	-0.214868	0.972919	5.51053	4.55625	6.31298e-06	0.000254662	3.53694
chr19	55576774	55580848	4075	ENSG00000218891.5	protein_coding	ZNF579	0.445493	0.338668	0.552317	3.25148	4.55338	6.39693e-06	0.000257367	3.59332
chr19	41860255	41872925	12671	ENSG00000105372.8	protein_coding	RPS19	0.348177	0.236521	0.459832	8.58842	4.54937	6.51588e-06	0.000260402	3.46182
chr3	52410660	52423641	12982	ENSG00000010318.21	protein_coding	PHF7	-0.541056	-0.820428	-0.261683	1.71869	-4.54865	6.53759e-06	0.000260402	3.37219
chr22	41244779	41286187	41409	ENSG00000100401.20	protein_coding	RANGAP1	0.402812	0.161566	0.644058	7.30677	4.54489	6.65177e-06	0.000263933	3.44605
chr19	48170680	48197620	26941	ENSG00000185453.13	protein_coding	ZSWIM9	0.348218	0.22782	0.468616	5.73579	4.54446	6.66427e-06	0.000263933	3.48002
chr17	44308413	44318670	10258	ENSG00000108309.14	protein_coding	RUNDC3A	0.352934	0.00856981	0.697298	8.38035	4.54168	6.74983e-06	0.000265249	3.42926
chr3	52401008	52410008	9001	ENSG00000163930.10	protein_coding	BAP1	0.308528	0.0967388	0.520317	8.03562	4.53933	6.82303e-06	0.000267435	3.41728
chr15	69452814	69456205	3392	ENSG00000137818.12	protein_coding	RPLP1	0.373645	0.2546	0.492691	8.33159	4.53504	6.95836e-06	0.000272038	3.39952
chr17	6057807	6124427	66621	ENSG00000179314.15	protein_coding	WSCD1	0.365474	0.0685619	0.662386	6.44074	4.53244	7.04179e-06	0.000273892	3.40669
chr10	100996618	101007836	11219	ENSG00000107816.17	protein_coding	LZTS2	0.396836	0.248232	0.545441	5.67141	4.53001	7.12101e-06	0.000276266	3.41929
chr19	14950033	15022990	72958	ENSG00000105143.13	protein_coding	SLC1A6	0.53937	0.385781	0.692959	2.63545	4.52831	7.17606e-06	0.000277693	3.45921
chr1	220748225	220784815	36591	ENSG00000117791.16	protein_coding	MTARC2	-0.368285	-0.55998	-0.17659	4.31908	-4.52664	7.23129e-06	0.000279121	3.48026
chr15	74782080	74803197	21118	ENSG00000103653.17	protein_coding	CSK	0.410377	0.257297	0.563457	4.53617	4.52365	7.33078e-06	0.000282244	3.44354
chr3	127672935	127680926	7992	ENSG00000114626.18	protein_coding	ABTB1	0.367311	0.234148	0.500475	5.56313	4.52063	7.4326e-06	0.000285356	3.38294
chr10	7788147	7807815	19669	ENSG00000165629.20	protein_coding	ATP5F1C	-0.318814	-0.486646	-0.150982	6.96031	-4.52014	7.44913e-06	0.000285356	3.36911
chr9	136327476	136359605	32130	ENSG00000160360.13	protein_coding	GPSM1	0.451428	0.338603	0.564253	4.95348	4.51836	7.51089e-06	0.00028635	3.40244
chr19	797075	812327	15253	ENSG00000011304.22	protein_coding	PTBP1	0.364399	0.173815	0.554982	5.26801	4.51828	7.51273e-06	0.00028635	3.38608
chr12	111766887	111817532	50646	ENSG00000111275.13	protein_coding	ALDH2	-0.354482	-0.789615	0.0806524	8.82141	-4.51703	7.55564e-06	0.000287265	3.32357
chr12	132489551	132585188	95638	ENSG00000112787.14	protein_coding	FBRSL1	0.334298	0.208666	0.459931	5.27077	4.51598	7.592e-06	0.000287697	3.37673
chr3	167239843	167407874	168032	ENSG00000169064.13	protein_coding	ZBBX	-0.867069	-0.946803	-0.787335	1.5211	-4.51539	7.6126e-06	0.000287697	3.23439
chr6	132296055	132401475	105421	ENSG00000079931.15	protein_coding	MOXD1	-0.54582	-1.0127	-0.0789393	3.60508	-4.51507	7.62374e-06	0.000287697	3.43499
chr16	1997654	2009821	12168	ENSG00000167962.14	protein_coding	ZNF598	0.401199	0.290336	0.512062	3.36401	4.51397	7.66193e-06	0.000288422	3.43197
chr2	233059967	233207903	147937	ENSG00000168918.14	protein_coding	INPP5D	0.530221	0.272065	0.788376	4.66504	4.51276	7.70554e-06	0.000289348	3.40551
chr15	74630558	74696292	65735	ENSG00000179151.13	protein_coding	EDC3	0.2891	0.0444957	0.533703	5.72678	4.506	7.9455e-06	0.000297624	3.31603
chr19	7903843	7914478	10636	ENSG00000076984.18	protein_coding	MAP2K7	0.318058	0.0991764	0.53694	4.55375	4.50397	8.01942e-06	0.000298522	3.36094
chr19	40576853	40591399	14547	ENSG00000160410.15	protein_coding	SHKBP1	0.480363	0.118023	0.842704	3.35914	4.50378	8.0263e-06	0.000298522	3.38981
chr7	128392277	128410252	17976	ENSG00000106348.18	protein_coding	IMPDH1	0.382136	0.279926	0.484345	4.72249	4.50344	8.03879e-06	0.000298522	3.35638
chr2	99181152	99199561	18410	ENSG00000185414.20	protein_coding	MRPL30	-0.284552	-0.39512	-0.173983	4.64753	-4.50226	8.08216e-06	0.000299059	3.36517
chr19	5916139	5978142	62004	ENSG00000031823.14	protein_coding	RANBP3	0.283408	0.124725	0.442092	5.79501	4.49175	8.47768e-06	0.000312176	3.25292
chr1	231332753	231337852	5100	ENSG00000116903.7	protein_coding	EXOC8	-0.438693	-0.6302	-0.247186	3.12989	-4.49051	8.52569e-06	0.000313185	3.32162
chr11	64270062	64289500	19439	ENSG00000173264.15	protein_coding	GPR137	0.482295	0.334923	0.629666	5.49957	4.48792	8.62817e-06	0.000315805	3.24615
chr2	241551424	241574131	22708	ENSG00000176720.6	protein_coding	BOK	0.633693	0.49122	0.776166	5.72877	4.48729	8.65501e-06	0.000315805	3.23516
chr5	65625004	65666233	41230	ENSG00000113597.18	protein_coding	TRAPPC13	-0.393225	-0.907583	0.121134	4.13671	-4.48705	8.66054e-06	0.000315805	3.31781
chr2	75646783	75690851	44069	ENSG00000115364.14	protein_coding	MRPL19	-0.25625	-0.407941	-0.104558	5.37041	-4.48655	8.68007e-06	0.000315805	3.26759
chr19	47778585	47784686	6102	ENSG00000178980.15	protein_coding	SELENOW	0.311729	0.200522	0.422936	9.89901	4.48507	8.73861e-06	0.000317176	3.1954
chr4	140257286	140385728	128443	ENSG00000153130.18	protein_coding	SCOC	-0.453841	-0.717776	-0.189905	6.58289	-4.48457	8.75972e-06	0.000317185	3.23177
chr19	17555649	17583162	27514	ENSG00000130309.11	protein_coding	COLGALT1	0.413278	0.143557	0.683	5.38407	4.48241	8.84542e-06	0.000318801	3.23641
chr17	50693198	50707914	14717	ENSG00000154945.7	protein_coding	ANKRD40	0.338403	0.181252	0.495554	8.90454	4.48237	8.84627e-06	0.000318801	3.17618
chr1	43978943	43991170	12228	ENSG00000117411.18	protein_coding	B4GALT2	0.329073	0.205771	0.452374	6.74027	4.48136	8.88697e-06	0.000319511	3.17777
chr16	57471922	57487327	15406	ENSG00000125170.11	protein_coding	DOK4	0.369454	0.29103	0.447878	4.27418	4.48075	8.91142e-06	0.000319634	3.27798
chr3	124761948	124901418	139471	ENSG00000082781.12	protein_coding	ITGB5	0.392065	0.306582	0.477548	6.35559	4.48022	8.93368e-06	0.000319679	3.18815
chr16	31201486	31203450	1965	ENSG00000103490.14	protein_coding	PYCARD	0.812836	0.678923	0.946748	0.788881	4.47943	8.96499e-06	0.000320046	2.96888
chr19	11164270	11197791	33522	ENSG00000197256.11	protein_coding	KANK2	0.33369	-0.116751	0.784132	5.90663	4.47775	9.03365e-06	0.000321742	3.1942
chr3	9792495	9807101	14607	ENSG00000241553.13	protein_coding	ARPC4	0.263119	0.155695	0.370543	6.83367	4.47594	9.10791e-06	0.000322874	3.15362
chr1	61681046	61725423	44378	ENSG00000162604.12	protein_coding	TM2D1	-0.342802	-0.591418	-0.094185	4.48751	-4.47468	9.16e-06	0.000323966	3.25766
chr3	170888418	170908644	20227	ENSG00000163577.8	protein_coding	EIF5A2	-0.453681	-0.86436	-0.0430021	3.54696	-4.47307	9.22696e-06	0.000325577	3.26208
chr10	102644479	102658318	13840	ENSG00000171206.15	protein_coding	TRIM8	0.372857	0.225006	0.520707	7.24017	4.47147	9.2946e-06	0.000326225	3.13135
chr15	32765544	33194714	429171	ENSG00000248905.10	protein_coding	FMN1	-0.537142	-0.65003	-0.424254	3.22578	-4.4711	9.30968e-06	0.000326225	3.25273
chr10	97849843	97871580	21738	ENSG00000155265.11	protein_coding	GOLGA7B	0.361048	0.2053	0.516795	7.68958	4.46862	9.4146e-06	0.000328559	3.1179
chr1	77779624	77879539	99916	ENSG00000180488.15	protein_coding	MIGA1	-0.418838	-0.730264	-0.107411	4.87776	-4.46851	9.41948e-06	0.000328559	3.21475
chr19	15235519	15332545	97027	ENSG00000141867.19	protein_coding	BRD4	0.278574	-0.105276	0.662423	6.42866	4.4668	9.49267e-06	0.000330256	3.12507
chr19	17951293	18000085	48793	ENSG00000105642.16	protein_coding	KCNN1	0.422241	0.232937	0.611546	6.29212	4.46638	9.51159e-06	0.000330256	3.12963
chr13	113759226	113816995	57770	ENSG00000184497.13	protein_coding	TMEM255B	0.594071	0.355109	0.833034	1.84504	4.4653	9.55707e-06	0.000330791	3.10026
chr8	90001405	90053633	52229	ENSG00000104325.7	protein_coding	DECR1	-0.324604	-0.783016	0.133808	6.51745	-4.46499	9.57048e-06	0.000330791	3.12879
chr16	30833626	30894302	60677	ENSG00000099385.12	protein_coding	BCL7C	0.389013	0.267526	0.5105	4.74963	4.45919	9.82446e-06	0.000338799	3.15819
chrX	304529	318819	14291	ENSG00000178605.13	protein_coding	GTPBP6	0.470582	0.36465	0.576513	-1.51803	4.4577	9.89078e-06	0.000339913	3.12292
chr1	42456117	42473385	17269	ENSG00000127125.9	protein_coding	PPCS	-0.374504	-0.521819	-0.227188	4.64053	-4.45746	9.90145e-06	0.000339913	3.17938
chr8	60516936	60623644	106709	ENSG00000104388.15	protein_coding	RAB2A	-0.311288	-0.625353	0.00277631	6.80781	-4.45101	1.01939e-05	0.00034838	3.08155
chr3	136250340	136337896	87557	ENSG00000114054.14	protein_coding	PCCB	-0.38545	-0.720105	-0.0507959	5.37217	-4.44869	1.03011e-05	0.000351255	3.11831
chr12	48813794	48828941	15148	ENSG00000167535.8	protein_coding	CACNB3	0.343707	0.242187	0.445226	6.29701	4.44531	1.04589e-05	0.000353833	3.04988
chr19	47475150	47484265	9116	ENSG00000118162.14	protein_coding	KPTN	0.42756	0.224135	0.630985	3.73399	4.44516	1.04662e-05	0.000353833	3.14598
chr19	41998321	42069498	71178	ENSG00000105737.9	protein_coding	GRIK5	0.327482	0.116893	0.53807	5.22282	4.44508	1.04698e-05	0.000353833	3.08369
chr11	75399515	75422280	22766	ENSG00000149273.15	protein_coding	RPS3	0.275391	0.0309543	0.519827	9.55733	4.44393	1.05241e-05	0.000354568	3.01899
chr9	136807943	136841187	33245	ENSG00000196642.19	protein_coding	RABL6	0.355062	-0.0776993	0.787823	5.98805	4.44364	1.05382e-05	0.000354568	3.04175
chr16	30524004	30526821	2818	ENSG00000169957.10	protein_coding	ZNF768	0.401753	0.240836	0.56267	5.07876	4.44038	1.06939e-05	0.000359012	3.0715
chr11	119415476	119424985	9510	ENSG00000154096.14	protein_coding	THY1	0.392101	0.261046	0.523155	8.60128	4.43894	1.07633e-05	0.000360546	2.99952
chr10	133394094	133422520	28427	ENSG00000148824.19	protein_coding	MTG1	0.49734	0.315056	0.679624	3.03107	4.43678	1.08683e-05	0.000362718	3.10874
chr7	44143213	44198170	54958	ENSG00000106633.18	protein_coding	GCK	0.524124	0.312508	0.73574	3.03636	4.43663	1.08758e-05	0.000362718	3.10635
chr11	61799627	61829318	29692	ENSG00000149485.19	protein_coding	FADS1	-0.464938	-0.819037	-0.11084	7.2994	-4.43577	1.09198e-05	0.000363388	2.99321
chr1	1253909	1273864	19956	ENSG00000160087.21	protein_coding	UBE2J2	0.305809	0.0321724	0.579446	4.50349	4.43316	1.10467e-05	0.000366809	3.06956
chr22	29306582	29312785	6204	ENSG00000185340.15	protein_coding	GAS2L1	0.50196	0.321683	0.682238	5.68787	4.43192	1.11113e-05	0.000366918	3.00168
chr2	189441446	189475552	34107	ENSG00000115368.10	protein_coding	WDR75	-0.262751	-0.383101	-0.142401	4.95632	-4.43173	1.11179e-05	0.000366918	3.0578
chr11	64269830	64284704	14875	ENSG00000002330.14	protein_coding	BAD	0.44018	0.150361	0.73	5.28057	4.43166	1.11224e-05	0.000366918	3.01464
chr1	150149183	150164720	15538	ENSG00000023902.14	protein_coding	PLEKHO1	0.355065	0.228015	0.482114	6.7412	4.43038	1.11853e-05	0.000368195	2.96425
chr8	74320613	74518007	197395	ENSG00000104381.14	protein_coding	GDAP1	-0.443506	-0.871381	-0.0156307	5.73139	-4.42986	1.12125e-05	0.000368293	3.02659
chr9	131289459	131359022	69564	ENSG00000160539.6	protein_coding	PLPP7	0.345452	0.133154	0.55775	3.72104	4.42855	1.12776e-05	0.000369634	3.07985
chrX	134796395	134854835	58441	ENSG00000156500.16	protein_coding	PABIR3	-0.441478	-0.609106	-0.27385	1.99825	-4.42701	1.13558e-05	0.000371035	2.95641
chr11	62670273	62673686	3414	ENSG00000204922.5	protein_coding	UQCC3	0.477069	0.108691	0.845448	2.71153	4.42667	1.1373e-05	0.000371035	3.05515
chr19	55591376	55601970	10595	ENSG00000179943.8	protein_coding	FIZ1	0.34293	0.227572	0.458288	5.83376	4.42458	1.148e-05	0.000372894	2.96644
chr11	65089324	65111862	22539	ENSG00000149823.9	protein_coding	VPS51	0.345121	0.228594	0.461648	5.31602	4.42363	1.15294e-05	0.000372894	2.98613
chr6	159890988	159917447	26460	ENSG00000130368.7	protein_coding	MAS1	-0.89452	-1.05192	-0.737125	0.944589	-4.42337	1.15425e-05	0.000372894	2.77743
chr21	46188141	46228824	40684	ENSG00000160285.15	protein_coding	LSS	0.35698	0.248918	0.465041	6.89077	4.42325	1.15487e-05	0.000372894	2.93617
chr9	128729786	128772414	42629	ENSG00000160445.11	protein_coding	ZER1	0.307114	0.197939	0.416289	6.94923	4.42188	1.16201e-05	0.000374403	2.93186
chr1	165662216	165698863	36648	ENSG00000143149.12	protein_coding	ALDH9A1	-0.335523	-0.402871	-0.268174	6.80853	-4.42132	1.16493e-05	0.000374551	2.94699
chr11	47617315	47642607	25293	ENSG00000109919.10	protein_coding	MTCH2	-0.315251	-0.4431	-0.187403	6.10745	-4.42024	1.17059e-05	0.000375577	2.96471
chr19	10115014	10119918	4905	ENSG00000130811.12	protein_coding	EIF3G	0.272099	-0.0229513	0.56715	5.73669	4.41951	1.17443e-05	0.000376015	2.94934
chr19	14147743	14206187	58445	ENSG00000072071.16	protein_coding	ADGRL1	0.333623	-0.0185007	0.685748	7.63388	4.41799	1.18245e-05	0.000377788	2.90532
chr19	46774883	46788594	13712	ENSG00000105281.12	protein_coding	SLC1A5	0.761548	0.562551	0.960545	2.62072	4.41612	1.19249e-05	0.000379713	2.99764
chr1	48295373	48472208	176836	ENSG00000132122.12	protein_coding	SPATA6	-0.313156	-0.662428	0.0361166	3.96956	-4.41592	1.19347e-05	0.000379713	3.02557
chr3	126342635	126357408	14774	ENSG00000163884.4	protein_coding	KLF15	0.478428	0.0713032	0.885552	5.71769	4.4153	1.19706e-05	0.00038006	2.93386
chr19	2269509	2273490	3982	ENSG00000104904.12	protein_coding	OAZ1	0.281881	0.168024	0.395738	8.19656	4.41456	1.20073e-05	0.000380276	2.89033
chr19	17267376	17281249	13874	ENSG00000105393.16	protein_coding	BABAM1	0.29554	0.190675	0.400405	5.65652	4.41419	1.20274e-05	0.000380276	2.9295
chr5	65563236	65587549	24314	ENSG00000113593.12	protein_coding	PPWD1	-0.272296	-0.615139	0.0705473	4.30303	-4.41354	1.20624e-05	0.000380593	3.00821
chr17	21284672	21315232	30561	ENSG00000034152.19	protein_coding	MAP2K3	0.428865	0.292	0.56573	4.08444	4.41253	1.2117e-05	0.000381523	3.00073
chr14	73958010	74019399	61390	ENSG00000187097.13	protein_coding	ENTPD5	-0.423424	-0.53705	-0.309799	4.04976	-4.41005	1.2252e-05	0.000384563	3.00148
chr19	13144058	13150383	6326	ENSG00000104915.15	protein_coding	STX10	0.421233	0.283218	0.559247	4.86979	4.40984	1.22641e-05	0.000384563	2.94967
chr16	56429133	56452199	23067	ENSG00000167005.14	protein_coding	NUDT21	-0.372275	-0.54149	-0.203061	5.00617	-4.40782	1.23746e-05	0.000387229	2.9649
chr7	74289407	74405935	116529	ENSG00000106665.16	protein_coding	CLIP2	0.378263	0.179045	0.577481	7.64224	4.40679	1.24326e-05	0.000388244	2.85604
chr10	124397303	124418976	21674	ENSG00000065154.12	protein_coding	OAT	-0.383252	-0.505981	-0.260522	6.8099	-4.40515	1.25232e-05	0.000389961	2.89975
chr12	132768914	132829078	60165	ENSG00000090615.15	protein_coding	GOLGA3	0.269347	0.139281	0.399414	6.64515	4.40419	1.2577e-05	0.000389961	2.85901
chr6	52977948	52995304	17357	ENSG00000170899.11	protein_coding	GSTA4	-0.317324	-0.42247	-0.212179	5.59131	-4.40416	1.25788e-05	0.000389961	2.92759
chrX	3604340	3713649	109310	ENSG00000183943.6	protein_coding	PRKX	0.365971	0.23262	0.499322	5.47079	4.40396	1.25902e-05	0.000389961	2.91125
chr19	39433137	39435949	2813	ENSG00000105193.9	protein_coding	RPS16	0.315528	0.0723154	0.558741	8.51484	4.40321	1.26322e-05	0.00039028	2.8417
chr16	30407414	30431108	23695	ENSG00000179965.12	protein_coding	ZNF771	0.42294	0.320409	0.525472	4.05725	4.40287	1.26518e-05	0.00039028	2.967
chr3	184259213	184261553	2341	ENSG00000163888.4	protein_coding	CAMK2N2	0.351534	0.15529	0.547778	5.33604	4.39881	1.28828e-05	0.000395802	2.88483
chr1	107140007	107484923	344917	ENSG00000162631.20	protein_coding	NTNG1	-0.361761	-0.645928	-0.0775935	3.5766	-4.3954	1.30807e-05	0.000401072	2.94699
chrX	37836757	37847571	10815	ENSG00000165169.11	protein_coding	DYNLT3	-0.418122	-0.604362	-0.231883	5.34984	-4.38944	1.34331e-05	0.000410222	2.87723
chr1	52927276	53051698	124423	ENSG00000116171.19	protein_coding	SCP2	-0.30774	-0.391741	-0.223739	6.58169	-4.38813	1.35113e-05	0.00041116	2.82021
chr22	45308968	45341955	32988	ENSG00000100376.12	protein_coding	FAM118A	0.599237	0.511916	0.686559	4.70928	4.38809	1.35179e-05	0.00041116	2.88111
chr16	370788	387113	16326	ENSG00000129925.11	protein_coding	PGAP6	0.372249	0.262799	0.481699	3.70213	4.38636	1.36182e-05	0.000413384	2.90762
chr6	122443351	122471807	28457	ENSG00000111897.7	protein_coding	SERINC1	-0.375473	-0.601468	-0.149477	8.94445	-4.38527	1.36845e-05	0.000414569	2.77298
chr11	64340204	64357534	17331	ENSG00000168071.22	protein_coding	CCDC88B	0.565704	0.458886	0.672521	3.11982	4.3847	1.37191e-05	0.000414792	2.90267
chr3	33150043	33218810	68768	ENSG00000173705.9	protein_coding	SUSD5	-0.516735	-0.63743	-0.396041	3.45453	-4.38299	1.38241e-05	0.000416312	2.89293
chr14	30622291	30737694	115404	ENSG00000092108.22	protein_coding	SCFD1	-0.270994	-0.360503	-0.181485	5.33822	-4.38201	1.3884e-05	0.000417288	2.84488
chr12	14774383	14778002	3620	ENSG00000246705.4	protein_coding	H2AJ	0.31658	0.0668605	0.5663	3.1899	4.38013	1.40011e-05	0.000419978	2.88392
chr2	65227788	65271253	43466	ENSG00000138071.14	protein_coding	ACTR2	-0.390012	-0.671911	-0.108113	7.25736	-4.3761	1.42544e-05	0.000426735	2.75799
chr1	85318481	85578363	259883	ENSG00000153904.21	protein_coding	DDAH1	-0.303575	-0.556084	-0.0510652	8.46683	-4.3741	1.43809e-05	0.000428831	2.72379
chr22	43166622	43187134	20513	ENSG00000100304.13	protein_coding	TTLL12	0.305491	-0.23467	0.845653	4.94207	4.3734	1.44258e-05	0.000429331	2.7999
chr17	15999784	16045015	45232	ENSG00000011295.16	protein_coding	TTC19	-0.285245	-0.424063	-0.146427	6.06997	-4.37278	1.44657e-05	0.000429676	2.76734
chr4	183659267	183713594	54328	ENSG00000168538.16	protein_coding	TRAPPC11	-0.316695	-0.604778	-0.0286107	4.68845	-4.3717	1.45349e-05	0.000430443	2.83008
chr20	34516414	34540958	24545	ENSG00000125971.17	protein_coding	DYNLRB1	0.416119	0.282206	0.550033	5.15317	4.37113	1.45732e-05	0.000430443	2.77566
chr16	629239	634117	4879	ENSG00000127578.7	protein_coding	WFIKKN1	0.831174	0.683793	0.978555	0.378285	4.37072	1.45986e-05	0.000430443	2.48135
chr6	31765590	31777328	11739	ENSG00000204396.11	protein_coding	VWA7	-0.58252	-0.992836	-0.172203	0.658337	-4.37034	1.46233e-05	0.000430443	2.55342
chr19	10486125	10503558	17434	ENSG00000079999.14	protein_coding	KEAP1	0.287721	0.124317	0.451125	6.29084	4.36948	1.46789e-05	0.000430443	2.72416
chr1	145824088	145844402	20315	ENSG00000186141.9	protein_coding	POLR3C	-0.293653	-0.432141	-0.155164	4.15368	-4.36935	1.46873e-05	0.000430443	2.83456
chrX	81202102	81298547	96446	ENSG00000131171.13	protein_coding	SH3BGRL	-0.367167	-0.454569	-0.279764	6.68424	-4.36932	1.46896e-05	0.000430443	2.74275
chr19	9835257	9849689	14433	ENSG00000127445.14	protein_coding	PIN1	0.315244	0.106973	0.523514	6.46677	4.36728	1.48227e-05	0.000433252	2.71012
chr7	113116718	113118560	1843	ENSG00000214194.9	protein_coding	SMIM30	-0.302238	-0.502659	-0.101816	5.14992	-4.36698	1.48425e-05	0.000433252	2.77905
chr9	112380080	112472405	92326	ENSG00000119471.15	protein_coding	HSDL2	-0.398551	-0.516089	-0.281013	6.56157	-4.36526	1.49579e-05	0.000434799	2.71111
chr8	132120859	132481095	360237	ENSG00000184156.17	protein_coding	KCNQ3	-0.416526	-0.517015	-0.316037	6.61977	-4.36491	1.49812e-05	0.000434799	2.73511
chr9	135499984	135504673	4690	ENSG00000122140.11	protein_coding	MRPS2	0.383808	0.188844	0.578773	4.94742	4.36314	1.50978e-05	0.000435994	2.75421
chr8	143597831	143603224	5394	ENSG00000179886.6	protein_coding	TIGD5	0.476683	0.241494	0.711872	3.14854	4.36266	1.51297e-05	0.000435994	2.81282
chr5	177086905	177098144	11240	ENSG00000160867.15	protein_coding	FGFR4	0.809096	0.520853	1.09734	0.23851	4.36255	1.51371e-05	0.000435994	2.42371
chr12	21501781	21518408	16628	ENSG00000111711.10	protein_coding	GOLT1B	-0.394852	-0.733621	-0.0560837	4.36029	-4.36084	1.5252e-05	0.000438472	2.79664
chr20	50794894	50877177	82284	ENSG00000124243.19	protein_coding	BCAS4	0.321011	0.0937785	0.548244	3.70833	4.35976	1.53254e-05	0.000439751	2.79904
chr19	48748011	48755390	7380	ENSG00000174951.12	protein_coding	FUT1	0.471143	0.369741	0.572544	3.08159	4.35414	1.57114e-05	0.00044998	2.76799
chr1	22636628	22639678	3051	ENSG00000173372.17	protein_coding	C1QA	0.914796	0.701094	1.1285	4.81298	4.35352	1.57614e-05	0.000450563	2.72908
chr6	37482938	37499893	16956	ENSG00000198937.9	protein_coding	CCDC167	0.377692	0.00631179	0.749072	4.42941	4.35267	1.58138e-05	0.000451212	2.73635
chr14	74019349	74082863	63515	ENSG00000119636.16	protein_coding	BBOF1	-0.37846	-0.593624	-0.163296	2.92425	-4.35096	1.59335e-05	0.000453777	2.7461
chr1	109616104	109632051	15948	ENSG00000116337.20	protein_coding	AMPD2	0.269205	-0.200974	0.739383	6.60789	4.34869	1.60943e-05	0.000457499	2.63272
chr17	82031678	82034204	2527	ENSG00000169750.9	protein_coding	RAC3	0.443723	0.1644	0.723046	3.13766	4.34718	1.62024e-05	0.000459712	2.7523
chr4	82430590	82461177	30588	ENSG00000145293.16	protein_coding	ENOPH1	-0.255743	-0.608398	0.0969109	6.51504	-4.34646	1.6254e-05	0.00046029	2.63946
chr11	67056847	67072017	15171	ENSG00000173156.7	protein_coding	RHOD	0.786634	0.632516	0.940753	0.494366	4.34605	1.62833e-05	0.00046029	2.41843
chr9	133459965	133470848	10884	ENSG00000160325.15	protein_coding	CACFD1	0.417591	0.111067	0.724116	4.20486	4.34544	1.63271e-05	0.000460671	2.72229
chr12	88049016	88142099	93084	ENSG00000198707.17	protein_coding	CEP290	-0.326945	-0.435426	-0.218465	4.83536	-4.3442	1.6417e-05	0.000462351	2.69494
chr1	112619805	112671616	51812	ENSG00000116489.13	protein_coding	CAPZA1	-0.251829	-0.425591	-0.0780669	6.10835	-4.34169	1.65997e-05	0.000466634	2.6502
chr4	2247432	2262109	14678	ENSG00000123933.17	protein_coding	MXD4	0.451709	0.250588	0.652829	6.07205	4.33908	1.67956e-05	0.00046884	2.60324
chr1	44405194	44651724	246531	ENSG00000187147.18	protein_coding	RNF220	0.298721	0.185051	0.412391	7.80514	4.33877	1.6815e-05	0.00046884	2.57776
chr10	97498924	97571206	72283	ENSG00000165886.5	protein_coding	UBTD1	0.535525	0.399223	0.671828	3.05026	4.33854	1.68324e-05	0.00046884	2.7179
chr17	4997950	5028401	30452	ENSG00000129250.12	protein_coding	KIF1C	0.468948	0.36723	0.570666	9.40115	4.33706	1.69445e-05	0.0004711	2.57402
chr7	2558972	2614733	55762	ENSG00000106012.18	protein_coding	IQCE	0.283624	0.135739	0.431509	6.35293	4.33548	1.7061e-05	0.000472845	2.58251
chr7	30651942	30700129	48188	ENSG00000106113.19	protein_coding	CRHR2	-0.766117	-0.869895	-0.662339	0.654417	-4.33536	1.70694e-05	0.000472845	2.43887
chr11	106075501	106098699	23199	ENSG00000149313.11	protein_coding	AASDHPPT	-0.404928	-0.646588	-0.163268	5.88712	-4.33371	1.71943e-05	0.000475438	2.63685
chrX	44523639	44542859	19221	ENSG00000069509.6	protein_coding	FUNDC1	-0.300258	-0.469722	-0.130793	5.13013	-4.33173	1.73447e-05	0.000478727	2.64984
chr9	129738331	129753042	14712	ENSG00000148344.11	protein_coding	PTGES	0.508435	0.332939	0.68393	2.7472	4.33039	1.74478e-05	0.000480698	2.66127
chr9	120855651	120894896	39246	ENSG00000119403.15	protein_coding	PHF19	0.311309	0.015755	0.606862	5.66969	4.32886	1.75652e-05	0.000482742	2.58109
chr19	1609290	1652615	43326	ENSG00000071564.17	protein_coding	TCF3	0.368729	-0.0529	0.790358	4.54227	4.3286	1.75854e-05	0.000482742	2.63783
chr5	31532287	31555053	22767	ENSG00000082213.18	protein_coding	C5orf22	-0.38811	-0.545005	-0.231216	3.80447	-4.32652	1.77476e-05	0.000486316	2.67046
chr12	133181409	133214832	33424	ENSG00000090612.22	protein_coding	ZNF268	-0.322461	-0.426002	-0.21892	4.0789	-4.32584	1.78004e-05	0.000486885	2.6571
chr6	96521595	96555276	33682	ENSG00000014123.10	protein_coding	UFL1	-0.407922	-0.754116	-0.0617279	4.51361	-4.32541	1.7834e-05	0.00048693	2.64569
chr1	155247205	155255483	8279	ENSG00000160767.21	protein_coding	FAM189B	0.307267	0.16053	0.454003	5.46602	4.32151	1.81425e-05	0.000494466	2.5636
chr5	72320367	72368395	48029	ENSG00000049883.15	protein_coding	PTCD2	-0.256419	-0.381141	-0.131698	3.95186	-4.3191	1.8336e-05	0.000497952	2.63683
chr12	6570082	6614524	44443	ENSG00000111642.16	protein_coding	CHD4	0.334777	0.162873	0.506682	5.08458	4.31791	1.84319e-05	0.000499667	2.55518
chr7	24796540	24981634	185095	ENSG00000070882.13	protein_coding	OSBPL3	-0.400695	-0.491023	-0.310367	4.00639	-4.31504	1.86659e-05	0.000504211	2.61969
chr11	112086824	112120016	33193	ENSG00000204370.13	protein_coding	SDHD	-0.300533	-0.425358	-0.175709	5.28271	-4.31338	1.88022e-05	0.000506623	2.56429
chr11	112025408	112064404	38997	ENSG00000150768.17	protein_coding	DLAT	-0.326653	-0.432949	-0.220356	4.8482	-4.31217	1.89019e-05	0.00050733	2.58205
chr19	1275530	1279244	3715	ENSG00000228300.14	protein_coding	FAM174C	0.63139	0.559826	0.702953	2.55814	4.31202	1.89148e-05	0.00050733	2.60047
chr3	12514934	12561059	46126	ENSG00000225526.6	protein_coding	MKRN2OS	0.72625	0.47406	0.97844	0.768372	4.31127	1.89773e-05	0.000508112	2.31739
chr7	100602363	100608175	5813	ENSG00000106333.13	protein_coding	PCOLCE	0.510722	0.447678	0.573767	2.7314	4.31047	1.90436e-05	0.000508989	2.59412
chr9	6215786	6257983	42198	ENSG00000137033.12	protein_coding	IL33	-0.742021	-0.955886	-0.528156	4.03676	-4.30675	1.93631e-05	0.00051662	2.58721
chr19	49906825	49929763	22939	ENSG00000213024.12	protein_coding	NUP62	0.254279	0.0734522	0.435106	5.07024	4.30617	1.94061e-05	0.000516862	2.52448
chr19	10543895	10553418	9524	ENSG00000130734.10	protein_coding	ATG4D	0.426846	0.281398	0.572293	4.08795	4.30459	1.95406e-05	0.000518627	2.56056
chr16	30024427	30052978	28552	ENSG00000149926.13	protein_coding	TLCD3B	0.495644	0.206315	0.784973	4.0233	4.30102	1.98506e-05	0.000524854	2.55691
chr2	202912214	202988263	76050	ENSG00000138380.18	protein_coding	CARF	-0.435744	-0.720778	-0.150711	3.52185	-4.30043	1.99005e-05	0.000524854	2.56792
chr5	43287470	43313512	26043	ENSG00000112972.15	protein_coding	HMGCS1	-0.439156	-0.58353	-0.294782	6.62789	-4.30024	1.99194e-05	0.000524854	2.45764
chr12	4720400	4851927	131528	ENSG00000130035.9	protein_coding	GALNT8	0.329028	0.225964	0.432092	5.37323	4.29988	1.99478e-05	0.000524854	2.48368
chr19	15107401	15114985	7585	ENSG00000105137.13	protein_coding	SYDE1	0.445659	0.109784	0.781534	3.64032	4.29904	2.00217e-05	0.00052589	2.55931
chr17	81822361	81833302	10942	ENSG00000225663.8	protein_coding	MCRIP1	0.522262	0.364276	0.680248	5.7439	4.29601	2.02948e-05	0.000531689	2.43402
chr19	54200809	54249003	48195	ENSG00000170889.14	protein_coding	RPS9	0.357228	0.270844	0.443613	8.1155	4.29574	2.03124e-05	0.000531689	2.39782
chr16	87949244	88077318	128075	ENSG00000172530.21	protein_coding	BANP	0.472284	0.368531	0.576037	3.50964	4.29528	2.03538e-05	0.000531856	2.54618
chr13	38349849	38363619	13771	ENSG00000120686.12	protein_coding	UFM1	-0.281883	-0.51488	-0.0488874	6.31663	-4.29437	2.04348e-05	0.000533057	2.43336
chr11	111878935	111885975	7041	ENSG00000137720.8	protein_coding	C11orf1	-0.290588	-0.440104	-0.141072	4.09086	-4.29387	2.04795e-05	0.000533308	2.53179
chr1	155610205	155614951	4747	ENSG00000125459.17	protein_coding	MSTO1	-0.358932	-0.508519	-0.209345	3.16851	-4.29078	2.07582e-05	0.000539642	2.52968
chr5	178204533	178211163	6631	ENSG00000197451.12	protein_coding	HNRNPAB	0.259825	0.0715843	0.448065	5.9513	4.28982	2.08447e-05	0.000540966	2.42132
chr19	45349837	45370918	21082	ENSG00000104884.17	protein_coding	ERCC2	0.290729	0.0302835	0.551174	4.8877	4.28929	2.08933e-05	0.000541303	2.46086
chr9	137255327	137273542	18216	ENSG00000188986.9	protein_coding	NELFB	0.329053	0.168555	0.489551	5.69719	4.28726	2.10797e-05	0.000544278	2.40576
chr14	74056847	74084492	27646	ENSG00000119711.13	protein_coding	ALDH6A1	-0.413699	-0.584982	-0.242415	8.46234	-4.28654	2.1148e-05	0.000545117	2.36432
chr19	55385932	55403250	17319	ENSG00000108107.15	protein_coding	RPL28	0.343035	0.266811	0.419258	8.08105	4.28484	2.13035e-05	0.000548196	2.35347
chr13	95801580	96053482	251903	ENSG00000102595.20	protein_coding	UGGT2	-0.416682	-0.733828	-0.099536	3.78005	-4.28414	2.1368e-05	0.000548927	2.50135
chr19	42247569	42255128	7560	ENSG00000105722.10	protein_coding	ERF	0.397221	0.249716	0.544726	4.06468	4.28195	2.15734e-05	0.000552337	2.47259
chr19	19063994	19113030	49037	ENSG00000181035.14	protein_coding	SLC25A42	0.332137	-0.02785	0.692124	5.11138	4.28144	2.16217e-05	0.000552645	2.41665
chr11	73675638	73761137	85500	ENSG00000175582.20	protein_coding	RAB6A	-0.264783	-0.38239	-0.147176	8.03125	-4.28099	2.16637e-05	0.000552787	2.35045
chr16	3725054	3880713	155660	ENSG00000005339.15	protein_coding	CREBBP	0.270529	0.155072	0.385986	6.2025	4.27925	2.18291e-05	0.000556074	2.36495
chr16	67660946	67662774	1829	ENSG00000102981.10	protein_coding	PARD6A	0.428466	0.190899	0.666032	4.46771	4.2786	2.18913e-05	0.000556728	2.43704
chr12	102836889	102958410	121522	ENSG00000171759.10	protein_coding	PAH	-0.649481	-0.770694	-0.528268	2.64584	-4.27819	2.19297e-05	0.000556772	2.44268
chr1	229516582	229558707	42126	ENSG00000135776.5	protein_coding	ABCB10	-0.339665	-0.49916	-0.180169	3.36786	-4.27445	2.22898e-05	0.000564033	2.46572
chr12	6462237	6470677	8441	ENSG00000139190.17	protein_coding	VAMP1	-0.383858	-0.525869	-0.241846	6.32329	-4.27258	2.24736e-05	0.000567371	2.35926
chr4	173331376	173334432	3057	ENSG00000164104.12	protein_coding	HMGB2	-0.347618	-0.565596	-0.129641	5.08887	-4.27234	2.24964e-05	0.000567371	2.39405
chr10	114938195	114977676	39482	ENSG00000165832.6	protein_coding	TRUB1	-0.436408	-0.781326	-0.0914897	3.71387	-4.27189	2.25404e-05	0.000567485	2.45275
chr1	42430329	42456253	25925	ENSG00000066185.13	protein_coding	ZMYND12	-0.548511	-0.751488	-0.345535	2.60746	-4.27153	2.25755e-05	0.000567485	2.42627
chr1	228208044	228378876	170833	ENSG00000154358.23	protein_coding	OBSCN	0.433226	0.260498	0.605953	3.10013	4.2696	2.27654e-05	0.000569772	2.44417
chr16	1510427	1612072	101646	ENSG00000187535.14	protein_coding	IFT140	0.33201	0.184031	0.479988	4.14485	4.26902	2.28234e-05	0.000569772	2.42376
chr17	75776434	75785893	9460	ENSG00000132475.10	protein_coding	H3-3B	-0.274886	-0.837026	0.287253	8.41939	-4.26897	2.28281e-05	0.000569772	2.28955
chr19	1941172	1981338	40167	ENSG00000133275.16	protein_coding	CSNK1G2	0.385803	0.0721879	0.699418	4.48282	4.26793	2.29317e-05	0.000569772	2.40169
chr11	18529609	18588747	59139	ENSG00000151116.17	protein_coding	UEVLD	-0.294734	-0.51454	-0.0749287	4.21301	-4.26792	2.29332e-05	0.000569772	2.42449
chr11	64851642	64888296	36655	ENSG00000110047.18	protein_coding	EHD1	0.375539	0.022401	0.728676	5.0012	4.26777	2.29477e-05	0.000569772	2.36485
chr13	48053323	48095131	41809	ENSG00000136146.15	protein_coding	MED4	-0.268537	-0.460307	-0.0767672	5.28547	-4.26756	2.29686e-05	0.000569772	2.37406
chr17	74326210	74355820	29611	ENSG00000196169.15	protein_coding	KIF19	0.812857	0.46908	1.15663	3.10562	4.26728	2.30037e-05	0.000569772	2.43731
chr20	31944337	31952046	7710	ENSG00000088356.6	protein_coding	PDRG1	0.282624	-0.114638	0.679887	5.11055	4.26632	2.30928e-05	0.000570244	2.35378
chr1	163068775	163076802	8028	ENSG00000117152.14	protein_coding	RGS4	-0.552246	-0.973926	-0.130566	6.87246	-4.26634	2.30977e-05	0.000570244	2.34245
chr15	53978201	54628707	650507	ENSG00000137766.18	protein_coding	UNC13C	-0.588521	-0.758942	-0.4181	6.51783	-4.26594	2.31402e-05	0.000570366	2.33023
chr19	3506311	3538334	32024	ENSG00000105325.15	protein_coding	FZR1	0.340298	0.22184	0.458757	4.7524	4.26448	2.32782e-05	0.00057284	2.3651
chr3	113964137	114056594	92458	ENSG00000163617.11	protein_coding	CCDC191	-0.512662	-0.646592	-0.378732	3.08523	-4.26395	2.33318e-05	0.000573231	2.41887
chr12	54575387	54588659	13273	ENSG00000135447.17	protein_coding	PPP1R1A	0.326877	0.168317	0.485436	6.00456	4.26265	2.34641e-05	0.000574626	2.29646
chr10	103493979	103592552	98574	ENSG00000107954.10	protein_coding	NEURL1	0.373925	0.0866397	0.661211	6.54334	4.26151	2.35827e-05	0.000576602	2.28155
chr2	10302889	10427617	124729	ENSG00000115756.13	protein_coding	HPCAL1	0.371008	0.123541	0.618474	6.73521	4.2607	2.36657e-05	0.000577228	2.27168
chr2	26173088	26189663	16576	ENSG00000157833.13	protein_coding	GAREM2	0.505166	0.39838	0.611952	6.97554	4.25808	2.39416e-05	0.000582565	2.2516
chr4	44678420	44700928	22509	ENSG00000151806.14	protein_coding	GUF1	-0.294202	-0.4654	-0.123004	5.07684	-4.25548	2.4206e-05	0.000586359	2.33047
chr5	71579531	71658706	79176	ENSG00000131844.17	protein_coding	MCCC2	-0.322298	-0.464771	-0.179825	5.42428	-4.25541	2.42132e-05	0.000586359	2.3254
chr2	68041130	68110948	69819	ENSG00000197223.12	protein_coding	C1D	-0.400988	-0.542655	-0.259321	3.90931	-4.25349	2.44154e-05	0.000589379	2.37925
chr22	40410281	40636719	226439	ENSG00000196588.20	protein_coding	MRTFA	0.268924	0.131018	0.406831	5.36068	4.25279	2.44898e-05	0.000590239	2.29123
chr14	50237563	50312229	74667	ENSG00000087299.12	protein_coding	L2HGDH	-0.324272	-0.425907	-0.222636	3.56688	-4.24629	2.519e-05	0.000605197	2.35544
chr9	83623049	83644130	21082	ENSG00000148057.16	protein_coding	IDNK	-0.386561	-0.488862	-0.284259	4.12379	-4.2459	2.52323e-05	0.000605257	2.33954
chr21	42974510	43033931	59422	ENSG00000160199.15	protein_coding	PKNOX1	0.269825	-0.0389088	0.578558	4.83213	4.24513	2.53159e-05	0.000605893	2.29367
chr12	122983480	123151090	167611	ENSG00000090975.14	protein_coding	PITPNM2	0.311833	0.13518	0.488486	5.44237	4.24493	2.53385e-05	0.000605893	2.25644
chr3	195863364	195911945	48582	ENSG00000061938.21	protein_coding	TNK2	0.410532	0.336318	0.484747	7.08169	4.24298	2.55559e-05	0.000610045	2.19083
chr5	177456608	177474401	17794	ENSG00000113758.13	protein_coding	DBN1	0.280517	0.15894	0.402093	6.09953	4.24262	2.55924e-05	0.000610045	2.21421
chrX	104166453	104195902	29450	ENSG00000123575.9	protein_coding	FAM199X	-0.279207	-0.423872	-0.134543	6.3983	-4.23896	2.60016e-05	0.000617443	2.2174
chr22	50185913	50199598	13686	ENSG00000170638.10	protein_coding	TRABD	0.517219	0.337997	0.696441	2.48977	4.23875	2.60245e-05	0.000617443	2.31303
chr1	75724431	75787575	63145	ENSG00000117054.15	protein_coding	ACADM	-0.33681	-0.593261	-0.0803593	5.89594	-4.23544	2.64e-05	0.000625375	2.22079
chr15	41493393	41503551	10159	ENSG00000137825.11	protein_coding	ITPKA	0.483972	0.30571	0.662234	4.71014	4.23484	2.64719e-05	0.000626104	2.25806
chr22	43151547	43163242	11696	ENSG00000100300.18	protein_coding	TSPO	0.531847	0.22022	0.843475	3.36906	4.23286	2.66965e-05	0.000630436	2.30145
chr11	45885651	45906465	20815	ENSG00000121653.11	protein_coding	MAPK8IP1	0.302354	0.122114	0.482595	7.59778	4.22971	2.70609e-05	0.00063805	2.1335
chr11	2444684	2849105	404422	ENSG00000053918.18	protein_coding	KCNQ1	0.721313	0.494951	0.947675	0.520583	4.22891	2.71552e-05	0.000639283	1.95695
chr3	123897305	123961408	64104	ENSG00000175455.16	protein_coding	CCDC14	-0.378332	-0.477882	-0.278782	4.14095	-4.2279	2.72738e-05	0.000640683	2.27167
chr19	47220822	47232766	11945	ENSG00000105327.18	protein_coding	BBC3	0.482481	0.3231	0.641861	1.47986	4.22749	2.73216e-05	0.000640683	2.16368
chr17	63928740	63932336	3597	ENSG00000007312.13	protein_coding	CD79B	0.963871	0.759699	1.16804	-2.15832	4.22722	2.73537e-05	0.000640683	1.23585
chr17	8188345	8190180	1836	ENSG00000196544.8	protein_coding	BORCS6	0.378078	0.236747	0.519408	3.21437	4.22697	2.73832e-05	0.000640683	2.28059
chr2	241492670	241509730	17061	ENSG00000115694.15	protein_coding	STK25	0.268434	0.057141	0.479726	6.51614	4.21896	2.83445e-05	0.000660128	2.10527
chr5	159263290	159286036	22747	ENSG00000164332.8	protein_coding	UBLCP1	-0.441733	-0.558714	-0.324751	4.49515	-4.21302	2.90792e-05	0.000676203	2.2035
chr17	19377721	19383544	5824	ENSG00000166484.20	protein_coding	MAPK7	0.33607	-0.0704145	0.742555	3.18031	4.21264	2.9126e-05	0.000676256	2.22518
chr14	96797304	96954846	157543	ENSG00000100749.9	protein_coding	VRK1	-0.356217	-0.568939	-0.143494	3.22651	-4.20944	2.95293e-05	0.000684575	2.21218
chrX	1336616	1382689	46074	ENSG00000185291.12	protein_coding	IL3RA	0.801488	0.454373	1.1486	-2.24014	4.20904	2.95802e-05	0.000684711	1.82776
chr1	232805416	232809929	4514	ENSG00000212916.6	protein_coding	MAP10	-0.917158	-1.61538	-0.218938	0.313466	-4.20815	2.96941e-05	0.000685263	1.82362
chr20	38805697	38923024	117328	ENSG00000101445.10	protein_coding	PPP1R16B	0.300748	0.194829	0.406667	8.54165	4.20541	3.00459e-05	0.00069062	2.03577
chr9	137191617	137204193	12577	ENSG00000176058.13	protein_coding	TPRN	0.515105	0.349709	0.680501	4.79256	4.20475	3.01375e-05	0.00069062	2.12231
chr6	158168350	158199344	30995	ENSG00000272047.3	protein_coding	GTF2H5	-0.288471	-0.369381	-0.20756	5.81351	-4.20453	3.01598e-05	0.00069062	2.08466
chr6	85449584	85495791	46208	ENSG00000135318.12	protein_coding	NT5E	-0.511178	-0.767194	-0.255161	4.26891	-4.20433	3.0188e-05	0.00069062	2.17749
chr14	105248533	105251093	2561	ENSG00000184887.14	protein_coding	BTBD6	0.314234	0.20254	0.425928	6.87011	4.20422	3.01987e-05	0.00069062	2.03856
chr8	144266453	144268481	2029	ENSG00000260428.3	protein_coding	SCX	0.843167	0.708117	0.978217	-0.931563	4.20253	3.04195e-05	0.000694624	1.58397
chr3	46694528	46710886	16359	ENSG00000181585.7	protein_coding	TMIE	0.539296	0.350169	0.728423	3.90224	4.20183	3.05139e-05	0.000695466	2.16356
chr12	21437615	21471250	33636	ENSG00000121350.16	protein_coding	PYROXD1	-0.459973	-0.771599	-0.148346	3.02752	-4.20155	3.05478e-05	0.000695466	2.17692
chr1	153974269	153977674	3406	ENSG00000143543.15	protein_coding	JTB	0.39634	0.100542	0.692138	4.67001	4.19964	3.07983e-05	0.000699411	2.11686
chr5	119037772	119249138	211367	ENSG00000172869.15	protein_coding	DMXL1	-0.374228	-0.510387	-0.23807	4.89526	-4.19953	3.08131e-05	0.000699411	2.12881
chr7	100428790	100434118	5329	ENSG00000146834.14	protein_coding	MEPCE	0.27215	0.0481784	0.496122	5.98857	4.19486	3.14367e-05	0.000711442	2.02537
chr19	18607430	18621039	13610	ENSG00000105696.9	protein_coding	TMEM59L	0.33907	0.200684	0.477456	7.23955	4.19199	3.18261e-05	0.000718856	1.98796
chr19	48637946	48646187	8242	ENSG00000063180.9	protein_coding	CA11	0.280481	0.165561	0.395402	9.0495	4.19174	3.18588e-05	0.000718856	1.98042
chr5	134524312	134583230	58919	ENSG00000043143.22	protein_coding	JADE2	0.332103	0.240947	0.42326	6.17554	4.19095	3.19674e-05	0.000720237	2.01603
chr16	69311350	69326939	15590	ENSG00000132612.16	protein_coding	VPS4A	0.291605	0.126441	0.456769	6.80581	4.18979	3.2126e-05	0.000721671	1.97724
chr10	3066333	3137718	71386	ENSG00000067057.18	protein_coding	PFKP	0.417972	0.0777051	0.758239	6.74022	4.18804	3.23726e-05	0.000726139	1.99241
chr7	74199652	74229834	30183	ENSG00000086730.17	protein_coding	LAT2	0.671869	0.182068	1.16167	4.07943	4.18652	3.25876e-05	0.000726715	2.10738
chr19	17859910	17864153	4244	ENSG00000105640.13	protein_coding	RPL18A	0.351432	0.0771954	0.625669	7.15465	4.1856	3.27095e-05	0.000726715	1.95617
chr2	241637213	241673857	36645	ENSG00000168397.17	protein_coding	ATG4B	0.30466	0.105184	0.504135	5.5886	4.18547	3.2726e-05	0.000726715	2.00955
chr7	151081085	151083493	2409	ENSG00000164897.14	protein_coding	TMUB1	0.406536	0.017618	0.795454	3.40754	4.18542	3.27328e-05	0.000726715	2.11816
chr8	66432492	66468907	36416	ENSG00000147576.17	protein_coding	ADHFE1	-0.558351	-0.705752	-0.41095	3.52471	-4.18349	3.30066e-05	0.000731727	2.11088
chr3	125446650	125520202	73553	ENSG00000114520.11	protein_coding	SNX4	-0.450436	-0.639198	-0.261675	4.29289	-4.18208	3.32039e-05	0.000735028	2.08998
chr20	34872146	34927962	55817	ENSG00000131069.20	protein_coding	ACSS2	0.256931	0.0688213	0.445041	5.92975	4.17743	3.38701e-05	0.000747599	1.96823
chr4	147637785	147684163	46379	ENSG00000164169.13	protein_coding	PRMT9	-0.345602	-0.578052	-0.113153	3.04944	-4.17685	3.39537e-05	0.000748359	2.08257
chr22	39529093	39532761	3669	ENSG00000187051.9	protein_coding	RPS19BP1	0.349176	0.0751578	0.623194	5.78953	4.17594	3.40873e-05	0.000749185	1.95467
chr12	110627841	110704950	77110	ENSG00000122986.14	protein_coding	HVCN1	0.470985	0.262238	0.679731	4.83269	4.17594	3.40897e-05	0.000749185	2.01765
chr17	81228277	81239091	10815	ENSG00000167302.11	protein_coding	TEPSIN	0.431811	-0.0688376	0.93246	3.6557	4.17519	3.41958e-05	0.000749784	2.07034
chr19	55485188	55487568	2381	ENSG00000090971.5	protein_coding	NAT14	0.358668	0.255258	0.462077	5.33525	4.17505	3.42156e-05	0.000749784	1.97371
chr8	144841042	144853736	12695	ENSG00000170619.10	protein_coding	COMMD5	0.292304	0.077893	0.506716	4.05452	4.17123	3.47785e-05	0.000761024	2.03888
chr1	26900238	26946871	46634	ENSG00000090273.14	protein_coding	NUDC	0.277992	0.180693	0.375291	7.63084	4.16977	3.49957e-05	0.000764677	1.89195
chr2	69396113	69437628	41516	ENSG00000169599.13	protein_coding	NFU1	-0.278042	-0.359481	-0.196603	4.9259	-4.16883	3.51357e-05	0.000766633	2.00364
chr19	41956681	41959321	2641	ENSG00000105404.11	protein_coding	RABAC1	0.462457	0.284866	0.640048	2.14215	4.16849	3.51862e-05	0.000766636	2.01434
chr16	680224	682870	2647	ENSG00000103266.11	protein_coding	STUB1	0.339117	0.136786	0.541448	7.1091	4.16705	3.54039e-05	0.000770276	1.88313
chr12	123383773	123409353	25581	ENSG00000183955.13	protein_coding	KMT5A	0.277083	0.178072	0.376093	5.53941	4.16616	3.55375e-05	0.000770976	1.93227
chr1	166839447	166856359	16913	ENSG00000143157.12	protein_coding	POGK	0.295067	0.168635	0.421498	7.42477	4.16576	3.55986e-05	0.000771202	1.87831
chr3	52245759	52250599	4841	ENSG00000164088.18	protein_coding	PPM1M	0.271747	0.154575	0.38892	5.40242	4.16505	3.57062e-05	0.000772076	1.94123
chr9	95099054	95426796	327743	ENSG00000158169.13	protein_coding	FANCC	0.574962	0.435823	0.714101	2.5337	4.16464	3.5768e-05	0.000772076	2.01385
chr2	175923882	176002839	78958	ENSG00000144320.14	protein_coding	LNPK	-0.29998	-0.394816	-0.205144	4.83304	-4.16422	3.58325e-05	0.000772076	1.99155
chrX	136848004	136880764	32761	ENSG00000147274.14	protein_coding	RBMX	-0.270288	-0.398653	-0.141924	6.4955	-4.16416	3.5842e-05	0.000772076	1.90261
chr19	2427638	2456959	29322	ENSG00000176619.13	protein_coding	LMNB2	0.320225	0.214072	0.426379	4.1383	4.16145	3.62585e-05	0.000778841	1.9971
chr20	36306336	36528637	222302	ENSG00000080845.19	protein_coding	DLGAP4	0.270286	0.0851323	0.455439	6.3324	4.1601	3.64665e-05	0.000781625	1.88476
chr10	72216000	72235860	19861	ENSG00000166295.9	protein_coding	ANAPC16	0.265302	0.17619	0.354415	7.07227	4.15782	3.68215e-05	0.00078649	1.85085
chr11	65044818	65058553	13736	ENSG00000168060.16	protein_coding	NAALADL1	0.653681	0.526787	0.780575	1.02225	4.15596	3.7114e-05	0.000791627	1.81463
chr17	41754604	41786931	32328	ENSG00000173801.17	protein_coding	JUP	0.453015	0.293448	0.612582	4.59856	4.15482	3.72972e-05	0.000791978	1.93639
chr22	46267961	46294008	26048	ENSG00000075234.17	protein_coding	TTC38	0.335151	0.213865	0.456437	4.13833	4.15437	3.7366e-05	0.000791978	1.96929
chr3	52316319	52400492	84174	ENSG00000114841.18	protein_coding	DNAH1	-0.454811	-0.799758	-0.109864	3.66849	-4.15421	3.73909e-05	0.000791978	1.98829
chr16	3012923	3014505	1583	ENSG00000213937.4	protein_coding	CLDN9	0.795766	0.707621	0.88391	1.87558	4.15354	3.75017e-05	0.00079322	1.9526
chr9	114155537	114312511	156975	ENSG00000196739.15	protein_coding	COL27A1	0.490024	0.373645	0.606403	3.89283	4.15295	3.75956e-05	0.000794102	1.97735
chr16	1984193	1987749	3557	ENSG00000127554.13	protein_coding	GFER	0.308978	0.161934	0.456023	4.71567	4.14817	3.83633e-05	0.000805841	1.90802
chr19	55635016	55643470	8455	ENSG00000213015.9	protein_coding	ZNF580	0.319147	0.15937	0.478923	5.58344	4.14718	3.85245e-05	0.000808111	1.84988
chr7	151057210	151076526	19317	ENSG00000164889.15	protein_coding	SLC4A2	0.389868	0.293707	0.48603	4.54151	4.14644	3.86465e-05	0.000809553	1.91259
chr1	159826811	159837492	10682	ENSG00000158714.11	protein_coding	SLAMF8	1.22248	1.10636	1.33861	0.653647	4.145	3.88908e-05	0.000812711	1.70876
chr19	36034984	36054739	19756	ENSG00000161277.11	protein_coding	THAP8	0.304205	0.114807	0.493603	3.16349	4.14487	3.89041e-05	0.000812711	1.96583
chr19	39125770	39182816	57047	ENSG00000130669.17	protein_coding	PAK4	0.419243	0.249993	0.588493	3.92387	4.14195	3.93893e-05	0.000821719	1.93167
chr7	151238764	151277896	39133	ENSG00000082014.17	protein_coding	SMARCD3	0.279401	0.157855	0.400947	7.5891	4.14137	3.94854e-05	0.000822594	1.78002
chr1	71063291	71081289	17999	ENSG00000132485.14	protein_coding	ZRANB2	-0.291805	-0.381903	-0.201708	5.9253	-4.14063	3.96094e-05	0.000824049	1.84523
chr16	67939750	67944131	4382	ENSG00000213398.8	protein_coding	LCAT	0.456808	0.262738	0.650879	3.54888	4.13976	3.97553e-05	0.000825955	1.93762
chr3	195514428	195543386	28959	ENSG00000184203.8	protein_coding	PPP1R2	-0.435992	-0.568653	-0.30333	4.9079	-4.13727	4.01806e-05	0.000832517	1.88455
chr7	6409126	6484190	75065	ENSG00000164535.15	protein_coding	DAGLB	0.313892	0.186703	0.441081	4.55257	4.13556	4.04689e-05	0.00083694	1.87651
chr12	120302316	120313249	10934	ENSG00000089163.4	protein_coding	SIRT4	0.573205	0.41979	0.72662	1.99996	4.13536	4.05042e-05	0.00083694	1.84858
chr9	137582081	137590512	8432	ENSG00000165724.6	protein_coding	ZMYND19	0.34187	0.179029	0.50471	3.93223	4.1343	4.06856e-05	0.000838137	1.90319
chr7	135926760	135977359	50600	ENSG00000105887.11	protein_coding	MTPN	-0.278638	-0.382751	-0.174525	7.59801	-4.13316	4.08833e-05	0.000840207	1.76882
chr14	34981957	35029686	47730	ENSG00000100883.13	protein_coding	SRP54	-0.312862	-0.433765	-0.191959	5.07717	-4.13213	4.10607e-05	0.000841991	1.86371
chr12	49188736	49274600	85865	ENSG00000167553.16	protein_coding	TUBA1C	0.502058	0.383472	0.620643	4.65456	4.13153	4.11726e-05	0.000841991	1.85716
chr12	95657807	95791189	133383	ENSG00000074527.13	protein_coding	NTN4	-0.484175	-0.607478	-0.360873	4.02955	-4.13142	4.11851e-05	0.000841991	1.90669
chr17	7856685	7885238	28554	ENSG00000183011.14	protein_coding	NAA38	0.390278	0.00687775	0.773679	5.23107	4.1314	4.11916e-05	0.000841991	1.80586
chr4	139015781	139045939	30159	ENSG00000151014.6	protein_coding	NOCT	-0.566064	-0.695696	-0.436432	0.966832	-4.1304	4.13637e-05	0.000842765	1.69257
chr3	46921726	46982010	60285	ENSG00000160799.12	protein_coding	CCDC12	0.299713	0.186747	0.412678	4.6164	4.13036	4.13695e-05	0.000842765	1.84484
chr5	111662621	111997464	334844	ENSG00000134986.14	protein_coding	NREP	-0.360532	-0.483994	-0.23707	6.43661	-4.13022	4.13957e-05	0.000842765	1.78909
chr3	48306842	48328341	21500	ENSG00000229453.2	protein_coding	SPINK8	0.900675	0.769097	1.03225	0.733592	4.12915	4.1583e-05	0.000843024	1.60635
chr8	56211686	56218809	7124	ENSG00000170791.18	protein_coding	CHCHD7	-0.298832	-0.506966	-0.090698	5.28606	-4.12888	4.16301e-05	0.000843024	1.8123
chr6	166922113	166957191	35079	ENSG00000026297.17	protein_coding	RNASET2	0.483831	0.372105	0.595557	5.17048	4.12769	4.18488e-05	0.000846326	1.80576
chr2	219279342	219286898	7557	ENSG00000135924.17	protein_coding	DNAJB2	0.410857	0.311659	0.510054	8.36577	4.1254	4.22498e-05	0.000853301	1.71725
chr9	6532467	6645729	113263	ENSG00000178445.10	protein_coding	GLDC	-0.294435	-0.700243	0.111372	4.78185	-4.12367	4.25555e-05	0.000857198	1.83994
chr19	58479512	58512413	32902	ENSG00000083807.10	protein_coding	SLC27A5	0.376791	0.247069	0.506512	4.35218	4.1227	4.2731e-05	0.000859594	1.82827
chr19	49877425	49888750	11326	ENSG00000104946.13	protein_coding	TBC1D17	0.256996	0.0908435	0.423148	5.99536	4.12007	4.32087e-05	0.000868056	1.73481
chr9	127397138	127408424	11287	ENSG00000136856.18	protein_coding	SLC2A8	0.341658	0.180444	0.502873	4.32435	4.11891	4.34196e-05	0.000869431	1.81721
chr6	104728094	104859919	131826	ENSG00000085382.12	protein_coding	HACE1	-0.363527	-0.495518	-0.231536	4.46581	-4.11871	4.34563e-05	0.000869431	1.83889
chr13	39038306	39050109	11804	ENSG00000188811.14	protein_coding	NHLRC3	-0.32371	-0.471191	-0.176228	3.97952	-4.11854	4.34886e-05	0.000869431	1.85218
chrX	40579372	40606848	27477	ENSG00000182220.15	protein_coding	ATP6AP2	-0.387266	-0.537789	-0.236742	6.60668	-4.11846	4.35059e-05	0.000869431	1.75769
chr16	66802875	66873256	70382	ENSG00000159593.15	protein_coding	NAE1	-0.278168	-0.390338	-0.165998	5.12572	-4.11811	4.35661e-05	0.000869492	1.79798
chr6	33291654	33298942	7289	ENSG00000237441.10	protein_coding	RGL2	0.314438	0.130261	0.498615	6.11476	4.11593	4.39683e-05	0.000875636	1.70797
chr9	133030675	133058503	27829	ENSG00000148308.18	protein_coding	GTF3C5	0.296503	0.130134	0.462871	5.54442	4.1152	4.41054e-05	0.000876803	1.73143
chr4	979073	993440	14368	ENSG00000145217.14	protein_coding	SLC26A1	0.70908	0.546011	0.872148	0.977811	4.11345	4.4432e-05	0.000879438	1.66131
chr15	35217345	35546193	328849	ENSG00000134146.12	protein_coding	DPH6	-0.600077	-0.752372	-0.447781	2.27727	-4.11235	4.46369e-05	0.000881607	1.80132
chr16	30957754	30984664	26911	ENSG00000099381.19	protein_coding	SETD1A	0.321135	0.180626	0.461645	4.40504	4.1117	4.47596e-05	0.000882884	1.78913
chr19	45890023	45902613	12591	ENSG00000176182.6	protein_coding	MYPOP	0.287258	0.1873	0.387217	5.21507	4.11083	4.49236e-05	0.000884971	1.73992
chr1	2050411	2185395	134985	ENSG00000067606.17	protein_coding	PRKCZ	0.258164	0.0219378	0.49439	6.68859	4.1105	4.49875e-05	0.000885084	1.6837
chr20	35626031	35664956	38926	ENSG00000214078.13	protein_coding	CPNE1	0.330805	0.214295	0.447315	5.71748	4.10416	4.62037e-05	0.000904333	1.68236
chr11	3826978	3840959	13982	ENSG00000177105.10	protein_coding	RHOG	0.376814	0.162674	0.590954	5.11903	4.10301	4.64285e-05	0.000906513	1.70358
chr22	42380407	42432403	51997	ENSG00000235568.7	protein_coding	NFAM1	0.539716	0.429433	0.649999	1.70497	4.10011	4.69961e-05	0.000916304	1.71625
chr4	169392809	169612627	219819	ENSG00000137601.17	protein_coding	NEK1	-0.267568	-0.602481	0.0673448	4.88813	-4.09713	4.7589e-05	0.000925491	1.7201
chr17	76136333	76141245	4913	ENSG00000129654.8	protein_coding	FOXJ1	1.01501	0.331492	1.69853	2.7502	4.09532	4.79683e-05	0.000930487	1.77586
chr12	69470349	69579793	109445	ENSG00000166225.9	protein_coding	FRS2	-0.276134	-0.509789	-0.0424793	5.3313	-4.0938	4.82581e-05	0.00093396	1.68175
chr16	66934444	66945096	10653	ENSG00000172831.14	protein_coding	CES2	-0.262908	-0.423999	-0.101817	5.47226	-4.09375	4.82702e-05	0.00093396	1.65932
chr1	52345723	52366205	20483	ENSG00000154222.15	protein_coding	CC2D1B	0.287217	-0.0188498	0.593284	5.23828	4.09342	4.83358e-05	0.000934043	1.6629
chr2	241315100	241354027	38928	ENSG00000168385.18	protein_coding	SEPTIN2	-0.271138	-0.49062	-0.0516555	9.00381	-4.09195	4.86349e-05	0.000938629	1.58805
chr9	127866486	127877675	11190	ENSG00000106992.19	protein_coding	AK1	0.360256	0.224451	0.496061	4.4724	4.09085	4.88607e-05	0.000941792	1.70078
chr9	123356170	123380324	24155	ENSG00000148204.12	protein_coding	CRB2	0.457841	0.119343	0.796338	5.31241	4.08998	4.90475e-05	0.000944196	1.64873
chr19	38403135	38409088	5954	ENSG00000130244.12	protein_coding	FAM98C	0.27941	-0.0501124	0.608933	4.8942	4.08816	4.94145e-05	0.000950057	1.66683
chr19	17405722	17433724	28003	ENSG00000141971.13	protein_coding	MVB12A	0.374165	0.286807	0.461524	3.21002	4.08779	4.94908e-05	0.000950323	1.75021
chr16	67674531	67719339	44809	ENSG00000141098.13	protein_coding	GFOD2	0.255026	0.151809	0.358244	5.18008	4.08745	4.95626e-05	0.000950502	1.66614
chr10	27504174	27543207	39034	ENSG00000099246.18	protein_coding	RAB18	-0.281869	-0.415743	-0.147994	6.43876	-4.085	5.00729e-05	0.000957872	1.61274
chr16	2025356	2039026	13671	ENSG00000065054.14	protein_coding	SLC9A3R2	0.502369	0.327337	0.677401	5.02591	4.08307	5.04909e-05	0.000962238	1.63974
chr19	1461143	1479219	18077	ENSG00000119559.17	protein_coding	C19orf25	0.449203	0.346133	0.552273	4.28125	4.08185	5.07423e-05	0.000965818	1.67521
chr19	3490821	3500674	9854	ENSG00000129932.10	protein_coding	DOHH	0.510579	0.109927	0.91123	3.31946	4.08089	5.09446e-05	0.000967249	1.71856
chr4	73052362	73069755	17394	ENSG00000163626.17	protein_coding	COX18	-0.349682	-0.504072	-0.195291	3.66077	-4.07952	5.12363e-05	0.000971573	1.71504
chr19	49850735	49860744	10010	ENSG00000104960.15	protein_coding	PTOV1	0.452126	0.212181	0.692072	7.19074	4.0777	5.16371e-05	0.000976878	1.53536
chr22	37634654	37656117	21464	ENSG00000100092.24	protein_coding	SH3BP1	0.533625	0.368798	0.698451	1.43179	4.07762	5.16445e-05	0.000976878	1.62335
chr19	2230084	2237704	7621	ENSG00000104886.12	protein_coding	PLEKHJ1	0.286965	0.103148	0.470782	4.89206	4.07698	5.17818e-05	0.000977226	1.62047
chr6	37630679	37699306	68628	ENSG00000112139.17	protein_coding	MDGA1	0.389872	0.0699313	0.709812	4.74583	4.07664	5.18557e-05	0.000977226	1.64602
chrX	119758588	119760202	1615	ENSG00000187808.5	protein_coding	SOWAHD	0.944163	0.804814	1.08351	-2.05033	4.07607	5.19808e-05	0.000978371	0.776812
chr11	1554051	1572271	18221	ENSG00000184545.11	protein_coding	DUSP8	0.386919	0.14329	0.630548	5.63635	4.07439	5.23513e-05	0.000984127	1.57415
chr20	48624252	48827999	203748	ENSG00000124126.14	protein_coding	PREX1	0.297067	0.0305415	0.563592	7.59026	4.07395	5.24426e-05	0.000984172	1.51912
chr10	43643860	43648881	5022	ENSG00000169740.14	protein_coding	ZNF32	0.267795	0.10444	0.431151	6.93143	4.07367	5.25036e-05	0.000984172	1.52402
chr7	116953238	117230176	276939	ENSG00000004866.22	protein_coding	ST7	0.265059	0.12542	0.404698	5.37718	4.07347	5.25478e-05	0.000984172	1.59825
chr10	43194535	43267065	72531	ENSG00000198915.12	protein_coding	RASGEF1A	0.261901	-0.0296474	0.553449	5.34287	4.073	5.26518e-05	0.000984906	1.59885
chr11	125903348	125943702	40355	ENSG00000109832.14	protein_coding	DDX25	-0.352371	-0.564822	-0.13992	4.66245	-4.07207	5.28572e-05	0.000987534	1.654
chr1	23791145	23795539	4395	ENSG00000011009.11	protein_coding	LYPLA2	0.323517	-0.0965117	0.743546	4.44995	4.07169	5.29402e-05	0.000987871	1.62902
chr14	76761468	76783015	21548	ENSG00000071246.11	protein_coding	VASH1	0.3298	0.122763	0.536837	6.40191	4.07103	5.30865e-05	0.000989046	1.5196
chr16	18791669	18801572	9904	ENSG00000170540.15	protein_coding	ARL6IP1	-0.274692	-0.394157	-0.155227	8.73987	-4.07074	5.31516e-05	0.000989046	1.51134
chr11	61130257	61161615	31359	ENSG00000167987.11	protein_coding	VPS37C	0.258961	0.14244	0.375482	4.34023	4.07053	5.31983e-05	0.000989046	1.64307
chr3	150602875	150630445	27571	ENSG00000198843.13	protein_coding	SELENOT	-0.289542	-0.405876	-0.173209	6.83869	-4.06818	5.37225e-05	0.000996356	1.54068
chr16	4608883	4615027	6145	ENSG00000153443.13	protein_coding	UBALD1	0.47499	0.350376	0.599604	3.57167	4.06593	5.42304e-05	0.00100376	1.65519
chr4	2741648	2756342	14695	ENSG00000168884.15	protein_coding	TNIP2	0.4385	-0.0309057	0.907907	4.41385	4.06584	5.42536e-05	0.00100376	1.61117
chr12	100199122	100241865	42744	ENSG00000075089.10	protein_coding	ACTR6	-0.3473	-0.4316	-0.263	4.8006	-4.06359	5.47621e-05	0.00100948	1.60946
chr19	1508023	1536046	28024	ENSG00000185988.15	protein_coding	PLK5	0.717783	0.561754	0.873812	1.53953	4.06138	5.52681e-05	0.00101665	1.56447
chr20	21511017	21514064	3048	ENSG00000125820.6	protein_coding	NKX2-2	0.367725	0.269916	0.465534	3.65906	4.06046	5.54793e-05	0.00101715	1.63538
chr11	65014160	65022184	8025	ENSG00000213465.8	protein_coding	ARL2	0.383301	0.257014	0.509588	5.12183	4.06046	5.54834e-05	0.00101715	1.53719
chr7	76201896	76287288	85393	ENSG00000177679.16	protein_coding	SRRM3	0.355514	0.157648	0.553381	5.57104	4.06033	5.55124e-05	0.00101715	1.52676
chr1	36391238	36397908	6671	ENSG00000181817.6	protein_coding	LSM10	0.351662	0.219885	0.483438	5.50757	4.05834	5.5975e-05	0.00102439	1.50958
chr17	21376357	21419870	43514	ENSG00000184185.10	protein_coding	KCNJ12	0.496299	0.13408	0.858519	2.40733	4.05732	5.62099e-05	0.00102745	1.60964
chr20	62214960	62220278	5319	ENSG00000101180.16	protein_coding	HRH3	0.527473	0.405052	0.649893	3.68306	4.05458	5.68607e-05	0.00103686	1.61014
chr12	89347235	89352501	5267	ENSG00000139318.8	protein_coding	DUSP6	-0.454369	-0.548442	-0.360296	4.67141	-4.05364	5.70819e-05	0.00103848	1.57601
chr1	159780932	159782543	1612	ENSG00000158716.9	protein_coding	DUSP23	0.369711	0.275969	0.463454	3.96773	4.0533	5.716e-05	0.00103848	1.59145
chr1	101802560	101996926	194367	ENSG00000118733.17	protein_coding	OLFM3	-0.607792	-0.838472	-0.377113	2.86966	-4.05305	5.72228e-05	0.00103848	1.61957
chr7	87833568	87876360	42793	ENSG00000075303.13	protein_coding	SLC25A40	-0.376754	-0.486422	-0.267086	3.78781	-4.04942	5.80888e-05	0.00105168	1.59725
chr1	154957026	154963853	6828	ENSG00000163348.4	protein_coding	PYGO2	0.25649	0.128225	0.384756	6.4764	4.04868	5.82678e-05	0.00105367	1.44125
chr19	16888999	16892606	3608	ENSG00000127533.4	protein_coding	F2RL3	1.42809	1.27751	1.57867	-2.4444	4.04688	5.87066e-05	0.00105808	0.537769
chr5	65665928	65723035	57108	ENSG00000197860.10	protein_coding	SGTB	-0.419808	-0.991377	0.151762	5.40202	-4.04684	5.87204e-05	0.00105808	1.52083
chrX	154835788	155026940	191153	ENSG00000185010.15	protein_coding	F8	-0.413637	-0.747285	-0.0799887	4.68336	-4.04396	5.9423e-05	0.00106657	1.54917
chr11	832887	839831	6945	ENSG00000177697.19	protein_coding	CD151	0.464323	0.0518609	0.876785	5.34221	4.04353	5.95424e-05	0.00106657	1.45999
chr12	32679200	32745650	66451	ENSG00000087470.19	protein_coding	DNM1L	-0.290925	-0.424303	-0.157548	6.49131	-4.04213	5.98762e-05	0.00107129	1.45285
chr9	12685439	12710285	24847	ENSG00000107165.13	protein_coding	TYRP1	-0.948936	-1.72564	-0.172228	-1.06606	-4.04179	5.99608e-05	0.00107154	0.910066
chr19	44747705	44760044	12340	ENSG00000069399.15	protein_coding	BCL3	0.523236	0.411461	0.635012	2.84014	4.04061	6.02543e-05	0.00107552	1.57396
chr6	7590198	7611967	21770	ENSG00000168566.13	protein_coding	SNRNP48	0.437293	-0.0258506	0.900436	4.60678	4.03951	6.05345e-05	0.00107693	1.51861
chr1	109733932	109741038	7107	ENSG00000134202.11	protein_coding	GSTM3	-0.375896	-0.587088	-0.164704	8.05185	-4.03947	6.05456e-05	0.00107693	1.38381
chr1	35557473	35567274	9802	ENSG00000020129.16	protein_coding	NCDN	0.308635	0.217678	0.399593	8.96313	4.03896	6.06689e-05	0.00107786	1.38582
chr16	88874858	88977207	102350	ENSG00000129993.15	protein_coding	CBFA2T3	0.391876	0.0485566	0.735196	3.34846	4.03864	6.07497e-05	0.00107804	1.5671
chr4	3463306	3501473	38168	ENSG00000175920.18	protein_coding	DOK7	0.943881	0.769308	1.11845	-1.28752	4.03689	6.11934e-05	0.0010834	0.959822
chr6	116100851	116249497	148647	ENSG00000178425.14	protein_coding	NT5DC1	-0.388819	-0.58017	-0.197467	4.71576	-4.0366	6.12652e-05	0.0010834	1.51119
chr5	109334713	109409974	75262	ENSG00000198961.10	protein_coding	PJA2	-0.374032	-0.563826	-0.184238	7.89457	-4.03532	6.15948e-05	0.00108485	1.3871
chr19	1782075	1812276	30202	ENSG00000130270.16	protein_coding	ATP8B3	0.736508	0.325974	1.14704	-0.490292	4.03516	6.1633e-05	0.00108485	1.07614
chr19	2071036	2096673	25638	ENSG00000172081.14	protein_coding	MOB3A	0.350086	-0.0362043	0.736376	5.33759	4.03296	6.21984e-05	0.00109228	1.42354
chr1	77695987	77759852	63866	ENSG00000077254.14	protein_coding	USP33	-0.266035	-0.47785	-0.0542205	6.2009	-4.03045	6.28479e-05	0.00109987	1.40943
chr4	145098288	145129524	31237	ENSG00000164163.11	protein_coding	ABCE1	-0.366321	-0.476444	-0.256198	4.74882	-4.02952	6.30905e-05	0.00110285	1.48752
chrX	154444141	154450654	6514	ENSG00000071859.15	protein_coding	FAM50A	0.297976	0.0672789	0.528672	6.19284	4.02673	6.3822e-05	0.00111436	1.35858
chr19	11551147	11559236	8090	ENSG00000130165.10	protein_coding	ELOF1	0.275806	0.17629	0.375322	5.59976	4.02561	6.41203e-05	0.001117	1.38116
chr14	105009573	105021083	11511	ENSG00000170779.11	protein_coding	CDCA4	0.456844	0.28435	0.629337	1.14042	4.02495	6.42948e-05	0.00111765	1.36788
chr7	64794388	64833681	39294	ENSG00000197008.10	protein_coding	ZNF138	-0.452541	-0.58083	-0.324253	2.89389	-4.02478	6.43398e-05	0.00111765	1.51357
chr7	1530702	1543043	12342	ENSG00000198517.10	protein_coding	MAFK	0.474836	0.141565	0.808108	4.72366	4.02219	6.50417e-05	0.0011266	1.41688
chr5	54455699	54456377	679	ENSG00000169271.3	protein_coding	HSPB3	-0.64992	-1.09878	-0.201065	1.46434	-4.01767	6.62601e-05	0.0011438	1.39923
chr15	47184101	47774228	590128	ENSG00000137872.17	protein_coding	SEMA6D	-0.404367	-0.616704	-0.192029	4.82253	-4.01697	6.64504e-05	0.00114578	1.43813
chr6	26158146	26171349	13204	ENSG00000158373.8	protein_coding	H2BC5	0.646293	0.396169	0.896417	2.20127	4.01293	6.75676e-05	0.00116372	1.44743
chr22	20394115	20408461	14347	ENSG00000185252.19	protein_coding	ZNF74	0.252952	-0.155593	0.661496	4.10456	4.01117	6.80613e-05	0.00116958	1.43307
chr19	38878555	38899862	21308	ENSG00000068903.20	protein_coding	SIRT2	0.265449	0.109446	0.421453	7.97574	4.01088	6.81432e-05	0.00116966	1.2738
chr19	13116862	13141147	24286	ENSG00000160877.6	protein_coding	NACC1	0.284076	0.172372	0.39578	6.0704	4.01041	6.82746e-05	0.0011706	1.30216
chr1	45688181	45694436	6256	ENSG00000159596.7	protein_coding	TMEM69	-0.298136	-0.585972	-0.0102998	3.96532	-4.01008	6.83685e-05	0.00117089	1.44388
chr17	9644698	9729687	84990	ENSG00000154914.17	protein_coding	USP43	-0.467481	-0.582277	-0.352685	2.49844	-4.00791	6.89827e-05	0.00118008	1.44407
chr3	142449007	142578733	129727	ENSG00000175054.16	protein_coding	ATR	-0.363123	-0.532891	-0.193355	4.07392	-4.0076	6.90699e-05	0.00118024	1.43394
chr19	10922185	10928681	6497	ENSG00000130733.11	protein_coding	YIPF2	0.314673	-0.0876958	0.717041	3.73457	4.00728	6.91628e-05	0.0011805	1.43117
chr1	27342020	27353937	11918	ENSG00000142765.18	protein_coding	SYTL1	0.665989	0.450837	0.881142	-0.319467	4.00659	6.93574e-05	0.0011825	1.07923
chr19	7534004	7561764	27761	ENSG00000032444.17	protein_coding	PNPLA6	0.37755	0.264484	0.490615	5.79767	4.00614	6.94928e-05	0.00118348	1.30149
chr2	85418931	85437029	18099	ENSG00000152292.17	protein_coding	SH2D6	0.710268	0.61972	0.800816	1.3884	4.00487	6.98514e-05	0.00118826	1.38456
chr1	52056199	52090716	34518	ENSG00000134717.18	protein_coding	BTF3L4	-0.291035	-0.440269	-0.141802	5.61072	-4.00413	7.00657e-05	0.00119057	1.34371
chr8	27490781	27545564	54784	ENSG00000120915.14	protein_coding	EPHX2	-0.365646	-0.87234	0.141049	4.61262	-4.00239	7.05685e-05	0.00119777	1.36861
chr2	26243170	26290465	47296	ENSG00000138029.14	protein_coding	HADHB	-0.300433	-0.737955	0.137088	7.90901	-4.00071	7.10582e-05	0.00120377	1.24253
chr1	162378841	162386812	7972	ENSG00000239887.6	protein_coding	C1orf226	0.418893	0.00621351	0.831572	2.82124	4.00052	7.11147e-05	0.00120377	1.42737
chr4	76214040	76283783	69744	ENSG00000189157.14	protein_coding	FAM47E	-0.454653	-0.655871	-0.253435	2.41933	-4.00037	7.11595e-05	0.00120377	1.41774
chr19	11505929	11529172	23244	ENSG00000130159.14	protein_coding	ECSIT	0.323794	0.194902	0.452685	4.97929	3.99809	7.1828e-05	0.00121104	1.31868
chr2	26692690	26733420	40731	ENSG00000171303.7	protein_coding	KCNK3	0.361743	0.187942	0.535545	3.63694	3.99775	7.19307e-05	0.00121143	1.40556
chr19	4007736	4039386	31651	ENSG00000105229.7	protein_coding	PIAS4	0.335181	0.0551154	0.615247	3.28951	3.99591	7.24762e-05	0.00121638	1.40568
chr2	172555373	172608669	53297	ENSG00000152256.14	protein_coding	PDK1	-0.579355	-0.837474	-0.321235	2.77245	-3.99568	7.25447e-05	0.00121638	1.40827
chr8	102204502	102238961	34460	ENSG00000048392.12	protein_coding	RRM2B	-0.352189	-0.827044	0.122666	4.99709	-3.99402	7.30404e-05	0.00122335	1.33237
chr19	38899700	38908893	9194	ENSG00000104825.17	protein_coding	NFKBIB	0.293444	0.167211	0.419676	5.37593	3.99236	7.35412e-05	0.00123018	1.26452
chr15	40764068	40767708	3641	ENSG00000137880.6	protein_coding	GCHFR	0.528152	0.408083	0.64822	2.5569	3.99213	7.36102e-05	0.00123018	1.39017
chr7	77310751	77416349	105599	ENSG00000186088.16	protein_coding	GSAP	-0.495204	-0.582285	-0.408123	3.49167	-3.99137	7.38408e-05	0.00123133	1.39222
chr19	37907208	38208369	301162	ENSG00000105738.11	protein_coding	SIPA1L3	0.286273	0.184525	0.38802	4.04463	3.98971	7.43457e-05	0.00123839	1.3482
chr20	36777447	36863538	86092	ENSG00000149639.15	protein_coding	SOGA1	0.252445	-0.0940692	0.59896	6.57331	3.98903	7.45533e-05	0.00124034	1.22061
chr5	80408013	80483379	75367	ENSG00000039319.17	protein_coding	ZFYVE16	-0.393551	-0.487758	-0.299345	5.15405	-3.98848	7.4725e-05	0.00124063	1.29318
chr20	57391396	57409333	17938	ENSG00000132819.17	protein_coding	RBM38	0.384227	0.247585	0.52087	3.71848	3.98819	7.48114e-05	0.00124071	1.36001
chr17	81890790	81900991	10202	ENSG00000141552.18	protein_coding	ANAPC11	0.375525	0.252602	0.498448	5.10936	3.98771	7.49632e-05	0.00124187	1.25973
chr3	57571363	57598220	26858	ENSG00000168374.11	protein_coding	ARF4	-0.287394	-0.75555	0.180762	6.15885	-3.98518	7.57408e-05	0.00125203	1.24633
chr15	89748661	89751310	2650	ENSG00000166823.5	protein_coding	MESP1	0.446034	0.162062	0.730006	1.8748	3.98487	7.58364e-05	0.00125225	1.33254
chr4	4235542	4248223	12682	ENSG00000132406.12	protein_coding	TMEM128	-0.449714	-0.669844	-0.229585	3.69615	-3.98387	7.61497e-05	0.00125606	1.35536
chr7	76302673	76304295	1623	ENSG00000106211.10	protein_coding	HSPB1	1.03197	0.840827	1.22311	7.17666	3.98208	7.67752e-05	0.00126478	1.17013
chr9	137188660	137190370	1711	ENSG00000176101.12	protein_coding	SSNA1	0.43517	0.103061	0.767279	4.56424	3.98167	7.68448e-05	0.00126478	1.27422
chr19	7830233	7864976	34744	ENSG00000142459.8	protein_coding	EVI5L	0.305982	0.0129227	0.59904	5.42428	3.98092	7.70767e-05	0.00126722	1.22667
chr17	38733898	38749817	15920	ENSG00000277258.5	protein_coding	PCGF2	0.253354	0.0604232	0.446285	5.31328	3.97991	7.73944e-05	0.00127107	1.22767
chr7	100015572	100041689	26118	ENSG00000106261.17	protein_coding	ZKSCAN1	-0.26484	-0.339534	-0.190145	6.77829	-3.97896	7.76963e-05	0.00127466	1.17111
chr2	96536743	96552634	15892	ENSG00000196843.17	protein_coding	ARID5A	0.496261	0.372973	0.61955	3.78066	3.97765	7.81202e-05	0.00128023	1.31966
chr3	123282296	123449090	166795	ENSG00000173175.15	protein_coding	ADCY5	0.267164	0.17787	0.356458	6.49437	3.97515	7.89197e-05	0.00129184	1.16815
chr11	85694224	85811159	116936	ENSG00000137501.17	protein_coding	SYTL2	-0.517567	-0.709431	-0.325704	6.91535	-3.97491	7.90145e-05	0.00129184	1.17545
chr14	24399003	24419283	20281	ENSG00000205978.6	protein_coding	NYNRIN	0.410412	0.254236	0.566587	4.33071	3.97463	7.9087e-05	0.00129184	1.29183
chr11	65040901	65044828	3928	ENSG00000168061.17	protein_coding	SAC3D1	0.46886	0.333203	0.604516	2.61083	3.97438	7.91684e-05	0.00129184	1.33107
chr2	156435290	156613735	178446	ENSG00000115159.16	protein_coding	GPD2	-0.299731	-0.449803	-0.149658	6.04035	-3.97373	7.93802e-05	0.0012938	1.20657
chr19	39391303	39400641	9339	ENSG00000063322.15	protein_coding	MED29	-0.345576	-0.493526	-0.197625	6.80974	-3.9735	7.94585e-05	0.0012938	1.14504
chr14	54566117	54793315	227199	ENSG00000020577.14	protein_coding	SAMD4A	0.391323	0.206974	0.575672	7.27524	3.97273	7.9713e-05	0.00129517	1.12965
chr14	22829879	22835037	5159	ENSG00000172590.18	protein_coding	MRPL52	0.271131	-0.150191	0.692453	5.30524	3.97229	7.98471e-05	0.00129596	1.19483
chr17	27294076	27315926	21851	ENSG00000109046.15	protein_coding	WSB1	-0.494308	-0.945114	-0.043503	6.57867	-3.97136	8.0169e-05	0.0012998	1.17325
chr14	104865268	104896770	31503	ENSG00000099814.16	protein_coding	CEP170B	0.30857	0.033102	0.584039	5.79738	3.97055	8.0419e-05	0.00130112	1.17311
chr17	81911939	81921323	9385	ENSG00000187531.14	protein_coding	SIRT7	0.474985	0.360267	0.589703	4.0528	3.97055	8.04219e-05	0.00130112	1.27293
chr3	131462212	131502983	40772	ENSG00000114686.9	protein_coding	MRPL3	-0.280637	-0.737175	0.1759	5.10231	-3.96969	8.07023e-05	0.00130427	1.2419
chr2	119223831	119265652	41822	ENSG00000115107.20	protein_coding	STEAP3	0.5484	0.428599	0.668202	2.73235	3.96856	8.10739e-05	0.00130889	1.30879
chr7	100456620	100464260	7641	ENSG00000185955.5	protein_coding	C7orf61	0.965551	0.880758	1.05034	1.36827	3.96774	8.13625e-05	0.00131215	1.23762
chr3	184361718	184368596	6879	ENSG00000163882.9	protein_coding	POLR2H	0.294717	0.156986	0.432448	5.49251	3.96724	8.15127e-05	0.00131279	1.16924
chr16	729760	741329	11570	ENSG00000103245.14	protein_coding	CIAO3	0.337023	0.215161	0.458885	4.12219	3.96706	8.15749e-05	0.00131279	1.25454
chr16	3365099	3479550	114452	ENSG00000285329.1	protein_coding	LA16c-306E5.2	-0.680891	-0.861777	-0.500006	-0.666169	-3.96434	8.24837e-05	0.00132401	0.774563
chr6	26224199	26227473	3275	ENSG00000274750.3	protein_coding	H3C6	0.914901	0.645098	1.1847	0.344436	3.96425	8.25149e-05	0.00132401	1.05516
chr1	53087179	53142638	55460	ENSG00000162383.13	protein_coding	SLC1A7	1.3683	1.24371	1.49288	1.27834	3.96427	8.25327e-05	0.00132401	1.21981
chr17	799310	979776	180467	ENSG00000167693.17	protein_coding	NXN	0.395759	0.25545	0.536069	4.70513	3.96389	8.26379e-05	0.0013243	1.21147
chr1	99850361	99924023	73663	ENSG00000162688.17	protein_coding	AGL	-0.438861	-0.684526	-0.193195	4.21761	-3.96322	8.28628e-05	0.0013265	1.26104
chr19	7636881	7647873	10993	ENSG00000076944.16	protein_coding	STXBP2	0.607805	0.346486	0.869124	1.3301	3.96257	8.30845e-05	0.00132865	1.20861
chr20	8077251	8968360	891110	ENSG00000182621.18	protein_coding	PLCB1	-0.413945	-0.84751	0.0196204	5.63941	-3.96201	8.32773e-05	0.00133034	1.18883
chr19	10350529	10380572	30044	ENSG00000105397.14	protein_coding	TYK2	0.31681	0.00303387	0.630586	5.4206	3.96126	8.35294e-05	0.00133157	1.15236
chr10	97426191	97433444	7254	ENSG00000171314.9	protein_coding	PGAM1	-0.253462	-0.382988	-0.123937	6.97938	-3.95856	8.44542e-05	0.00134298	1.10086
chr19	54173412	54189882	16471	ENSG00000125505.17	protein_coding	MBOAT7	0.324636	-0.322695	0.971967	7.07287	3.9584	8.45102e-05	0.00134298	1.08601
chr9	35605262	35610041	4780	ENSG00000107140.16	protein_coding	TESK1	0.313002	-0.054661	0.680665	5.48864	3.95662	8.51256e-05	0.00135097	1.1291
chr4	46243548	46475230	231683	ENSG00000151834.16	protein_coding	GABRA2	-0.416005	-0.554451	-0.277558	6.42909	-3.95645	8.51907e-05	0.00135097	1.13764
chr7	86643909	86864879	220971	ENSG00000198822.11	protein_coding	GRM3	-0.281958	-0.655546	0.0916296	6.58763	-3.95492	8.57177e-05	0.00135791	1.10295
chr9	128633653	128656847	23195	ENSG00000119333.12	protein_coding	DYNC2I2	0.376125	0.288763	0.463487	3.79736	3.9541	8.60049e-05	0.00136104	1.22906
chr18	23598926	23662911	63986	ENSG00000154065.17	protein_coding	ANKRD29	-0.350976	-0.462542	-0.239411	3.89737	-3.95304	8.63745e-05	0.00136411	1.24017
chr1	156525405	156572604	47200	ENSG00000183856.11	protein_coding	IQGAP3	-0.782821	-0.925685	-0.639956	0.568477	-3.95303	8.63778e-05	0.00136411	1.06432
chr3	33798571	33869707	71137	ENSG00000170248.15	protein_coding	PDCD6IP	-0.272414	-0.511986	-0.0328433	5.92298	-3.95137	8.6967e-05	0.00136914	1.13511
chr16	527712	554636	26925	ENSG00000103326.12	protein_coding	CAPN15	0.456299	0.316431	0.596168	3.14031	3.95004	8.74382e-05	0.00137405	1.24269
chr17	49210411	49223225	12815	ENSG00000108798.9	protein_coding	ABI3	0.604927	0.363543	0.846311	2.3662	3.94985	8.75057e-05	0.00137405	1.22909
chr22	18110100	18146683	36584	ENSG00000183785.16	protein_coding	TUBA8	0.627267	0.0820413	1.17249	1.24865	3.94941	8.76615e-05	0.00137405	1.12641
chr2	27282429	27307439	25011	ENSG00000138100.14	protein_coding	TRIM54	-0.746288	-0.807169	-0.685407	0.0243865	-3.94932	8.76934e-05	0.00137405	0.951479
chr8	17027238	17122642	95405	ENSG00000155970.12	protein_coding	MICU3	-0.49302	-0.578923	-0.407117	4.01057	-3.94923	8.773e-05	0.00137405	1.2219
chr19	41354417	41364165	9749	ENSG00000123810.9	protein_coding	B9D2	0.455196	0.350809	0.559583	1.47158	3.94887	8.78535e-05	0.0013741	1.15595
chr7	129188633	129213545	24913	ENSG00000128602.11	protein_coding	SMO	0.442876	0.328588	0.557163	4.86782	3.94844	8.80189e-05	0.0013741	1.13716
chr7	101218165	101224190	6026	ENSG00000106400.12	protein_coding	ZNHIT1	0.295256	0.119526	0.470986	6.01093	3.94778	8.8244e-05	0.0013741	1.06093
chr17	63622415	63696305	73891	ENSG00000198909.8	protein_coding	MAP3K3	0.281084	0.11267	0.449498	4.93528	3.94756	8.83231e-05	0.0013741	1.13802
chr5	53560633	53683338	122706	ENSG00000164258.12	protein_coding	NDUFS4	-0.258843	-0.365143	-0.152544	5.48959	-3.94745	8.83659e-05	0.0013741	1.12347
chr3	51971426	51981199	9774	ENSG00000248487.9	protein_coding	ABHD14A	0.363799	0.234503	0.493094	4.16384	3.94621	8.88126e-05	0.00137963	1.17616
chr5	76083383	76353939	270557	ENSG00000122012.14	protein_coding	SV2C	-0.846568	-1.09542	-0.597716	2.17665	-3.94549	8.90877e-05	0.00137997	1.20841
chr19	3538261	3574290	36030	ENSG00000161091.14	protein_coding	MFSD12	0.3332	0.0196815	0.646718	5.07914	3.94517	8.91891e-05	0.00137997	1.11209
chr17	81035122	81117434	82313	ENSG00000175866.16	protein_coding	BAIAP2	0.326735	-0.0843581	0.737829	5.88039	3.94514	8.91974e-05	0.00137997	1.06764
chr6	32190766	32195523	4758	ENSG00000213654.10	protein_coding	GPSM3	0.575615	0.437414	0.713815	3.71625	3.94428	8.95215e-05	0.00138358	1.20327
chr9	108934400	108950744	16345	ENSG00000119328.12	protein_coding	ABITRAM	-0.250978	-0.369102	-0.132854	4.62435	-3.94338	8.98386e-05	0.00138707	1.16237
chr22	31064105	31104757	40653	ENSG00000183963.19	protein_coding	SMTN	0.633272	0.565607	0.700936	4.87443	3.94194	9.03919e-05	0.00139332	1.13147
chr17	44846353	44850476	4124	ENSG00000131097.7	protein_coding	HIGD1B	0.54168	0.451587	0.631774	5.75907	3.94177	9.04538e-05	0.00139332	1.05934
chrX	102651092	102659083	7992	ENSG00000198932.13	protein_coding	GPRASP1	-0.318682	-0.582551	-0.0548125	6.47305	-3.9413	9.06036e-05	0.00139332	1.07151
chr21	46598604	46605208	6605	ENSG00000160307.10	protein_coding	S100B	-0.419345	-0.633501	-0.205189	9.43356	-3.9413	9.06095e-05	0.00139332	1.01514
chr15	73735458	73753351	17894	ENSG00000205363.7	protein_coding	INSYN1	0.328661	0.167657	0.489664	6.27328	3.93997	9.10935e-05	0.00139934	1.03607
chr10	102402617	102421539	18923	ENSG00000059915.17	protein_coding	PSD	0.389301	0.291376	0.487226	8.04122	3.9394	9.13101e-05	0.00140125	1.00147
chr2	128236716	128318868	82153	ENSG00000136720.7	protein_coding	HS6ST1	0.314287	-0.166991	0.795564	6.50207	3.93899	9.14575e-05	0.0014021	1.02707
chr19	2274631	2282175	7545	ENSG00000188305.6	protein_coding	PEAK3	0.851768	0.726004	0.977533	-1.54805	3.93441	9.31709e-05	0.00142477	0.505752
chr4	672436	674330	1895	ENSG00000169020.10	protein_coding	ATP5ME	0.271038	-0.0473001	0.589376	7.19483	3.93415	9.32706e-05	0.00142477	0.984013
chr5	37106228	37249376	143149	ENSG00000197603.16	protein_coding	CPLANE1	-0.312192	-0.409173	-0.215211	4.32896	-3.93404	9.3311e-05	0.00142477	1.14719
chr11	63813456	63827716	14261	ENSG00000168005.9	protein_coding	SPINDOC	0.560906	0.400109	0.721704	4.68075	3.93349	9.35424e-05	0.00142687	1.09331
chr19	13961530	14007039	45510	ENSG00000132005.9	protein_coding	RFX1	0.452765	0.359453	0.546077	2.56582	3.93171	9.41988e-05	0.00143545	1.17741
chr6	31546870	31558829	11960	ENSG00000204498.11	protein_coding	NFKBIL1	0.287626	0.192906	0.382347	3.50387	3.93073	9.45732e-05	0.00143971	1.16344
chr10	100288149	100330264	42116	ENSG00000107593.17	protein_coding	PKD2L1	-0.718767	-0.916309	-0.521225	0.538262	-3.92918	9.51691e-05	0.00144589	0.980252
chr18	35366694	35377337	10644	ENSG00000186496.12	protein_coding	ZNF396	-0.513573	-0.670095	-0.357052	1.34866	-3.92892	9.52685e-05	0.00144595	1.05001
chr17	76712832	76726799	13968	ENSG00000070495.15	protein_coding	JMJD6	0.541714	0.408922	0.674506	6.13632	3.92793	9.56804e-05	0.00145075	0.993921
chr4	98879276	98929133	49858	ENSG00000151247.13	protein_coding	EIF4E	-0.280201	-0.478624	-0.0817792	5.27545	-3.92688	9.60625e-05	0.0014551	1.0538
chr10	133453928	133523558	69631	ENSG00000214279.13	protein_coding	SCART1	-0.912579	-1.15682	-0.668334	-0.479414	-3.9257	9.65228e-05	0.00145926	0.744256
chr1	70144805	70205579	60775	ENSG00000066557.6	protein_coding	LRRC40	-0.540975	-0.785801	-0.296149	3.08538	-3.92568	9.65292e-05	0.00145926	1.15749
chr7	150323263	150338156	14894	ENSG00000127399.15	protein_coding	LRRC61	0.577755	0.403554	0.751955	2.3809	3.92487	9.68451e-05	0.00146258	1.15058
chr8	33485182	33501262	16081	ENSG00000198042.11	protein_coding	MAK16	-0.310644	-0.512294	-0.108994	3.82052	-3.92439	9.70329e-05	0.00146397	1.13553
chr3	78597239	79767998	1170760	ENSG00000169855.20	protein_coding	ROBO1	-0.313801	-0.533795	-0.0938072	4.89855	-3.92309	9.7548e-05	0.00146985	1.07353
chr17	47694081	47712050	17970	ENSG00000198933.9	protein_coding	TBKBP1	0.318712	-0.08441	0.721834	5.99458	3.92087	9.84281e-05	0.00147915	0.968982
chr22	39570753	39689735	118983	ENSG00000100346.18	protein_coding	CACNA1I	0.368811	0.156332	0.581289	4.82452	3.92062	9.85256e-05	0.00147915	1.04673
chr11	61348754	61362283	13530	ENSG00000162144.10	protein_coding	CYB561A3	0.26639	0.115216	0.417564	4.43773	3.91669	0.000100105	0.00149893	1.05343
chr10	102419189	102423136	3948	ENSG00000107872.14	protein_coding	FBXL15	0.298979	0.20431	0.393649	3.865	3.91656	0.000100158	0.00149893	1.09048
chr16	89560677	89564542	3866	ENSG00000167526.14	protein_coding	RPL13	0.251592	-0.386531	0.889716	9.38328	3.91636	0.000100237	0.00149893	0.921641
chr4	127880893	127899224	18332	ENSG00000142731.11	protein_coding	PLK4	-0.906451	-1.18895	-0.623955	-0.310757	-3.91604	0.00010037	0.00149943	0.695108
chr3	169793003	169812986	19984	ENSG00000171757.17	protein_coding	LRRC34	-0.428231	-0.619173	-0.237289	2.86327	-3.91558	0.000100556	0.00150074	1.1214
chr19	45883608	45886141	2534	ENSG00000170604.5	protein_coding	IRF2BP1	0.345417	0.0127901	0.678043	4.06027	3.91532	0.000100659	0.0015008	1.0751
chr8	93857807	93926068	68262	ENSG00000164951.16	protein_coding	PDP1	-0.429818	-0.932514	0.0728778	5.44723	-3.91224	0.000101927	0.00151607	1.02504
chr1	28505943	28539300	33358	ENSG00000180198.17	protein_coding	RCC1	0.527781	0.370105	0.685457	3.72251	3.91198	0.000102034	0.00151607	1.08394
chr8	23135588	23164027	28440	ENSG00000173530.6	protein_coding	TNFRSF10D	0.952513	0.621873	1.28315	3.45503	3.91192	0.000102082	0.00151607	1.10514
chr15	56630176	56734086	103911	ENSG00000137871.21	protein_coding	ZNF280D	-0.349058	-0.459219	-0.238897	4.20797	-3.91011	0.000102801	0.00152432	1.05936
chr16	31060843	31074240	13398	ENSG00000167394.13	protein_coding	ZNF668	0.356364	-0.317622	1.03035	2.1313	3.90986	0.000102903	0.00152432	1.08499
chr11	66337333	66345125	7793	ENSG00000174744.14	protein_coding	BRMS1	0.334035	0.21575	0.452319	4.33731	3.90978	0.000102938	0.00152432	1.03074
chr16	70375977	70439237	63261	ENSG00000157350.13	protein_coding	ST3GAL2	0.253556	-0.0947488	0.601861	4.7892	3.90904	0.000103244	0.00152737	1.00677
chr14	31489956	31861224	371269	ENSG00000151413.17	protein_coding	NUBPL	-0.280792	-0.630584	0.0689988	3.5628	-3.90844	0.000103498	0.00152964	1.08784
chr1	17406760	17439677	32918	ENSG00000179051.14	protein_coding	RCC2	0.275573	0.194003	0.357143	6.02885	3.90795	0.000103701	0.00153115	0.927694
chr7	99472890	99503650	30761	ENSG00000198556.14	protein_coding	ZNF789	-0.384146	-0.470161	-0.298131	3.47253	-3.90689	0.000104147	0.00153476	1.07839
chr20	36573488	36593950	20463	ENSG00000118707.11	protein_coding	TGIF2	0.283732	0.187269	0.380195	3.36253	3.90655	0.000104288	0.00153534	1.08201
chr7	99325898	99366262	40365	ENSG00000241685.10	protein_coding	ARPC1A	0.279577	-0.297551	0.856705	4.41199	3.90564	0.000104673	0.00153803	1.00636
chr18	14728272	14854038	125767	ENSG00000180777.14	protein_coding	ANKRD30B	-0.854446	-0.941889	-0.767002	0.120494	-3.90459	0.000105114	0.00154106	0.77708
chr3	47381011	47413435	32425	ENSG00000076201.16	protein_coding	PTPN23	0.272876	0.0978058	0.447945	5.40245	3.90443	0.000105183	0.00154106	0.94383
chr15	40087890	40108892	21003	ENSG00000104081.14	protein_coding	BMF	0.568978	0.381334	0.756623	1.34846	3.90246	0.000106024	0.0015504	0.965183
chr8	144262045	144291438	29394	ENSG00000261236.8	protein_coding	BOP1	0.428333	0.28904	0.567626	3.82992	3.90162	0.000106381	0.00155413	1.03229
chr15	76215353	76311472	96120	ENSG00000140374.16	protein_coding	ETFA	-0.278077	-0.37766	-0.178494	6.17602	-3.89883	0.000107582	0.00157016	0.914409
chr20	32702699	32743467	40769	ENSG00000149600.12	protein_coding	COMMD7	0.272149	0.0214998	0.522797	6.2542	3.89803	0.000107929	0.00157372	0.871336
chr8	76681239	76867281	186043	ENSG00000091656.19	protein_coding	ZFHX4	-0.299181	-0.500178	-0.0981836	4.69705	-3.89753	0.00010815	0.00157392	0.978392
chr15	76931738	76954393	22656	ENSG00000117906.14	protein_coding	RCN2	-0.325673	-0.712019	0.0606739	5.81587	-3.89664	0.000108536	0.00157652	0.938606
chr10	25016612	25026664	10053	ENSG00000185875.13	protein_coding	THNSL1	-0.289141	-0.507456	-0.0708254	3.52068	-3.8953	0.000109122	0.00158352	1.04214
chr19	1259384	1274880	15497	ENSG00000099622.14	protein_coding	CIRBP	-0.476828	-1.04597	0.0923122	7.27332	-3.89394	0.000109743	0.00159053	0.840774
chr6	53051991	53100873	48883	ENSG00000112146.17	protein_coding	FBXO9	-0.337579	-0.649742	-0.0254153	5.82468	-3.89365	0.000109848	0.00159053	0.916944
chr12	54395261	54419266	24006	ENSG00000161638.11	protein_coding	ITGA5	0.654618	0.52489	0.784346	4.09215	3.89351	0.000109936	0.00159053	1.00633
chr7	130506238	130668748	162511	ENSG00000158623.14	protein_coding	COPG2	-0.339162	-0.421293	-0.257031	4.61393	-3.89326	0.000110023	0.00159053	0.986669
chr17	45160700	45170040	9341	ENSG00000168517.11	protein_coding	HEXIM2	0.393663	0.133542	0.653784	2.52607	3.89111	0.000110979	0.00159979	1.03049
chr19	48954815	48961798	6984	ENSG00000087088.20	protein_coding	BAX	0.308925	0.158157	0.459694	4.05197	3.8892	0.000111832	0.00161055	0.978
chr5	132747426	132754403	6978	ENSG00000205089.8	protein_coding	CCNI2	0.572022	0.340191	0.803853	0.683325	3.88813	0.000112316	0.001616	0.866881
chr7	6590021	6608726	18706	ENSG00000146576.13	protein_coding	C7orf26	0.291071	0.156814	0.425328	4.37415	3.88779	0.000112467	0.00161663	0.950524
chr1	25362249	25430192	67944	ENSG00000188672.19	protein_coding	RHCE	-0.806281	-1.01558	-0.596977	0.0287613	-3.8872	0.000112737	0.00161898	0.710929
chr12	46183063	46270017	86955	ENSG00000111371.16	protein_coding	SLC38A1	-0.367216	-0.4797	-0.254732	6.24106	-3.8864	0.000113105	0.00162274	0.885787
chrX	109535781	109544698	8918	ENSG00000101888.12	protein_coding	NXT2	-0.413696	-0.571261	-0.256132	3.08272	-3.88552	0.000113499	0.00162686	1.01415
chr19	54465026	54473296	8271	ENSG00000167617.3	protein_coding	CDC42EP5	0.679495	0.458417	0.900572	-0.260529	3.88395	0.000114214	0.00163556	0.655139
chr17	7351889	7354944	3056	ENSG00000213859.8	protein_coding	KCTD11	0.294267	0.193393	0.39514	3.69339	3.8822	0.000115019	0.00164554	0.981019
chr16	77722492	77742260	19769	ENSG00000140876.11	protein_coding	NUDT7	-0.405672	-0.802504	-0.00883879	2.50858	-3.88013	0.00011598	0.00165618	0.987568
chr16	75228181	75268053	39873	ENSG00000050820.17	protein_coding	BCAR1	0.413972	0.334963	0.492982	4.24561	3.87935	0.000116348	0.00165987	0.925395
chr2	127048027	127107288	59262	ENSG00000136717.15	protein_coding	BIN1	0.358027	0.211931	0.504122	7.28246	3.87822	0.000116878	0.00166586	0.78308
chr8	28348287	28490278	141992	ENSG00000214050.8	protein_coding	FBXO16	-0.392893	-0.616477	-0.169309	2.06462	-3.8773	0.0001173	0.00167032	0.961395
chr1	34792999	34795747	2749	ENSG00000187513.9	protein_coding	GJA4	0.710269	0.508867	0.911672	2.80453	3.87709	0.000117416	0.00167041	0.984817
chr19	56087366	56121295	33930	ENSG00000142409.6	protein_coding	ZNF787	0.378823	0.0576102	0.700036	3.66775	3.87626	0.000117794	0.0016729	0.953079
chr19	1438358	1440495	2138	ENSG00000115268.10	protein_coding	RPS15	0.350314	0.179673	0.520955	7.77312	3.87623	0.000117812	0.0016729	0.76556
chr8	120445400	120542133	96734	ENSG00000172167.8	protein_coding	MTBP	-0.62931	-0.883528	-0.375092	0.891313	-3.87581	0.000118006	0.00167396	0.832534
chr5	138465479	138469303	3825	ENSG00000120738.8	protein_coding	EGR1	-0.570815	-0.786257	-0.355374	3.89857	-3.87544	0.000118197	0.00167396	0.946571
chr7	146116002	148420998	2304997	ENSG00000174469.23	protein_coding	CNTNAP2	-0.406085	-0.504883	-0.307286	5.82322	-3.87538	0.000118216	0.00167396	0.858894
chr19	35904401	35908295	3895	ENSG00000011600.12	protein_coding	TYROBP	0.592535	0.474997	0.710073	3.5069	3.8747	0.000118547	0.00167553	0.959137
chr19	58386400	58394806	8407	ENSG00000083845.9	protein_coding	RPS5	0.310136	-0.201442	0.821715	7.84005	3.87432	0.000118711	0.00167629	0.757479
chr11	87037844	87328824	290981	ENSG00000166575.17	protein_coding	TMEM135	-0.375845	-0.674267	-0.0774238	3.68579	-3.87282	0.000119428	0.00168328	0.95697
chr16	2429394	2458854	29461	ENSG00000162063.13	protein_coding	CCNF	0.327752	0.221759	0.433744	2.82393	3.8717	0.000119961	0.0016885	0.965916
chr12	70366290	70434292	68003	ENSG00000135643.5	protein_coding	KCNMB4	0.308227	-0.254738	0.871191	7.05822	3.8695	0.000121022	0.00170044	0.752008
chr16	88696499	88706408	9910	ENSG00000158717.11	protein_coding	RNF166	0.362585	0.158101	0.567069	3.02359	3.86754	0.000121975	0.00171125	0.94712
chr9	89605012	89606555	1544	ENSG00000130222.11	protein_coding	GADD45G	0.659821	0.432052	0.88759	2.12435	3.8661	0.000122689	0.00171917	0.936587
chr10	104309698	104338465	28768	ENSG00000148841.17	protein_coding	ITPRIP	0.515178	0.354359	0.675996	3.63465	3.86548	0.000122992	0.00171917	0.931089
chrX	102712445	102717733	5289	ENSG00000158301.19	protein_coding	GPRASP2	-0.303699	-0.41055	-0.196847	5.26607	-3.86472	0.000123362	0.00172276	0.846844
chrX	1386152	1392113	5962	ENSG00000169100.14	protein_coding	SLC25A6	0.306049	0.0660735	0.546024	-0.467932	3.86345	0.000123986	0.00172988	0.926049
chr15	70853239	71053658	200420	ENSG00000137821.12	protein_coding	LRRC49	-0.340971	-0.462338	-0.219605	4.28378	-3.86264	0.000124391	0.00173235	0.89165
chr8	22219703	22232101	12399	ENSG00000168490.14	protein_coding	PHYHIP	0.296844	0.0156008	0.578086	7.84392	3.86223	0.000124593	0.00173358	0.724459
chr8	86468257	86514357	46101	ENSG00000176623.12	protein_coding	RMDN1	-0.328581	-0.741628	0.0844663	5.69946	-3.86095	0.000125232	0.00173929	0.765714
chr16	84271	138677	54407	ENSG00000103148.17	protein_coding	NPRL3	0.313911	0.126805	0.501017	5.34572	3.85978	0.000125819	0.00174382	0.774339
chr14	102501767	102509799	8033	ENSG00000156381.9	protein_coding	ANKRD9	0.353404	0.245149	0.461659	6.15408	3.85963	0.000125902	0.00174382	0.737857
chr16	48165773	48247568	81796	ENSG00000121270.16	protein_coding	ABCC11	-0.85365	-0.997316	-0.709985	-0.374049	-3.85934	0.000126037	0.00174411	0.543859
chr1	20589086	20618903	29818	ENSG00000158825.6	protein_coding	CDA	0.688607	0.513211	0.864004	2.40135	3.85655	0.000127458	0.00175837	0.900219
chr22	37469063	37486393	17331	ENSG00000100060.18	protein_coding	MFNG	0.534179	0.428375	0.639983	2.98595	3.85645	0.000127501	0.00175837	0.911141
chr11	560404	564025	3622	ENSG00000099849.15	protein_coding	RASSF7	0.48049	-0.101377	1.06236	2.03257	3.85628	0.000127585	0.00175837	0.900701
chr8	23528956	23575463	46508	ENSG00000147454.14	protein_coding	SLC25A37	-0.261025	-0.44016	-0.0818905	5.51675	-3.85453	0.000128479	0.00176757	0.759004
chr10	119167720	119178812	11093	ENSG00000165672.7	protein_coding	PRDX3	-0.297498	-0.419622	-0.175373	7.06874	-3.8544	0.000128546	0.00176757	0.72074
chr4	2930561	2934834	4274	ENSG00000109736.15	protein_coding	MFSD10	0.423171	0.24455	0.601793	3.77388	3.85371	0.000128902	0.00177086	0.863795
chrX	49053572	49069857	16286	ENSG00000147144.13	protein_coding	CCDC120	0.404611	0.290983	0.518239	3.66865	3.85231	0.000129625	0.00177919	0.86997
chr2	240565804	240581372	15569	ENSG00000142327.13	protein_coding	RNPEPL1	0.431754	0.334697	0.528811	4.72993	3.85167	0.000129964	0.00178223	0.783161
chr1	32361270	32364278	3009	ENSG00000225828.1	protein_coding	FAM229A	0.546277	0.296779	0.795774	2.50662	3.84941	0.000131131	0.00179662	0.884426
chr1	88935773	88992953	57181	ENSG00000137944.18	protein_coding	KYAT3	-0.492579	-0.56611	-0.419048	3.89016	-3.84788	0.000131938	0.00180605	0.863888
chr3	129314771	129316286	1516	ENSG00000184897.6	protein_coding	H1-10	0.39961	0.285727	0.513494	4.15278	3.84719	0.000132294	0.00180929	0.817858
chr6	80106647	80346270	239624	ENSG00000083123.15	protein_coding	BCKDHB	-0.440466	-0.532714	-0.348217	4.51955	-3.8445	0.000133728	0.00182444	0.806701
chr19	48615328	48619184	3857	ENSG00000063177.13	protein_coding	RPL18	0.263126	-0.0284917	0.554743	8.57249	3.84425	0.000133851	0.00182444	0.648605
chr7	5970925	6009106	38182	ENSG00000122512.16	protein_coding	PMS2	-0.411514	-0.499608	-0.32342	3.42482	-3.84324	0.000134393	0.00182976	0.85928
chr19	49335171	49343335	8165	ENSG00000104894.12	protein_coding	CD37	0.680588	0.539002	0.822174	1.85913	3.84154	0.000135305	0.0018396	0.834478
chr3	197960200	198043720	83521	ENSG00000185621.11	protein_coding	LMLN	-0.28688	-0.479802	-0.093958	3.54728	-3.84144	0.000135357	0.0018396	0.846358
chr12	110124335	110218793	94459	ENSG00000122970.16	protein_coding	IFT81	-0.324276	-0.754755	0.106203	3.46507	-3.83997	0.000136149	0.00184609	0.844731
chr16	31471585	31477960	6376	ENSG00000140682.19	protein_coding	TGFB1I1	0.507474	0.198319	0.816629	1.90342	3.8397	0.000136294	0.00184609	0.819229
chr11	66362521	66372214	9694	ENSG00000174669.12	protein_coding	SLC29A2	0.329996	0.130721	0.529271	3.30836	3.83936	0.000136482	0.00184609	0.840063
chr19	5674947	5691875	16929	ENSG00000130255.13	protein_coding	RPL36	0.366824	0.136738	0.596911	7.23114	3.83818	0.000137131	0.00185145	0.62736
chr3	49357176	49358353	1178	ENSG00000233276.8	protein_coding	GPX1	0.336036	0.226343	0.44573	5.91365	3.83655	0.000138019	0.00185916	0.657846
chr19	39863323	39934626	71304	ENSG00000275395.6	protein_coding	FCGBP	0.927296	0.683162	1.17143	3.88805	3.8354	0.000138682	0.0018657	0.80279
chr8	144509070	144511213	2144	ENSG00000167700.9	protein_coding	MFSD3	0.378988	0.238242	0.519733	2.84362	3.83439	0.000139202	0.00187012	0.834603
chr19	48445841	48457022	11182	ENSG00000105447.13	protein_coding	GRWD1	0.266316	0.113771	0.418861	4.14756	3.83158	0.000140761	0.00188774	0.764199
chr21	39174769	39183488	8720	ENSG00000183527.12	protein_coding	PSMG1	-0.324106	-0.444436	-0.203775	3.69588	-3.83121	0.00014097	0.00188783	0.805835
chr2	222860942	222944639	83698	ENSG00000123983.15	protein_coding	ACSL3	-0.271179	-0.529346	-0.0130109	6.63507	-3.8303	0.000141479	0.00189235	0.657812
chr17	28546708	28552631	5924	ENSG00000109103.12	protein_coding	UNC119	0.32771	0.229413	0.426008	5.80225	3.82999	0.000141652	0.00189301	0.64707
chr19	44914247	44919349	5103	ENSG00000130208.10	protein_coding	APOC1	0.623037	0.500536	0.745539	3.38438	3.82888	0.000142301	0.00189995	0.79849
chr19	49869033	49878459	9427	ENSG00000204673.11	protein_coding	AKT1S1	0.285145	0.0609136	0.509376	5.65774	3.82862	0.000142422	0.00189995	0.640598
chr1	114567557	114581629	14073	ENSG00000116752.6	protein_coding	BCAS2	-0.311935	-0.407207	-0.216663	4.93345	-3.82759	0.000143006	0.00190608	0.726859
chr12	47709734	47725567	15834	ENSG00000111405.9	protein_coding	ENDOU	-0.468103	-0.61406	-0.322145	3.09232	-3.82633	0.00014372	0.00191392	0.806754
chr16	2204248	2209453	5206	ENSG00000167965.18	protein_coding	MLST8	0.371567	0.186422	0.556711	4.97975	3.82581	0.000144029	0.00191635	0.67507
chr19	305573	344815	39243	ENSG00000105556.12	protein_coding	MIER2	0.357895	0.290764	0.425027	3.59857	3.82519	0.000144376	0.00191929	0.776604
chr7	150368189	150374044	5856	ENSG00000214022.12	protein_coding	REPIN1	0.274029	0.14608	0.401977	6.60968	3.82445	0.000144797	0.00192218	0.591286
chr6	127118671	127199481	80811	ENSG00000146374.14	protein_coding	RSPO3	0.56915	0.431937	0.706363	2.20286	3.82137	0.000146576	0.00194345	0.774668
chr6	169751622	169781600	29979	ENSG00000130023.16	protein_coding	ERMARD	-0.300152	-0.481299	-0.119005	4.13869	-3.82029	0.000147202	0.00194834	0.730811
chr1	210328252	210676296	348045	ENSG00000054392.13	protein_coding	HHAT	-0.473869	-0.605239	-0.342499	2.10388	-3.81993	0.00014741	0.0019494	0.748324
chr3	48636463	48662886	26424	ENSG00000008300.17	protein_coding	CELSR3	0.314185	-0.0758329	0.704203	5.52091	3.8195	0.000147661	0.00195103	0.630831
chr6	17393505	17557790	164286	ENSG00000112186.12	protein_coding	CAP2	-0.477096	-0.722824	-0.231368	5.75455	-3.81903	0.00014796	0.00195239	0.680642
chr6	138903493	138988261	84769	ENSG00000135597.19	protein_coding	REPS1	-0.274444	-0.450792	-0.098096	5.81807	-3.81889	0.000148021	0.00195239	0.629228
chr15	48878134	48880173	2040	ENSG00000255302.5	protein_coding	EID1	-0.353072	-0.461915	-0.244229	6.94441	-3.81745	0.000148874	0.00196051	0.596187
chr16	636817	648474	11658	ENSG00000172366.20	protein_coding	MCRIP2	0.538485	0.324178	0.752793	4.09423	3.81744	0.000148897	0.00196051	0.708897
chr11	6997085	7020346	23262	ENSG00000149050.10	protein_coding	ZNF214	-0.518385	-0.722812	-0.313958	1.41098	-3.81657	0.000149383	0.00196303	0.68448
chr2	213284379	214410501	1126123	ENSG00000144451.19	protein_coding	SPAG16	-0.324341	-0.4977	-0.150982	4.72211	-3.81642	0.000149474	0.00196303	0.665438
chr19	4174109	4182566	8458	ENSG00000077463.15	protein_coding	SIRT6	0.449878	0.277972	0.621783	3.09912	3.81501	0.000150307	0.00197	0.756533
chr5	95461755	95554977	93223	ENSG00000198677.12	protein_coding	TTC37	-0.340645	-0.608113	-0.0731773	5.75174	-3.81487	0.000150392	0.00197	0.63953
chr2	237858893	237912106	53214	ENSG00000132329.11	protein_coding	RAMP1	0.473384	0.390716	0.556052	5.82447	3.81447	0.000150658	0.00197178	0.577328
chr2	85133392	85310387	176996	ENSG00000152284.5	protein_coding	TCF7L1	0.376601	0.2594	0.493803	3.50494	3.81109	0.000152653	0.00199275	0.731021
chr16	89640816	89657738	16923	ENSG00000131165.16	protein_coding	CHMP1A	0.285273	0.176792	0.393754	6.0188	3.80851	0.000154217	0.00200627	0.550773
chr8	64587763	64798737	210975	ENSG00000172817.4	protein_coding	CYP7B1	-0.435837	-0.514253	-0.35742	3.64883	-3.80637	0.000155528	0.00202114	0.713385
chr19	7629793	7631956	2164	ENSG00000229833.10	protein_coding	PET100	0.413347	0.1448	0.681894	2.19904	3.80621	0.000155626	0.00202114	0.728593
chr1	9651731	9729114	77384	ENSG00000171608.16	protein_coding	PIK3CD	0.299158	0.110564	0.487751	4.58202	3.80541	0.000156115	0.00202446	0.643357
chr7	897900	955407	57508	ENSG00000105963.15	protein_coding	ADAP1	0.493799	0.415341	0.572256	3.64554	3.80484	0.000156476	0.00202446	0.694016
chr11	837356	842529	5174	ENSG00000177700.6	protein_coding	POLR2L	0.399989	0.259253	0.540726	4.97715	3.80482	0.000156489	0.00202446	0.593241
chr7	74964705	75031528	66824	ENSG00000274070.2	protein_coding	CASTOR2	0.286721	-0.288573	0.862015	7.34766	3.80474	0.00015653	0.00202446	0.505279
chr8	61500556	61714640	214085	ENSG00000198363.18	protein_coding	ASPH	-0.322422	-0.457139	-0.187706	7.19876	-3.80471	0.000156547	0.00202446	0.539321
chr15	43777087	43804427	27341	ENSG00000140264.21	protein_coding	SERF2	0.287444	0.193213	0.381676	8.4034	3.8034	0.00015736	0.00203137	0.498489
chr22	20982269	20999032	16764	ENSG00000099949.21	protein_coding	LZTR1	0.338215	0.205951	0.47048	4.94566	3.8032	0.000157482	0.00203137	0.595857
chr2	241584405	241637158	52754	ENSG00000176946.12	protein_coding	THAP4	0.31911	0.207064	0.431155	5.0914	3.80224	0.000158077	0.00203556	0.580078
chr8	2935353	4994972	2059620	ENSG00000183117.19	protein_coding	CSMD1	-0.366407	-0.447644	-0.285171	4.08391	-3.80203	0.000158208	0.00203556	0.679572
chr7	100107070	100119841	12772	ENSG00000106290.15	protein_coding	TAF6	0.277459	0.161313	0.393606	5.68495	3.80141	0.000158595	0.00203881	0.551074
chr1	36095239	36125222	29984	ENSG00000171812.13	protein_coding	COL8A2	0.644436	0.549824	0.739048	1.58435	3.80065	0.000159075	0.00204152	0.651615
chr2	219627394	219641980	14587	ENSG00000114923.17	protein_coding	SLC4A3	0.31951	0.239839	0.39918	5.52991	3.79746	0.000161085	0.00206421	0.544032
chr5	151212150	151270440	58291	ENSG00000196743.9	protein_coding	GM2A	-0.27707	-0.373357	-0.180783	6.19168	-3.79675	0.000161532	0.00206783	0.515406
chr6	26124145	26139116	14972	ENSG00000180573.10	protein_coding	H2AC6	0.441496	-0.222275	1.10527	5.00946	3.79613	0.000161949	0.00207131	0.583221
chr10	132397168	132417859	20692	ENSG00000171813.14	protein_coding	PWWP2B	0.39209	0.289959	0.494221	3.02718	3.79297	0.000163955	0.0020924	0.687941
chr19	18418864	18434562	15699	ENSG00000130511.16	protein_coding	SSBP4	0.332715	0.206943	0.458488	4.94017	3.7929	0.000164002	0.0020924	0.561389
chr3	87227271	87255556	28286	ENSG00000083937.10	protein_coding	CHMP2B	-0.281822	-0.375879	-0.187764	4.79223	-3.79146	0.000164932	0.0021025	0.596538
chr16	87601835	87698156	96322	ENSG00000154118.13	protein_coding	JPH3	0.332705	0.215374	0.450036	7.37794	3.79056	0.000165523	0.00210827	0.460394
chr2	151832771	152099167	266397	ENSG00000182389.20	protein_coding	CACNB4	-0.346421	-0.459686	-0.233155	5.03185	-3.78849	0.000166867	0.00212362	0.569767
chr14	52857268	52952435	95168	ENSG00000073712.15	protein_coding	FERMT2	-0.265093	-0.36757	-0.162615	6.6551	-3.78776	0.000167348	0.00212574	0.488766
chr4	1982717	2041903	59187	ENSG00000185049.16	protein_coding	NELFA	0.316808	0.0825047	0.551112	3.89832	3.78687	0.000167932	0.00213003	0.617286
chr7	16087525	16502504	414980	ENSG00000214960.11	protein_coding	CRPPA	-0.422696	-0.813109	-0.0322838	2.06291	-3.78648	0.000168189	0.00213098	0.651318
chr20	325552	330224	4673	ENSG00000177732.9	protein_coding	SOX12	0.319767	0.051912	0.587621	5.06822	3.78615	0.000168413	0.00213098	0.528816
chr19	54137749	54155681	17933	ENSG00000088038.19	protein_coding	CNOT3	0.264906	-0.176171	0.705982	4.8415	3.78542	0.000168896	0.00213411	0.549122
chr2	63588609	63607197	18589	ENSG00000014641.21	protein_coding	MDH1	-0.362614	-0.517562	-0.207665	8.04394	-3.78534	0.000168955	0.00213411	0.469767
chr19	2997639	3047635	49997	ENSG00000065717.15	protein_coding	TLE2	0.362992	0.197313	0.528672	4.37066	3.78464	0.000169413	0.00213634	0.57745
chr8	144314584	144326910	12327	ENSG00000185000.12	protein_coding	DGAT1	0.358597	0.239256	0.477938	4.20882	3.78407	0.000169789	0.00213932	0.585501
chr1	146938744	146996202	57459	ENSG00000268043.7	protein_coding	NBPF12	-0.264343	-0.447242	-0.0814441	4.12576	-3.78354	0.000170143	0.002142	0.608417
chr3	50354750	50359521	4772	ENSG00000126062.4	protein_coding	TMEM115	0.357812	0.222596	0.493027	4.85302	3.78276	0.000170667	0.00214682	0.531249
chr16	681670	684528	2859	ENSG00000161999.13	protein_coding	JMJD8	0.29669	0.179424	0.413956	4.81547	3.78218	0.000171059	0.00214959	0.530229
chr19	18279694	18281622	1929	ENSG00000130522.6	protein_coding	JUND	0.360513	0.255816	0.46521	7.91406	3.78106	0.00017182	0.00215597	0.416063
chr16	67199111	67204029	4919	ENSG00000102890.16	protein_coding	ELMO3	0.639978	0.439062	0.840894	0.225351	3.78056	0.000172144	0.00215648	0.447418
chr4	173384701	173406380	21680	ENSG00000164106.8	protein_coding	SCRG1	-0.363583	-0.502233	-0.224934	7.23665	-3.7785	0.000173551	0.00217053	0.432655
chr1	149390614	149468030	77417	ENSG00000286219.1	protein_coding	NOTCH2NLC	-1.01789	-1.26917	-0.766621	-1.25053	-3.7782	0.000173748	0.0021712	0.0701829
chr19	18434388	18438167	3780	ENSG00000105655.19	protein_coding	ISYNA1	0.519882	0.269023	0.770741	3.85146	3.77761	0.000174172	0.00217472	0.58878
chr19	45379638	45406349	26712	ENSG00000104881.16	protein_coding	PPP1R13L	0.416212	0.0835015	0.748923	2.76785	3.77619	0.00017512	0.00218297	0.633293
chr11	65261928	65326543	64616	ENSG00000285816.1	protein_coding	RP11-867O8.9	0.774196	0.522215	1.02618	-1.41755	3.77586	0.000175346	0.002184	0.123265
chrX	93670930	93673578	2649	ENSG00000186310.10	protein_coding	NAP1L3	-0.448648	-0.51722	-0.380076	6.37876	-3.77336	0.000177102	0.00220406	0.487202
chr9	92844182	92878038	33857	ENSG00000127081.14	protein_coding	ZNF484	-0.365532	-0.759247	0.0281828	2.42258	-3.77232	0.000177799	0.0022074	0.615646
chr15	99971437	100342005	370569	ENSG00000140470.15	protein_coding	ADAMTS17	-0.452344	-0.606483	-0.298205	2.03143	-3.77231	0.000177805	0.0022074	0.597544
chr19	20535825	20565809	29985	ENSG00000237440.9	protein_coding	ZNF737	-0.377334	-0.685191	-0.0694771	2.89676	-3.77103	0.000178699	0.0022156	0.615669
chr7	144355288	144380632	25345	ENSG00000050327.15	protein_coding	ARHGEF5	0.624443	0.436435	0.81245	0.887926	3.77086	0.000178815	0.0022156	0.481207
chr11	65386621	65413525	26905	ENSG00000126391.14	protein_coding	FRMD8	0.318736	0.0172706	0.620202	4.27577	3.76861	0.000180395	0.00223226	0.526833
chr19	15419978	15449956	29979	ENSG00000011451.21	protein_coding	WIZ	0.305301	0.126605	0.483996	5.69862	3.76592	0.000182308	0.00225409	0.416785
chr1	228393673	228406835	13163	ENSG00000154370.16	protein_coding	TRIM11	0.319262	-0.00891626	0.647441	4.33747	3.76509	0.000182894	0.00225442	0.512468
chr12	40196744	40369285	172542	ENSG00000188906.17	protein_coding	LRRK2	-0.431958	-0.653607	-0.210309	4.3168	-3.76505	0.000182927	0.00225442	0.548514
chr22	42074248	42079438	5191	ENSG00000177096.9	protein_coding	PHETA2	0.458824	0.269505	0.648144	1.76092	3.76439	0.000183399	0.00225657	0.55078
chr1	161159450	161165723	6274	ENSG00000143258.16	protein_coding	USP21	0.282507	0.0297175	0.535296	5.7735	3.76404	0.000183646	0.00225779	0.414862
chr11	67289300	67302485	13186	ENSG00000172932.16	protein_coding	ANKRD13D	0.321269	0.201196	0.441342	4.99279	3.76287	0.000184489	0.0022645	0.45126
chr7	100539203	100568220	29018	ENSG00000106351.13	protein_coding	AGFG2	0.320201	0.13968	0.500723	5.6437	3.7619	0.000185193	0.00227008	0.4094
chr6	34018643	34155622	136980	ENSG00000124493.14	protein_coding	GRM4	0.504226	0.265871	0.742581	1.84133	3.76163	0.000185388	0.00227008	0.560733
chr5	73552190	73565667	13478	ENSG00000164331.10	protein_coding	ANKRA2	-0.40817	-0.795959	-0.0203807	3.27986	-3.76162	0.000185392	0.00227008	0.57864
chr11	8612037	8682694	70658	ENSG00000166436.17	protein_coding	TRIM66	-0.325069	-0.447298	-0.202841	3.872	-3.75932	0.000187067	0.00228438	0.539602
chr17	79778148	79787983	9836	ENSG00000173894.11	protein_coding	CBX2	0.520533	0.37696	0.664107	1.00086	3.75894	0.000187345	0.00228438	0.463464
chr2	74526645	74529760	3116	ENSG00000115307.17	protein_coding	AUP1	0.323031	0.236546	0.409517	6.79554	3.75882	0.000187438	0.00228438	0.35273
chr19	19997058	20039505	42448	ENSG00000197124.12	protein_coding	ZNF682	-0.389547	-0.751042	-0.028052	2.25908	-3.75877	0.000187468	0.00228438	0.568833
chr10	13438484	13528974	90491	ENSG00000165626.18	protein_coding	BEND7	0.319487	0.169819	0.469154	4.20318	3.75858	0.000187611	0.00228438	0.520152
chr8	125430358	125438403	8046	ENSG00000173334.4	protein_coding	TRIB1	-0.375083	-0.513969	-0.236196	4.29027	-3.75826	0.00018784	0.00228533	0.510082
chr13	23288689	23433763	145075	ENSG00000151835.17	protein_coding	SACS	-0.331865	-0.442775	-0.220956	5.69228	-3.75742	0.000188462	0.00228924	0.43602
chr7	75027122	75074228	47107	ENSG00000274523.5	protein_coding	RCC1L	0.253922	-0.0915157	0.599359	4.97856	3.75633	0.000189261	0.00229711	0.431903
chr18	24426634	24453531	26898	ENSG00000154059.11	protein_coding	IMPACT	-0.30436	-0.411034	-0.197685	5.00151	-3.75455	0.000190583	0.00230947	0.443
chr16	75472052	75495445	23394	ENSG00000183196.10	protein_coding	CHST6	0.426152	0.305406	0.546899	5.25045	3.75389	0.000191092	0.00231379	0.41514
chr5	170353487	170736632	383146	ENSG00000182132.14	protein_coding	KCNIP1	-0.372374	-0.452265	-0.292483	5.15186	-3.75295	0.000191779	0.00232026	0.442285
chr11	46332905	46380554	47650	ENSG00000149091.15	protein_coding	DGKZ	0.302962	0.206641	0.399283	7.32111	3.75157	0.000192804	0.00232896	0.322161
chr12	2825348	2835544	10197	ENSG00000053702.15	protein_coding	NRIP2	0.520407	-0.0804254	1.12124	4.14645	3.75036	0.000193742	0.00233844	0.484176
chr17	29589769	29614761	24993	ENSG00000198720.13	protein_coding	ANKRD13B	0.323816	0.125992	0.52164	4.84217	3.74801	0.000195503	0.00235782	0.410452
chr2	63840952	63891562	50611	ENSG00000169764.16	protein_coding	UGP2	-0.266796	-0.603277	0.0696857	7.7785	-3.74551	0.000197411	0.00237895	0.312831
chrX	49162564	49168483	5920	ENSG00000269313.5	protein_coding	MAGIX	0.323342	0.172489	0.474195	2.03344	3.74461	0.000198104	0.00238541	0.511041
chr16	1770320	1771561	1242	ENSG00000103024.8	protein_coding	NME3	0.554224	0.429978	0.678469	3.31176	3.74418	0.000198458	0.00238755	0.496083
chr19	56643159	56657247	14089	ENSG00000268182.6	protein_coding	SMIM17	-0.485261	-0.79388	-0.176641	2.26083	-3.74372	0.000198795	0.00238755	0.521909
chr6	82169986	82247754	77769	ENSG00000005700.15	protein_coding	IBTK	-0.343127	-0.581059	-0.105195	4.931	-3.74357	0.00019891	0.00238755	0.419965
chr8	129839593	130017129	177537	ENSG00000153310.19	protein_coding	CYRIB	-0.28091	-0.506871	-0.0549494	5.74674	-3.74198	0.000200144	0.00239794	0.368069
chr2	223975045	224039318	64274	ENSG00000135919.14	protein_coding	SERPINE2	-0.358123	-0.519633	-0.196613	7.96447	-3.73893	0.000202543	0.0024197	0.275473
chr17	27629798	27649560	19763	ENSG00000168961.17	protein_coding	LGALS9	0.497476	0.394537	0.600414	3.81764	3.73873	0.000202704	0.00241972	0.456824
chr1	204131062	204152044	20983	ENSG00000143845.15	protein_coding	ETNK2	0.337991	0.219291	0.45669	4.39038	3.73845	0.00020291	0.00242028	0.4145
chr20	64073181	64079988	6808	ENSG00000171700.14	protein_coding	RGS19	0.418019	0.345419	0.490618	2.32605	3.7381	0.000203186	0.00242168	0.499354
chr1	201190824	201228952	38129	ENSG00000163395.17	protein_coding	IGFN1	-1.06094	-1.17517	-0.946716	0.940338	-3.7372	0.000203921	0.00242662	0.348706
chr17	56791913	56838773	46861	ENSG00000214226.9	protein_coding	C17orf67	0.525199	0.367004	0.683394	1.96107	3.73661	0.000204363	0.00242809	0.479945
chr15	45167214	45201175	33962	ENSG00000138606.19	protein_coding	SHF	0.269506	0.0447322	0.494279	4.04324	3.73422	0.000206269	0.00244882	0.435472
chr19	8520778	8577577	56800	ENSG00000142347.19	protein_coding	MYO1F	0.531638	0.34654	0.716736	2.72316	3.73387	0.000206547	0.00245021	0.488397
chr7	549197	727650	178454	ENSG00000188191.15	protein_coding	PRKAR1B	0.290725	0.192254	0.389195	7.07854	3.73297	0.000207272	0.00245354	0.264136
chr22	41525799	41544606	18808	ENSG00000100413.17	protein_coding	POLR3H	0.315553	0.20673	0.424376	6.84033	3.73285	0.000207373	0.00245354	0.253521
chr20	63743668	63832038	88371	ENSG00000130584.12	protein_coding	ZBTB46	0.331548	-0.180533	0.843629	3.68761	3.73242	0.000207713	0.00245354	0.450766
chr2	177612999	177618742	5744	ENSG00000197557.7	protein_coding	TTC30A	-0.501813	-0.645988	-0.357637	2.39895	-3.73242	0.000207714	0.00245354	0.47971
chr7	108554543	108569750	15208	ENSG00000177683.14	protein_coding	THAP5	-0.273534	-0.581885	0.0348177	4.25085	-3.73192	0.000208117	0.00245543	0.41447
chr4	15778275	15853232	74958	ENSG00000004468.13	protein_coding	CD38	-0.679017	-0.806258	-0.551775	2.44552	-3.73112	0.000208773	0.00246126	0.477868
chr19	48720585	48740610	20026	ENSG00000105538.10	protein_coding	RASIP1	0.488836	0.175919	0.801752	3.03458	3.73037	0.000209374	0.00246642	0.473406
chr19	10553085	10566031	12947	ENSG00000129347.21	protein_coding	KRI1	0.296439	0.139112	0.453767	4.75153	3.72934	0.000210214	0.0024744	0.350828
chr12	92770637	92929331	158695	ENSG00000102189.17	protein_coding	EEA1	-0.308446	-0.469067	-0.147824	4.33563	-3.72823	0.000211119	0.00247931	0.396494
chr7	2537810	2555694	17885	ENSG00000106009.16	protein_coding	BRAT1	0.36033	0.274755	0.445905	3.8393	3.72564	0.000213247	0.00249658	0.406789
chr19	48485271	48513935	28665	ENSG00000142235.13	protein_coding	LMTK3	0.358846	-0.0613167	0.77901	4.76229	3.72457	0.000214137	0.00250315	0.339528
chr2	219069357	219160865	91509	ENSG00000187736.13	protein_coding	NHEJ1	0.366916	0.104194	0.629637	2.25928	3.72434	0.000214324	0.00250341	0.447572
chr16	66552563	66566251	13689	ENSG00000217555.13	protein_coding	CKLF	0.575798	0.21884	0.932755	-0.126429	3.72402	0.00021459	0.00250459	0.21489
chr5	32531633	32604079	72447	ENSG00000113387.12	protein_coding	SUB1	-0.278169	-0.77879	0.222452	7.1757	-3.72363	0.000214913	0.00250643	0.24481
chr8	144449582	144465667	16086	ENSG00000187954.13	protein_coding	CYHR1	0.338271	0.0441231	0.632418	5.87045	3.7228	0.000215615	0.0025127	0.252053
chr5	97091867	97142753	50887	ENSG00000145721.12	protein_coding	LIX1	-0.509635	-0.628689	-0.390582	5.63473	-3.72187	0.000216422	0.00252017	0.290668
chr8	89933331	90003228	69898	ENSG00000104320.14	protein_coding	NBN	-0.267428	-1.13825	0.603396	4.85018	-3.72143	0.000216754	0.00252211	0.352364
chr21	41986831	42010387	23557	ENSG00000173276.14	protein_coding	ZBTB21	-0.255572	-0.690772	0.179628	3.86056	-3.71862	0.000219124	0.00254579	0.395007
chr15	88621337	88632281	10945	ENSG00000181026.15	protein_coding	AEN	0.359861	0.230235	0.489488	4.14798	3.71828	0.000219409	0.00254715	0.376326
chr1	6264269	6393767	129499	ENSG00000097021.20	protein_coding	ACOT7	0.286329	-0.184538	0.757197	5.58153	3.71798	0.000219666	0.00254819	0.270225
chr1	1324756	1328896	4141	ENSG00000224051.7	protein_coding	CPTP	0.397253	0.209754	0.584752	3.29735	3.71549	0.000221788	0.00256556	0.40652
chr11	60378530	60417756	39227	ENSG00000166928.11	protein_coding	MS4A14	0.885661	0.733065	1.03826	2.04953	3.71533	0.000221968	0.00256556	0.416365
chr16	90004871	90019890	15020	ENSG00000003249.15	protein_coding	DBNDD1	0.297651	-0.130916	0.726219	6.3219	3.71524	0.000222007	0.00256556	0.207775
chr5	172042079	172188224	146146	ENSG00000072786.13	protein_coding	STK10	0.338335	0.214967	0.461702	3.51751	3.71386	0.000223187	0.00257145	0.401555
chr5	138439057	138446969	7913	ENSG00000132563.16	protein_coding	REEP2	0.30386	-0.148173	0.755892	7.2427	3.71376	0.000223277	0.00257145	0.181519
chr10	7750962	7787993	37032	ENSG00000151657.12	protein_coding	KIN	-0.259331	-0.666441	0.147779	3.36631	-3.71366	0.000223361	0.00257145	0.408812
chr5	74721206	74767147	45942	ENSG00000164347.18	protein_coding	GFM2	-0.282403	-0.498091	-0.0667159	5.0779	-3.71325	0.000223714	0.00257167	0.31744
chr8	62248591	63014000	765410	ENSG00000185942.13	protein_coding	NKAIN3	-0.497136	-0.623891	-0.370381	6.69412	-3.71329	0.000223731	0.00257167	0.229159
chr17	18968789	19004764	35976	ENSG00000188522.15	protein_coding	FAM83G	0.669053	0.550967	0.787138	0.192215	3.71239	0.000224466	0.00257548	0.193616
chr8	22620418	22669148	48731	ENSG00000147439.13	protein_coding	BIN3	0.275852	0.0641894	0.487515	4.1834	3.71228	0.000224558	0.00257548	0.335723
chr2	54972187	55112621	140435	ENSG00000115310.18	protein_coding	RTN4	-0.259149	-0.53457	0.0162728	9.15115	-3.71116	0.000225531	0.00258468	0.176145
chr7	108147623	108456717	309095	ENSG00000091129.21	protein_coding	NRCAM	-0.297951	-0.464127	-0.131775	7.92179	-3.71023	0.000226345	0.00259206	0.187534
chr16	3022625	3024286	1662	ENSG00000103145.11	protein_coding	HCFC1R1	0.294757	0.141234	0.44828	5.98961	3.70982	0.000226702	0.0025942	0.197339
chr3	191199241	191265615	66375	ENSG00000188729.7	protein_coding	OSTN	-0.979758	-1.10109	-0.858425	-0.97988	-3.70929	0.000227165	0.00259744	0.00162402
chr22	21628089	21630064	1976	ENSG00000161179.14	protein_coding	YDJC	0.354303	0.280722	0.427885	3.02697	3.70891	0.000227498	0.00259744	0.395877
chr19	4360370	4400547	40178	ENSG00000141985.9	protein_coding	SH3GL1	0.334316	0.18618	0.482451	5.0291	3.70831	0.000228025	0.00259956	0.250752
chr19	35154730	35169881	15152	ENSG00000089327.15	protein_coding	FXYD5	0.44906	0.0936506	0.804469	3.88888	3.70793	0.000228375	0.00260133	0.348904
chr17	80466834	80477843	11010	ENSG00000171246.6	protein_coding	NPTX1	0.310746	0.180002	0.441489	7.58032	3.7076	0.000228653	0.00260133	0.169528
chr15	40807086	40815084	7999	ENSG00000166140.17	protein_coding	ZFYVE19	0.252488	-0.146072	0.651048	5.14319	3.70755	0.000228694	0.00260133	0.246684
chr17	4498881	4539035	40155	ENSG00000183018.9	protein_coding	SPNS2	0.355058	0.174304	0.535812	5.47992	3.70722	0.000228997	0.00260283	0.225522
chr8	100916523	100953388	36866	ENSG00000164924.18	protein_coding	YWHAZ	-0.25081	-0.456453	-0.0451679	9.07819	-3.70664	0.000229496	0.00260656	0.160049
chr10	133237855	133241928	4074	ENSG00000151650.8	protein_coding	VENTX	0.870349	0.402445	1.33825	-0.293441	3.70483	0.00023111	0.00262097	0.133294
chr8	144291591	144314720	23130	ENSG00000185122.11	protein_coding	HSF1	0.339031	0.21188	0.466182	5.5453	3.70406	0.000231804	0.00262689	0.201557
chr17	1464186	1492686	28501	ENSG00000197879.17	protein_coding	MYO1C	0.356808	0.146388	0.567227	4.78315	3.7032	0.000232564	0.00263157	0.268056
chr6	169702190	169704856	2667	ENSG00000185127.6	protein_coding	C6orf120	-0.309547	-0.478532	-0.140562	4.08053	-3.70187	0.000233756	0.00264309	0.333187
chr11	21782659	22283567	500909	ENSG00000171714.13	protein_coding	ANO5	-0.304225	-0.434744	-0.173707	4.62596	-3.70108	0.00023447	0.0026492	0.295358
chr2	8678845	8684461	5617	ENSG00000115738.10	protein_coding	ID2	-0.298683	-0.592528	-0.00483832	6.14186	-3.69951	0.000235891	0.0026613	0.201085
chr15	40769980	40772449	2470	ENSG00000188277.10	protein_coding	C15orf62	0.704295	0.621668	0.786923	0.71457	3.69844	0.000236866	0.00266834	0.207997
chrX	21839617	21885423	45807	ENSG00000012174.12	protein_coding	MBTPS2	-0.437342	-0.535616	-0.339068	3.26064	-3.69763	0.00023761	0.00267474	0.360328
chr7	100679507	100694250	14744	ENSG00000146830.11	protein_coding	GIGYF1	0.253222	0.116454	0.38999	5.85855	3.69714	0.00023806	0.00267782	0.164989
chr11	62615296	62622154	6859	ENSG00000149541.10	protein_coding	B3GAT3	0.381167	0.0632468	0.699087	5.49961	3.69568	0.000239424	0.00268635	0.172306
chr5	69364743	69370013	5271	ENSG00000273841.5	protein_coding	TAF9	-0.330946	-0.509033	-0.152859	4.99166	-3.69565	0.000239428	0.00268635	0.254647
chr11	111908564	111923722	15159	ENSG00000109846.9	protein_coding	CRYAB	0.483316	0.32296	0.643672	10.2959	3.69559	0.000239518	0.00268635	0.128867
chr14	69259277	69357033	97757	ENSG00000100626.17	protein_coding	GALNT16	0.284145	0.135962	0.432328	5.92836	3.69554	0.000239525	0.00268635	0.171495
chr14	50312324	50335558	23235	ENSG00000125375.17	protein_coding	DMAC2L	-0.366026	-0.457347	-0.274705	3.95827	-3.69499	0.000240035	0.00269009	0.301435
chr17	7549058	7557890	8833	ENSG00000239697.11	protein_coding	TNFSF12	0.304063	0.19115	0.416976	5.50777	3.69457	0.000240426	0.00269212	0.165051
chr13	37562583	37598844	36262	ENSG00000133110.15	protein_coding	POSTN	-0.910654	-1.02703	-0.794276	-1.51519	-3.69441	0.00024057	0.00269212	-0.202278
chr19	1177558	1228431	50874	ENSG00000118046.16	protein_coding	STK11	0.257046	0.11355	0.400541	4.98632	3.69142	0.000243353	0.00271926	0.204079
chr3	52048919	52056571	7653	ENSG00000164086.10	protein_coding	DUSP7	0.281989	0.0226403	0.541337	5.47729	3.69016	0.000244538	0.00272665	0.169364
chr19	7595863	7618304	22442	ENSG00000076826.10	protein_coding	CAMSAP3	0.332904	0.218689	0.447118	3.57309	3.69	0.000244688	0.00272665	0.305457
chr17	42552922	42555214	2293	ENSG00000108786.11	protein_coding	HSD17B1	0.714056	0.31523	1.11288	0.389568	3.68901	0.000245623	0.00273257	0.225663
chr7	107563484	107578523	15040	ENSG00000105865.11	protein_coding	DUS4L	-0.403438	-0.558616	-0.248259	1.70515	-3.68875	0.00024586	0.00273322	0.306092
chr1	960584	965719	5136	ENSG00000187961.14	protein_coding	KLHL17	0.51376	0.390316	0.637204	1.86008	3.68733	0.000247205	0.00274616	0.326168
chr8	30156319	30183639	27321	ENSG00000104671.8	protein_coding	DCTN6	-0.252812	-0.395416	-0.110208	4.82707	-3.68564	0.000248815	0.00276132	0.215246
chr7	105532169	105567677	35509	ENSG00000135249.8	protein_coding	RINT1	-0.330197	-0.573731	-0.0866624	3.38217	-3.68466	0.000249758	0.00276644	0.312462
chr16	68245304	68261058	15755	ENSG00000103066.13	protein_coding	PLA2G15	0.331815	0.246399	0.41723	4.21552	3.68387	0.000250515	0.00277079	0.236861
chr8	144789765	144792587	2823	ENSG00000161016.18	protein_coding	RPL8	0.269765	0.118725	0.420805	8.71734	3.68336	0.000251004	0.00277091	0.0706219
chr11	66856647	66860475	3829	ENSG00000173621.9	protein_coding	LRFN4	0.460135	0.37126	0.549011	2.4721	3.68329	0.000251073	0.00277091	0.319076
chr20	49903391	49915529	12139	ENSG00000158480.11	protein_coding	SPATA2	0.318983	0.161545	0.476421	6.10381	3.68299	0.000251372	0.0027722	0.10811
chr9	33750679	33799231	48553	ENSG00000010438.17	protein_coding	PRSS3	0.328554	-0.0574311	0.71454	4.53782	3.68245	0.000251879	0.00277463	0.210416
chr21	29004384	29019360	14977	ENSG00000156253.7	protein_coding	RWDD2B	-0.316288	-0.555769	-0.0768065	3.91573	-3.68232	0.000252006	0.00277463	0.274856
chr16	72054505	72061055	6551	ENSG00000257017.9	protein_coding	HP	1.37634	1.17554	1.57713	-0.901657	3.68125	0.000253081	0.00278096	-0.0629786
chr8	38030534	38060365	29832	ENSG00000187840.5	protein_coding	EIF4EBP1	0.517143	0.426404	0.607882	2.67644	3.67979	0.000254468	0.00278857	0.305809
chr10	68282660	68333049	50390	ENSG00000108187.16	protein_coding	PBLD	-0.568908	-0.904996	-0.23282	2.87413	-3.6787	0.000255537	0.00279785	0.304001
[truncated: 1,564 more rows]

## Sheet: PAvsControl
seqnames	start	end	width	gene_id	gene_type	gene_name	logFC	CI.L	CI.R	AveExpr	t	P.Value	adj.P.Val	B
[truncated: 3 more rows]

[truncated: 10 more sheets: DLBDvsControl, TLBDvsControl, DLBDvsTLBD, LBD_ATS_vs_Control, LBD_AS_vs_Control, LBD_S_vs_Control, LBDvsAD , LBD_ATS_vs_AD, LBD_AS_vs_AD, LBD_S_vs_AD]
