# Supplementary material for: Distinct transcriptional alterations distinguish Lewy body disease from Alzheimer’s disease
Source: Brain. 2024 Jun 25;148(1):69–88. doi: 10.1093/brain/awae202 (PMC11706328; doi:10.1093/brain/awae202)
Supplement: awae202_Supplementary_Data [file awae202_supplementary_data.zip › brain-2023-02363-File013.xlsx]

## Sheet: LBDvsControl_up
GroupID	Category	Term	Description	LogP	Log(q-value)	Genes	Symbols	InTerm_InList
1_Summary	GO Biological Processes	GO:0006882	intracellular zinc ion homeostasis	-2.16443	-1.12223	4489,4499,4502,6280,147138,2209,2213,3689,4481,54209,2242,3303,3304,9659,28964,2624,3383,3690,7128,79155,4689,5880,6556,10312,50617,1445,7094,8826,10256,666,1051,1822,2288,2296,4313,4851,6469,7022,7026,7042,8531,9825,26471,51804,54361,84733,642658,2887,3566,3606,5618,6850,10912,50486,51043,841,3710,4773,4775,4791,23118,29108,64170,115,1387,1855,4157,6932,8326,51176,83439,1113,1488,2214,2297,3784,…	MT1A,MT1M,MT2A,S100A9,TMC8,FCGR1A,FCGR2B,ITGB2,MSR1,TREM2,FES,HSPA1A,HSPA1B,PDE4DIP,GIT1,GATA2,ICAM1,ITGB3,TNFAIP3,TNIP2,NCF4,RAC2,SLC11A1,TCIRG1,ATP6V0A4,CSK,TLN1,IQGAP1,CNKSR1,BOK,CEBPB,ATN1,FKBP4,FOXC1,MMP2,NOTCH1,SHH,TFAP2C,NR2F2,TGFB2,YBX3,SPATA2,NUPR1,SIX4,WNT4,CBX2,SCX,GRB10,IL4R,IL18,PRLR,SYK,GADD45G,G0S2,ZBTB7B,CASP8,ITPR3,NFATC2,NFATC3,NFKB2,TAB2,PYCARD,CARD9,ADCY9,CREBBP,DVL1,MC1R,TCF7…	429/-
1_Member	GO Biological Processes	GO:0006882	intracellular zinc ion homeostasis	-2.16443	-1.12223	4489,4499,4502,6280,147138	MT1A,MT1M,MT2A,S100A9,TMC8	5/36
1_Member	GO Biological Processes	GO:0006911	phagocytosis, engulfment	-2.16443	-1.12223	2209,2213,3689,4481,54209	FCGR1A,FCGR2B,ITGB2,MSR1,TREM2	5/36
1_Member	GO Biological Processes	GO:0031112	positive regulation of microtubule polymerization or depolymerization	-2.16443	-1.12223	2242,3303,3304,9659,28964	FES,HSPA1A,HSPA1B,PDE4DIP,GIT1	5/36
1_Member	GO Biological Processes	GO:2000352	negative regulation of endothelial cell apoptotic process	-2.16443	-1.12223	2624,3383,3690,7128,79155	GATA2,ICAM1,ITGB3,TNFAIP3,TNIP2	5/36
1_Member	Reactome Gene Sets	R-HSA-1222556	ROS and RNS production in phagocytes	-2.16443	-1.12223	4689,5880,6556,10312,50617	NCF4,RAC2,SLC11A1,TCIRG1,ATP6V0A4	5/36
1_Member	Reactome Gene Sets	R-HSA-6802948	Signaling by high-kinase activity BRAF mutants	-2.16443	-1.12223	1445,3690,7094,8826,10256	CSK,ITGB3,TLN1,IQGAP1,CNKSR1	5/36
1_Member	GO Biological Processes	GO:0007548	sex differentiation	-2.14558	-1.10359	666,1051,1822,2288,2296,4313,4851,6469,7022,7026,7042,8531,9825,26471,51804,54361,84733,642658	BOK,CEBPB,ATN1,FKBP4,FOXC1,MMP2,NOTCH1,SHH,TFAP2C,NR2F2,TGFB2,YBX3,SPATA2,NUPR1,SIX4,WNT4,CBX2,SCX	18/280
1_Member	GO Biological Processes	GO:0120162	positive regulation of cold-induced thermogenesis	-2.14453	-1.1032	1051,2887,3566,3606,5618,6850,10912,50486,51043	CEBPB,GRB10,IL4R,IL18,PRLR,SYK,GADD45G,G0S2,ZBTB7B	9/101
1_Member	Reactome Gene Sets	R-HSA-5607764	CLEC7A (Dectin-1) signaling	-2.14453	-1.1032	841,3710,4773,4775,4791,6850,23118,29108,64170	CASP8,ITPR3,NFATC2,NFATC3,NFKB2,SYK,TAB2,PYCARD,CARD9	9/101
1_Member	KEGG Pathway	hsa04916	Melanogenesis	-2.14453	-1.1032	115,1387,1855,4157,6932,8326,51176,54361,83439	ADCY9,CREBBP,DVL1,MC1R,TCF7,FZD9,LEF1,WNT4,TCF7L1	9/101
1_Member	GO Biological Processes	GO:0032940	secretion by cell	-2.14344	-1.10232	1113,1488,1855,2214,2297,3784,4160,4851,5027,5045,5341,5866,6510,6813,6850,7462,11255,23396,26056,55240,80223,85477,286753,653440	CHGA,CTBP2,DVL1,FCGR3A,FOXD1,KCNQ1,MC4R,NOTCH1,P2RX7,FURIN,PLEK,RAB3IL1,SLC1A5,STXBP2,SYK,LAT2,HRH3,PIP5K1C,RAB11FIP5,STEAP3,RAB11FIP1,SCIN,TRARG1,WASH6P	24/412
1_Member	Reactome Gene Sets	R-HSA-5693538	Homology Directed Repair	-2.14201	-1.10111	890,1017,1763,3017,5424,5426,8365,8914,8970,63967,85236	CCNA2,CDK2,DNA2,H2BC5,POLD1,POLE,H4C8,TIMELESS,H2BC11,CLSPN,H2BC12	11/138
1_Member	GO Biological Processes	GO:0044843	cell cycle G1/S phase transition	-2.13641	-1.09594	890,1017,1026,1104,1978,5426,26524	CCNA2,CDK2,CDKN1A,RCC1,EIF4EBP1,POLE,LATS2	7/67
1_Member	KEGG Pathway	hsa04720	Long-term potentiation	-2.13641	-1.09594	468,1387,2902,3710,5501,5502,10411	ATF4,CREBBP,GRIN1,ITPR3,PPP1CC,PPP1R1A,RAPGEF3	7/67
1_Member	KEGG Pathway	hsa05412	Arrhythmogenic right ventricular cardiomyopathy	-2.12904	-1.08878	3678,3690,3693,6645,6932,8515,51176,83439	ITGA5,ITGB3,ITGB5,SNTB2,TCF7,ITGA10,LEF1,TCF7L1	8/84
1_Member	GO Biological Processes	GO:0048592	eye morphogenesis	-2.12565	-1.08561	468,1270,1295,1296,1735,1969,4041,4851,6497,7020,197021,286204	ATF4,CNTF,COL8A1,COL8A2,DIO3,EPHA2,LRP5,NOTCH1,SKI,TFAP2A,LCTL,CRB2	12/158
1_Member	GO Biological Processes	GO:0001649	osteoblast differentiation	-2.11925	-1.07957	1277,1969,2355,2735,4041,6469,6696,9241,51176,51547,338773	COL1A1,EPHA2,FOSL2,GLI1,LRP5,SHH,SPP1,NOG,LEF1,SIRT7,TMEM119	11/139
1_Member	GO Biological Processes	GO:0007268	chemical synaptic transmission	-2.11875	-1.07957	135,1138,1488,1812,1855,2564,2570,2902,3350,3352,3354,4986,5026,5027,5173,6512,6536,6813,8572,10052,10723,11255,23396,57053	ADORA2A,CHRNA5,CTBP2,DRD1,DVL1,GABRE,GABRR2,GRIN1,HTR1A,HTR1D,HTR1E,OPRK1,P2RX5,P2RX7,PDYN,SLC1A7,SLC6A9,STXBP2,PDLIM4,GJC1,SLC12A7,HRH3,PIP5K1C,CHRNA10	24/414
1_Member	GO Biological Processes	GO:0098916	anterograde trans-synaptic signaling	-2.11875	-1.07957	135,1138,1488,1812,1855,2564,2570,2902,3350,3352,3354,4986,5026,5027,5173,6512,6536,6813,8572,10052,10723,11255,23396,57053	ADORA2A,CHRNA5,CTBP2,DRD1,DVL1,GABRE,GABRR2,GRIN1,HTR1A,HTR1D,HTR1E,OPRK1,P2RX5,P2RX7,PDYN,SLC1A7,SLC6A9,STXBP2,PDLIM4,GJC1,SLC12A7,HRH3,PIP5K1C,CHRNA10	24/414
1_Member	Reactome Gene Sets	R-HSA-9679506	SARS-CoV Infections	-2.11875	-1.07957	486,861,1387,2288,3320,3554,3614,3654,3656,3665,5045,5349,5777,6850,7097,23118,23476,29108,51284,53615,57101,64127,79844,196527	FXYD2,RUNX1,CREBBP,FKBP4,HSP90AA1,IL1R1,IMPDH1,IRAK1,IRAK2,IRF7,FURIN,FXYD3,PTPN6,SYK,TLR2,TAB2,BRD4,PYCARD,TLR7,MBD3,ANO2,NOD2,ZDHHC11,ANO6	24/414
1_Member	GO Biological Processes	GO:0001841	neural tube formation	-2.11724	-1.07849	1855,2909,6497,7040,7042,7408,8463,9241,23242	DVL1,ARHGAP35,SKI,TGFB1,TGFB2,VASP,TEAD2,NOG,COBL	9/102
1_Member	GO Biological Processes	GO:0010389	regulation of G2/M transition of mitotic cell cycle	-2.11724	-1.07849	1017,1026,1112,4303,8870,23476,26271,55920,63967	CDK2,CDKN1A,FOXN3,FOXO4,IER3,BRD4,FBXO5,RCC2,CLSPN	9/102
1_Member	GO Biological Processes	GO:0007095	mitotic G2 DNA damage checkpoint signaling	-2.11337	-1.07569	1026,1112,4303,8870,63967	CDKN1A,FOXN3,FOXO4,IER3,CLSPN	5/37
1_Member	GO Biological Processes	GO:0051145	smooth muscle cell differentiation	-2.11337	-1.07569	2294,4851,6495,54361,255743	FOXF1,NOTCH1,SIX1,WNT4,NPNT	5/37
1_Member	GO Biological Processes	GO:1901381	positive regulation of potassium ion transmembrane transport	-2.11337	-1.07569	486,3784,4986,54209,196527	FXYD2,KCNQ1,OPRK1,TREM2,ANO6	5/37
1_Member	WikiPathways	WP5269	Genetic causes of porto sinusoidal vascular disease	-2.11337	-1.07569	4689,4851,54567,57514,57572	NCF4,NOTCH1,DLL4,ARHGAP31,DOCK6	5/37
1_Member	KEGG Pathway	hsa05216	Thyroid cancer	-2.11337	-1.07569	1026,6932,10912,51176,83439	CDKN1A,TCF7,GADD45G,LEF1,TCF7L1	5/37
1_Member	Reactome Gene Sets	R-HSA-422475	Axon guidance	-2.10763	-1.07017	1282,1969,2242,2887,2902,2909,3312,3320,3678,3690,3915,4313,5603,7094,7305,7408,8440,8515,8911,8912,9048,10451,22794,23396,28964,51807,54209,57522,84790,90249	COL4A1,EPHA2,FES,GRB10,GRIN1,ARHGAP35,HSPA8,HSP90AA1,ITGA5,ITGB3,LAMC1,MMP2,MAPK13,TLN1,TYROBP,VASP,NCK2,ITGA10,CACNA1I,CACNA1H,ARTN,VAV3,CASC3,PIP5K1C,GIT1,TUBA8,TREM2,SRGAP1,TUBA1C,UNC5A	30/553
1_Member	WikiPathways	WP437	EGF EGFR signaling pathway	-2.10468	-1.06744	1445,1978,2002,2887,3635,4303,4734,8440,8826,9564,10451,51196	CSK,EIF4EBP1,ELK1,GRB10,INPP5D,FOXO4,NEDD4,NCK2,IQGAP1,BCAR1,VAV3,PLCE1	12/159
1_Member	GO Biological Processes	GO:0010823	negative regulation of mitochondrion organization	-2.10308	-1.06605	666,706,3303,8326,8870,201163	BOK,TSPO,HSPA1A,FZD9,IER3,FLCN	6/52
1_Member	GO Biological Processes	GO:0045668	negative regulation of osteoblast differentiation	-2.10173	-1.06534	3399,4041,4091,4851,6497,9241,51564	ID3,LRP5,SMAD6,NOTCH1,SKI,NOG,HDAC7	7/68
1_Member	GO Biological Processes	GO:0060079	excitatory postsynaptic potential	-2.10173	-1.06534	135,1138,2902,5026,5027,6512,57053	ADORA2A,CHRNA5,GRIN1,P2RX5,P2RX7,SLC1A7,CHRNA10	7/68
1_Member	GO Biological Processes	GO:0072078	nephron tubule morphogenesis	-2.10173	-1.06534	2297,3911,6469,6495,9241,54361,255743	FOXD1,LAMA5,SHH,SIX1,NOG,WNT4,NPNT	7/68
1_Member	GO Biological Processes	GO:0035050	embryonic heart tube development	-2.09879	-1.06412	1855,2296,4851,6469,6911,7048,8463,10413	DVL1,FOXC1,NOTCH1,SHH,TBX6,TGFBR2,TEAD2,YAP1	8/85
1_Member	GO Biological Processes	GO:0072080	nephron tubule development	-2.09879	-1.06412	2297,3911,4851,6469,6495,9241,54361,255743	FOXD1,LAMA5,NOTCH1,SHH,SIX1,NOG,WNT4,NPNT	8/85
1_Member	GO Biological Processes	GO:2000134	negative regulation of G1/S transition of mitotic cell cycle	-2.09879	-1.06412	1017,1026,4582,6347,10457,25959,55367,91607	CDK2,CDKN1A,MUC1,CCL2,GPNMB,KANK2,PIDD1,SLFN11	8/85
1_Member	GO Biological Processes	GO:0002922	positive regulation of humoral immune response	-2.09774	-1.06412	2213,4049,54209,64127	FCGR2B,LTA,TREM2,NOD2	4/24
1_Member	GO Biological Processes	GO:0032693	negative regulation of interleukin-10 production	-2.09774	-1.06412	2213,7305,10859,11006	FCGR2B,TYROBP,LILRB1,LILRB4	4/24
1_Member	GO Biological Processes	GO:0045736	negative regulation of cyclin-dependent protein serine/threonine kinase activity	-2.09774	-1.06412	1026,7026,10614,26524	CDKN1A,NR2F2,HEXIM1,LATS2	4/24
1_Member	GO Biological Processes	GO:0045822	negative regulation of heart contraction	-2.09774	-1.06412	274,8654,55811,80149	BIN1,PDE5A,ADCY10,ZC3H12A	4/24
1_Member	GO Biological Processes	GO:0050855	regulation of B cell receptor signaling pathway	-2.09774	-1.06412	2213,2874,11314,150372	FCGR2B,GPS2,CD300A,NFAM1	4/24
1_Member	GO Biological Processes	GO:0060252	positive regulation of glial cell proliferation	-2.09774	-1.06412	706,4049,5501,8140	TSPO,LTA,PPP1CC,SLC7A5	4/24
1_Member	GO Biological Processes	GO:0071294	cellular response to zinc ion	-2.09774	-1.06412	706,4489,4499,4502	TSPO,MT1A,MT1M,MT2A	4/24
1_Member	GO Biological Processes	GO:0090200	positive regulation of release of cytochrome c from mitochondria	-2.09774	-1.06412	2852,5329,29108,90427	GPER1,PLAUR,PYCARD,BMF	4/24
1_Member	GO Biological Processes	GO:1904030	negative regulation of cyclin-dependent protein kinase activity	-2.09774	-1.06412	1026,7026,10614,26524	CDKN1A,NR2F2,HEXIM1,LATS2	4/24
1_Member	Reactome Gene Sets	R-HSA-982772	Growth hormone receptor signaling	-2.09774	-1.06412	3667,5618,5777,9021	IRS1,PRLR,PTPN6,SOCS3	4/24
1_Member	GO Biological Processes	GO:0006338	chromatin remodeling	-2.0922	-1.05879	1017,1387,1616,3015,3054,3428,4017,5585,6688,7022,8193,8312,8334,8353,8365,8438,8970,9416,9759,23210,23338,23409,27005,27154,29128,51547,51564,53615,64332,91607,122953,150572,151636,340602	CDK2,CREBBP,DAXX,H2AZ1,HCFC1,IFI16,LOXL2,PKN1,SPI1,TFAP2C,DPF1,AXIN1,H2AC6,H3C6,H4C8,RAD54L,H2BC11,DDX23,HDAC4,JMJD6,JADE2,SIRT4,USP21,BRPF3,UHRF1,SIRT7,HDAC7,MBD3,NFKBIZ,SLFN11,JDP2,SMYD1,DTX3L,EZHIP	34/649
1_Member	Reactome Gene Sets	R-HSA-5653656	Vesicle-mediated transport	-2.09101	-1.05781	274,1075,1277,1282,1601,2701,3092,3240,3312,3320,3797,3949,4481,4641,5050,5265,5866,8408,9322,9332,10052,10749,10808,22870,23149,23166,23396,23433,51807,79890,84790,124602,126003,147700,155382	BIN1,CTSC,COL1A1,COL4A1,DAB2,GJA4,HIP1,HP,HSPA8,HSP90AA1,KIF3C,LDLR,MSR1,MYO1C,PAFAH1B3,SERPINA1,RAB3IL1,ULK1,TRIP10,CD163,GJC1,KIF1C,HSPH1,PPP6R1,FCHO1,STAB1,PIP5K1C,RHOQ,TUBA8,RIN3,TUBA1C,KIF19,TRAPPC5,KLC3,VPS37D	35/673
1_Member	GO Biological Processes	GO:0001508	action potential	-2.09035	-1.05757	1812,2852,3767,3784,8911,10052,23704,27094,81033	DRD1,GPER1,KCNJ11,KCNQ1,CACNA1I,GJC1,KCNE4,KCNMB3,KCNH6	9/103
1_Member	KEGG Pathway	hsa05414	Dilated cardiomyopathy	-2.09035	-1.05757	115,3678,3690,3693,4625,6645,7040,7042,8515	ADCY9,ITGA5,ITGB3,ITGB5,MYH7,SNTB2,TGFB1,TGFB2,ITGA10	9/103
1_Member	GO Biological Processes	GO:1901991	negative regulation of mitotic cell cycle phase transition	-2.08105	-1.04849	1017,1026,1112,4303,4582,6347,8870,10457,25959,26271,55367,63967,91607	CDK2,CDKN1A,FOXN3,FOXO4,MUC1,CCL2,IER3,GPNMB,KANK2,FBXO5,PIDD1,CLSPN,SLFN11	13/180
1_Member	GO Biological Processes	GO:0010810	regulation of cell-substrate adhesion	-2.07782	-1.04547	285,1277,1295,1435,1601,2294,3678,3690,4851,5880,7094,54361,55920,57580,255743	ANGPT2,COL1A1,COL8A1,CSF1,DAB2,FOXF1,ITGA5,ITGB3,NOTCH1,RAC2,TLN1,WNT4,RCC2,PREX1,NPNT	15/221
1_Member	GO Biological Processes	GO:0030510	regulation of BMP signaling pathway	-2.07502	-1.04299	2297,4091,4487,4851,6497,9241,25928,222663,286204,348093	FOXD1,SMAD6,MSX1,NOTCH1,SKI,NOG,SOSTDC1,SCUBE3,CRB2,RBPMS2	10/122
1_Member	GO Biological Processes	GO:0006366	transcription by RNA polymerase II	-2.07492	-1.04299	468,728,1051,1052,2624,3659,4487,4773,4783,4851,6688,6886,8463,27005,51043,51176,51547,54360,57817,64332,79724,83860,283149	ATF4,C5AR1,CEBPB,CEBPD,GATA2,IRF1,MSX1,NFATC2,NFIL3,NOTCH1,SPI1,TAL1,TEAD2,USP21,ZBTB7B,LEF1,SIRT7,CYTL1,HAMP,NFKBIZ,ZNF768,TAF3,BCL9L	23/395
1_Member	CORUM	CORUM:1005	RC complex during G2/M-phase of cell cycle	-2.07065	-1.04209	890,5424,5426	CCNA2,POLD1,POLE	3/13
1_Member	GO Biological Processes	GO:0010524	positive regulation of calcium ion transport into cytosol	-2.07065	-1.04209	2902,5026,5027	GRIN1,P2RX5,P2RX7	3/13
1_Member	GO Biological Processes	GO:0014061	regulation of norepinephrine secretion	-2.07065	-1.04209	135,140,11255	ADORA2A,ADORA3,HRH3	3/13
1_Member	GO Biological Processes	GO:0032490	detection of molecule of bacterial origin	-2.07065	-1.04209	7097,54209,64127	TLR2,TREM2,NOD2	3/13
1_Member	GO Biological Processes	GO:0032530	regulation of microvillus organization	-2.07065	-1.04209	688,5357,54825	KLF5,PLS1,CDHR2	3/13
1_Member	GO Biological Processes	GO:0033690	positive regulation of osteoblast proliferation	-2.07065	-1.04209	3690,4041,338773	ITGB3,LRP5,TMEM119	3/13
1_Member	GO Biological Processes	GO:0035313	wound healing, spreading of epidermal cells	-2.07065	-1.04209	3678,84962,116844	ITGA5,AJUBA,LRG1	3/13
1_Member	GO Biological Processes	GO:0035331	negative regulation of hippo signaling	-2.07065	-1.04209	5606,9231,84962	MAP2K3,DLG5,AJUBA	3/13
1_Member	GO Biological Processes	GO:0042670	retinal cone cell differentiation	-2.07065	-1.04209	1735,4851,286204	DIO3,NOTCH1,CRB2	3/13
1_Member	GO Biological Processes	GO:0048711	positive regulation of astrocyte differentiation	-2.07065	-1.04209	274,4851,6469	BIN1,NOTCH1,SHH	3/13
1_Member	GO Biological Processes	GO:0060134	prepulse inhibition	-2.07065	-1.04209	135,1812,1855	ADORA2A,DRD1,DVL1	3/13
1_Member	GO Biological Processes	GO:0072539	T-helper 17 cell differentiation	-2.07065	-1.04209	9021,10538,64332	SOCS3,BATF,NFKBIZ	3/13
1_Member	GO Biological Processes	GO:1905907	negative regulation of amyloid fibril formation	-2.07065	-1.04209	1410,3949,54209	CRYAB,LDLR,TREM2	3/13
1_Member	Reactome Gene Sets	R-HSA-5607763	CLEC7A (Dectin-1) induces NFAT activation	-2.07065	-1.04209	3710,4773,4775	ITPR3,NFATC2,NFATC3	3/13
1_Member	Reactome Gene Sets	R-HSA-9733458	Induction of Cell-Cell Fusion	-2.07065	-1.04209	5045,57101,196527	FURIN,ANO2,ANO6	3/13
1_Member	WikiPathways	WP3892	Development of pulmonary dendritic cells and macrophage subsets	-2.07065	-1.04209	1435,6688,10320	CSF1,SPI1,IKZF1	3/13
1_Member	GO Biological Processes	GO:0010232	vascular transport	-2.06906	-1.04113	1244,6510,6526,6536,6541,6542,8140,54407	ABCC2,SLC1A5,SLC5A3,SLC6A9,SLC7A1,SLC7A2,SLC7A5,SLC38A2	8/86
1_Member	GO Biological Processes	GO:0044774	mitotic DNA integrity checkpoint signaling	-2.06906	-1.04113	1017,1026,1112,4303,4582,8870,55367,63967	CDK2,CDKN1A,FOXN3,FOXO4,MUC1,IER3,PIDD1,CLSPN	8/86
1_Member	GO Biological Processes	GO:0150104	transport across blood-brain barrier	-2.06906	-1.04113	1244,6510,6526,6536,6541,6542,8140,54407	ABCC2,SLC1A5,SLC5A3,SLC6A9,SLC7A1,SLC7A2,SLC7A5,SLC38A2	8/86
1_Member	KEGG Pathway	hsa05211	Renal cell carcinoma	-2.06777	-1.04005	1026,1387,2889,7040,7042,54583,201163	CDKN1A,CREBBP,RAPGEF1,TGFB1,TGFB2,EGLN1,FLCN	7/69
1_Member	GO Biological Processes	GO:0003180	aortic valve morphogenesis	-2.06407	-1.039	4091,4851,7040,7048,54567	SMAD6,NOTCH1,TGFB1,TGFBR2,DLL4	5/38
1_Member	GO Biological Processes	GO:0045740	positive regulation of DNA replication	-2.06407	-1.039	1017,1763,2735,25792,27154	CDK2,DNA2,GLI1,CIZ1,BRPF3	5/38
1_Member	GO Biological Processes	GO:0046688	response to copper ion	-2.06407	-1.039	1616,4017,4489,4499,4502	DAXX,LOXL2,MT1A,MT1M,MT2A	5/38
1_Member	GO Biological Processes	GO:0055017	cardiac muscle tissue growth	-2.06407	-1.039	2242,2296,4851,6497,7042	FES,FOXC1,NOTCH1,SKI,TGFB2	5/38
1_Member	GO Biological Processes	GO:0055094	response to lipoprotein particle	-2.06407	-1.039	3689,3949,6850,7040,54209	ITGB2,LDLR,SYK,TGFB1,TREM2	5/38
1_Member	GO Biological Processes	GO:0071404	cellular response to low-density lipoprotein particle stimulus	-2.06407	-1.039	3689,3949,6850,7040,54209	ITGB2,LDLR,SYK,TGFB1,TREM2	5/38
1_Member	Reactome Gene Sets	R-HSA-9013424	RHOV GTPase cycle	-2.06407	-1.039	1969,8440,8826,9231,28964	EPHA2,NCK2,IQGAP1,DLG5,GIT1	5/38
1_Member	WikiPathways	WP2911	miRNA targets in ECM and membrane receptors	-2.06407	-1.039	1282,3693,3913,3915,7148	COL4A1,ITGB5,LAMB2,LAMC1,TNXB	5/38
1_Member	GO Biological Processes	GO:0019882	antigen processing and presentation	-2.06385	-1.039	2209,2213,3117,3127,3383,4277,6556,80329,353091	FCGR1A,FCGR2B,HLA-DQA1,HLA-DRB5,ICAM1,MICB,SLC11A1,ULBP1,RAET1G	9/104
1_Member	GO Biological Processes	GO:0031214	biomineral tissue development	-2.06385	-1.039	468,1277,2268,2355,6696,10312,22904,91461,338773	ATF4,COL1A1,FGR,FOSL2,SPP1,TCIRG1,SBNO2,PKDCC,TMEM119	9/104
1_Member	GO Biological Processes	GO:1990830	cellular response to leukemia inhibitory factor	-2.06385	-1.039	688,1488,3099,3383,5214,9021,22808,22904,27101	KLF5,CTBP2,HK2,ICAM1,PFKP,SOCS3,MRAS,SBNO2,CACYBP	9/104
1_Member	Reactome Gene Sets	R-HSA-9645723	Diseases of programmed cell death	-2.06385	-1.039	841,3017,7186,8334,8353,8365,8970,85236,197259	CASP8,H2BC5,TRAF2,H2AC6,H3C6,H4C8,H2BC11,H2BC12,MLKL	9/104
1_Member	GO Biological Processes	GO:0010976	positive regulation of neuron projection development	-2.06341	-1.039	238,1270,1855,2242,2889,2896,2909,3706,6280,23242,23316,126520	ALK,CNTF,DVL1,FES,RAPGEF1,GRN,ARHGAP35,ITPKA,S100A9,COBL,CUX2,PLK5	12/161
1_Member	GO Biological Processes	GO:0046622	positive regulation of organ growth	-2.06318	-1.039	2735,3142,4851,5292,8531,10413	GLI1,HLX,NOTCH1,PIM1,YBX3,YAP1	6/53
1_Member	GO Biological Processes	GO:0097194	execution phase of apoptosis	-2.06318	-1.039	666,837,841,2852,64332,162989	BOK,CASP4,CASP8,GPER1,NFKBIZ,DEDD2	6/53
1_Member	GO Biological Processes	GO:1902743	regulation of lamellipodium organization	-2.06318	-1.039	1969,3320,5880,7454,51196,51225	EPHA2,HSP90AA1,RAC2,WAS,PLCE1,ABI3	6/53
1_Member	Canonical Pathways	M151	PID AR TF PATHWAY	-2.06318	-1.039	1387,2624,3301,3320,5585,51564	CREBBP,GATA2,DNAJA1,HSP90AA1,PKN1,HDAC7	6/53
1_Member	GO Biological Processes	GO:1901988	negative regulation of cell cycle phase transition	-2.0598	-1.03584	1017,1026,1112,1763,4303,4582,6347,8870,8914,10457,25959,26271,55367,63967,91607,151636	CDK2,CDKN1A,FOXN3,DNA2,FOXO4,MUC1,CCL2,IER3,TIMELESS,GPNMB,KANK2,FBXO5,PIDD1,CLSPN,SLFN11,DTX3L	16/243
1_Member	GO Biological Processes	GO:0031333	negative regulation of protein-containing complex assembly	-2.0525	-1.02874	1410,2288,3312,4985,6840,8408,23210,25959,54209,85477,147138	CRYAB,FKBP4,HSPA8,OPRD1,SVIL,ULK1,JMJD6,KANK2,TREM2,SCIN,TMC8	11/142
1_Member	GO Biological Processes	GO:0006351	DNA-templated transcription	-2.05116	-1.02778	468,728,890,1017,1051,1052,1054,2624,3659,4487,4773,4783,4851,6688,6886,7004,8463,27005,51043,51176,51547,54360,56652,57817,64332,79724,83860,283149,642658	ATF4,C5AR1,CCNA2,CDK2,CEBPB,CEBPD,CEBPG,GATA2,IRF1,MSX1,NFATC2,NFIL3,NOTCH1,SPI1,TAL1,TEAD4,TEAD2,USP21,ZBTB7B,LEF1,SIRT7,CYTL1,TWNK,HAMP,NFKBIZ,ZNF768,TAF3,BCL9L,SCX	29/535
1_Member	GO Biological Processes	GO:0031032	actomyosin structure organization	-2.05112	-1.02778	1265,3693,4608,4625,4892,8557,8826,51804,55561,84033	CNN2,ITGB5,MYBPH,MYH7,NRAP,TCAP,IQGAP1,SIX4,CDC42BPG,OBSCN	10/123
1_Member	GO Biological Processes	GO:0007422	peripheral nervous system development	-2.03983	-1.01711	861,864,3913,6497,6526,9048,56288,57716	RUNX1,RUNX3,LAMB2,SKI,SLC5A3,ARTN,PARD3,PRX	8/87
1_Member	GO Biological Processes	GO:0008643	carbohydrate transport	-2.03983	-1.01711	1812,5357,5473,6526,56606,65010,83667,286753	DRD1,PLS1,PPBP,SLC5A3,SLC2A9,SLC26A6,SESN2,TRARG1	8/87
1_Member	GO Biological Processes	GO:0032370	positive regulation of lipid transport	-2.03983	-1.01711	1601,2874,5027,6696,9536,10347,54209,114897	DAB2,GPS2,P2RX7,SPP1,PTGES,ABCA7,TREM2,C1QTNF1	8/87
1_Member	GO Biological Processes	GO:0010469	regulation of signaling receptor activity	-2.03774	-1.01522	2213,4988,6347,6536,9241,10268,11006,22839,84619	FCGR2B,OPRM1,CCL2,SLC6A9,NOG,RAMP3,LILRB4,DLGAP4,ZGPAT	9/105
1_Member	GO Biological Processes	GO:0072088	nephron epithelium morphogenesis	-2.03451	-1.01374	2297,3911,6469,6495,9241,54361,255743	FOXD1,LAMA5,SHH,SIX1,NOG,WNT4,NPNT	7/70
1_Member	Reactome Gene Sets	R-HSA-9821002	Chromatin modifications during the maternal to zygotic transition (MZT)	-2.03451	-1.01374	3017,8334,8353,8365,8970,29128,85236	H2BC5,H2AC6,H3C6,H4C8,H2BC11,UHRF1,H2BC12	7/70
1_Member	WikiPathways	WP2880	Glucocorticoid receptor pathway	-2.03451	-1.01374	3320,4791,6347,6397,7128,79056,387509	HSP90AA1,NFKB2,CCL2,SEC14L1,TNFAIP3,PRRG4,GPR153	7/70
1_Member	KEGG Pathway	hsa05120	Epithelial cell signaling in Helicobacter pylori infection	-2.03451	-1.01374	1445,2919,3576,5603,10312,28964,50617	CSK,CXCL1,CXCL8,MAPK13,TCIRG1,GIT1,ATP6V0A4	7/70
1_Member	GO Biological Processes	GO:0007350	blastoderm segmentation	-2.03358	-1.01374	3911,6405,6469,221400	LAMA5,SEMA3F,SHH,TDRD6	4/25
1_Member	GO Biological Processes	GO:0008156	negative regulation of DNA replication	-2.03358	-1.01374	6282,8914,26271,91607	S100A11,TIMELESS,FBXO5,SLFN11	4/25
1_Member	GO Biological Processes	GO:0036119	response to platelet-derived growth factor	-2.03358	-1.01374	890,3690,8826,92154	CCNA2,ITGB3,IQGAP1,MTSS2	4/25
1_Member	GO Biological Processes	GO:0045730	respiratory burst	-2.03358	-1.01374	4689,5880,6556,54209	NCF4,RAC2,SLC11A1,TREM2	4/25
1_Member	GO Biological Processes	GO:0060512	prostate gland morphogenesis	-2.03358	-1.01374	4313,4851,6469,9241	MMP2,NOTCH1,SHH,NOG	4/25
1_Member	GO Biological Processes	GO:0090023	positive regulation of neutrophil chemotaxis	-2.03358	-1.01374	719,728,3576,5880	C3AR1,C5AR1,CXCL8,RAC2	4/25
1_Member	GO Biological Processes	GO:1903523	negative regulation of blood circulation	-2.03358	-1.01374	274,8654,55811,80149	BIN1,PDE5A,ADCY10,ZC3H12A	4/25
1_Member	GO Biological Processes	GO:2000353	positive regulation of endothelial cell apoptotic process	-2.03358	-1.01374	2852,6347,7040,196527	GPER1,CCL2,TGFB1,ANO6	4/25
1_Member	Canonical Pathways	M118	PID INTEGRIN A9B1 PATHWAY	-2.03358	-1.01374	2162,3772,6696,9564	F13A1,KCNJ15,SPP1,BCAR1	4/25
1_Member	GO Biological Processes	GO:0014074	response to purine-containing compound	-2.03076	-1.01134	135,1277,2889,3767,3784,5026,5027,8061,10411,51284,65010	ADORA2A,COL1A1,RAPGEF1,KCNJ11,KCNQ1,P2RX5,P2RX7,FOSL1,RAPGEF3,TLR7,SLC26A6	11/143
1_Member	GO Biological Processes	GO:0090090	negative regulation of canonical Wnt signaling pathway	-2.03076	-1.01134	1601,2735,4851,6469,8312,9241,25928,26524,27123,152573,440193	DAB2,GLI1,NOTCH1,SHH,AXIN1,NOG,SOSTDC1,LATS2,DKK2,SHISA3,CCDC88C	11/143
1_Member	GO Biological Processes	GO:0007613	memory	-2.02753	-1.00831	1812,3678,3710,3949,10347,10636,23152,23316,54209,100132074	DRD1,ITGA5,ITPR3,LDLR,ABCA7,RGS14,CIC,CUX2,TREM2,FOXO6	10/124
1_Member	GO Biological Processes	GO:0008406	gonad development	-2.02699	-1.00798	666,1051,1822,2296,4313,4851,7022,7026,7042,8531,9825,26471,51804,54361,642658	BOK,CEBPB,ATN1,FOXC1,MMP2,NOTCH1,TFAP2C,NR2F2,TGFB2,YBX3,SPATA2,NUPR1,SIX4,WNT4,SCX	15/224
1_Member	GO Biological Processes	GO:0010883	regulation of lipid storage	-2.02429	-1.0065	1149,3690,4481,54209,80149,161247	CIDEA,ITGB3,MSR1,TREM2,ZC3H12A,FITM1	6/54
1_Member	GO Biological Processes	GO:0051452	intracellular pH reduction	-2.02429	-1.0065	766,2896,6556,10312,50617,56833	CA7,GRN,SLC11A1,TCIRG1,ATP6V0A4,SLAMF8	6/54
1_Member	GO Biological Processes	GO:1904645	response to amyloid-beta	-2.02429	-1.0065	837,2213,3383,4313,10268,54209	CASP4,FCGR2B,ICAM1,MMP2,RAMP3,TREM2	6/54
1_Member	Reactome Gene Sets	R-HSA-8848021	Signaling by PTK6	-2.02429	-1.0065	1017,2909,9021,9564,10457,116985	CDK2,ARHGAP35,SOCS3,BCAR1,GPNMB,ARAP1	6/54
1_Member	Reactome Gene Sets	R-HSA-9006927	Signaling by Non-Receptor Tyrosine Kinases	-2.02429	-1.0065	1017,2909,9021,9564,10457,116985	CDK2,ARHGAP35,SOCS3,BCAR1,GPNMB,ARAP1	6/54
1_Member	WikiPathways	WP585	Interferon type I signaling pathways	-2.02429	-1.0065	1978,2889,3667,5606,5777,9021	EIF4EBP1,RAPGEF1,IRS1,MAP2K3,PTPN6,SOCS3	6/54
1_Member	GO Biological Processes	GO:1902904	negative regulation of supramolecular fiber organization	-2.02298	-1.0054	1410,2288,3312,3949,6840,7454,23075,25959,54209,58526,85477,116985	CRYAB,FKBP4,HSPA8,LDLR,SVIL,WAS,SWAP70,KANK2,TREM2,MID1IP1,SCIN,ARAP1	12/163
1_Member	GO Biological Processes	GO:0006953	acute-phase response	-2.01645	-0.999484	1051,3240,5265,5345,9332	CEBPB,HP,SERPINA1,SERPINF2,CD163	5/39
1_Member	GO Biological Processes	GO:0006958	complement activation, classical pathway	-2.01645	-0.999484	712,713,714,715,3426	C1QA,C1QB,C1QC,C1R,CFI	5/39
1_Member	GO Biological Processes	GO:0070232	regulation of T cell apoptotic process	-2.01645	-0.999484	384,602,3965,5027,25865	ARG2,BCL3,LGALS9,P2RX7,PRKD2	5/39
1_Member	Reactome Gene Sets	R-HSA-6811558	PI5P, PP2A and IER3 Regulate PI3K/AKT Signaling	-2.01201	-0.995243	942,2264,3654,3667,5880,8822,8870,23396,118788	CD86,FGFR4,IRAK1,IRS1,RAC2,FGF17,IER3,PIP5K1C,PIK3AP1	9/106
1_Member	GO Biological Processes	GO:0010948	negative regulation of cell cycle process	-2.01149	-0.994935	1017,1026,1112,1763,2852,4303,4582,6347,8870,8914,10457,25959,26271,55367,63967,91607,151636,339345	CDK2,CDKN1A,FOXN3,DNA2,GPER1,FOXO4,MUC1,CCL2,IER3,TIMELESS,GPNMB,KANK2,FBXO5,PIDD1,CLSPN,SLFN11,DTX3L,NANOS2	18/289
1_Member	GO Biological Processes	GO:0050731	positive regulation of peptidyl-tyrosine phosphorylation	-2.00308	-0.986726	1270,2209,3059,3606,3678,3690,6850,7040,54209,64127,146433,285489	CNTF,FCGR1A,HCLS1,IL18,ITGA5,ITGB3,SYK,TGFB1,TREM2,NOD2,IL34,DOK7	12/164
1_Member	GO Biological Processes	GO:0003143	embryonic heart tube morphogenesis	-2.00191	-0.986573	1855,4851,6469,6911,7048,8463,10413	DVL1,NOTCH1,SHH,TBX6,TGFBR2,TEAD2,YAP1	7/71
1_Member	GO Biological Processes	GO:0006970	response to osmotic stress	-2.00191	-0.986573	706,3320,5585,5603,8531,29108,83959	TSPO,HSP90AA1,PKN1,MAPK13,YBX3,PYCARD,SLC4A11	7/71
1_Member	GO Biological Processes	GO:0090559	regulation of membrane permeability	-2.00191	-0.986573	666,3099,3303,7805,8326,8870,54922	BOK,HK2,HSPA1A,LAPTM5,FZD9,IER3,RASIP1	7/71
1_Member	GO Biological Processes	GO:1901184	regulation of ERBB signaling pathway	-2.00191	-0.986573	2852,3092,5329,7040,79651,84619,92799	GPER1,HIP1,PLAUR,TGFB1,RHBDF2,ZGPAT,SHKBP1	7/71
1_Member	WikiPathways	WP2359	Parkin ubiquitin proteasomal system pathway	-2.00191	-0.986573	841,3303,3304,3308,3312,51807,84790	CASP8,HSPA1A,HSPA1B,HSPA4,HSPA8,TUBA8,TUBA1C	7/71
2_Summary	GO Biological Processes	GO:0001775	cell activation	-27.4715	-23.1269	135,602,688,712,728,841,942,977,1054,1113,1270,1435,2000,2213,2214,2355,2874,2896,3142,3315,3383,3566,3576,3606,3659,3683,3689,3690,3707,3936,4055,4064,4066,4277,4783,4791,5027,5341,5777,6469,6556,6688,6693,6813,6850,6929,6932,7040,7048,7094,7097,7305,7454,7462,8326,8440,8654,8740,9021,9759,9935,10148,10312,10320,10451,10538,10859,11027,22806,22904,22918,23075,23210,26253,29108,51043,51176,54209,…	ADORA2A,BCL3,KLF5,C1QA,C5AR1,CASP8,CD86,CD151,CEBPG,CHGA,CNTF,CSF1,ELF4,FCGR2B,FCGR3A,FOSL2,GPS2,GRN,HLX,HSPB1,ICAM1,IL4R,CXCL8,IL18,IRF1,ITGAL,ITGB2,ITGB3,ITPKB,LCP1,LTBR,CD180,LYL1,MICB,NFIL3,NFKB2,P2RX7,PLEK,PTPN6,SHH,SLC11A1,SPI1,SPN,STXBP2,SYK,TCF3,TCF7,TGFB1,TGFBR2,TLN1,TLR2,TYROBP,WAS,LAT2,FZD9,NCK2,PDE5A,TNFSF14,SOCS3,HDAC4,MAFB,EBI3,TCIRG1,IKZF1,VAV3,BATF,LILRB1,LILRA2,IKZF3,SBNO2,CD93,S…	114/-
2_Member	GO Biological Processes	GO:0001775	cell activation	-27.4715	-23.1269	135,602,688,712,728,841,942,977,1054,1113,1270,1435,2000,2213,2214,2355,2874,2896,3142,3315,3383,3566,3576,3606,3659,3683,3689,3690,3707,3936,4055,4064,4066,4277,4783,4791,5027,5341,5777,6469,6556,6688,6693,6813,6850,6929,6932,7040,7048,7094,7097,7305,7454,7462,8326,8440,8654,8740,9021,9759,9935,10148,10312,10320,10451,10538,10859,11027,22806,22904,22918,23075,23210,26253,29108,51043,51176,54209,…	ADORA2A,BCL3,KLF5,C1QA,C5AR1,CASP8,CD86,CD151,CEBPG,CHGA,CNTF,CSF1,ELF4,FCGR2B,FCGR3A,FOSL2,GPS2,GRN,HLX,HSPB1,ICAM1,IL4R,CXCL8,IL18,IRF1,ITGAL,ITGB2,ITGB3,ITPKB,LCP1,LTBR,CD180,LYL1,MICB,NFIL3,NFKB2,P2RX7,PLEK,PTPN6,SHH,SLC11A1,SPI1,SPN,STXBP2,SYK,TCF3,TCF7,TGFB1,TGFBR2,TLN1,TLR2,TYROBP,WAS,LAT2,FZD9,NCK2,PDE5A,TNFSF14,SOCS3,HDAC4,MAFB,EBI3,TCIRG1,IKZF1,VAV3,BATF,LILRB1,LILRA2,IKZF3,SBNO2,CD93,S…	92/722
2_Member	GO Biological Processes	GO:0045321	leukocyte activation	-25.975	-21.9315	602,712,728,841,942,977,1054,1113,1435,2000,2213,2214,2355,2874,2896,3142,3383,3566,3576,3606,3659,3683,3689,3707,3936,4055,4064,4066,4277,4783,5027,5777,6469,6556,6688,6693,6813,6850,6929,6932,7040,7048,7097,7305,7454,7462,8326,8440,8654,8740,9021,9759,9935,10148,10312,10320,10538,10859,11027,22806,22904,22918,23075,23210,26253,29108,51043,51176,54209,54361,54567,56833,57580,57817,60437,64332,79…	BCL3,C1QA,C5AR1,CASP8,CD86,CD151,CEBPG,CHGA,CSF1,ELF4,FCGR2B,FCGR3A,FOSL2,GPS2,GRN,HLX,ICAM1,IL4R,CXCL8,IL18,IRF1,ITGAL,ITGB2,ITPKB,LCP1,LTBR,CD180,LYL1,MICB,NFIL3,P2RX7,PTPN6,SHH,SLC11A1,SPI1,SPN,STXBP2,SYK,TCF3,TCF7,TGFB1,TGFBR2,TLR2,TYROBP,WAS,LAT2,FZD9,NCK2,PDE5A,TNFSF14,SOCS3,HDAC4,MAFB,EBI3,TCIRG1,IKZF1,BATF,LILRB1,LILRA2,IKZF3,SBNO2,CD93,SWAP70,JMJD6,CLEC4E,PYCARD,ZBTB7B,LEF1,TREM2,WNT4,DL…	81/598
2_Member	GO Biological Processes	GO:0046649	lymphocyte activation	-19.1245	-15.9261	602,841,942,977,1054,2000,2213,2214,2355,2874,3142,3383,3566,3606,3659,3683,3707,3936,4064,4066,4277,4783,5027,5777,6469,6556,6688,6693,6850,6929,6932,7040,7454,7462,8326,8440,8654,8740,9021,9759,9935,10148,10312,10320,10538,10859,22806,23075,23210,26253,51043,51176,54361,54567,56833,57580,60437,64332,79840,80329,112616,150372	BCL3,CASP8,CD86,CD151,CEBPG,ELF4,FCGR2B,FCGR3A,FOSL2,GPS2,HLX,ICAM1,IL4R,IL18,IRF1,ITGAL,ITPKB,LCP1,CD180,LYL1,MICB,NFIL3,P2RX7,PTPN6,SHH,SLC11A1,SPI1,SPN,SYK,TCF3,TCF7,TGFB1,WAS,LAT2,FZD9,NCK2,PDE5A,TNFSF14,SOCS3,HDAC4,MAFB,EBI3,TCIRG1,IKZF1,BATF,LILRB1,IKZF3,SWAP70,JMJD6,CLEC4E,ZBTB7B,LEF1,WNT4,DLL4,SLAMF8,PREX1,CDH26,NFKBIZ,NHEJ1,ULBP1,CMTM7,NFAM1	62/475
2_Member	GO Biological Processes	GO:0030097	hemopoiesis	-16.4183	-13.5509	87,468,602,841,861,864,1051,1052,1054,1265,1435,1969,2213,2355,2624,2872,2874,3059,3142,3428,3566,3659,3707,3784,4055,4066,4783,5341,5777,5880,6469,6510,6688,6693,6850,6886,6929,6932,7040,7042,7048,7097,7305,7538,8326,9021,9258,9759,9935,10312,10320,10538,10859,22806,22904,23210,26253,51043,51176,54209,54361,54502,54567,55646,56833,57580,64332,79840,112616,150372,201163	ACTN1,ATF4,BCL3,CASP8,RUNX1,RUNX3,CEBPB,CEBPD,CEBPG,CNN2,CSF1,EPHA2,FCGR2B,FOSL2,GATA2,MKNK2,GPS2,HCLS1,HLX,IFI16,IL4R,IRF1,ITPKB,KCNQ1,LTBR,LYL1,NFIL3,PLEK,PTPN6,RAC2,SHH,SLC1A5,SPI1,SPN,SYK,TAL1,TCF3,TCF7,TGFB1,TGFB2,TGFBR2,TLR2,TYROBP,ZFP36,FZD9,SOCS3,MFHAS1,HDAC4,MAFB,TCIRG1,IKZF1,BATF,LILRB1,IKZF3,SBNO2,JMJD6,CLEC4E,ZBTB7B,LEF1,TREM2,WNT4,RBM47,DLL4,LYAR,SLAMF8,PREX1,NFKBIZ,NHEJ1,CMTM7,NFAM1…	71/680
2_Member	GO Biological Processes	GO:0002521	leukocyte differentiation	-15.1062	-12.4338	602,841,861,1054,1435,1969,2213,2355,2624,2874,3142,3428,3566,3659,3707,4055,4066,4783,6469,6688,6693,6850,6886,6929,6932,7040,7048,7097,7305,8326,9021,9759,9935,10312,10320,10538,10859,22806,22904,23210,26253,51043,51176,54209,54361,54567,56833,57580,64332,79840,112616,150372	BCL3,CASP8,RUNX1,CEBPG,CSF1,EPHA2,FCGR2B,FOSL2,GATA2,GPS2,HLX,IFI16,IL4R,IRF1,ITPKB,LTBR,LYL1,NFIL3,SHH,SPI1,SPN,SYK,TAL1,TCF3,TCF7,TGFB1,TGFBR2,TLR2,TYROBP,FZD9,SOCS3,HDAC4,MAFB,TCIRG1,IKZF1,BATF,LILRB1,IKZF3,SBNO2,JMJD6,CLEC4E,ZBTB7B,LEF1,TREM2,WNT4,DLL4,SLAMF8,PREX1,NFKBIZ,NHEJ1,CMTM7,NFAM1	52/421
2_Member	GO Biological Processes	GO:0042110	T cell activation	-14.762	-12.1418	602,841,942,977,2000,2355,3142,3383,3566,3659,3683,3707,3936,4277,5027,5777,6469,6556,6688,6693,6850,6932,7040,7454,8440,8654,8740,9021,9935,10148,10312,10538,10859,22806,23210,26253,51043,51176,54361,54567,57580,60437,64332,79840	BCL3,CASP8,CD86,CD151,ELF4,FOSL2,HLX,ICAM1,IL4R,IRF1,ITGAL,ITPKB,LCP1,MICB,P2RX7,PTPN6,SHH,SLC11A1,SPI1,SPN,SYK,TCF7,TGFB1,WAS,NCK2,PDE5A,TNFSF14,SOCS3,MAFB,EBI3,TCIRG1,BATF,LILRB1,IKZF3,JMJD6,CLEC4E,ZBTB7B,LEF1,WNT4,DLL4,PREX1,CDH26,NFKBIZ,NHEJ1	44/316
2_Member	GO Biological Processes	GO:1903131	mononuclear cell differentiation	-14.1171	-11.5579	602,1054,1435,2213,2355,2874,3142,3428,3566,3659,3707,4055,4066,4783,6469,6688,6693,6850,6929,6932,7040,7048,8326,9021,9759,9935,10312,10320,10538,10859,22806,23210,26253,51043,51176,54209,54361,54567,56833,57580,64332,79840,112616,150372	BCL3,CEBPG,CSF1,FCGR2B,FOSL2,GPS2,HLX,IFI16,IL4R,IRF1,ITPKB,LTBR,LYL1,NFIL3,SHH,SPI1,SPN,SYK,TCF3,TCF7,TGFB1,TGFBR2,FZD9,SOCS3,HDAC4,MAFB,TCIRG1,IKZF1,BATF,LILRB1,IKZF3,JMJD6,CLEC4E,ZBTB7B,LEF1,TREM2,WNT4,DLL4,SLAMF8,PREX1,NFKBIZ,NHEJ1,CMTM7,NFAM1	44/329
2_Member	GO Biological Processes	GO:0030098	lymphocyte differentiation	-12.1422	-9.7372	602,1054,2213,2355,2874,3142,3566,3659,3707,4066,4783,6469,6688,6693,6850,6929,6932,7040,8326,9021,9759,9935,10312,10320,10538,22806,23210,26253,51043,51176,54361,54567,56833,57580,64332,79840,112616,150372	BCL3,CEBPG,FCGR2B,FOSL2,GPS2,HLX,IL4R,IRF1,ITPKB,LYL1,NFIL3,SHH,SPI1,SPN,SYK,TCF3,TCF7,TGFB1,FZD9,SOCS3,HDAC4,MAFB,TCIRG1,IKZF1,BATF,IKZF3,JMJD6,CLEC4E,ZBTB7B,LEF1,WNT4,DLL4,SLAMF8,PREX1,NFKBIZ,NHEJ1,CMTM7,NFAM1	38/287
2_Member	GO Biological Processes	GO:0030217	T cell differentiation	-9.40064	-7.25477	602,2355,3142,3566,3659,3707,6469,6688,6693,6850,6932,7040,9021,9935,10312,10538,22806,23210,26253,51043,51176,54361,54567,57580,64332,79840	BCL3,FOSL2,HLX,IL4R,IRF1,ITPKB,SHH,SPI1,SPN,SYK,TCF7,TGFB1,SOCS3,MAFB,TCIRG1,BATF,IKZF3,JMJD6,CLEC4E,ZBTB7B,LEF1,WNT4,DLL4,PREX1,NFKBIZ,NHEJ1	26/179
2_Member	GO Biological Processes	GO:0042113	B cell activation	-7.55881	-5.62082	602,841,942,1054,2213,2355,2874,4064,4066,6850,6929,7462,8326,9759,10312,10538,22806,23075,51176,56833,64332,79840,112616,150372	BCL3,CASP8,CD86,CEBPG,FCGR2B,FOSL2,GPS2,CD180,LYL1,SYK,TCF3,LAT2,FZD9,HDAC4,TCIRG1,BATF,IKZF3,SWAP70,LEF1,SLAMF8,NFKBIZ,NHEJ1,CMTM7,NFAM1	24/189
2_Member	GO Biological Processes	GO:0030183	B cell differentiation	-5.72306	-4.02494	602,1054,2213,2355,2874,4066,6850,6929,8326,9759,10312,22806,56833,64332,79840,112616,150372	BCL3,CEBPG,FCGR2B,FOSL2,GPS2,LYL1,SYK,TCF3,FZD9,HDAC4,TCIRG1,IKZF3,SLAMF8,NFKBIZ,NHEJ1,CMTM7,NFAM1	17/130
3_Summary	GO Biological Processes	GO:0050778	positive regulation of immune response	-25.5986	-21.7312	712,713,714,715,719,728,929,942,1387,1445,2209,2213,2268,2355,2533,3117,3127,3142,3303,3304,3320,3426,3428,3554,3566,3606,3635,3654,3656,3665,3689,3965,4034,4049,4277,4773,5027,5777,6556,6688,6850,7040,7042,7097,7100,7128,7186,7305,7462,8061,9258,9261,9466,9564,10451,10603,10614,10859,10865,11027,11213,11326,23149,25865,26253,29108,51284,54209,54502,54923,64127,64170,64332,79155,80149,80329,84868…	C1QA,C1QB,C1QC,C1R,C3AR1,C5AR1,CD14,CD86,CREBBP,CSK,FCGR1A,FCGR2B,FGR,FOSL2,FYB1,HLA-DQA1,HLA-DRB5,HLX,HSPA1A,HSPA1B,HSP90AA1,CFI,IFI16,IL1R1,IL4R,IL18,INPP5D,IRAK1,IRAK2,IRF7,ITGB2,LGALS9,LRCH4,LTA,MICB,NFATC2,P2RX7,PTPN6,SLC11A1,SPI1,SYK,TGFB1,TGFB2,TLR2,TLR5,TNFAIP3,TRAF2,TYROBP,LAT2,FOSL1,MFHAS1,MAPKAPK2,IL27RA,BCAR1,VAV3,SH2B2,HEXIM1,LILRB1,ARID5A,LILRA2,IRAK3,VSIG4,FCHO1,PRKD2,CLEC4E,PYCARD…	144/-
3_Member	GO Biological Processes	GO:0050778	positive regulation of immune response	-25.5986	-21.7312	712,713,714,715,719,728,929,942,1387,1445,2209,2213,2268,2355,2533,3117,3127,3142,3303,3304,3320,3426,3428,3554,3566,3606,3635,3654,3656,3665,3689,3965,4034,4049,4277,4773,5027,5777,6556,6688,6850,7040,7042,7097,7100,7128,7186,7305,7462,8061,9258,9261,9466,9564,10451,10603,10614,10859,10865,11027,11213,11326,23149,25865,26253,29108,51284,54209,54502,54923,64127,64170,64332,79155,80149,80329,84868…	C1QA,C1QB,C1QC,C1R,C3AR1,C5AR1,CD14,CD86,CREBBP,CSK,FCGR1A,FCGR2B,FGR,FOSL2,FYB1,HLA-DQA1,HLA-DRB5,HLX,HSPA1A,HSPA1B,HSP90AA1,CFI,IFI16,IL1R1,IL4R,IL18,INPP5D,IRAK1,IRAK2,IRF7,ITGB2,LGALS9,LRCH4,LTA,MICB,NFATC2,P2RX7,PTPN6,SLC11A1,SPI1,SYK,TGFB1,TGFB2,TLR2,TLR5,TNFAIP3,TRAF2,TYROBP,LAT2,FOSL1,MFHAS1,MAPKAPK2,IL27RA,BCAR1,VAV3,SH2B2,HEXIM1,LILRB1,ARID5A,LILRA2,IRAK3,VSIG4,FCHO1,PRKD2,CLEC4E,PYCARD…	84/648
3_Member	GO Biological Processes	GO:0032103	positive regulation of response to external stimulus	-20.5973	-17.207	719,728,837,929,1051,1075,1270,1387,1435,2209,2828,2896,3303,3304,3315,3320,3428,3576,3606,3654,3656,3665,3949,3965,4034,4049,4064,5228,5345,5603,5880,6280,6688,6850,7040,7097,7100,7128,7305,8061,8740,9048,9180,9258,9261,10614,11027,11213,23075,23328,25865,26253,26471,29108,51284,54209,54502,63940,64127,64170,64332,79155,84868,85363,92610,115004,118788,146433,196527,353091	C3AR1,C5AR1,CASP4,CD14,CEBPB,CTSC,CNTF,CREBBP,CSF1,FCGR1A,GPR4,GRN,HSPA1A,HSPA1B,HSPB1,HSP90AA1,IFI16,CXCL8,IL18,IRAK1,IRAK2,IRF7,LDLR,LGALS9,LRCH4,LTA,CD180,PGF,SERPINF2,MAPK13,RAC2,S100A9,SPI1,SYK,TGFB1,TLR2,TLR5,TNFAIP3,TYROBP,FOSL1,TNFSF14,ARTN,OSMR,MFHAS1,MAPKAPK2,HEXIM1,LILRA2,IRAK3,SWAP70,SASH1,PRKD2,CLEC4E,NUPR1,PYCARD,TLR7,TREM2,RBM47,GPSM3,NOD2,CARD9,NFKBIZ,TNIP2,HAVCR2,TRIM5,TIFA,CGAS,…	70/557
3_Member	GO Biological Processes	GO:0002253	activation of immune response	-18.39	-15.2216	712,713,714,715,719,728,929,1387,1445,2268,2355,2533,3320,3426,3428,3635,3654,3656,3665,4277,4773,5777,6850,7097,7100,7128,7305,7462,8061,9261,9564,10451,10603,10614,11027,11213,11326,23149,25865,26253,29108,51284,54923,64127,64332,79155,80149,84868,85363,89857,92610,115004,118788,150372	C1QA,C1QB,C1QC,C1R,C3AR1,C5AR1,CD14,CREBBP,CSK,FGR,FOSL2,FYB1,HSP90AA1,CFI,IFI16,INPP5D,IRAK1,IRAK2,IRF7,MICB,NFATC2,PTPN6,SYK,TLR2,TLR5,TNFAIP3,TYROBP,LAT2,FOSL1,MAPKAPK2,BCAR1,VAV3,SH2B2,HEXIM1,LILRA2,IRAK3,VSIG4,FCHO1,PRKD2,CLEC4E,PYCARD,TLR7,LIME1,NOD2,NFKBIZ,TNIP2,ZC3H12A,HAVCR2,TRIM5,KLHL6,TIFA,CGAS,PIK3AP1,NFAM1	54/380
3_Member	GO Biological Processes	GO:0002831	regulation of response to biotic stimulus	-18.0666	-14.9525	384,841,929,1387,2213,2268,2874,2896,3303,3304,3312,3320,3428,3654,3656,3659,3665,3965,4034,4064,4277,5777,6397,6688,6693,6850,7040,7097,7100,7128,7305,8061,9258,9261,10614,10859,11027,11213,11314,11326,23328,23547,25939,26253,29108,51284,54209,54502,55646,56833,64127,64170,64332,79155,79844,80149,84868,85363,92610,115004,118788,151636,353091	ARG2,CASP8,CD14,CREBBP,FCGR2B,FGR,GPS2,GRN,HSPA1A,HSPA1B,HSPA8,HSP90AA1,IFI16,IRAK1,IRAK2,IRF1,IRF7,LGALS9,LRCH4,CD180,MICB,PTPN6,SEC14L1,SPI1,SPN,SYK,TGFB1,TLR2,TLR5,TNFAIP3,TYROBP,FOSL1,MFHAS1,MAPKAPK2,HEXIM1,LILRB1,LILRA2,IRAK3,CD300A,VSIG4,SASH1,LILRA4,SAMHD1,CLEC4E,PYCARD,TLR7,TREM2,RBM47,LYAR,SLAMF8,NOD2,CARD9,NFKBIZ,TNIP2,ZDHHC11,ZC3H12A,HAVCR2,TRIM5,TIFA,CGAS,PIK3AP1,DTX3L,RAET1G	63/513
3_Member	GO Biological Processes	GO:0002764	immune response-regulating signaling pathway	-17.3255	-14.282	719,728,929,1387,1445,2209,2213,2214,2268,2355,2533,3635,3654,3656,3665,4277,4773,5777,6850,7097,7100,7128,7305,7462,8061,9261,9564,10451,10603,10859,11006,11027,11213,23149,23547,25865,26253,29108,51284,54923,64127,64332,79155,80149,84868,89857,92610,115004,118788,150372	C3AR1,C5AR1,CD14,CREBBP,CSK,FCGR1A,FCGR2B,FCGR3A,FGR,FOSL2,FYB1,INPP5D,IRAK1,IRAK2,IRF7,MICB,NFATC2,PTPN6,SYK,TLR2,TLR5,TNFAIP3,TYROBP,LAT2,FOSL1,MAPKAPK2,BCAR1,VAV3,SH2B2,LILRB1,LILRB4,LILRA2,IRAK3,FCHO1,LILRA4,PRKD2,CLEC4E,PYCARD,TLR7,LIME1,NOD2,NFKBIZ,TNIP2,ZC3H12A,HAVCR2,KLHL6,TIFA,CGAS,PIK3AP1,NFAM1	50/347
3_Member	GO Biological Processes	GO:0045088	regulation of innate immune response	-16.7143	-13.8011	841,929,1387,2213,2268,2874,2896,3303,3304,3312,3320,3428,3654,3656,3659,3665,3965,4034,5777,6397,6688,6850,7040,7097,7100,7128,7305,8061,9258,9261,10614,10859,11027,11213,11314,11326,23547,25939,26253,29108,51284,54209,54502,55646,56833,64127,64170,64332,79155,84868,85363,92610,115004,118788,353091	CASP8,CD14,CREBBP,FCGR2B,FGR,GPS2,GRN,HSPA1A,HSPA1B,HSPA8,HSP90AA1,IFI16,IRAK1,IRAK2,IRF1,IRF7,LGALS9,LRCH4,PTPN6,SEC14L1,SPI1,SYK,TGFB1,TLR2,TLR5,TNFAIP3,TYROBP,FOSL1,MFHAS1,MAPKAPK2,HEXIM1,LILRB1,LILRA2,IRAK3,CD300A,VSIG4,LILRA4,SAMHD1,CLEC4E,PYCARD,TLR7,TREM2,RBM47,LYAR,SLAMF8,NOD2,CARD9,NFKBIZ,TNIP2,HAVCR2,TRIM5,TIFA,CGAS,PIK3AP1,RAET1G	55/428
3_Member	GO Biological Processes	GO:0031349	positive regulation of defense response	-15.2365	-12.5452	837,929,1051,1075,1387,2209,2828,2896,3303,3304,3320,3428,3606,3654,3656,3665,3949,4034,4049,5603,6280,6688,6850,7040,7097,7100,7128,7305,8061,9180,9258,9261,10614,11027,11213,26253,26471,29108,51284,54209,54502,63940,64127,64170,64332,79155,84868,85363,92610,115004,118788,353091	CASP4,CD14,CEBPB,CTSC,CREBBP,FCGR1A,GPR4,GRN,HSPA1A,HSPA1B,HSP90AA1,IFI16,IL18,IRAK1,IRAK2,IRF7,LDLR,LRCH4,LTA,MAPK13,S100A9,SPI1,SYK,TGFB1,TLR2,TLR5,TNFAIP3,TYROBP,FOSL1,OSMR,MFHAS1,MAPKAPK2,HEXIM1,LILRA2,IRAK3,CLEC4E,NUPR1,PYCARD,TLR7,TREM2,RBM47,GPSM3,NOD2,CARD9,NFKBIZ,TNIP2,HAVCR2,TRIM5,TIFA,CGAS,PIK3AP1,RAET1G	52/418
3_Member	GO Biological Processes	GO:0002757	immune response-activating signaling pathway	-14.8645	-12.236	719,728,929,1387,1445,2268,2355,2533,3635,3654,3656,3665,4277,4773,5777,6850,7097,7100,7128,7305,7462,8061,9261,9564,10451,10603,11027,11213,23149,25865,26253,29108,51284,54923,64127,64332,79155,80149,84868,89857,92610,115004,118788,150372	C3AR1,C5AR1,CD14,CREBBP,CSK,FGR,FOSL2,FYB1,INPP5D,IRAK1,IRAK2,IRF7,MICB,NFATC2,PTPN6,SYK,TLR2,TLR5,TNFAIP3,TYROBP,LAT2,FOSL1,MAPKAPK2,BCAR1,VAV3,SH2B2,LILRA2,IRAK3,FCHO1,PRKD2,CLEC4E,PYCARD,TLR7,LIME1,NOD2,NFKBIZ,TNIP2,ZC3H12A,HAVCR2,KLHL6,TIFA,CGAS,PIK3AP1,NFAM1	44/314
3_Member	GO Biological Processes	GO:0002768	immune response-regulating cell surface receptor signaling pathway	-14.1765	-11.6101	719,728,929,1387,1445,2209,2213,2214,2268,2355,2533,3635,3654,3656,4277,4773,5777,6850,7097,7100,7305,7462,9564,10451,10603,10859,11006,11027,23149,23547,25865,26253,54923,64127,64332,79155,80149,89857,118788,150372	C3AR1,C5AR1,CD14,CREBBP,CSK,FCGR1A,FCGR2B,FCGR3A,FGR,FOSL2,FYB1,INPP5D,IRAK1,IRAK2,MICB,NFATC2,PTPN6,SYK,TLR2,TLR5,TYROBP,LAT2,BCAR1,VAV3,SH2B2,LILRB1,LILRB4,LILRA2,FCHO1,LILRA4,PRKD2,CLEC4E,LIME1,NOD2,NFKBIZ,TNIP2,ZC3H12A,KLHL6,PIK3AP1,NFAM1	40/274
3_Member	GO Biological Processes	GO:0045087	innate immune response	-12.5922	-10.1667	384,712,713,714,715,837,929,1054,1113,1435,2209,2214,2268,2355,2852,3426,3428,3606,3654,3659,3665,3965,4064,4641,4734,4791,5777,6036,6280,6347,6397,6556,6850,7097,7100,7186,7454,7942,8970,9258,9759,10219,10581,10614,10865,11027,11326,23547,25939,26253,29108,51284,55646,56907,64127,64170,65010,79844,80329,81603,84868,85236,85363,92610,115004,146433,151636,340205,353091	ARG2,C1QA,C1QB,C1QC,C1R,CASP4,CD14,CEBPG,CHGA,CSF1,FCGR1A,FCGR3A,FGR,FOSL2,GPER1,CFI,IFI16,IL18,IRAK1,IRF1,IRF7,LGALS9,CD180,MYO1C,NEDD4,NFKB2,PTPN6,RNASE2,S100A9,CCL2,SEC14L1,SLC11A1,SYK,TLR2,TLR5,TRAF2,WAS,TFEB,H2BC11,MFHAS1,HDAC4,KLRG1,IFITM2,HEXIM1,ARID5A,LILRA2,VSIG4,LILRA4,SAMHD1,CLEC4E,PYCARD,TLR7,LYAR,SPIRE1,NOD2,CARD9,SLC26A6,ZDHHC11,ULBP1,TRIM8,HAVCR2,H2BC12,TRIM5,TIFA,CGAS,IL34,DTX3L,T…	69/773
3_Member	GO Biological Processes	GO:0002833	positive regulation of response to biotic stimulus	-12.005	-9.60982	929,1387,2896,3303,3304,3320,3428,3654,3656,3665,4034,4064,6688,6850,7097,7100,7128,7305,8061,9258,9261,10614,11027,11213,23328,26253,29108,51284,54502,64127,64170,64332,79155,84868,85363,92610,115004,118788,353091	CD14,CREBBP,GRN,HSPA1A,HSPA1B,HSP90AA1,IFI16,IRAK1,IRAK2,IRF7,LRCH4,CD180,SPI1,SYK,TLR2,TLR5,TNFAIP3,TYROBP,FOSL1,MFHAS1,MAPKAPK2,HEXIM1,LILRA2,IRAK3,SASH1,CLEC4E,PYCARD,TLR7,RBM47,NOD2,CARD9,NFKBIZ,TNIP2,HAVCR2,TRIM5,TIFA,CGAS,PIK3AP1,RAET1G	39/304
3_Member	GO Biological Processes	GO:0002218	activation of innate immune response	-11.8695	-9.48398	929,1387,3320,3428,3654,3656,3665,6850,7097,7100,7128,7305,8061,9261,10614,11027,11213,26253,29108,51284,64127,64332,79155,84868,85363,92610,115004,118788	CD14,CREBBP,HSP90AA1,IFI16,IRAK1,IRAK2,IRF7,SYK,TLR2,TLR5,TNFAIP3,TYROBP,FOSL1,MAPKAPK2,HEXIM1,LILRA2,IRAK3,CLEC4E,PYCARD,TLR7,NOD2,NFKBIZ,TNIP2,HAVCR2,TRIM5,TIFA,CGAS,PIK3AP1	28/163
3_Member	GO Biological Processes	GO:0045089	positive regulation of innate immune response	-11.2982	-8.96224	929,1387,3303,3304,3320,3428,3654,3656,3665,4034,6688,6850,7097,7100,7128,7305,8061,9258,9261,10614,11027,11213,26253,29108,51284,54502,64127,64170,64332,79155,84868,85363,92610,115004,118788,353091	CD14,CREBBP,HSPA1A,HSPA1B,HSP90AA1,IFI16,IRAK1,IRAK2,IRF7,LRCH4,SPI1,SYK,TLR2,TLR5,TNFAIP3,TYROBP,FOSL1,MFHAS1,MAPKAPK2,HEXIM1,LILRA2,IRAK3,CLEC4E,PYCARD,TLR7,RBM47,NOD2,CARD9,NFKBIZ,TNIP2,HAVCR2,TRIM5,TIFA,CGAS,PIK3AP1,RAET1G	36/277
3_Member	GO Biological Processes	GO:0002429	immune response-activating cell surface receptor signaling pathway	-10.9339	-8.61468	719,728,929,1387,1445,2268,2355,2533,3635,3654,3656,4277,4773,5777,6850,7097,7100,7305,7462,9564,10451,10603,11027,23149,25865,54923,64127,64332,79155,80149,89857,118788,150372	C3AR1,C5AR1,CD14,CREBBP,CSK,FGR,FOSL2,FYB1,INPP5D,IRAK1,IRAK2,MICB,NFATC2,PTPN6,SYK,TLR2,TLR5,TYROBP,LAT2,BCAR1,VAV3,SH2B2,LILRA2,FCHO1,PRKD2,LIME1,NOD2,NFKBIZ,TNIP2,ZC3H12A,KLHL6,PIK3AP1,NFAM1	33/243
3_Member	GO Biological Processes	GO:0002758	innate immune response-activating signaling pathway	-10.3879	-8.13323	929,1387,3654,3656,3665,6850,7097,7100,7128,7305,8061,9261,11027,11213,26253,29108,51284,64127,64332,79155,84868,92610,115004,118788	CD14,CREBBP,IRAK1,IRAK2,IRF7,SYK,TLR2,TLR5,TNFAIP3,TYROBP,FOSL1,MAPKAPK2,LILRA2,IRAK3,CLEC4E,PYCARD,TLR7,NOD2,NFKBIZ,TNIP2,HAVCR2,TIFA,CGAS,PIK3AP1	24/138
3_Member	GO Biological Processes	GO:0002221	pattern recognition receptor signaling pathway	-8.63289	-6.57839	929,3654,3656,3665,7097,7100,7128,8061,9261,11213,26253,29108,51284,64127,64332,79155,84868,92610,115004,118788	CD14,IRAK1,IRAK2,IRF7,TLR2,TLR5,TNFAIP3,FOSL1,MAPKAPK2,IRAK3,CLEC4E,PYCARD,TLR7,NOD2,NFKBIZ,TNIP2,HAVCR2,TIFA,CGAS,PIK3AP1	20/117
4_Summary	GO Biological Processes	GO:0006954	inflammatory response	-25.0219	-21.2794	135,140,712,719,728,837,929,1051,1234,1270,1435,1903,1969,2209,2212,2213,2214,2355,2532,2852,2896,2919,3162,3240,3428,3554,3566,3576,3606,3656,3683,3689,3965,4064,4775,4791,4851,5027,5265,5345,5473,5606,5739,6280,6347,6556,6614,6850,6915,7040,7097,7100,7128,7133,7305,8061,9258,9261,9332,9759,10219,10312,23118,23166,26471,29108,51284,54209,56833,57817,64332,79155,80149,84868,146433,150372,196527,6…	ADORA2A,ADORA3,C1QA,C3AR1,C5AR1,CASP4,CD14,CEBPB,CCR5,CNTF,CSF1,S1PR3,EPHA2,FCGR1A,FCGR2A,FCGR2B,FCGR3A,FOSL2,ACKR1,GPER1,GRN,CXCL1,HMOX1,HP,IFI16,IL1R1,IL4R,CXCL8,IL18,IRAK2,ITGAL,ITGB2,LGALS9,CD180,NFATC3,NFKB2,NOTCH1,P2RX7,SERPINA1,SERPINF2,PPBP,MAP2K3,PTGIR,S100A9,CCL2,SLC11A1,SIGLEC1,SYK,TBXA2R,TGFB1,TLR2,TLR5,TNFAIP3,TNFRSF1B,TYROBP,FOSL1,MFHAS1,MAPKAPK2,CD163,HDAC4,KLRG1,TCIRG1,TAB2,STAB1,…	140/-
4_Member	GO Biological Processes	GO:0006954	inflammatory response	-25.0219	-21.2794	135,140,712,719,728,837,929,1051,1234,1270,1435,1903,1969,2209,2212,2213,2214,2355,2532,2852,2896,2919,3162,3240,3428,3554,3566,3576,3606,3656,3683,3689,3965,4064,4775,4791,4851,5027,5265,5345,5473,5606,5739,6280,6347,6556,6614,6850,6915,7040,7097,7100,7128,7133,7305,8061,9258,9261,9332,9759,10219,10312,23118,23166,26471,29108,51284,54209,56833,57817,64332,79155,80149,84868,146433,150372,196527	ADORA2A,ADORA3,C1QA,C3AR1,C5AR1,CASP4,CD14,CEBPB,CCR5,CNTF,CSF1,S1PR3,EPHA2,FCGR1A,FCGR2A,FCGR2B,FCGR3A,FOSL2,ACKR1,GPER1,GRN,CXCL1,HMOX1,HP,IFI16,IL1R1,IL4R,CXCL8,IL18,IRAK2,ITGAL,ITGB2,LGALS9,CD180,NFATC3,NFKB2,NOTCH1,P2RX7,SERPINA1,SERPINF2,PPBP,MAP2K3,PTGIR,S100A9,CCL2,SLC11A1,SIGLEC1,SYK,TBXA2R,TGFB1,TLR2,TLR5,TNFAIP3,TNFRSF1B,TYROBP,FOSL1,MFHAS1,MAPKAPK2,CD163,HDAC4,KLRG1,TCIRG1,TAB2,STAB1,…	77/562
4_Member	GO Biological Processes	GO:0009617	response to bacterium	-17.6423	-14.5766	602,706,728,761,837,841,929,942,1051,1113,1234,1439,1969,2209,2213,2268,2289,2355,2919,3240,3576,3606,3654,3656,3965,4049,4064,4091,4791,4851,4986,5027,5473,5606,5618,5739,6280,6347,6556,6693,6850,6915,7097,7128,7133,7538,7942,8140,8970,9261,9466,10859,10865,11213,22806,22904,23118,23166,26253,28964,29108,54209,56833,57817,64127,64170,64332,79155,80149,84868,85236,89857,116844,129530,342979	BCL3,TSPO,C5AR1,CA3,CASP4,CASP8,CD14,CD86,CEBPB,CHGA,CCR5,CSF2RB,EPHA2,FCGR1A,FCGR2B,FGR,FKBP5,FOSL2,CXCL1,HP,CXCL8,IL18,IRAK1,IRAK2,LGALS9,LTA,CD180,SMAD6,NFKB2,NOTCH1,OPRK1,P2RX7,PPBP,MAP2K3,PRLR,PTGIR,S100A9,CCL2,SLC11A1,SPN,SYK,TBXA2R,TLR2,TNFAIP3,TNFRSF1B,ZFP36,TFEB,SLC7A5,H2BC11,MAPKAPK2,IL27RA,LILRB1,ARID5A,IRAK3,IKZF3,SBNO2,TAB2,STAB1,CLEC4E,GIT1,PYCARD,TREM2,SLAMF8,HAMP,NOD2,CARD9,NFKBIZ…	75/709
4_Member	GO Biological Processes	GO:0002237	response to molecule of bacterial origin	-17.0083	-14.0254	706,728,841,929,942,1051,1234,1439,2213,2355,2919,3576,3654,3656,3965,4049,4064,4091,4791,4851,4986,5027,5473,5606,5739,6280,6347,6556,6915,7097,7128,7133,7538,8140,9261,10859,10865,11213,22904,23118,28964,29108,54209,64127,64170,64332,79155,80149,84868,342979	TSPO,C5AR1,CASP8,CD14,CD86,CEBPB,CCR5,CSF2RB,FCGR2B,FOSL2,CXCL1,CXCL8,IRAK1,IRAK2,LGALS9,LTA,CD180,SMAD6,NFKB2,NOTCH1,OPRK1,P2RX7,PPBP,MAP2K3,PTGIR,S100A9,CCL2,SLC11A1,TBXA2R,TLR2,TNFAIP3,TNFRSF1B,ZFP36,SLC7A5,MAPKAPK2,LILRB1,ARID5A,IRAK3,SBNO2,TAB2,GIT1,PYCARD,TREM2,NOD2,CARD9,NFKBIZ,TNIP2,ZC3H12A,HAVCR2,PALM3	50/353
4_Member	GO Biological Processes	GO:0032496	response to lipopolysaccharide	-16.0132	-13.2128	706,841,929,942,1051,1234,1439,2355,2919,3576,3654,3656,3965,4049,4064,4091,4791,4851,4986,5027,5473,5606,5739,6280,6347,6556,6915,7097,7128,7133,7538,8140,9261,10859,10865,11213,22904,23118,28964,29108,54209,64127,64332,79155,80149,84868,342979	TSPO,CASP8,CD14,CD86,CEBPB,CCR5,CSF2RB,FOSL2,CXCL1,CXCL8,IRAK1,IRAK2,LGALS9,LTA,CD180,SMAD6,NFKB2,NOTCH1,OPRK1,P2RX7,PPBP,MAP2K3,PTGIR,S100A9,CCL2,SLC11A1,TBXA2R,TLR2,TNFAIP3,TNFRSF1B,ZFP36,SLC7A5,MAPKAPK2,LILRB1,ARID5A,IRAK3,SBNO2,TAB2,GIT1,PYCARD,TREM2,NOD2,NFKBIZ,TNIP2,ZC3H12A,HAVCR2,PALM3	47/332
4_Member	GO Biological Processes	GO:0071396	cellular response to lipid	-15.9498	-13.1616	706,890,929,942,1234,1277,1616,1645,1646,2002,2242,2288,2852,2919,3015,3301,3303,3304,3312,3399,3576,3654,3656,3667,3949,4064,4313,4734,4986,5292,5473,5606,6347,6696,6753,6850,6915,7035,7097,7128,7133,7538,8140,8463,10268,10413,10859,10865,11213,22904,28964,29108,54209,54541,64127,64332,79155,80149,84687,84868,114907	TSPO,CCNA2,CD14,CD86,CCR5,COL1A1,DAXX,AKR1C1,AKR1C2,ELK1,FES,FKBP4,GPER1,CXCL1,H2AZ1,DNAJA1,HSPA1A,HSPA1B,HSPA8,ID3,CXCL8,IRAK1,IRAK2,IRS1,LDLR,CD180,MMP2,NEDD4,OPRK1,PIM1,PPBP,MAP2K3,CCL2,SPP1,SSTR3,SYK,TBXA2R,TFPI,TLR2,TNFAIP3,TNFRSF1B,ZFP36,SLC7A5,TEAD2,RAMP3,YAP1,LILRB1,ARID5A,IRAK3,SBNO2,GIT1,PYCARD,TREM2,DDIT4,NOD2,NFKBIZ,TNIP2,ZC3H12A,PPP1R9B,HAVCR2,FBXO32	61/535
4_Member	GO Biological Processes	GO:0071216	cellular response to biotic stimulus	-12.1	-9.69997	706,929,942,978,1234,2213,2919,3576,3654,3656,4064,4851,4986,5473,5606,6347,6850,6915,7097,7128,7133,7538,8140,10859,10865,11213,22904,28964,29108,54209,64127,64332,79155,80149,84868	TSPO,CD14,CD86,CDA,CCR5,FCGR2B,CXCL1,CXCL8,IRAK1,IRAK2,CD180,NOTCH1,OPRK1,PPBP,MAP2K3,CCL2,SYK,TBXA2R,TLR2,TNFAIP3,TNFRSF1B,ZFP36,SLC7A5,LILRB1,ARID5A,IRAK3,SBNO2,GIT1,PYCARD,TREM2,NOD2,NFKBIZ,TNIP2,ZC3H12A,HAVCR2	35/247
4_Member	GO Biological Processes	GO:0071219	cellular response to molecule of bacterial origin	-11.3762	-9.03169	706,929,942,1234,2213,2919,3576,3654,3656,4064,4986,5473,5606,6347,6915,7097,7128,7133,7538,8140,10859,10865,11213,22904,28964,29108,54209,64127,64332,79155,80149,84868	TSPO,CD14,CD86,CCR5,FCGR2B,CXCL1,CXCL8,IRAK1,IRAK2,CD180,OPRK1,PPBP,MAP2K3,CCL2,TBXA2R,TLR2,TNFAIP3,TNFRSF1B,ZFP36,SLC7A5,LILRB1,ARID5A,IRAK3,SBNO2,GIT1,PYCARD,TREM2,NOD2,NFKBIZ,TNIP2,ZC3H12A,HAVCR2	32/221
4_Member	GO Biological Processes	GO:0071222	cellular response to lipopolysaccharide	-10.6639	-8.36859	706,929,942,1234,2919,3576,3654,3656,4064,4986,5473,5606,6347,6915,7097,7128,7133,7538,8140,10859,10865,11213,22904,28964,29108,64127,64332,79155,80149,84868	TSPO,CD14,CD86,CCR5,CXCL1,CXCL8,IRAK1,IRAK2,CD180,OPRK1,PPBP,MAP2K3,CCL2,TBXA2R,TLR2,TNFAIP3,TNFRSF1B,ZFP36,SLC7A5,LILRB1,ARID5A,IRAK3,SBNO2,GIT1,PYCARD,NOD2,NFKBIZ,TNIP2,ZC3H12A,HAVCR2	30/208
5_Summary	GO Biological Processes	GO:0002694	regulation of leukocyte activation	-23.8987	-20.2532	135,384,861,864,942,1026,1051,1075,1445,2213,2214,2268,2302,2615,2852,2896,3117,3127,3142,3566,3606,3635,3659,3707,3949,3965,4773,5585,5618,5777,5880,6347,6469,6541,6688,6693,6850,6932,7040,7048,7128,7133,7305,7805,8440,8654,8740,9231,9258,9466,10148,10451,10457,10538,10808,10859,11006,11314,11326,22806,23149,29108,51043,51176,54209,56833,57817,64127,64332,64926,79155,80149,84868,115004,150372,28…	ADORA2A,ARG2,RUNX1,RUNX3,CD86,CDKN1A,CEBPB,CTSC,CSK,FCGR2B,FCGR3A,FGR,FOXJ1,LRRC32,GPER1,GRN,HLA-DQA1,HLA-DRB5,HLX,IL4R,IL18,INPP5D,IRF1,ITPKB,LDLR,LGALS9,NFATC2,PKN1,PRLR,PTPN6,RAC2,CCL2,SHH,SLC7A1,SPI1,SPN,SYK,TCF7,TGFB1,TGFBR2,TNFAIP3,TNFRSF1B,TYROBP,LAPTM5,NCK2,PDE5A,TNFSF14,DLG5,MFHAS1,IL27RA,EBI3,VAV3,GPNMB,BATF,HSPH1,LILRB1,LILRB4,CD300A,VSIG4,IKZF3,FCHO1,PYCARD,ZBTB7B,LEF1,TREM2,SLAMF8,HA…	166/-
5_Member	GO Biological Processes	GO:0002694	regulation of leukocyte activation	-23.8987	-20.2532	135,384,861,864,942,1026,1051,1075,1445,2213,2214,2268,2302,2615,2852,2896,3117,3127,3142,3566,3606,3635,3659,3707,3949,3965,4773,5585,5618,5777,5880,6347,6469,6541,6688,6693,6850,6932,7040,7048,7128,7133,7305,7805,8440,8654,8740,9231,9258,9466,10148,10451,10457,10538,10808,10859,11006,11314,11326,22806,23149,29108,51043,51176,54209,56833,57817,64127,64332,64926,79155,80149,84868,115004,150372,28…	ADORA2A,ARG2,RUNX1,RUNX3,CD86,CDKN1A,CEBPB,CTSC,CSK,FCGR2B,FCGR3A,FGR,FOXJ1,LRRC32,GPER1,GRN,HLA-DQA1,HLA-DRB5,HLX,IL4R,IL18,INPP5D,IRF1,ITPKB,LDLR,LGALS9,NFATC2,PKN1,PRLR,PTPN6,RAC2,CCL2,SHH,SLC7A1,SPI1,SPN,SYK,TCF7,TGFB1,TGFBR2,TNFAIP3,TNFRSF1B,TYROBP,LAPTM5,NCK2,PDE5A,TNFSF14,DLG5,MFHAS1,IL27RA,EBI3,VAV3,GPNMB,BATF,HSPH1,LILRB1,LILRB4,CD300A,VSIG4,IKZF3,FCHO1,PYCARD,ZBTB7B,LEF1,TREM2,SLAMF8,HA…	76/571
5_Member	GO Biological Processes	GO:0050865	regulation of cell activation	-23.2379	-19.6715	135,384,861,864,942,1026,1051,1075,1445,2213,2214,2268,2302,2615,2852,2896,3117,3127,3142,3566,3606,3635,3659,3707,3949,3965,4773,5341,5585,5618,5777,5880,6347,6469,6541,6688,6693,6850,6932,7040,7048,7128,7133,7305,7805,8440,8654,8740,9231,9258,9466,10148,10451,10457,10538,10808,10859,11006,11027,11314,11326,22806,23149,29108,51043,51176,54209,56833,57817,64127,64332,64926,79155,80149,84868,11489…	ADORA2A,ARG2,RUNX1,RUNX3,CD86,CDKN1A,CEBPB,CTSC,CSK,FCGR2B,FCGR3A,FGR,FOXJ1,LRRC32,GPER1,GRN,HLA-DQA1,HLA-DRB5,HLX,IL4R,IL18,INPP5D,IRF1,ITPKB,LDLR,LGALS9,NFATC2,PLEK,PKN1,PRLR,PTPN6,RAC2,CCL2,SHH,SLC7A1,SPI1,SPN,SYK,TCF7,TGFB1,TGFBR2,TNFAIP3,TNFRSF1B,TYROBP,LAPTM5,NCK2,PDE5A,TNFSF14,DLG5,MFHAS1,IL27RA,EBI3,VAV3,GPNMB,BATF,HSPH1,LILRB1,LILRB4,LILRA2,CD300A,VSIG4,IKZF3,FCHO1,PYCARD,ZBTB7B,LEF1,TRE…	79/628
5_Member	GO Biological Processes	GO:0051249	regulation of lymphocyte activation	-22.3804	-18.939	135,384,861,864,942,1026,1051,1445,2213,2214,2268,2302,2615,3117,3127,3142,3566,3606,3635,3659,3707,3965,4773,5585,5618,5777,5880,6347,6469,6541,6688,6693,6850,6932,7040,7048,7128,7133,7305,7805,8440,8654,8740,9231,9466,10148,10451,10457,10538,10808,10859,11006,11314,11326,22806,23149,29108,51043,51176,56833,64127,64332,64926,79155,80149,84868,115004,150372,283234	ADORA2A,ARG2,RUNX1,RUNX3,CD86,CDKN1A,CEBPB,CSK,FCGR2B,FCGR3A,FGR,FOXJ1,LRRC32,HLA-DQA1,HLA-DRB5,HLX,IL4R,IL18,INPP5D,IRF1,ITPKB,LGALS9,NFATC2,PKN1,PRLR,PTPN6,RAC2,CCL2,SHH,SLC7A1,SPI1,SPN,SYK,TCF7,TGFB1,TGFBR2,TNFAIP3,TNFRSF1B,TYROBP,LAPTM5,NCK2,PDE5A,TNFSF14,DLG5,IL27RA,EBI3,VAV3,GPNMB,BATF,HSPH1,LILRB1,LILRB4,CD300A,VSIG4,IKZF3,FCHO1,PYCARD,ZBTB7B,LEF1,SLAMF8,NOD2,NFKBIZ,RASAL3,TNIP2,ZC3H12A,HA…	69/505
5_Member	GO Biological Processes	GO:0002683	negative regulation of immune system process	-19.6727	-16.4146	135,384,714,861,864,942,1051,1265,2213,2268,2294,2302,2615,2624,2852,2874,2896,3142,3162,3312,3428,3566,3635,3659,3949,3965,5045,5585,5777,6347,6397,6469,6688,6693,6850,7040,7042,7128,7305,7805,8654,9231,9258,9466,9935,10457,10859,11006,11025,11027,11213,11314,11326,23547,25939,51043,54209,55646,56833,56834,64127,79651,79890,80149,84868,115004	ADORA2A,ARG2,C1QC,RUNX1,RUNX3,CD86,CEBPB,CNN2,FCGR2B,FGR,FOXF1,FOXJ1,LRRC32,GATA2,GPER1,GPS2,GRN,HLX,HMOX1,HSPA8,IFI16,IL4R,INPP5D,IRF1,LDLR,LGALS9,FURIN,PKN1,PTPN6,CCL2,SEC14L1,SHH,SPI1,SPN,SYK,TGFB1,TGFB2,TNFAIP3,TYROBP,LAPTM5,PDE5A,DLG5,MFHAS1,IL27RA,MAFB,GPNMB,LILRB1,LILRB4,LILRB3,LILRA2,IRAK3,CD300A,VSIG4,LILRA4,SAMHD1,ZBTB7B,TREM2,LYAR,SLAMF8,GPR137,NOD2,RHBDF2,RIN3,ZC3H12A,HAVCR2,CGAS	66/520
5_Member	GO Biological Processes	GO:0070663	regulation of leukocyte proliferation	-18.3416	-15.2012	384,942,1026,1051,1265,1435,1439,2213,2214,2302,2615,3606,3635,3659,3965,4773,5585,5618,5777,5880,6469,6541,6693,6850,7048,7128,7133,7305,8440,8654,9231,10148,10451,10457,10859,11006,11314,11326,22806,29108,51043,64926,84868,146433,283234	ARG2,CD86,CDKN1A,CEBPB,CNN2,CSF1,CSF2RB,FCGR2B,FCGR3A,FOXJ1,LRRC32,IL18,INPP5D,IRF1,LGALS9,NFATC2,PKN1,PRLR,PTPN6,RAC2,SHH,SLC7A1,SPN,SYK,TGFBR2,TNFAIP3,TNFRSF1B,TYROBP,NCK2,PDE5A,DLG5,EBI3,VAV3,GPNMB,LILRB1,LILRB4,CD300A,VSIG4,IKZF3,PYCARD,ZBTB7B,RASAL3,HAVCR2,IL34,CCDC88B	45/267
5_Member	GO Biological Processes	GO:0008285	negative regulation of cell population proliferation	-17.2913	-14.269	135,140,247,384,563,706,864,942,1026,1051,1445,1488,1601,2213,2302,2615,2624,2852,2919,3162,3300,3303,3304,3576,3635,3659,3965,4049,4091,4303,4487,4851,4988,5585,5739,5777,6282,6347,6469,6497,6693,6753,7020,7026,7040,7041,7042,7097,7128,7305,8061,8334,8408,8440,8654,9231,9241,9536,10457,10859,11006,11314,11326,25959,26136,26471,51043,54209,54567,55214,60673,79789,84868,84913,85477,126695,127435,1…	ADORA2A,ADORA3,ALOX15B,ARG2,AZGP1,TSPO,RUNX3,CD86,CDKN1A,CEBPB,CSK,CTBP2,DAB2,FCGR2B,FOXJ1,LRRC32,GATA2,GPER1,CXCL1,HMOX1,DNAJB2,HSPA1A,HSPA1B,CXCL8,INPP5D,IRF1,LGALS9,LTA,SMAD6,FOXO4,MSX1,NOTCH1,OPRM1,PKN1,PTGIR,PTPN6,S100A11,CCL2,SHH,SKI,SPN,SSTR3,TFAP2A,NR2F2,TGFB1,TGFB1I1,TGFB2,TLR2,TNFAIP3,TYROBP,FOSL1,H2AC6,ULK1,NCK2,PDE5A,DLG5,NOG,PTGES,GPNMB,LILRB1,LILRB4,CD300A,VSIG4,KANK2,TES,NUPR1,ZBTB…	79/785
5_Member	GO Biological Processes	GO:0032944	regulation of mononuclear cell proliferation	-16.9162	-13.957	384,942,1026,1051,1435,2213,2214,2302,2615,3606,3635,3659,3965,4773,5585,5618,5777,5880,6469,6541,6693,6850,7048,7133,7305,8440,8654,9231,10148,10451,10457,10859,11006,11314,11326,22806,29108,51043,64926,84868,283234	ARG2,CD86,CDKN1A,CEBPB,CSF1,FCGR2B,FCGR3A,FOXJ1,LRRC32,IL18,INPP5D,IRF1,LGALS9,NFATC2,PKN1,PRLR,PTPN6,RAC2,SHH,SLC7A1,SPN,SYK,TGFBR2,TNFRSF1B,TYROBP,NCK2,PDE5A,DLG5,EBI3,VAV3,GPNMB,LILRB1,LILRB4,CD300A,VSIG4,IKZF3,PYCARD,ZBTB7B,RASAL3,HAVCR2,CCDC88B	41/241
5_Member	GO Biological Processes	GO:0050670	regulation of lymphocyte proliferation	-16.3942	-13.541	384,942,1026,1051,2213,2214,2302,2615,3606,3635,3659,3965,4773,5585,5618,5777,5880,6469,6541,6693,6850,7048,7133,7305,8440,8654,9231,10148,10451,10457,10859,11006,11314,11326,22806,29108,51043,64926,84868,283234	ARG2,CD86,CDKN1A,CEBPB,FCGR2B,FCGR3A,FOXJ1,LRRC32,IL18,INPP5D,IRF1,LGALS9,NFATC2,PKN1,PRLR,PTPN6,RAC2,SHH,SLC7A1,SPN,SYK,TGFBR2,TNFRSF1B,TYROBP,NCK2,PDE5A,DLG5,EBI3,VAV3,GPNMB,LILRB1,LILRB4,CD300A,VSIG4,IKZF3,PYCARD,ZBTB7B,RASAL3,HAVCR2,CCDC88B	40/237
5_Member	GO Biological Processes	GO:0050863	regulation of T cell activation	-16.3331	-13.4937	135,384,861,864,942,1051,1445,2302,2615,3117,3127,3142,3566,3606,3659,3707,3965,5777,5880,6347,6469,6541,6693,6850,6932,7048,7133,7805,8440,8654,8740,9231,10148,10457,10538,10808,10859,11006,11314,11326,23149,29108,51043,51176,64127,64332,64926,80149,84868,115004,283234	ADORA2A,ARG2,RUNX1,RUNX3,CD86,CEBPB,CSK,FOXJ1,LRRC32,HLA-DQA1,HLA-DRB5,HLX,IL4R,IL18,IRF1,ITPKB,LGALS9,PTPN6,RAC2,CCL2,SHH,SLC7A1,SPN,SYK,TCF7,TGFBR2,TNFRSF1B,LAPTM5,NCK2,PDE5A,TNFSF14,DLG5,EBI3,GPNMB,BATF,HSPH1,LILRB1,LILRB4,CD300A,VSIG4,FCHO1,PYCARD,ZBTB7B,LEF1,NOD2,NFKBIZ,RASAL3,ZC3H12A,HAVCR2,CGAS,CCDC88B	51/380
5_Member	GO Biological Processes	GO:0050866	negative regulation of cell activation	-15.4957	-12.7735	135,384,861,864,942,1051,2213,2268,2302,2615,2852,2896,3142,3566,3635,3659,3949,3965,5585,5777,6469,6693,7128,7305,7805,8654,9231,10457,10859,11006,11314,11326,51043,54209,80149,84868,114897	ADORA2A,ARG2,RUNX1,RUNX3,CD86,CEBPB,FCGR2B,FGR,FOXJ1,LRRC32,GPER1,GRN,HLX,IL4R,INPP5D,IRF1,LDLR,LGALS9,PKN1,PTPN6,SHH,SPN,TNFAIP3,TYROBP,LAPTM5,PDE5A,DLG5,GPNMB,LILRB1,LILRB4,CD300A,VSIG4,ZBTB7B,TREM2,ZC3H12A,HAVCR2,C1QTNF1	37/215
5_Member	GO Biological Processes	GO:0002695	negative regulation of leukocyte activation	-15.4948	-12.7735	135,384,861,864,942,1051,2213,2268,2302,2615,2852,2896,3142,3566,3635,3659,3949,3965,5585,5777,6469,6693,7128,7305,7805,8654,9231,10457,10859,11006,11314,11326,51043,80149,84868	ADORA2A,ARG2,RUNX1,RUNX3,CD86,CEBPB,FCGR2B,FGR,FOXJ1,LRRC32,GPER1,GRN,HLX,IL4R,INPP5D,IRF1,LDLR,LGALS9,PKN1,PTPN6,SHH,SPN,TNFAIP3,TYROBP,LAPTM5,PDE5A,DLG5,GPNMB,LILRB1,LILRB4,CD300A,VSIG4,ZBTB7B,ZC3H12A,HAVCR2	35/192
5_Member	GO Biological Processes	GO:0022407	regulation of cell-cell adhesion	-15.1674	-12.4857	135,384,861,864,942,1051,1445,2302,2615,3117,3127,3142,3566,3606,3654,3659,3689,3707,3965,4851,5329,5345,5777,6347,6469,6541,6688,6693,6850,7040,7048,7805,8440,8654,8740,9231,10148,10457,10808,10859,11006,11314,11326,23075,23149,29108,51043,51176,54361,64127,64332,64926,80149,83706,84868,114897,283234	ADORA2A,ARG2,RUNX1,RUNX3,CD86,CEBPB,CSK,FOXJ1,LRRC32,HLA-DQA1,HLA-DRB5,HLX,IL4R,IL18,IRAK1,IRF1,ITGB2,ITPKB,LGALS9,NOTCH1,PLAUR,SERPINF2,PTPN6,CCL2,SHH,SLC7A1,SPI1,SPN,SYK,TGFB1,TGFBR2,LAPTM5,NCK2,PDE5A,TNFSF14,DLG5,EBI3,GPNMB,HSPH1,LILRB1,LILRB4,CD300A,VSIG4,SWAP70,FCHO1,PYCARD,ZBTB7B,LEF1,WNT4,NOD2,NFKBIZ,RASAL3,ZC3H12A,FERMT3,HAVCR2,C1QTNF1,CCDC88B	57/494
5_Member	GO Biological Processes	GO:0051250	negative regulation of lymphocyte activation	-14.9476	-12.2933	135,384,861,864,942,1051,2213,2268,2302,2615,3142,3566,3635,3659,3965,5585,5777,6469,6693,7128,7305,7805,8654,9231,10457,10859,11006,11314,11326,51043,80149,84868	ADORA2A,ARG2,RUNX1,RUNX3,CD86,CEBPB,FCGR2B,FGR,FOXJ1,LRRC32,HLX,IL4R,INPP5D,IRF1,LGALS9,PKN1,PTPN6,SHH,SPN,TNFAIP3,TYROBP,LAPTM5,PDE5A,DLG5,GPNMB,LILRB1,LILRB4,CD300A,VSIG4,ZBTB7B,ZC3H12A,HAVCR2	32/166
5_Member	GO Biological Processes	GO:0050867	positive regulation of cell activation	-14.4565	-11.8444	861,864,942,1026,1075,1445,2214,3117,3127,3142,3566,3606,3635,3707,3965,4773,5341,5618,5777,6347,6469,6541,6688,6693,6850,7040,7048,7305,8440,8740,10148,10451,10808,10859,11006,11027,23149,29108,51043,51176,54209,57817,64127,64332,64926,79155,84868,283234	RUNX1,RUNX3,CD86,CDKN1A,CTSC,CSK,FCGR3A,HLA-DQA1,HLA-DRB5,HLX,IL4R,IL18,INPP5D,ITPKB,LGALS9,NFATC2,PLEK,PRLR,PTPN6,CCL2,SHH,SLC7A1,SPI1,SPN,SYK,TGFB1,TGFBR2,TYROBP,NCK2,TNFSF14,EBI3,VAV3,HSPH1,LILRB1,LILRB4,LILRA2,FCHO1,PYCARD,ZBTB7B,LEF1,TREM2,HAMP,NOD2,NFKBIZ,RASAL3,TNIP2,HAVCR2,CCDC88B	48/378
5_Member	GO Biological Processes	GO:1903037	regulation of leukocyte cell-cell adhesion	-14.367	-11.7707	135,384,861,864,942,1051,1445,2302,2615,3117,3127,3142,3566,3606,3654,3659,3689,3707,3965,5777,6347,6469,6541,6693,6850,7048,7805,8440,8654,8740,9231,10148,10457,10808,10859,11006,11314,11326,23149,29108,51043,51176,64127,64332,64926,80149,84868,283234	ADORA2A,ARG2,RUNX1,RUNX3,CD86,CEBPB,CSK,FOXJ1,LRRC32,HLA-DQA1,HLA-DRB5,HLX,IL4R,IL18,IRAK1,IRF1,ITGB2,ITPKB,LGALS9,PTPN6,CCL2,SHH,SLC7A1,SPN,SYK,TGFBR2,LAPTM5,NCK2,PDE5A,TNFSF14,DLG5,EBI3,GPNMB,HSPH1,LILRB1,LILRB4,CD300A,VSIG4,FCHO1,PYCARD,ZBTB7B,LEF1,NOD2,NFKBIZ,RASAL3,ZC3H12A,HAVCR2,CCDC88B	48/380
5_Member	GO Biological Processes	GO:0002696	positive regulation of leukocyte activation	-13.9807	-11.4356	861,864,942,1026,1075,1445,2214,3117,3127,3142,3566,3606,3635,3707,3965,4773,5618,5777,6347,6469,6541,6688,6693,6850,7040,7048,7305,8440,8740,10148,10451,10808,10859,11006,23149,29108,51043,51176,54209,57817,64127,64332,64926,79155,84868,283234	RUNX1,RUNX3,CD86,CDKN1A,CTSC,CSK,FCGR3A,HLA-DQA1,HLA-DRB5,HLX,IL4R,IL18,INPP5D,ITPKB,LGALS9,NFATC2,PRLR,PTPN6,CCL2,SHH,SLC7A1,SPI1,SPN,SYK,TGFB1,TGFBR2,TYROBP,NCK2,TNFSF14,EBI3,VAV3,HSPH1,LILRB1,LILRB4,FCHO1,PYCARD,ZBTB7B,LEF1,TREM2,HAMP,NOD2,NFKBIZ,RASAL3,TNIP2,HAVCR2,CCDC88B	46/360
5_Member	GO Biological Processes	GO:0051251	positive regulation of lymphocyte activation	-13.5965	-11.0781	861,864,942,1026,1445,2214,3117,3127,3142,3566,3606,3635,3707,3965,4773,5618,5777,6347,6469,6541,6688,6693,6850,7040,7048,7305,8440,8740,10148,10451,10808,10859,11006,23149,29108,51043,51176,64127,64332,64926,79155,84868,283234	RUNX1,RUNX3,CD86,CDKN1A,CSK,FCGR3A,HLA-DQA1,HLA-DRB5,HLX,IL4R,IL18,INPP5D,ITPKB,LGALS9,NFATC2,PRLR,PTPN6,CCL2,SHH,SLC7A1,SPI1,SPN,SYK,TGFB1,TGFBR2,TYROBP,NCK2,TNFSF14,EBI3,VAV3,HSPH1,LILRB1,LILRB4,FCHO1,PYCARD,ZBTB7B,LEF1,NOD2,NFKBIZ,RASAL3,TNIP2,HAVCR2,CCDC88B	43/326
5_Member	GO Biological Processes	GO:0050777	negative regulation of immune response	-13.0249	-10.5496	384,2213,2268,2302,2896,3142,3428,3566,3635,3965,5045,5777,6688,6693,6850,7040,7128,9466,10859,11006,11213,11314,11326,25939,51043,54209,55646,56833,64127,79651,80149,84868	ARG2,FCGR2B,FGR,FOXJ1,GRN,HLX,IFI16,IL4R,INPP5D,LGALS9,FURIN,PTPN6,SPI1,SPN,SYK,TGFB1,TNFAIP3,IL27RA,LILRB1,LILRB4,IRAK3,CD300A,VSIG4,SAMHD1,ZBTB7B,TREM2,LYAR,SLAMF8,NOD2,RHBDF2,ZC3H12A,HAVCR2	32/193
5_Member	GO Biological Processes	GO:0070664	negative regulation of leukocyte proliferation	-12.8366	-10.3786	384,942,1051,2213,2302,2615,3635,3965,5585,5777,6469,6693,7128,7305,8654,9231,10457,10859,11006,11314,11326,51043,84868	ARG2,CD86,CEBPB,FCGR2B,FOXJ1,LRRC32,INPP5D,LGALS9,PKN1,PTPN6,SHH,SPN,TNFAIP3,TYROBP,PDE5A,DLG5,GPNMB,LILRB1,LILRB4,CD300A,VSIG4,ZBTB7B,HAVCR2	23/98
5_Member	GO Biological Processes	GO:0050672	negative regulation of lymphocyte proliferation	-12.8054	-10.353	384,942,1051,2213,2302,2615,3635,3965,5585,5777,6469,6693,7305,8654,9231,10457,10859,11006,11314,11326,51043,84868	ARG2,CD86,CEBPB,FCGR2B,FOXJ1,LRRC32,INPP5D,LGALS9,PKN1,PTPN6,SHH,SPN,TYROBP,PDE5A,DLG5,GPNMB,LILRB1,LILRB4,CD300A,VSIG4,ZBTB7B,HAVCR2	22/89
5_Member	GO Biological Processes	GO:0050868	negative regulation of T cell activation	-12.7476	-10.3007	135,384,861,864,942,1051,2302,2615,3142,3566,3659,3965,5777,6469,6693,7805,8654,9231,10457,10859,11006,11314,11326,51043,80149,84868	ADORA2A,ARG2,RUNX1,RUNX3,CD86,CEBPB,FOXJ1,LRRC32,HLX,IL4R,IRF1,LGALS9,PTPN6,SHH,SPN,LAPTM5,PDE5A,DLG5,GPNMB,LILRB1,LILRB4,CD300A,VSIG4,ZBTB7B,ZC3H12A,HAVCR2	26/129
5_Member	GO Biological Processes	GO:0032945	negative regulation of mononuclear cell proliferation	-12.6976	-10.2561	384,942,1051,2213,2302,2615,3635,3965,5585,5777,6469,6693,7305,8654,9231,10457,10859,11006,11314,11326,51043,84868	ARG2,CD86,CEBPB,FCGR2B,FOXJ1,LRRC32,INPP5D,LGALS9,PKN1,PTPN6,SHH,SPN,TYROBP,PDE5A,DLG5,GPNMB,LILRB1,LILRB4,CD300A,VSIG4,ZBTB7B,HAVCR2	22/90
5_Member	GO Biological Processes	GO:0045785	positive regulation of cell adhesion	-12.6804	-10.2497	861,864,942,1295,1435,1445,1601,2294,3117,3127,3142,3566,3606,3654,3678,3689,3690,3707,3913,3915,3965,5329,5345,5777,6347,6469,6541,6693,6850,7042,7048,8440,8740,10148,10451,10808,10859,11006,23149,25865,29108,51043,51176,54361,57580,64127,64332,64926,84868,201163,255743,283234	RUNX1,RUNX3,CD86,COL8A1,CSF1,CSK,DAB2,FOXF1,HLA-DQA1,HLA-DRB5,HLX,IL4R,IL18,IRAK1,ITGA5,ITGB2,ITGB3,ITPKB,LAMB2,LAMC1,LGALS9,PLAUR,SERPINF2,PTPN6,CCL2,SHH,SLC7A1,SPN,SYK,TGFB2,TGFBR2,NCK2,TNFSF14,EBI3,VAV3,HSPH1,LILRB1,LILRB4,FCHO1,PRKD2,PYCARD,ZBTB7B,LEF1,WNT4,PREX1,NOD2,NFKBIZ,RASAL3,HAVCR2,FLCN,NPNT,CCDC88B	52/483
5_Member	GO Biological Processes	GO:0022408	negative regulation of cell-cell adhesion	-11.6602	-9.29343	135,384,861,864,942,1051,2302,2615,3142,3566,3659,3965,4851,5777,6469,6688,6693,7040,7805,8654,9231,10457,10859,11006,11314,11326,23075,51043,80149,84868,114897	ADORA2A,ARG2,RUNX1,RUNX3,CD86,CEBPB,FOXJ1,LRRC32,HLX,IL4R,IRF1,LGALS9,NOTCH1,PTPN6,SHH,SPI1,SPN,TGFB1,LAPTM5,PDE5A,DLG5,GPNMB,LILRB1,LILRB4,CD300A,VSIG4,SWAP70,ZBTB7B,ZC3H12A,HAVCR2,C1QTNF1	31/203
5_Member	GO Biological Processes	GO:0042129	regulation of T cell proliferation	-11.483	-9.12528	384,942,1051,2302,2615,3606,3659,3965,5777,5880,6469,6541,6693,6850,7048,7133,8440,8654,9231,10148,10457,10859,11006,11326,29108,51043,64926,84868,283234	ARG2,CD86,CEBPB,FOXJ1,LRRC32,IL18,IRF1,LGALS9,PTPN6,RAC2,SHH,SLC7A1,SPN,SYK,TGFBR2,TNFRSF1B,NCK2,PDE5A,DLG5,EBI3,GPNMB,LILRB1,LILRB4,VSIG4,PYCARD,ZBTB7B,RASAL3,HAVCR2,CCDC88B	29/181
5_Member	GO Biological Processes	GO:1903038	negative regulation of leukocyte cell-cell adhesion	-11.3006	-8.96224	135,384,861,864,942,1051,2302,2615,3142,3566,3659,3965,5777,6469,6693,7805,8654,9231,10457,10859,11006,11314,11326,51043,80149,84868	ADORA2A,ARG2,RUNX1,RUNX3,CD86,CEBPB,FOXJ1,LRRC32,HLX,IL4R,IRF1,LGALS9,PTPN6,SHH,SPN,LAPTM5,PDE5A,DLG5,GPNMB,LILRB1,LILRB4,CD300A,VSIG4,ZBTB7B,ZC3H12A,HAVCR2	26/148
5_Member	GO Biological Processes	GO:1903039	positive regulation of leukocyte cell-cell adhesion	-10.7427	-8.4407	861,864,942,1445,3117,3127,3142,3566,3606,3654,3689,3707,3965,5777,6347,6469,6541,6693,6850,7048,8440,8740,10148,10808,10859,11006,23149,29108,51043,51176,64127,64332,64926,84868,283234	RUNX1,RUNX3,CD86,CSK,HLA-DQA1,HLA-DRB5,HLX,IL4R,IL18,IRAK1,ITGB2,ITPKB,LGALS9,PTPN6,CCL2,SHH,SLC7A1,SPN,SYK,TGFBR2,NCK2,TNFSF14,EBI3,HSPH1,LILRB1,LILRB4,FCHO1,PYCARD,ZBTB7B,LEF1,NOD2,NFKBIZ,RASAL3,HAVCR2,CCDC88B	35/275
5_Member	GO Biological Processes	GO:0050870	positive regulation of T cell activation	-10.5486	-8.27225	861,864,942,1445,3117,3127,3142,3566,3606,3707,3965,5777,6347,6469,6541,6693,6850,7048,8440,8740,10148,10808,10859,11006,23149,29108,51043,51176,64127,64332,64926,84868,283234	RUNX1,RUNX3,CD86,CSK,HLA-DQA1,HLA-DRB5,HLX,IL4R,IL18,ITPKB,LGALS9,PTPN6,CCL2,SHH,SLC7A1,SPN,SYK,TGFBR2,NCK2,TNFSF14,EBI3,HSPH1,LILRB1,LILRB4,FCHO1,PYCARD,ZBTB7B,LEF1,NOD2,NFKBIZ,RASAL3,HAVCR2,CCDC88B	33/251
5_Member	GO Biological Processes	GO:0007162	negative regulation of cell adhesion	-10.4892	-8.22017	135,285,384,861,864,942,1051,1277,2302,2615,3142,3566,3659,3965,4313,4582,4851,5777,6469,6494,6688,6693,7040,7805,8654,9231,10457,10859,11006,11314,11326,23075,51043,55920,80149,84868,114897	ADORA2A,ANGPT2,ARG2,RUNX1,RUNX3,CD86,CEBPB,COL1A1,FOXJ1,LRRC32,HLX,IL4R,IRF1,LGALS9,MMP2,MUC1,NOTCH1,PTPN6,SHH,SIPA1,SPI1,SPN,TGFB1,LAPTM5,PDE5A,DLG5,GPNMB,LILRB1,LILRB4,CD300A,VSIG4,SWAP70,ZBTB7B,RCC2,ZC3H12A,HAVCR2,C1QTNF1	37/310
5_Member	GO Biological Processes	GO:0022409	positive regulation of cell-cell adhesion	-9.97033	-7.75613	861,864,942,1445,3117,3127,3142,3566,3606,3654,3689,3707,3965,5329,5345,5777,6347,6469,6541,6693,6850,7048,8440,8740,10148,10808,10859,11006,23149,29108,51043,51176,64127,64332,64926,84868,283234	RUNX1,RUNX3,CD86,CSK,HLA-DQA1,HLA-DRB5,HLX,IL4R,IL18,IRAK1,ITGB2,ITPKB,LGALS9,PLAUR,SERPINF2,PTPN6,CCL2,SHH,SLC7A1,SPN,SYK,TGFBR2,NCK2,TNFSF14,EBI3,HSPH1,LILRB1,LILRB4,FCHO1,PYCARD,ZBTB7B,LEF1,NOD2,NFKBIZ,RASAL3,HAVCR2,CCDC88B	37/323
5_Member	GO Biological Processes	GO:0002698	negative regulation of immune effector process	-9.89532	-7.69692	2213,2294,2302,2896,3142,3566,3965,5777,6688,6693,7040,7042,10859,11006,11213,11314,11326,51043,56833,64127,80149,84868	FCGR2B,FOXF1,FOXJ1,GRN,HLX,IL4R,LGALS9,PTPN6,SPI1,SPN,TGFB1,TGFB2,LILRB1,LILRB4,IRAK3,CD300A,VSIG4,ZBTB7B,SLAMF8,NOD2,ZC3H12A,HAVCR2	22/122
5_Member	GO Biological Processes	GO:0042130	negative regulation of T cell proliferation	-9.60397	-7.43553	384,942,1051,2302,2615,3965,5777,6469,6693,8654,9231,10457,10859,11006,11326,51043,84868	ARG2,CD86,CEBPB,FOXJ1,LRRC32,LGALS9,PTPN6,SHH,SPN,PDE5A,DLG5,GPNMB,LILRB1,LILRB4,VSIG4,ZBTB7B,HAVCR2	17/73
6_Summary	GO Biological Processes	GO:0001819	positive regulation of cytokine production	-22.4804	-18.981	247,468,602,719,728,841,861,929,942,1051,1054,2212,2213,2214,2268,2324,3162,3303,3304,3315,3320,3428,3554,3566,3606,3654,3659,3665,3965,4049,5027,5345,5603,6556,6693,6850,7040,7097,7100,7148,7186,7305,7805,8140,9261,9466,10148,10538,10626,10859,10865,11027,11213,25865,26253,29108,51043,51284,54209,54502,63940,64127,64170,84868,114900,115004,150372,283234,353091,384,706,1149,2000,4157,5777,7128,75…	ALOX15B,ATF4,BCL3,C3AR1,C5AR1,CASP8,RUNX1,CD14,CD86,CEBPB,CEBPG,FCGR2A,FCGR2B,FCGR3A,FGR,FLT4,HMOX1,HSPA1A,HSPA1B,HSPB1,HSP90AA1,IFI16,IL1R1,IL4R,IL18,IRAK1,IRF1,IRF7,LGALS9,LTA,P2RX7,SERPINF2,MAPK13,SLC11A1,SPN,SYK,TGFB1,TLR2,TLR5,TNXB,TRAF2,TYROBP,LAPTM5,SLC7A5,MAPKAPK2,IL27RA,EBI3,BATF,TRIM16,LILRB1,ARID5A,LILRA2,IRAK3,PRKD2,CLEC4E,PYCARD,ZBTB7B,TLR7,TREM2,RBM47,GPSM3,NOD2,CARD9,HAVCR2,C1QTNF4…	94/-
6_Member	GO Biological Processes	GO:0001819	positive regulation of cytokine production	-22.4804	-18.981	247,468,602,719,728,841,861,929,942,1051,1054,2212,2213,2214,2268,2324,3162,3303,3304,3315,3320,3428,3554,3566,3606,3654,3659,3665,3965,4049,5027,5345,5603,6556,6693,6850,7040,7097,7100,7148,7186,7305,7805,8140,9261,9466,10148,10538,10626,10859,10865,11027,11213,25865,26253,29108,51043,51284,54209,54502,63940,64127,64170,84868,114900,115004,150372,283234,353091	ALOX15B,ATF4,BCL3,C3AR1,C5AR1,CASP8,RUNX1,CD14,CD86,CEBPB,CEBPG,FCGR2A,FCGR2B,FCGR3A,FGR,FLT4,HMOX1,HSPA1A,HSPA1B,HSPB1,HSP90AA1,IFI16,IL1R1,IL4R,IL18,IRAK1,IRF1,IRF7,LGALS9,LTA,P2RX7,SERPINF2,MAPK13,SLC11A1,SPN,SYK,TGFB1,TLR2,TLR5,TNXB,TRAF2,TYROBP,LAPTM5,SLC7A5,MAPKAPK2,IL27RA,EBI3,BATF,TRIM16,LILRB1,ARID5A,LILRA2,IRAK3,PRKD2,CLEC4E,PYCARD,ZBTB7B,TLR7,TREM2,RBM47,GPSM3,NOD2,CARD9,HAVCR2,C1QTNF4…	69/503
6_Member	GO Biological Processes	GO:1903555	regulation of tumor necrosis factor superfamily cytokine production	-17.0189	-14.0254	384,602,706,929,942,1149,2000,2212,2213,2214,3315,3965,4157,5777,6693,6850,7040,7097,7128,7305,7538,9261,9466,10457,10859,10865,11006,11027,11213,23547,29108,54209,64127,64170,80149,84868,114900	ARG2,BCL3,TSPO,CD14,CD86,CIDEA,ELF4,FCGR2A,FCGR2B,FCGR3A,HSPB1,LGALS9,MC1R,PTPN6,SPN,SYK,TGFB1,TLR2,TNFAIP3,TYROBP,ZFP36,MAPKAPK2,IL27RA,GPNMB,LILRB1,ARID5A,LILRB4,LILRA2,IRAK3,LILRA4,PYCARD,TREM2,NOD2,CARD9,ZC3H12A,HAVCR2,C1QTNF4	37/194
6_Member	GO Biological Processes	GO:0032680	regulation of tumor necrosis factor production	-16.5576	-13.6755	384,602,706,929,1149,2000,2212,2213,2214,3315,3965,4157,5777,6693,6850,7040,7097,7128,7305,7538,9261,9466,10457,10859,10865,11006,11027,11213,23547,29108,54209,64127,64170,80149,84868,114900	ARG2,BCL3,TSPO,CD14,CIDEA,ELF4,FCGR2A,FCGR2B,FCGR3A,HSPB1,LGALS9,MC1R,PTPN6,SPN,SYK,TGFB1,TLR2,TNFAIP3,TYROBP,ZFP36,MAPKAPK2,IL27RA,GPNMB,LILRB1,ARID5A,LILRB4,LILRA2,IRAK3,LILRA4,PYCARD,TREM2,NOD2,CARD9,ZC3H12A,HAVCR2,C1QTNF4	36/189
6_Member	GO Biological Processes	GO:0032675	regulation of interleukin-6 production	-11.0344	-8.70267	1051,1445,2000,2302,3635,3965,5027,5603,5777,6850,7040,7097,7128,7305,9261,9466,10865,11006,11027,11213,29108,51284,54209,64127,64170,80149,84868,114900	CEBPB,CSK,ELF4,FOXJ1,INPP5D,LGALS9,P2RX7,MAPK13,PTPN6,SYK,TGFB1,TLR2,TNFAIP3,TYROBP,MAPKAPK2,IL27RA,ARID5A,LILRB4,LILRA2,IRAK3,PYCARD,TLR7,TREM2,NOD2,CARD9,ZC3H12A,HAVCR2,C1QTNF4	28/176
6_Member	GO Biological Processes	GO:1903557	positive regulation of tumor necrosis factor superfamily cytokine production	-8.90789	-6.80887	929,942,2212,2213,2214,3315,3965,6693,6850,7040,7097,7305,9261,10865,11027,29108,64127,64170,84868,114900	CD14,CD86,FCGR2A,FCGR2B,FCGR3A,HSPB1,LGALS9,SPN,SYK,TGFB1,TLR2,TYROBP,MAPKAPK2,ARID5A,LILRA2,PYCARD,NOD2,CARD9,HAVCR2,C1QTNF4	20/113
6_Member	GO Biological Processes	GO:0032760	positive regulation of tumor necrosis factor production	-8.38083	-6.34593	929,2212,2213,2214,3315,3965,6693,6850,7040,7097,7305,9261,10865,11027,29108,64127,64170,84868,114900	CD14,FCGR2A,FCGR2B,FCGR3A,HSPB1,LGALS9,SPN,SYK,TGFB1,TLR2,TYROBP,MAPKAPK2,ARID5A,LILRA2,PYCARD,NOD2,CARD9,HAVCR2,C1QTNF4	19/109
6_Member	GO Biological Processes	GO:1901222	regulation of non-canonical NF-kappaB signal transduction	-8.06227	-6.07376	602,942,3606,3965,6688,7097,7805,8740,23328,29108,51284,51564,54209,54923,64127,80149,84868,114900	BCL3,CD86,IL18,LGALS9,SPI1,TLR2,LAPTM5,TNFSF14,SASH1,PYCARD,TLR7,HDAC7,TREM2,LIME1,NOD2,ZC3H12A,HAVCR2,C1QTNF4	18/102
6_Member	GO Biological Processes	GO:0032642	regulation of chemokine production	-7.92387	-5.9467	247,384,1969,2532,3162,3566,3606,3965,6850,7040,7097,11006,29108,51284,54209,64127,64170,84868	ALOX15B,ARG2,EPHA2,ACKR1,HMOX1,IL4R,IL18,LGALS9,SYK,TGFB1,TLR2,LILRB4,PYCARD,TLR7,TREM2,NOD2,CARD9,HAVCR2	18/104
6_Member	GO Biological Processes	GO:0032652	regulation of interleukin-1 production	-7.87728	-5.90382	384,841,1903,2000,3315,3428,3965,5027,7128,7305,7850,10626,11006,11027,28964,29108,54209,64127,80149,84868	ARG2,CASP8,S1PR3,ELF4,HSPB1,IFI16,LGALS9,P2RX7,TNFAIP3,TYROBP,IL1R2,TRIM16,LILRB4,LILRA2,GIT1,PYCARD,TREM2,NOD2,ZC3H12A,HAVCR2	20/129
6_Member	GO Biological Processes	GO:0032651	regulation of interleukin-1 beta production	-7.52885	-5.59256	384,841,1903,2000,3315,3428,3965,5027,7128,7305,10626,11006,11027,28964,29108,54209,64127,80149	ARG2,CASP8,S1PR3,ELF4,HSPB1,IFI16,LGALS9,P2RX7,TNFAIP3,TYROBP,TRIM16,LILRB4,LILRA2,GIT1,PYCARD,TREM2,NOD2,ZC3H12A	18/110
6_Member	GO Biological Processes	GO:1901224	positive regulation of non-canonical NF-kappaB signal transduction	-6.82694	-4.96386	942,3606,3965,7097,7805,8740,23328,29108,51284,54209,64127,84868,114900	CD86,IL18,LGALS9,TLR2,LAPTM5,TNFSF14,SASH1,PYCARD,TLR7,TREM2,NOD2,HAVCR2,C1QTNF4	13/63
6_Member	GO Biological Processes	GO:0032722	positive regulation of chemokine production	-6.11797	-4.35208	247,3162,3566,3606,3965,6850,7040,7097,29108,51284,64127,64170,84868	ALOX15B,HMOX1,IL4R,IL18,LGALS9,SYK,TGFB1,TLR2,PYCARD,TLR7,NOD2,CARD9,HAVCR2	13/72
6_Member	GO Biological Processes	GO:0032757	positive regulation of interleukin-8 production	-5.95328	-4.20972	929,3303,3304,3965,6850,7097,7100,11027,25865,29108,51284,64127	CD14,HSPA1A,HSPA1B,LGALS9,SYK,TLR2,TLR5,LILRA2,PRKD2,PYCARD,TLR7,NOD2	12/63
6_Member	GO Biological Processes	GO:0032653	regulation of interleukin-10 production	-5.80138	-4.08829	602,2213,3965,6850,7097,7305,10859,11006,29108,54209,54502,64127	BCL3,FCGR2B,LGALS9,SYK,TLR2,TYROBP,LILRB1,LILRB4,PYCARD,TREM2,RBM47,NOD2	12/65
6_Member	GO Biological Processes	GO:0032755	positive regulation of interleukin-6 production	-5.11982	-3.50929	3965,5027,5603,6850,7040,7097,7305,10865,11027,29108,51284,64127,64170,114900	LGALS9,P2RX7,MAPK13,SYK,TGFB1,TLR2,TYROBP,ARID5A,LILRA2,PYCARD,TLR7,NOD2,CARD9,C1QTNF4	14/101
6_Member	GO Biological Processes	GO:0032732	positive regulation of interleukin-1 production	-4.49367	-2.99609	841,3315,3428,3965,5027,7305,10626,11027,29108,64127,84868	CASP8,HSPB1,IFI16,LGALS9,P2RX7,TYROBP,TRIM16,LILRA2,PYCARD,NOD2,HAVCR2	11/73
6_Member	GO Biological Processes	GO:0032677	regulation of interleukin-8 production	-4.40235	-2.91969	602,929,3303,3304,3965,6850,7097,7100,11027,25865,29108,51284,64127	BCL3,CD14,HSPA1A,HSPA1B,LGALS9,SYK,TLR2,TLR5,LILRA2,PRKD2,PYCARD,TLR7,NOD2	13/102
6_Member	GO Biological Processes	GO:0032731	positive regulation of interleukin-1 beta production	-4.39814	-2.91813	841,3315,3428,3965,5027,7305,10626,11027,29108,64127	CASP8,HSPB1,IFI16,LGALS9,P2RX7,TYROBP,TRIM16,LILRA2,PYCARD,NOD2	10/62
6_Member	GO Biological Processes	GO:0032733	positive regulation of interleukin-10 production	-4.15799	-2.71872	602,3965,6850,7097,29108,54209,54502,64127	BCL3,LGALS9,SYK,TLR2,PYCARD,TREM2,RBM47,NOD2	8/42
6_Member	GO Biological Processes	GO:0032655	regulation of interleukin-12 production	-2.91259	-1.70605	3659,3965,6850,7097,7805,10859,11213,64127	IRF1,LGALS9,SYK,TLR2,LAPTM5,LILRB1,IRAK3,NOD2	8/63
6_Member	GO Biological Processes	GO:0032735	positive regulation of interleukin-12 production	-2.56875	-1.43508	3659,3965,6850,7097,7805,64127	IRF1,LGALS9,SYK,TLR2,LAPTM5,NOD2	6/42
7_Summary	Reactome Gene Sets	R-HSA-1280215	Cytokine Signaling in Immune system	-20.5438	-17.1992	841,942,1026,1052,1234,1265,1270,1435,1439,1445,2002,2162,2176,2209,2887,2889,2919,3117,3127,3162,3303,3304,3312,3320,3383,3554,3563,3566,3576,3606,3635,3654,3656,3659,3665,3667,3689,3911,3936,3965,4049,4055,4313,4502,4582,4734,4791,4985,4988,5292,5606,5618,5777,6347,6503,6813,6850,7040,7133,7186,7850,8353,8718,8740,9021,9180,9261,9466,10148,10538,10581,11213,23118,25939,51330,51807,55540,64127,7…	CASP8,CD86,CDKN1A,CEBPD,CCR5,CNN2,CNTF,CSF1,CSF2RB,CSK,ELK1,F13A1,FANCC,FCGR1A,GRB10,RAPGEF1,CXCL1,HLA-DQA1,HLA-DRB5,HMOX1,HSPA1A,HSPA1B,HSPA8,HSP90AA1,ICAM1,IL1R1,IL3RA,IL4R,CXCL8,IL18,INPP5D,IRAK1,IRAK2,IRF1,IRF7,IRS1,ITGB2,LAMA5,LCP1,LGALS9,LTA,LTBR,MMP2,MT2A,MUC1,NEDD4,NFKB2,OPRD1,OPRM1,PIM1,MAP2K3,PRLR,PTPN6,CCL2,SLA,STXBP2,SYK,TGFB1,TNFRSF1B,TRAF2,IL1R2,H3C6,TNFRSF25,TNFSF14,SOCS3,OSMR,MAPK…	130/-
7_Member	Reactome Gene Sets	R-HSA-1280215	Cytokine Signaling in Immune system	-20.5438	-17.1992	841,942,1026,1052,1234,1265,1270,1435,1439,1445,2002,2162,2176,2209,2887,2889,2919,3117,3127,3162,3303,3304,3312,3320,3383,3554,3563,3566,3576,3606,3635,3654,3656,3659,3665,3667,3689,3911,3936,3965,4049,4055,4313,4502,4582,4734,4791,4985,4988,5292,5606,5618,5777,6347,6503,6813,6850,7040,7133,7186,7850,8353,8718,8740,9021,9180,9261,9466,10148,10538,10581,11213,23118,25939,51330,51807,55540,64127,7…	CASP8,CD86,CDKN1A,CEBPD,CCR5,CNN2,CNTF,CSF1,CSF2RB,CSK,ELK1,F13A1,FANCC,FCGR1A,GRB10,RAPGEF1,CXCL1,HLA-DQA1,HLA-DRB5,HMOX1,HSPA1A,HSPA1B,HSPA8,HSP90AA1,ICAM1,IL1R1,IL3RA,IL4R,CXCL8,IL18,INPP5D,IRAK1,IRAK2,IRF1,IRF7,IRS1,ITGB2,LAMA5,LCP1,LGALS9,LTA,LTBR,MMP2,MT2A,MUC1,NEDD4,NFKB2,OPRD1,OPRM1,PIM1,MAP2K3,PRLR,PTPN6,CCL2,SLA,STXBP2,SYK,TGFB1,TNFRSF1B,TRAF2,IL1R2,H3C6,TNFRSF25,TNFSF14,SOCS3,OSMR,MAPK…	85/787
7_Member	GO Biological Processes	GO:0071345	cellular response to cytokine stimulus	-20.0928	-16.7896	688,1234,1270,1277,1435,1439,1488,2294,2296,2532,2852,2859,2919,3059,3099,3383,3428,3554,3563,3566,3576,3606,3654,3656,3659,3665,3667,3767,3965,4313,4502,4641,4783,4851,5214,5473,5603,5618,5777,6347,6688,6850,6932,7097,7133,7186,7454,7538,7850,8061,8531,8718,9021,9180,9466,9759,10148,10312,10413,10581,10603,10859,10963,11006,11027,11173,11213,22808,22904,23547,27101,29108,51176,54209,55540,64332,…	KLF5,CCR5,CNTF,COL1A1,CSF1,CSF2RB,CTBP2,FOXF1,FOXC1,ACKR1,GPER1,GPR35,CXCL1,HCLS1,HK2,ICAM1,IFI16,IL1R1,IL3RA,IL4R,CXCL8,IL18,IRAK1,IRAK2,IRF1,IRF7,IRS1,KCNJ11,LGALS9,MMP2,MT2A,MYO1C,NFIL3,NOTCH1,PFKP,PPBP,MAPK13,PRLR,PTPN6,CCL2,SPI1,SYK,TCF7,TLR2,TNFRSF1B,TRAF2,WAS,ZFP36,IL1R2,FOSL1,YBX3,TNFRSF25,SOCS3,OSMR,IL27RA,HDAC4,EBI3,TCIRG1,YAP1,IFITM2,SH2B2,LILRB1,STIP1,LILRB4,LILRA2,ADAMTS7,IRAK3,MRAS,…	81/736
7_Member	Reactome Gene Sets	R-HSA-449147	Signaling by Interleukins	-17.9119	-14.8227	841,942,1026,1052,1234,1265,1270,1435,1439,2002,2162,2889,2919,3162,3312,3320,3383,3554,3563,3566,3576,3606,3635,3654,3656,3667,3689,3911,3936,3965,4313,4582,4791,4985,4988,5292,5606,5777,6347,6813,6850,7040,7133,7186,7850,8353,9021,9180,9261,9466,10148,10538,11213,23118,55540,64127,79155,84868,92610,146433	CASP8,CD86,CDKN1A,CEBPD,CCR5,CNN2,CNTF,CSF1,CSF2RB,ELK1,F13A1,RAPGEF1,CXCL1,HMOX1,HSPA8,HSP90AA1,ICAM1,IL1R1,IL3RA,IL4R,CXCL8,IL18,INPP5D,IRAK1,IRAK2,IRS1,ITGB2,LAMA5,LCP1,LGALS9,MMP2,MUC1,NFKB2,OPRD1,OPRM1,PIM1,MAP2K3,PTPN6,CCL2,STXBP2,SYK,TGFB1,TNFRSF1B,TRAF2,IL1R2,H3C6,SOCS3,OSMR,MAPKAPK2,IL27RA,EBI3,BATF,IRAK3,TAB2,IL17RB,NOD2,TNIP2,HAVCR2,TIFA,IL34	60/473
7_Member	GO Biological Processes	GO:0019221	cytokine-mediated signaling pathway	-14.8751	-12.2382	1234,1270,1435,1439,2296,2532,2859,2919,3059,3554,3563,3566,3576,3606,3654,3656,3659,3665,3667,4851,5473,5618,5777,6347,6688,6850,7133,7186,7850,8061,8718,9180,9466,9759,10148,10413,10581,10603,10859,11006,11027,11213,23547,29108,54209,55540,64332,79155,146433	CCR5,CNTF,CSF1,CSF2RB,FOXC1,ACKR1,GPR35,CXCL1,HCLS1,IL1R1,IL3RA,IL4R,CXCL8,IL18,IRAK1,IRAK2,IRF1,IRF7,IRS1,NOTCH1,PPBP,PRLR,PTPN6,CCL2,SPI1,SYK,TNFRSF1B,TRAF2,IL1R2,FOSL1,TNFRSF25,OSMR,IL27RA,HDAC4,EBI3,YAP1,IFITM2,SH2B2,LILRB1,LILRB4,LILRA2,IRAK3,LILRA4,PYCARD,TREM2,IL17RB,NFKBIZ,TNIP2,IL34	49/383
7_Member	Reactome Gene Sets	R-HSA-6785807	Interleukin-4 and Interleukin-13 signaling	-10.9875	-8.6642	1026,1052,2162,3162,3312,3320,3383,3566,3576,3606,3689,3911,4313,4582,4985,4988,5292,6347,7040,7133,9021,10538	CDKN1A,CEBPD,F13A1,HMOX1,HSPA8,HSP90AA1,ICAM1,IL4R,CXCL8,IL18,ITGB2,LAMA5,MMP2,MUC1,OPRD1,OPRM1,PIM1,CCL2,TGFB1,TNFRSF1B,SOCS3,BATF	22/108
8_Summary	GO Biological Processes	GO:0002697	regulation of immune effector process	-19.6452	-16.4146	942,2209,2213,2242,2268,2294,2302,2624,2896,3142,3383,3554,3566,3606,3689,3965,4049,4277,5027,5585,5777,5880,6688,6693,6813,6850,7040,7042,7133,7186,7305,7454,7805,8140,9261,9466,10538,10859,10865,11006,11213,11314,11326,29108,51043,51284,54209,56833,64127,64170,64332,80149,80329,84868,115004,353091,3659,3665,6556,7128,602,929,1054,10148,3117,3127	CD86,FCGR1A,FCGR2B,FES,FGR,FOXF1,FOXJ1,GATA2,GRN,HLX,ICAM1,IL1R1,IL4R,IL18,ITGB2,LGALS9,LTA,MICB,P2RX7,PKN1,PTPN6,RAC2,SPI1,SPN,STXBP2,SYK,TGFB1,TGFB2,TNFRSF1B,TRAF2,TYROBP,WAS,LAPTM5,SLC7A5,MAPKAPK2,IL27RA,BATF,LILRB1,ARID5A,LILRB4,IRAK3,CD300A,VSIG4,PYCARD,ZBTB7B,TLR7,TREM2,SLAMF8,NOD2,CARD9,NFKBIZ,ZC3H12A,ULBP1,HAVCR2,CGAS,RAET1G,IRF1,IRF7,SLC11A1,TNFAIP3,BCL3,CD14,CEBPG,EBI3,HLA-DQA1,HLA-DRB5	66/-
8_Member	GO Biological Processes	GO:0002697	regulation of immune effector process	-19.6452	-16.4146	942,2209,2213,2242,2268,2294,2302,2624,2896,3142,3383,3554,3566,3606,3689,3965,4049,4277,5027,5585,5777,5880,6688,6693,6813,6850,7040,7042,7133,7186,7305,7454,7805,8140,9261,9466,10538,10859,10865,11006,11213,11314,11326,29108,51043,51284,54209,56833,64127,64170,64332,80149,80329,84868,115004,353091	CD86,FCGR1A,FCGR2B,FES,FGR,FOXF1,FOXJ1,GATA2,GRN,HLX,ICAM1,IL1R1,IL4R,IL18,ITGB2,LGALS9,LTA,MICB,P2RX7,PKN1,PTPN6,RAC2,SPI1,SPN,STXBP2,SYK,TGFB1,TGFB2,TNFRSF1B,TRAF2,TYROBP,WAS,LAPTM5,SLC7A5,MAPKAPK2,IL27RA,BATF,LILRB1,ARID5A,LILRB4,IRAK3,CD300A,VSIG4,PYCARD,ZBTB7B,TLR7,TREM2,SLAMF8,NOD2,CARD9,NFKBIZ,ZC3H12A,ULBP1,HAVCR2,CGAS,RAET1G	56/383
8_Member	GO Biological Processes	GO:0002819	regulation of adaptive immune response	-15.313	-12.602	2209,2213,2302,3142,3554,3566,3606,3659,3665,4049,4277,5027,5585,5777,6556,6693,7040,7128,7133,7186,7454,9466,10538,10859,10865,11006,29108,51043,54209,64127,64170,64332,80149,80329,84868,353091	FCGR1A,FCGR2B,FOXJ1,HLX,IL1R1,IL4R,IL18,IRF1,IRF7,LTA,MICB,P2RX7,PKN1,PTPN6,SLC11A1,SPN,TGFB1,TNFAIP3,TNFRSF1B,TRAF2,WAS,IL27RA,BATF,LILRB1,ARID5A,LILRB4,PYCARD,ZBTB7B,TREM2,NOD2,CARD9,NFKBIZ,ZC3H12A,ULBP1,HAVCR2,RAET1G	36/206
8_Member	GO Biological Processes	GO:0002822	regulation of adaptive immune response based on somatic recombination of immune receptors built from immunoglobulin superfamily domains	-13.9434	-11.4051	2209,2213,2302,3142,3554,3566,3606,4049,4277,5027,5585,5777,6556,6693,7040,7128,7133,7186,7454,9466,10538,10859,10865,11006,51043,54209,64127,64170,64332,80149,80329,84868,353091	FCGR1A,FCGR2B,FOXJ1,HLX,IL1R1,IL4R,IL18,LTA,MICB,P2RX7,PKN1,PTPN6,SLC11A1,SPN,TGFB1,TNFAIP3,TNFRSF1B,TRAF2,WAS,IL27RA,BATF,LILRB1,ARID5A,LILRB4,ZBTB7B,TREM2,NOD2,CARD9,NFKBIZ,ZC3H12A,ULBP1,HAVCR2,RAET1G	33/191
8_Member	GO Biological Processes	GO:0002703	regulation of leukocyte mediated immunity	-13.519	-11.0196	2209,2213,2242,2268,2294,2302,2624,3383,3554,3566,3606,3689,3965,4049,4277,5027,5777,5880,6688,6693,6813,6850,7040,7133,7186,7305,7454,9466,10859,10865,11006,11314,54209,64127,80329,84868,353091	FCGR1A,FCGR2B,FES,FGR,FOXF1,FOXJ1,GATA2,ICAM1,IL1R1,IL4R,IL18,ITGB2,LGALS9,LTA,MICB,P2RX7,PTPN6,RAC2,SPI1,SPN,STXBP2,SYK,TGFB1,TNFRSF1B,TRAF2,TYROBP,WAS,IL27RA,LILRB1,ARID5A,LILRB4,CD300A,TREM2,NOD2,ULBP1,HAVCR2,RAET1G	37/247
8_Member	GO Biological Processes	GO:0002699	positive regulation of immune effector process	-10.3623	-8.11116	942,2209,2268,2624,3142,3554,3566,3606,3689,3965,4049,4277,5027,5777,6688,6850,7040,7186,7305,7805,8140,9261,10859,10865,11314,29108,51284,54209,64127,64170,64332,80329,353091	CD86,FCGR1A,FGR,GATA2,HLX,IL1R1,IL4R,IL18,ITGB2,LGALS9,LTA,MICB,P2RX7,PTPN6,SPI1,SYK,TGFB1,TRAF2,TYROBP,LAPTM5,SLC7A5,MAPKAPK2,LILRB1,ARID5A,CD300A,PYCARD,TLR7,TREM2,NOD2,CARD9,NFKBIZ,ULBP1,RAET1G	33/255
8_Member	GO Biological Processes	GO:0002700	regulation of production of molecular mediator of immune response	-8.93046	-6.82648	942,2213,3554,3566,3606,5027,5585,6850,7040,7042,7133,7186,7805,8140,9261,9466,10859,10865,11006,11213,29108,51284,64127,64170,115004,353091	CD86,FCGR2B,IL1R1,IL4R,IL18,P2RX7,PKN1,SYK,TGFB1,TGFB2,TNFRSF1B,TRAF2,LAPTM5,SLC7A5,MAPKAPK2,IL27RA,LILRB1,ARID5A,LILRB4,IRAK3,PYCARD,TLR7,NOD2,CARD9,CGAS,RAET1G	26/188
8_Member	GO Biological Processes	GO:0032649	regulation of type II interferon production	-8.49999	-6.44772	602,929,1054,3554,3606,3965,4049,6556,7805,8140,9466,10148,10859,10865,11006,29108,51284,64127,80149,84868	BCL3,CD14,CEBPG,IL1R1,IL18,LGALS9,LTA,SLC11A1,LAPTM5,SLC7A5,IL27RA,EBI3,LILRB1,ARID5A,LILRB4,PYCARD,TLR7,NOD2,ZC3H12A,HAVCR2	20/119
8_Member	GO Biological Processes	GO:0002718	regulation of cytokine production involved in immune response	-8.43465	-6.39331	3554,3606,5027,6850,7040,7042,7133,7186,7805,8140,9261,10859,10865,11006,11213,29108,51284,64127,64170,353091	IL1R1,IL18,P2RX7,SYK,TGFB1,TGFB2,TNFRSF1B,TRAF2,LAPTM5,SLC7A5,MAPKAPK2,LILRB1,ARID5A,LILRB4,IRAK3,PYCARD,TLR7,NOD2,CARD9,RAET1G	20/120
8_Member	GO Biological Processes	GO:0032729	positive regulation of type II interferon production	-8.30341	-6.28726	602,929,1054,3554,3606,3965,4049,6556,8140,9466,10148,10859,10865,29108,51284,84868	BCL3,CD14,CEBPG,IL1R1,IL18,LGALS9,LTA,SLC11A1,SLC7A5,IL27RA,EBI3,LILRB1,ARID5A,PYCARD,TLR7,HAVCR2	16/77
8_Member	GO Biological Processes	GO:0002706	regulation of lymphocyte mediated immunity	-7.64932	-5.70273	2209,2213,2302,3554,3606,3965,4049,4277,5027,5777,6693,7040,7133,7186,7454,9466,10859,10865,11006,54209,64127,80329,84868,353091	FCGR1A,FCGR2B,FOXJ1,IL1R1,IL18,LGALS9,LTA,MICB,P2RX7,PTPN6,SPN,TGFB1,TNFRSF1B,TRAF2,WAS,IL27RA,LILRB1,ARID5A,LILRB4,TREM2,NOD2,ULBP1,HAVCR2,RAET1G	24/187
8_Member	GO Biological Processes	GO:0010935	regulation of macrophage cytokine production	-7.63159	-5.68674	5027,7040,7042,7805,9261,10859,11213,29108,51284,64127,64170	P2RX7,TGFB1,TGFB2,LAPTM5,MAPKAPK2,LILRB1,IRAK3,PYCARD,TLR7,NOD2,CARD9	11/37
8_Member	GO Biological Processes	GO:0002720	positive regulation of cytokine production involved in immune response	-7.11565	-5.21983	3554,3606,5027,6850,7186,7805,8140,9261,10859,10865,29108,51284,64127,64170,353091	IL1R1,IL18,P2RX7,SYK,TRAF2,LAPTM5,SLC7A5,MAPKAPK2,LILRB1,ARID5A,PYCARD,TLR7,NOD2,CARD9,RAET1G	15/81
8_Member	GO Biological Processes	GO:0002821	positive regulation of adaptive immune response	-6.44587	-4.63026	2209,3554,3606,4049,4277,5027,6556,7040,7186,9466,10865,29108,54209,64127,64170,64332,80329,353091	FCGR1A,IL1R1,IL18,LTA,MICB,P2RX7,SLC11A1,TGFB1,TRAF2,IL27RA,ARID5A,PYCARD,TREM2,NOD2,CARD9,NFKBIZ,ULBP1,RAET1G	18/129
8_Member	GO Biological Processes	GO:0002702	positive regulation of production of molecular mediator of immune response	-6.19619	-4.41751	942,3554,3566,3606,5027,6850,7040,7186,7805,8140,9261,10859,10865,29108,51284,64127,64170,353091	CD86,IL1R1,IL4R,IL18,P2RX7,SYK,TGFB1,TRAF2,LAPTM5,SLC7A5,MAPKAPK2,LILRB1,ARID5A,PYCARD,TLR7,NOD2,CARD9,RAET1G	18/134
8_Member	GO Biological Processes	GO:0060907	positive regulation of macrophage cytokine production	-6.12946	-4.36012	5027,7805,9261,10859,29108,51284,64127,64170	P2RX7,LAPTM5,MAPKAPK2,LILRB1,PYCARD,TLR7,NOD2,CARD9	8/24
8_Member	GO Biological Processes	GO:0002824	positive regulation of adaptive immune response based on somatic recombination of immune receptors built from immunoglobulin superfamily domains	-6.06419	-4.30737	2209,3554,3606,4049,4277,5027,6556,7040,7186,9466,10865,54209,64127,64170,64332,80329,353091	FCGR1A,IL1R1,IL18,LTA,MICB,P2RX7,SLC11A1,TGFB1,TRAF2,IL27RA,ARID5A,TREM2,NOD2,CARD9,NFKBIZ,ULBP1,RAET1G	17/123
8_Member	GO Biological Processes	GO:0002709	regulation of T cell mediated immunity	-5.93887	-4.20072	2213,3554,3606,4277,5027,6693,7133,7186,7454,10859,10865,11006,64127,80329,353091	FCGR2B,IL1R1,IL18,MICB,P2RX7,SPN,TNFRSF1B,TRAF2,WAS,LILRB1,ARID5A,LILRB4,NOD2,ULBP1,RAET1G	15/99
8_Member	GO Biological Processes	GO:0061081	positive regulation of myeloid leukocyte cytokine production involved in immune response	-5.75686	-4.04982	5027,6850,7805,9261,10859,29108,51284,64127,64170	P2RX7,SYK,LAPTM5,MAPKAPK2,LILRB1,PYCARD,TLR7,NOD2,CARD9	9/35
8_Member	GO Biological Processes	GO:0002705	positive regulation of leukocyte mediated immunity	-4.29947	-2.83574	2209,3554,3606,3689,4049,4277,5027,6688,7040,7186,7305,10865,54209,64127,80329,353091	FCGR1A,IL1R1,IL18,ITGB2,LTA,MICB,P2RX7,SPI1,TGFB1,TRAF2,TYROBP,ARID5A,TREM2,NOD2,ULBP1,RAET1G	16/150
8_Member	GO Biological Processes	GO:0031341	regulation of cell killing	-4.05731	-2.63757	2213,3383,3965,4277,5027,6688,6850,7040,7305,10859,80329,84868,353091	FCGR2B,ICAM1,LGALS9,MICB,P2RX7,SPI1,SYK,TGFB1,TYROBP,LILRB1,ULBP1,HAVCR2,RAET1G	13/110
8_Member	GO Biological Processes	GO:0001910	regulation of leukocyte mediated cytotoxicity	-4.02636	-2.61074	2213,3383,3965,4277,5027,6688,7040,7305,10859,80329,84868,353091	FCGR2B,ICAM1,LGALS9,MICB,P2RX7,SPI1,TGFB1,TYROBP,LILRB1,ULBP1,HAVCR2,RAET1G	12/96
8_Member	GO Biological Processes	GO:0002708	positive regulation of lymphocyte mediated immunity	-3.39623	-2.09992	2209,3554,3606,4049,4277,5027,7040,7186,10865,54209,64127,80329,353091	FCGR1A,IL1R1,IL18,LTA,MICB,P2RX7,TGFB1,TRAF2,ARID5A,TREM2,NOD2,ULBP1,RAET1G	13/128
8_Member	GO Biological Processes	GO:0002711	positive regulation of T cell mediated immunity	-2.65517	-1.50069	3554,3606,4277,5027,7186,10865,80329,353091	IL1R1,IL18,MICB,P2RX7,TRAF2,ARID5A,ULBP1,RAET1G	8/69
8_Member	GO Biological Processes	GO:0048002	antigen processing and presentation of peptide antigen	-2.61524	-1.46855	2209,2213,3117,3127,4277,6556,80329,353091	FCGR1A,FCGR2B,HLA-DQA1,HLA-DRB5,MICB,SLC11A1,ULBP1,RAET1G	8/70
8_Member	GO Biological Processes	GO:0001914	regulation of T cell mediated cytotoxicity	-2.18611	-1.1356	2213,4277,5027,10859,80329,353091	FCGR2B,MICB,P2RX7,LILRB1,ULBP1,RAET1G	6/50
9_Summary	GO Biological Processes	GO:0035239	tube morphogenesis	-16.9036	-13.957	285,688,841,1282,1295,1296,1435,1855,1969,2294,2296,2297,2324,2624,2735,2828,2909,3142,3162,3576,3606,3678,3690,3911,3949,4017,4041,4313,4851,5228,5345,6347,6469,6495,6497,6850,6886,6911,7026,7040,7042,7048,7408,8463,8557,8914,9231,9241,9394,10052,10411,10413,10451,23210,23242,23670,25865,25928,27286,51176,51330,51564,54361,54567,54922,80025,80149,84870,84913,85301,255743,348093,1277,2701,4066,40…	ANGPT2,KLF5,CASP8,COL4A1,COL8A1,COL8A2,CSF1,DVL1,EPHA2,FOXF1,FOXC1,FOXD1,FLT4,GATA2,GLI1,GPR4,ARHGAP35,HLX,HMOX1,CXCL8,IL18,ITGA5,ITGB3,LAMA5,LDLR,LOXL2,LRP5,MMP2,NOTCH1,PGF,SERPINF2,CCL2,SHH,SIX1,SKI,SYK,TAL1,TBX6,NR2F2,TGFB1,TGFB2,TGFBR2,VASP,TEAD2,TCAP,TIMELESS,DLG5,NOG,HS6ST1,GJC1,RAPGEF3,YAP1,VAV3,JMJD6,COBL,CEMIP2,PRKD2,SOSTDC1,SRPX2,LEF1,TNFRSF12A,HDAC7,WNT4,DLL4,RASIP1,PANK2,ZC3H12A,RSPO3…	78/-
9_Member	GO Biological Processes	GO:0035239	tube morphogenesis	-16.9036	-13.957	285,688,841,1282,1295,1296,1435,1855,1969,2294,2296,2297,2324,2624,2735,2828,2909,3142,3162,3576,3606,3678,3690,3911,3949,4017,4041,4313,4851,5228,5345,6347,6469,6495,6497,6850,6886,6911,7026,7040,7042,7048,7408,8463,8557,8914,9231,9241,9394,10052,10411,10413,10451,23210,23242,23670,25865,25928,27286,51176,51330,51564,54361,54567,54922,80025,80149,84870,84913,85301,255743,348093	ANGPT2,KLF5,CASP8,COL4A1,COL8A1,COL8A2,CSF1,DVL1,EPHA2,FOXF1,FOXC1,FOXD1,FLT4,GATA2,GLI1,GPR4,ARHGAP35,HLX,HMOX1,CXCL8,IL18,ITGA5,ITGB3,LAMA5,LDLR,LOXL2,LRP5,MMP2,NOTCH1,PGF,SERPINF2,CCL2,SHH,SIX1,SKI,SYK,TAL1,TBX6,NR2F2,TGFB1,TGFB2,TGFBR2,VASP,TEAD2,TCAP,TIMELESS,DLG5,NOG,HS6ST1,GJC1,RAPGEF3,YAP1,VAV3,JMJD6,COBL,CEMIP2,PRKD2,SOSTDC1,SRPX2,LEF1,TNFRSF12A,HDAC7,WNT4,DLL4,RASIP1,PANK2,ZC3H12A,RSPO3…	72/682
9_Member	GO Biological Processes	GO:0048514	blood vessel morphogenesis	-15.9362	-13.1598	285,688,841,1282,1295,1296,1969,2294,2296,2324,2624,2828,3162,3576,3606,3678,3690,3949,4017,4041,4313,4851,5228,5345,6347,6469,6495,6850,6886,6911,7026,7040,7042,7048,8463,9241,9394,10052,10411,10413,10451,23210,23670,25865,27286,51176,51330,51564,54567,54922,80025,80149,84870,85301	ANGPT2,KLF5,CASP8,COL4A1,COL8A1,COL8A2,EPHA2,FOXF1,FOXC1,FLT4,GATA2,GPR4,HMOX1,CXCL8,IL18,ITGA5,ITGB3,LDLR,LOXL2,LRP5,MMP2,NOTCH1,PGF,SERPINF2,CCL2,SHH,SIX1,SYK,TAL1,TBX6,NR2F2,TGFB1,TGFB2,TGFBR2,TEAD2,NOG,HS6ST1,GJC1,RAPGEF3,YAP1,VAV3,JMJD6,CEMIP2,PRKD2,SRPX2,LEF1,TNFRSF12A,HDAC7,DLL4,RASIP1,PANK2,ZC3H12A,RSPO3,COL27A1	54/431
9_Member	GO Biological Processes	GO:0001568	blood vessel development	-15.7053	-12.9405	285,688,841,1277,1282,1295,1296,1969,2294,2296,2324,2624,2701,2828,3162,3576,3606,3678,3690,3949,4017,4041,4066,4091,4313,4851,5228,5345,6347,6469,6495,6850,6886,6911,7026,7040,7042,7048,8061,8463,9021,9241,9394,10052,10411,10413,10451,23210,23670,25865,27286,51176,51330,51564,54567,54922,80025,80149,84870,85301	ANGPT2,KLF5,CASP8,COL1A1,COL4A1,COL8A1,COL8A2,EPHA2,FOXF1,FOXC1,FLT4,GATA2,GJA4,GPR4,HMOX1,CXCL8,IL18,ITGA5,ITGB3,LDLR,LOXL2,LRP5,LYL1,SMAD6,MMP2,NOTCH1,PGF,SERPINF2,CCL2,SHH,SIX1,SYK,TAL1,TBX6,NR2F2,TGFB1,TGFB2,TGFBR2,FOSL1,TEAD2,SOCS3,NOG,HS6ST1,GJC1,RAPGEF3,YAP1,VAV3,JMJD6,CEMIP2,PRKD2,SRPX2,LEF1,TNFRSF12A,HDAC7,DLL4,RASIP1,PANK2,ZC3H12A,RSPO3,COL27A1	60/526
9_Member	GO Biological Processes	GO:0001944	vasculature development	-14.954	-12.2933	285,688,841,1277,1282,1295,1296,1969,2294,2296,2324,2624,2701,2828,3162,3576,3606,3678,3690,3949,4017,4041,4066,4091,4313,4851,5228,5345,6347,6469,6495,6850,6886,6911,7026,7040,7042,7048,8061,8463,9021,9241,9394,10052,10411,10413,10451,23210,23670,25865,27286,51176,51330,51564,54567,54922,80025,80149,84870,85301	ANGPT2,KLF5,CASP8,COL1A1,COL4A1,COL8A1,COL8A2,EPHA2,FOXF1,FOXC1,FLT4,GATA2,GJA4,GPR4,HMOX1,CXCL8,IL18,ITGA5,ITGB3,LDLR,LOXL2,LRP5,LYL1,SMAD6,MMP2,NOTCH1,PGF,SERPINF2,CCL2,SHH,SIX1,SYK,TAL1,TBX6,NR2F2,TGFB1,TGFB2,TGFBR2,FOSL1,TEAD2,SOCS3,NOG,HS6ST1,GJC1,RAPGEF3,YAP1,VAV3,JMJD6,CEMIP2,PRKD2,SRPX2,LEF1,TNFRSF12A,HDAC7,DLL4,RASIP1,PANK2,ZC3H12A,RSPO3,COL27A1	60/546
9_Member	GO Biological Processes	GO:0001525	angiogenesis	-11.7818	-9.41039	285,688,841,1282,1295,1296,1969,2296,2324,2624,2828,3162,3576,3606,3678,3690,4017,4313,4851,5228,6347,6469,6850,6886,7040,7048,9394,10411,10451,23210,23670,25865,27286,51176,51330,54567,54922,80025,80149,84870,85301	ANGPT2,KLF5,CASP8,COL4A1,COL8A1,COL8A2,EPHA2,FOXC1,FLT4,GATA2,GPR4,HMOX1,CXCL8,IL18,ITGA5,ITGB3,LOXL2,MMP2,NOTCH1,PGF,CCL2,SHH,SYK,TAL1,TGFB1,TGFBR2,HS6ST1,RAPGEF3,VAV3,JMJD6,CEMIP2,PRKD2,SRPX2,LEF1,TNFRSF12A,DLL4,RASIP1,PANK2,ZC3H12A,RSPO3,COL27A1	41/338
10_Summary	GO Biological Processes	GO:0097435	supramolecular fiber organization	-16.8327	-13.9031	87,226,649,871,1265,1277,1855,2296,3059,3092,3693,3866,3936,4017,4542,4608,4625,4641,4892,5033,5045,5345,5357,5880,6469,6840,7042,7148,7408,7454,7461,8312,8440,8557,8826,8985,9509,9564,10049,10634,11133,11173,23075,23242,23433,26271,29911,51804,56907,57580,79709,79767,84033,84687,85301,85477,116985,124602,246176,283234,283431,339768,359845,440193,642658,653440,2302,2909,2919,3706,3784,5341,6525,7…	ACTN1,ALDOA,BMP1,SERPINH1,CNN2,COL1A1,DVL1,FOXC1,HCLS1,HIP1,ITGB5,KRT15,LCP1,LOXL2,MYO1F,MYBPH,MYH7,MYO1C,NRAP,P4HA1,FURIN,SERPINF2,PLS1,RAC2,SHH,SVIL,TGFB2,TNXB,VASP,WAS,CLIP2,AXIN1,NCK2,TCAP,IQGAP1,PLOD3,ADAMTS2,BCAR1,DNAJB6,GAS2L1,KPTN,ADAMTS7,SWAP70,COBL,RHOQ,FBXO5,HOOK2,SIX4,SPIRE1,PREX1,COLGALT1,ELMO3,OBSCN,PPP1R9B,COL27A1,SCIN,ARAP1,KIF19,GAS2L2,CCDC88B,GAS2L3,ESPNL,RFLNB,CCDC88C,SCX,WASH6…	91/-
10_Member	GO Biological Processes	GO:0097435	supramolecular fiber organization	-16.8327	-13.9031	87,226,649,871,1265,1277,1855,2296,3059,3092,3693,3866,3936,4017,4542,4608,4625,4641,4892,5033,5045,5345,5357,5880,6469,6840,7042,7148,7408,7454,7461,8312,8440,8557,8826,8985,9509,9564,10049,10634,11133,11173,23075,23242,23433,26271,29911,51804,56907,57580,79709,79767,84033,84687,85301,85477,116985,124602,246176,283234,283431,339768,359845,440193,642658,653440	ACTN1,ALDOA,BMP1,SERPINH1,CNN2,COL1A1,DVL1,FOXC1,HCLS1,HIP1,ITGB5,KRT15,LCP1,LOXL2,MYO1F,MYBPH,MYH7,MYO1C,NRAP,P4HA1,FURIN,SERPINF2,PLS1,RAC2,SHH,SVIL,TGFB2,TNXB,VASP,WAS,CLIP2,AXIN1,NCK2,TCAP,IQGAP1,PLOD3,ADAMTS2,BCAR1,DNAJB6,GAS2L1,KPTN,ADAMTS7,SWAP70,COBL,RHOQ,FBXO5,HOOK2,SIX4,SPIRE1,PREX1,COLGALT1,ELMO3,OBSCN,PPP1R9B,COL27A1,SCIN,ARAP1,KIF19,GAS2L2,CCDC88B,GAS2L3,ESPNL,RFLNB,CCDC88C,SCX,WASH6P	66/589
10_Member	GO Biological Processes	GO:0030029	actin filament-based process	-16.5601	-13.6755	87,226,1265,2302,2909,2919,3059,3092,3693,3706,3784,3936,4542,4608,4625,4641,4892,5341,5357,5880,6525,6840,7094,7148,7305,7408,7454,8440,8557,8572,8826,9322,9564,9754,10049,10052,10603,10634,11133,22808,23075,23242,23384,23396,23433,23704,25777,51225,51804,55160,55561,56907,57580,79767,84033,84687,85360,85477,116985,152273,246176,283431,339451,339768,359845,440193,653440	ACTN1,ALDOA,CNN2,FOXJ1,ARHGAP35,CXCL1,HCLS1,HIP1,ITGB5,ITPKA,KCNQ1,LCP1,MYO1F,MYBPH,MYH7,MYO1C,NRAP,PLEK,PLS1,RAC2,SMTN,SVIL,TLN1,TNXB,TYROBP,VASP,WAS,NCK2,TCAP,PDLIM4,IQGAP1,TRIP10,BCAR1,STARD8,DNAJB6,GJC1,SH2B2,GAS2L1,KPTN,MRAS,SWAP70,COBL,SPECC1L,PIP5K1C,RHOQ,KCNE4,SUN2,ABI3,SIX4,ARHGEF10L,CDC42BPG,SPIRE1,PREX1,ELMO3,OBSCN,PPP1R9B,SYDE1,SCIN,ARAP1,FGD5,GAS2L2,GAS2L3,KLHL17,ESPNL,RFLNB,CCDC88C,…	67/612
10_Member	GO Biological Processes	GO:0030036	actin cytoskeleton organization	-16.2719	-13.4458	87,226,1265,2302,2909,2919,3059,3092,3693,3706,3936,4542,4608,4625,4641,4892,5341,5357,5880,6525,6840,7094,7148,7305,7408,7454,8440,8557,8572,8826,9322,9564,9754,10049,10603,10634,11133,22808,23075,23242,23384,23396,23433,51225,51804,55160,55561,56907,57580,79767,84033,84687,85360,85477,116985,152273,246176,283431,339451,339768,359845,653440	ACTN1,ALDOA,CNN2,FOXJ1,ARHGAP35,CXCL1,HCLS1,HIP1,ITGB5,ITPKA,LCP1,MYO1F,MYBPH,MYH7,MYO1C,NRAP,PLEK,PLS1,RAC2,SMTN,SVIL,TLN1,TNXB,TYROBP,VASP,WAS,NCK2,TCAP,PDLIM4,IQGAP1,TRIP10,BCAR1,STARD8,DNAJB6,SH2B2,GAS2L1,KPTN,MRAS,SWAP70,COBL,SPECC1L,PIP5K1C,RHOQ,ABI3,SIX4,ARHGEF10L,CDC42BPG,SPIRE1,PREX1,ELMO3,OBSCN,PPP1R9B,SYDE1,SCIN,ARAP1,FGD5,GAS2L2,GAS2L3,KLHL17,ESPNL,RFLNB,WASH6P	62/542
10_Member	GO Biological Processes	GO:0007015	actin filament organization	-10.6532	-8.36172	87,226,1265,3059,3092,3693,3936,4542,4641,4892,5357,5880,6840,7408,7454,8440,8557,8826,9564,10634,11133,23075,23242,23433,56907,57580,79767,84687,85477,116985,246176,283431,339768,359845,653440	ACTN1,ALDOA,CNN2,HCLS1,HIP1,ITGB5,LCP1,MYO1F,MYO1C,NRAP,PLS1,RAC2,SVIL,VASP,WAS,NCK2,TCAP,IQGAP1,BCAR1,GAS2L1,KPTN,SWAP70,COBL,RHOQ,SPIRE1,PREX1,ELMO3,PPP1R9B,SCIN,ARAP1,GAS2L2,GAS2L3,ESPNL,RFLNB,WASH6P	35/277
11_Summary	Reactome Gene Sets	R-HSA-109582	Hemostasis	-16.236	-13.423	87,226,285,1017,1277,1445,2159,2162,2268,2624,2787,3635,3659,3678,3683,3689,3690,3710,3797,5026,5027,5104,5265,5329,5341,5345,5473,5739,5777,5880,6402,6693,6813,6850,6915,7035,7040,7042,7094,7975,8140,8353,8515,8654,8793,8795,8797,9056,9123,9564,10235,10411,10451,10603,10749,11136,23533,23764,27094,27154,51807,57572,80228,83706,84790,124602,147700,135,140,706,977,1026,1265,2294,2696,2735,2828,290…	ACTN1,ALDOA,ANGPT2,CDK2,COL1A1,CSK,F10,F13A1,FGR,GATA2,GNG5,INPP5D,IRF1,ITGA5,ITGAL,ITGB2,ITGB3,ITPR3,KIF3C,P2RX5,P2RX7,SERPINA5,SERPINA1,PLAUR,PLEK,SERPINF2,PPBP,PTGIR,PTPN6,RAC2,SELL,SPN,STXBP2,SYK,TBXA2R,TFPI,TGFB1,TGFB2,TLN1,MAFK,SLC7A5,H3C6,ITGA10,PDE5A,TNFRSF10D,TNFRSF10B,TNFRSF10A,SLC7A7,SLC16A3,BCAR1,RASGRP2,RAPGEF3,VAV3,SH2B2,KIF1C,SLC7A9,PIK3R5,MAFF,KCNMB3,BRPF3,TUBA8,DOCK6,ORAI2,FERMT3…	111/-
11_Member	Reactome Gene Sets	R-HSA-109582	Hemostasis	-16.236	-13.423	87,226,285,1017,1277,1445,2159,2162,2268,2624,2787,3635,3659,3678,3683,3689,3690,3710,3797,5026,5027,5104,5265,5329,5341,5345,5473,5739,5777,5880,6402,6693,6813,6850,6915,7035,7040,7042,7094,7975,8140,8353,8515,8654,8793,8795,8797,9056,9123,9564,10235,10411,10451,10603,10749,11136,23533,23764,27094,27154,51807,57572,80228,83706,84790,124602,147700	ACTN1,ALDOA,ANGPT2,CDK2,COL1A1,CSK,F10,F13A1,FGR,GATA2,GNG5,INPP5D,IRF1,ITGA5,ITGAL,ITGB2,ITGB3,ITPR3,KIF3C,P2RX5,P2RX7,SERPINA5,SERPINA1,PLAUR,PLEK,SERPINF2,PPBP,PTGIR,PTPN6,RAC2,SELL,SPN,STXBP2,SYK,TBXA2R,TFPI,TGFB1,TGFB2,TLN1,MAFK,SLC7A5,H3C6,ITGA10,PDE5A,TNFRSF10D,TNFRSF10B,TNFRSF10A,SLC7A7,SLC16A3,BCAR1,RASGRP2,RAPGEF3,VAV3,SH2B2,KIF1C,SLC7A9,PIK3R5,MAFF,KCNMB3,BRPF3,TUBA8,DOCK6,ORAI2,FERMT3…	67/621
11_Member	GO Biological Processes	GO:0009611	response to wounding	-13.8264	-11.3014	135,140,706,977,1026,1265,2159,2162,2294,2624,2696,2735,2828,2909,3083,3162,3315,3678,3690,3913,4313,5265,5329,5341,5777,5905,6469,6556,6850,7035,7040,7042,7094,7305,7454,7538,8061,9060,9241,10413,10451,10894,26509,54209,64332,83706,84962,116844,196527,340205	ADORA2A,ADORA3,TSPO,CD151,CDKN1A,CNN2,F10,F13A1,FOXF1,GATA2,GIPR,GLI1,GPR4,ARHGAP35,HGFAC,HMOX1,HSPB1,ITGA5,ITGB3,LAMB2,MMP2,SERPINA1,PLAUR,PLEK,PTPN6,RANGAP1,SHH,SLC11A1,SYK,TFPI,TGFB1,TGFB2,TLN1,TYROBP,WAS,ZFP36,FOSL1,PAPSS2,NOG,YAP1,VAV3,LYVE1,MYOF,TREM2,NFKBIZ,FERMT3,AJUBA,LRG1,ANO6,TREML1	50/422
11_Member	GO Biological Processes	GO:0042060	wound healing	-9.65198	-7.47771	135,977,1026,1265,2159,2162,2624,2828,2909,3083,3162,3315,3678,3690,5265,5329,5341,5777,6469,6556,6850,7035,7040,7042,7094,7454,9060,9241,10413,10451,26509,83706,84962,116844,196527,340205	ADORA2A,CD151,CDKN1A,CNN2,F10,F13A1,GATA2,GPR4,ARHGAP35,HGFAC,HMOX1,HSPB1,ITGA5,ITGB3,SERPINA1,PLAUR,PLEK,PTPN6,SHH,SLC11A1,SYK,TFPI,TGFB1,TGFB2,TLN1,WAS,PAPSS2,NOG,YAP1,VAV3,MYOF,FERMT3,AJUBA,LRG1,ANO6,TREML1	36/316
11_Member	Reactome Gene Sets	R-HSA-76002	Platelet activation, signaling and aggregation	-6.47914	-4.65705	87,226,1277,1445,2162,2787,3690,3710,5265,5341,5345,5473,5777,5880,6813,6850,6915,7040,7042,7094,9564,10235,10411,10451,23533,27154,83706	ACTN1,ALDOA,COL1A1,CSK,F13A1,GNG5,ITGB3,ITPR3,SERPINA1,PLEK,SERPINF2,PPBP,PTPN6,RAC2,STXBP2,SYK,TBXA2R,TGFB1,TGFB2,TLN1,BCAR1,RASGRP2,RAPGEF3,VAV3,PIK3R5,BRPF3,FERMT3	27/263
11_Member	GO Biological Processes	GO:0050878	regulation of body fluid levels	-6.3169	-4.5226	135,363,1056,2159,2162,2355,3083,3099,3291,3315,3690,4986,5265,5329,5341,5345,5618,5777,6469,6850,6915,7035,7094,7454,9060,9612,10451,51043,83706,114897,196527,340205	ADORA2A,AQP6,CEL,F10,F13A1,FOSL2,HGFAC,HK2,HSD11B2,HSPB1,ITGB3,OPRK1,SERPINA1,PLAUR,PLEK,SERPINF2,PRLR,PTPN6,SHH,SYK,TBXA2R,TFPI,TLN1,WAS,PAPSS2,NCOR2,VAV3,ZBTB7B,FERMT3,C1QTNF1,ANO6,TREML1	32/353
11_Member	GO Biological Processes	GO:0007596	blood coagulation	-5.71759	-4.02045	135,2159,2162,3083,3315,3690,5265,5329,5341,5777,6469,6850,7035,7094,7454,9060,10451,83706,196527,340205	ADORA2A,F10,F13A1,HGFAC,HSPB1,ITGB3,SERPINA1,PLAUR,PLEK,PTPN6,SHH,SYK,TFPI,TLN1,WAS,PAPSS2,VAV3,FERMT3,ANO6,TREML1	20/174
11_Member	GO Biological Processes	GO:0050817	coagulation	-5.64005	-3.95353	135,2159,2162,3083,3315,3690,5265,5329,5341,5777,6469,6850,7035,7094,7454,9060,10451,83706,196527,340205	ADORA2A,F10,F13A1,HGFAC,HSPB1,ITGB3,SERPINA1,PLAUR,PLEK,PTPN6,SHH,SYK,TFPI,TLN1,WAS,PAPSS2,VAV3,FERMT3,ANO6,TREML1	20/176
11_Member	GO Biological Processes	GO:0007599	hemostasis	-5.48869	-3.8206	135,2159,2162,3083,3315,3690,5265,5329,5341,5777,6469,6850,7035,7094,7454,9060,10451,83706,196527,340205	ADORA2A,F10,F13A1,HGFAC,HSPB1,ITGB3,SERPINA1,PLAUR,PLEK,PTPN6,SHH,SYK,TFPI,TLN1,WAS,PAPSS2,VAV3,FERMT3,ANO6,TREML1	20/180
11_Member	Reactome Gene Sets	R-HSA-114608	Platelet degranulation	-3.91793	-2.52716	87,226,2162,3690,5265,5341,5345,5473,6813,7040,7042,7094,27154,83706	ACTN1,ALDOA,F13A1,ITGB3,SERPINA1,PLEK,SERPINF2,PPBP,STXBP2,TGFB1,TGFB2,TLN1,BRPF3,FERMT3	14/129
11_Member	Reactome Gene Sets	R-HSA-76005	Response to elevated platelet cytosolic Ca2+	-3.74177	-2.37996	87,226,2162,3690,5265,5341,5345,5473,6813,7040,7042,7094,27154,83706	ACTN1,ALDOA,F13A1,ITGB3,SERPINA1,PLEK,SERPINF2,PPBP,STXBP2,TGFB1,TGFB2,TLN1,BRPF3,FERMT3	14/134
12_Summary	WikiPathways	WP5087	Pleural mesothelioma	-15.588	-12.8345	285,1017,1026,1282,1435,1488,1855,1969,1978,2002,2264,2324,2872,2919,3054,3689,3690,3710,3909,3911,3913,3915,3965,4041,4313,5228,5606,6347,6932,7004,7040,7186,8045,8061,8140,8312,8326,8408,8463,8822,9261,10413,23401,26524,27123,29128,51176,54361,83439,84962,146433,283349,389421,653247,115,238,841,861,890,1387,1439,2735,2787,3162,3320,3563,3566,3576,4791,4851,5292,5880,6469,6688,7042,7048,10235,10…	ANGPT2,CDK2,CDKN1A,COL4A1,CSF1,CTBP2,DVL1,EPHA2,EIF4EBP1,ELK1,FGFR4,FLT4,MKNK2,CXCL1,HCFC1,ITGB2,ITGB3,ITPR3,LAMA3,LAMA5,LAMB2,LAMC1,LGALS9,LRP5,MMP2,PGF,MAP2K3,CCL2,TCF7,TEAD4,TGFB1,TRAF2,RASSF7,FOSL1,SLC7A5,AXIN1,FZD9,ULK1,TEAD2,FGF17,MAPKAPK2,YAP1,FRAT2,LATS2,DKK2,UHRF1,LEF1,WNT4,TCF7L1,AJUBA,IL34,RASSF3,LIN28B,PRB2,ADCY9,ALK,CASP8,RUNX1,CCNA2,CREBBP,CSF2RB,GLI1,GNG5,HMOX1,HSP90AA1,IL3RA,IL4R,…	107/-
12_Member	WikiPathways	WP5087	Pleural mesothelioma	-15.588	-12.8345	285,1017,1026,1282,1435,1488,1855,1969,1978,2002,2264,2324,2872,2919,3054,3689,3690,3710,3909,3911,3913,3915,3965,4041,4313,5228,5606,6347,6932,7004,7040,7186,8045,8061,8140,8312,8326,8408,8463,8822,9261,10413,23401,26524,27123,29128,51176,54361,83439,84962,146433,283349,389421,653247	ANGPT2,CDK2,CDKN1A,COL4A1,CSF1,CTBP2,DVL1,EPHA2,EIF4EBP1,ELK1,FGFR4,FLT4,MKNK2,CXCL1,HCFC1,ITGB2,ITGB3,ITPR3,LAMA3,LAMA5,LAMB2,LAMC1,LGALS9,LRP5,MMP2,PGF,MAP2K3,CCL2,TCF7,TEAD4,TGFB1,TRAF2,RASSF7,FOSL1,SLC7A5,AXIN1,FZD9,ULK1,TEAD2,FGF17,MAPKAPK2,YAP1,FRAT2,LATS2,DKK2,UHRF1,LEF1,WNT4,TCF7L1,AJUBA,IL34,RASSF3,LIN28B,PRB2	54/439
12_Member	KEGG Pathway	hsa05200	Pathways in cancer	-10.5857	-8.29812	115,238,841,861,890,1017,1026,1282,1387,1439,1488,1855,2002,2264,2324,2735,2787,3162,3320,3563,3566,3576,3909,3911,3913,3915,4041,4313,4791,4851,5228,5292,5880,6469,6688,6932,7040,7042,7048,7186,8312,8326,8822,10235,10912,23401,51176,54361,54567,54583,83439	ADCY9,ALK,CASP8,RUNX1,CCNA2,CDK2,CDKN1A,COL4A1,CREBBP,CSF2RB,CTBP2,DVL1,ELK1,FGFR4,FLT4,GLI1,GNG5,HMOX1,HSP90AA1,IL3RA,IL4R,CXCL8,LAMA3,LAMA5,LAMB2,LAMC1,LRP5,MMP2,NFKB2,NOTCH1,PGF,PIM1,RAC2,SHH,SPI1,TCF7,TGFB1,TGFB2,TGFBR2,TRAF2,AXIN1,FZD9,FGF17,RASGRP2,GADD45G,FRAT2,LEF1,WNT4,DLL4,EGLN1,TCF7L1	51/531
12_Member	WikiPathways	WP3932	Focal adhesion PI3K Akt mTOR signaling pathway	-10.208	-7.97743	285,468,1026,1277,1282,1435,1969,1978,2264,2324,2787,3320,3563,3566,3667,3678,3683,3689,3690,3693,3909,3911,3913,3915,5228,5618,6696,7148,8408,8471,8515,8822,9180,23533,54541,81617	ANGPT2,ATF4,CDKN1A,COL1A1,COL4A1,CSF1,EPHA2,EIF4EBP1,FGFR4,FLT4,GNG5,HSP90AA1,IL3RA,IL4R,IRS1,ITGA5,ITGAL,ITGB2,ITGB3,ITGB5,LAMA3,LAMA5,LAMB2,LAMC1,PGF,PRLR,SPP1,TNXB,ULK1,IRS4,ITGA10,FGF17,OSMR,PIK3R5,DDIT4,CAB39L	36/302
12_Member	WikiPathways	WP4172	PI3K Akt signaling pathway	-9.94466	-7.74001	285,468,1017,1026,1277,1282,1435,1969,1978,2264,2324,2787,3320,3563,3566,3667,3678,3690,3693,3909,3911,3913,3915,5228,5585,5618,6696,6850,7097,7148,8515,8822,9180,23533,28227,29941,54541,118788	ANGPT2,ATF4,CDK2,CDKN1A,COL1A1,COL4A1,CSF1,EPHA2,EIF4EBP1,FGFR4,FLT4,GNG5,HSP90AA1,IL3RA,IL4R,IRS1,ITGA5,ITGB3,ITGB5,LAMA3,LAMA5,LAMB2,LAMC1,PGF,PKN1,PRLR,SPP1,SYK,TLR2,TNXB,ITGA10,FGF17,OSMR,PIK3R5,PPP2R3B,PKN3,DDIT4,PIK3AP1	38/339
12_Member	KEGG Pathway	hsa04151	PI3K-Akt signaling pathway	-9.78251	-7.60233	285,468,1017,1026,1277,1282,1435,1969,1978,2264,2324,2787,3320,3563,3566,3667,3678,3690,3693,3909,3911,3913,3915,5228,5585,5618,6696,6850,7097,7148,8515,8822,9048,9180,23533,28227,29941,54541,118788	ANGPT2,ATF4,CDK2,CDKN1A,COL1A1,COL4A1,CSF1,EPHA2,EIF4EBP1,FGFR4,FLT4,GNG5,HSP90AA1,IL3RA,IL4R,IRS1,ITGA5,ITGB3,ITGB5,LAMA3,LAMA5,LAMB2,LAMC1,PGF,PKN1,PRLR,SPP1,SYK,TLR2,TNXB,ITGA10,FGF17,ARTN,OSMR,PIK3R5,PPP2R3B,PKN3,DDIT4,PIK3AP1	39/359
12_Member	KEGG Pathway	hsa05165	Human papillomavirus infection	-6.44683	-4.63026	841,890,1017,1026,1277,1282,1387,1855,1978,3659,3678,3690,3693,3909,3911,3913,3915,4851,6696,6932,7148,8312,8326,8515,10312,28227,50617,54361,56288,83439,84667	CASP8,CCNA2,CDK2,CDKN1A,COL1A1,COL4A1,CREBBP,DVL1,EIF4EBP1,IRF1,ITGA5,ITGB3,ITGB5,LAMA3,LAMA5,LAMB2,LAMC1,NOTCH1,SPP1,TCF7,TNXB,AXIN1,FZD9,ITGA10,TCIRG1,PPP2R3B,ATP6V0A4,WNT4,PARD3,TCF7L1,HES7	31/331
13_Summary	GO Biological Processes	GO:0098657	import into cell	-15.4959	-12.7735	135,274,486,929,1265,1601,2209,2213,2268,2624,3092,3576,3683,3689,3690,3761,3763,3765,3767,3772,3784,3949,4041,4481,4542,4641,4689,4734,5027,6469,6510,6512,6526,6536,6539,6541,6542,6556,6614,6850,7305,8140,8911,8912,9261,9322,9332,10268,10347,10451,10723,10859,10894,11006,22918,23149,23166,23210,23396,23433,29108,29911,54209,54407,55040,64127,79767,79890,80230,91179,257364,1445,2212,6347,7097,113…	ADORA2A,BIN1,FXYD2,CD14,CNN2,DAB2,FCGR1A,FCGR2B,FGR,GATA2,HIP1,CXCL8,ITGAL,ITGB2,ITGB3,KCNJ4,KCNJ6,KCNJ9,KCNJ11,KCNJ15,KCNQ1,LDLR,LRP5,MSR1,MYO1F,MYO1C,NCF4,NEDD4,P2RX7,SHH,SLC1A5,SLC1A7,SLC5A3,SLC6A9,SLC6A12,SLC7A1,SLC7A2,SLC11A1,SIGLEC1,SYK,TYROBP,SLC7A5,CACNA1I,CACNA1H,MAPKAPK2,TRIP10,CD163,RAMP3,ABCA7,VAV3,SLC12A7,LILRB1,LYVE1,LILRB4,CD93,FCHO1,STAB1,JMJD6,PIP5K1C,RHOQ,PYCARD,HOOK2,TREM2,SLC3…	91/-
13_Member	GO Biological Processes	GO:0098657	import into cell	-15.4959	-12.7735	135,274,486,929,1265,1601,2209,2213,2268,2624,3092,3576,3683,3689,3690,3761,3763,3765,3767,3772,3784,3949,4041,4481,4542,4641,4689,4734,5027,6469,6510,6512,6526,6536,6539,6541,6542,6556,6614,6850,7305,8140,8911,8912,9261,9322,9332,10268,10347,10451,10723,10859,10894,11006,22918,23149,23166,23210,23396,23433,29108,29911,54209,54407,55040,64127,79767,79890,80230,91179,257364	ADORA2A,BIN1,FXYD2,CD14,CNN2,DAB2,FCGR1A,FCGR2B,FGR,GATA2,HIP1,CXCL8,ITGAL,ITGB2,ITGB3,KCNJ4,KCNJ6,KCNJ9,KCNJ11,KCNJ15,KCNQ1,LDLR,LRP5,MSR1,MYO1F,MYO1C,NCF4,NEDD4,P2RX7,SHH,SLC1A5,SLC1A7,SLC5A3,SLC6A9,SLC6A12,SLC7A1,SLC7A2,SLC11A1,SIGLEC1,SYK,TYROBP,SLC7A5,CACNA1I,CACNA1H,MAPKAPK2,TRIP10,CD163,RAMP3,ABCA7,VAV3,SLC12A7,LILRB1,LYVE1,LILRB4,CD93,FCHO1,STAB1,JMJD6,PIP5K1C,RHOQ,PYCARD,HOOK2,TREM2,SLC3…	71/708
13_Member	GO Biological Processes	GO:0006897	endocytosis	-11.3768	-9.03169	135,274,929,1265,1601,2209,2213,2268,2624,3092,3576,3683,3689,3690,3949,4041,4481,4542,4641,4689,4734,5027,6469,6556,6614,6850,7305,9261,9322,9332,10268,10347,10451,10859,10894,11006,22918,23149,23166,23210,23396,23433,29108,29911,54209,55040,64127,79767,79890,80230,91179,257364	ADORA2A,BIN1,CD14,CNN2,DAB2,FCGR1A,FCGR2B,FGR,GATA2,HIP1,CXCL8,ITGAL,ITGB2,ITGB3,LDLR,LRP5,MSR1,MYO1F,MYO1C,NCF4,NEDD4,P2RX7,SHH,SLC11A1,SIGLEC1,SYK,TYROBP,MAPKAPK2,TRIP10,CD163,RAMP3,ABCA7,VAV3,LILRB1,LYVE1,LILRB4,CD93,FCHO1,STAB1,JMJD6,PIP5K1C,RHOQ,PYCARD,HOOK2,TREM2,EPN3,NOD2,ELMO3,RIN3,RUFY1,SCARF2,SNX33	52/522
13_Member	GO Biological Processes	GO:0006909	phagocytosis	-9.81247	-7.62327	135,929,1265,2209,2213,2268,2624,3683,3689,3690,3949,4481,4689,5027,6556,6850,7305,10347,10451,22918,23210,23396,54209,64127,79767	ADORA2A,CD14,CNN2,FCGR1A,FCGR2B,FGR,GATA2,ITGAL,ITGB2,ITGB3,LDLR,MSR1,NCF4,P2RX7,SLC11A1,SYK,TYROBP,ABCA7,VAV3,CD93,JMJD6,PIP5K1C,TREM2,NOD2,ELMO3	25/159
13_Member	GO Biological Processes	GO:0050764	regulation of phagocytosis	-8.20427	-6.19827	1265,1445,2209,2212,2213,2268,2624,6347,6556,6850,7097,10347,11314,29108,54209,55646,64127,196527	CNN2,CSK,FCGR1A,FCGR2A,FCGR2B,FGR,GATA2,CCL2,SLC11A1,SYK,TLR2,ABCA7,CD300A,PYCARD,TREM2,LYAR,NOD2,ANO6	18/100
13_Member	GO Biological Processes	GO:0030100	regulation of endocytosis	-6.0904	-4.3302	274,929,977,1265,1445,1601,2209,2212,2213,2268,2624,3092,3690,6347,6556,6850,7097,10347,10859,11314,29108,54209,55646,64127,79890,80230,196527,257364	BIN1,CD14,CD151,CNN2,CSK,DAB2,FCGR1A,FCGR2A,FCGR2B,FGR,GATA2,HIP1,ITGB3,CCL2,SLC11A1,SYK,TLR2,ABCA7,LILRB1,CD300A,PYCARD,TREM2,LYAR,NOD2,RIN3,RUFY1,ANO6,SNX33	28/292
13_Member	GO Biological Processes	GO:0060627	regulation of vesicle-mediated transport	-6.07258	-4.31464	274,929,977,1265,1445,1601,1855,2209,2212,2213,2242,2268,2294,2624,3092,3566,3689,3690,3965,4851,5880,6347,6556,6688,6813,6850,7097,10347,10859,11314,28964,29108,54209,55646,64127,79890,80230,91461,163882,196527,257364	BIN1,CD14,CD151,CNN2,CSK,DAB2,DVL1,FCGR1A,FCGR2A,FCGR2B,FES,FGR,FOXF1,GATA2,HIP1,IL4R,ITGB2,ITGB3,LGALS9,NOTCH1,RAC2,CCL2,SLC11A1,SPI1,STXBP2,SYK,TLR2,ABCA7,LILRB1,CD300A,GIT1,PYCARD,TREM2,LYAR,NOD2,RIN3,RUFY1,PKDCC,CNST,ANO6,SNX33	41/529
13_Member	GO Biological Processes	GO:0050766	positive regulation of phagocytosis	-5.31405	-3.67367	2209,2212,2213,2624,6347,6556,10347,29108,54209,55646,64127,196527	FCGR1A,FCGR2A,FCGR2B,GATA2,CCL2,SLC11A1,ABCA7,PYCARD,TREM2,LYAR,NOD2,ANO6	12/72
13_Member	GO Biological Processes	GO:0045807	positive regulation of endocytosis	-5.23354	-3.60669	274,929,977,1601,2209,2212,2213,2624,3092,6347,6556,6850,10347,29108,54209,55646,64127,196527	BIN1,CD14,CD151,DAB2,FCGR1A,FCGR2A,FCGR2B,GATA2,HIP1,CCL2,SLC11A1,SYK,ABCA7,PYCARD,TREM2,LYAR,NOD2,ANO6	18/156
13_Member	GO Biological Processes	GO:0006898	receptor-mediated endocytosis	-4.96656	-3.38094	929,1601,2209,2213,3576,3689,3949,4481,4734,6614,6850,10268,10859,10894,11006,23149,23166,23396	CD14,DAB2,FCGR1A,FCGR2B,CXCL8,ITGB2,LDLR,MSR1,NEDD4,SIGLEC1,SYK,RAMP3,LILRB1,LYVE1,LILRB4,FCHO1,STAB1,PIP5K1C	18/163
14_Summary	GO Biological Processes	GO:0048598	embryonic morphogenesis	-15.2556	-12.5546	257,1295,1387,1855,1969,2294,2296,2624,2735,2909,3142,3678,3689,3690,3693,3784,3909,3911,4041,4313,4487,4851,5357,6469,6495,6497,6886,6911,6913,7020,7040,7041,7042,7048,7408,8312,8463,8557,9021,9095,9241,9742,9935,10049,10194,10413,23242,26524,51176,51804,54361,54567,57053,64072,80144,84870,84913,126695,140467,286204,348093,642658,100131390,468,841,1051,3399,3576,5426,7004,7026,7942,9394,51294,53…	ALX3,COL8A1,CREBBP,DVL1,EPHA2,FOXF1,FOXC1,GATA2,GLI1,ARHGAP35,HLX,ITGA5,ITGB2,ITGB3,ITGB5,KCNQ1,LAMA3,LAMA5,LRP5,MMP2,MSX1,NOTCH1,PLS1,SHH,SIX1,SKI,TAL1,TBX6,TBX15,TFAP2A,TGFB1,TGFB1I1,TGFB2,TGFBR2,VASP,AXIN1,TEAD2,TCAP,SOCS3,TBX19,NOG,IFT140,MAFB,DNAJB6,TSHZ1,YAP1,COBL,LATS2,LEF1,SIX4,WNT4,DLL4,CHRNA10,CDH23,FRAS1,RSPO3,ATOH8,KDF1,ZNF358,CRB2,RBPMS2,SCX,SP9,ATF4,CASP8,CEBPB,ID3,CXCL8,POLE,TEAD4,…	104/-
14_Member	GO Biological Processes	GO:0048598	embryonic morphogenesis	-15.2556	-12.5546	257,1295,1387,1855,1969,2294,2296,2624,2735,2909,3142,3678,3689,3690,3693,3784,3909,3911,4041,4313,4487,4851,5357,6469,6495,6497,6886,6911,6913,7020,7040,7041,7042,7048,7408,8312,8463,8557,9021,9095,9241,9742,9935,10049,10194,10413,23242,26524,51176,51804,54361,54567,57053,64072,80144,84870,84913,126695,140467,286204,348093,642658,100131390	ALX3,COL8A1,CREBBP,DVL1,EPHA2,FOXF1,FOXC1,GATA2,GLI1,ARHGAP35,HLX,ITGA5,ITGB2,ITGB3,ITGB5,KCNQ1,LAMA3,LAMA5,LRP5,MMP2,MSX1,NOTCH1,PLS1,SHH,SIX1,SKI,TAL1,TBX6,TBX15,TFAP2A,TGFB1,TGFB1I1,TGFB2,TGFBR2,VASP,AXIN1,TEAD2,TCAP,SOCS3,TBX19,NOG,IFT140,MAFB,DNAJB6,TSHZ1,YAP1,COBL,LATS2,LEF1,SIX4,WNT4,DLL4,CHRNA10,CDH23,FRAS1,RSPO3,ATOH8,KDF1,ZNF358,CRB2,RBPMS2,SCX,SP9	63/585
14_Member	GO Biological Processes	GO:0048568	embryonic organ development	-14.4323	-11.8281	257,468,841,1051,1855,1969,2294,2296,2624,2735,3142,3399,3576,3784,4487,4851,5357,5426,6469,6495,6886,6911,6913,7004,7020,7026,7040,7042,7048,7942,8463,8557,9021,9241,9394,9742,9935,10049,10194,10413,23242,51176,51294,51804,53615,54583,57053,64072,84870,85301,91461,286204,348093	ALX3,ATF4,CASP8,CEBPB,DVL1,EPHA2,FOXF1,FOXC1,GATA2,GLI1,HLX,ID3,CXCL8,KCNQ1,MSX1,NOTCH1,PLS1,POLE,SHH,SIX1,TAL1,TBX6,TBX15,TEAD4,TFAP2A,NR2F2,TGFB1,TGFB2,TGFBR2,TFEB,TEAD2,TCAP,SOCS3,NOG,HS6ST1,IFT140,MAFB,DNAJB6,TSHZ1,YAP1,COBL,LEF1,PCDH12,SIX4,MBD3,EGLN1,CHRNA10,CDH23,RSPO3,COL27A1,PKDCC,CRB2,RBPMS2	53/452
14_Member	GO Biological Processes	GO:0043009	chordate embryonic development	-9.78434	-7.60233	115,257,841,1051,1277,1855,1969,2016,2294,2296,2624,2909,4071,4487,4851,5045,5501,6469,6495,6497,6911,6913,7004,7020,7026,7040,7042,7048,7408,7942,8061,8312,8463,8531,8557,8985,9021,9241,9394,9742,10049,10413,23242,23764,26524,51176,51294,51804,53615,54583,84667,84870,140467,201163,286204,642658	ADCY9,ALX3,CASP8,CEBPB,COL1A1,DVL1,EPHA2,EMX1,FOXF1,FOXC1,GATA2,ARHGAP35,TM4SF1,MSX1,NOTCH1,FURIN,PPP1CC,SHH,SIX1,SKI,TBX6,TBX15,TEAD4,TFAP2A,NR2F2,TGFB1,TGFB2,TGFBR2,VASP,TFEB,FOSL1,AXIN1,TEAD2,YBX3,TCAP,PLOD3,SOCS3,NOG,HS6ST1,IFT140,DNAJB6,YAP1,COBL,MAFF,LATS2,LEF1,PCDH12,SIX4,MBD3,EGLN1,HES7,RSPO3,ZNF358,FLCN,CRB2,SCX	56/648
14_Member	GO Biological Processes	GO:0009792	embryo development ending in birth or egg hatching	-9.26828	-7.13058	115,257,841,1051,1277,1855,1969,2016,2294,2296,2624,2909,4071,4487,4851,5045,5501,6469,6495,6497,6911,6913,7004,7020,7026,7040,7042,7048,7408,7942,8061,8312,8463,8531,8557,8985,9021,9241,9394,9742,10049,10413,23242,23764,26524,51176,51294,51804,53615,54583,84667,84870,140467,201163,286204,642658	ADCY9,ALX3,CASP8,CEBPB,COL1A1,DVL1,EPHA2,EMX1,FOXF1,FOXC1,GATA2,ARHGAP35,TM4SF1,MSX1,NOTCH1,FURIN,PPP1CC,SHH,SIX1,SKI,TBX6,TBX15,TEAD4,TFAP2A,NR2F2,TGFB1,TGFB2,TGFBR2,VASP,TFEB,FOSL1,AXIN1,TEAD2,YBX3,TCAP,PLOD3,SOCS3,NOG,HS6ST1,IFT140,DNAJB6,YAP1,COBL,MAFF,LATS2,LEF1,PCDH12,SIX4,MBD3,EGLN1,HES7,RSPO3,ZNF358,FLCN,CRB2,SCX	56/669
14_Member	GO Biological Processes	GO:0048562	embryonic organ morphogenesis	-6.50983	-4.68513	257,1855,1969,2294,2624,2735,3142,3784,4487,4851,5357,6469,6495,6911,6913,7020,7048,8463,8557,9241,9742,9935,10194,10413,51804,57053,64072,286204,348093	ALX3,DVL1,EPHA2,FOXF1,GATA2,GLI1,HLX,KCNQ1,MSX1,NOTCH1,PLS1,SHH,SIX1,TBX6,TBX15,TFAP2A,TGFBR2,TEAD2,TCAP,NOG,IFT140,MAFB,TSHZ1,YAP1,SIX4,CHRNA10,CDH23,CRB2,RBPMS2	29/295
14_Member	GO Biological Processes	GO:0001701	in utero embryonic development	-5.75135	-4.04631	115,841,1051,2016,2294,2296,2624,4071,4487,4851,5045,5501,7004,7026,7048,7942,8061,8312,8531,8985,9021,9241,9394,10049,10413,23764,26524,51176,51294,53615,54583,84870,201163	ADCY9,CASP8,CEBPB,EMX1,FOXF1,FOXC1,GATA2,TM4SF1,MSX1,NOTCH1,FURIN,PPP1CC,TEAD4,NR2F2,TGFBR2,TFEB,FOSL1,AXIN1,YBX3,PLOD3,SOCS3,NOG,HS6ST1,DNAJB6,YAP1,MAFF,LATS2,LEF1,PCDH12,MBD3,EGLN1,RSPO3,FLCN	33/393
14_Member	GO Biological Processes	GO:0007423	sensory organ development	-5.46986	-3.80384	468,890,1052,1270,1282,1295,1296,1410,1735,1855,1969,2296,2624,2909,3784,3913,4041,4487,4851,5357,6469,6495,6497,7020,7042,7048,8557,9241,9261,9742,9935,10194,10312,23210,51176,51804,54360,54796,57053,64072,197021,286204	ATF4,CCNA2,CEBPD,CNTF,COL4A1,COL8A1,COL8A2,CRYAB,DIO3,DVL1,EPHA2,FOXC1,GATA2,ARHGAP35,KCNQ1,LAMB2,LRP5,MSX1,NOTCH1,PLS1,SHH,SIX1,SKI,TFAP2A,TGFB2,TGFBR2,TCAP,NOG,MAPKAPK2,IFT140,MAFB,TSHZ1,TCIRG1,JMJD6,LEF1,SIX4,CYTL1,BNC2,CHRNA10,CDH23,LCTL,CRB2	42/579
14_Member	GO Biological Processes	GO:0090596	sensory organ morphogenesis	-5.15433	-3.53815	468,1270,1295,1296,1735,1855,1969,2624,3784,4041,4487,4851,5357,6495,6497,7020,8557,9241,9935,10194,51804,57053,64072,197021,286204	ATF4,CNTF,COL8A1,COL8A2,DIO3,DVL1,EPHA2,GATA2,KCNQ1,LRP5,MSX1,NOTCH1,PLS1,SIX1,SKI,TFAP2A,TCAP,NOG,MAFB,TSHZ1,SIX4,CHRNA10,CDH23,LCTL,CRB2	25/273
14_Member	GO Biological Processes	GO:0043583	ear development	-4.67022	-3.14266	890,1052,1855,2624,3784,4487,4851,5357,6469,6495,7020,7042,8557,9241,9261,9935,10194,51804,54360,57053,64072	CCNA2,CEBPD,DVL1,GATA2,KCNQ1,MSX1,NOTCH1,PLS1,SHH,SIX1,TFAP2A,TGFB2,TCAP,NOG,MAPKAPK2,MAFB,TSHZ1,SIX4,CYTL1,CHRNA10,CDH23	21/221
14_Member	GO Biological Processes	GO:0048839	inner ear development	-4.46527	-2.97016	890,1052,1855,2624,3784,4487,4851,5357,6469,6495,7020,7042,8557,9261,9935,51804,54360,57053,64072	CCNA2,CEBPD,DVL1,GATA2,KCNQ1,MSX1,NOTCH1,PLS1,SHH,SIX1,TFAP2A,TGFB2,TCAP,MAPKAPK2,MAFB,SIX4,CYTL1,CHRNA10,CDH23	19/194
14_Member	GO Biological Processes	GO:0042471	ear morphogenesis	-4.02843	-2.61206	1855,2624,3784,4487,5357,6495,7020,8557,9241,9935,10194,51804,57053,64072	DVL1,GATA2,KCNQ1,MSX1,PLS1,SIX1,TFAP2A,TCAP,NOG,MAFB,TSHZ1,SIX4,CHRNA10,CDH23	14/126
14_Member	GO Biological Processes	GO:0042472	inner ear morphogenesis	-3.07255	-1.83165	1855,2624,3784,5357,6495,7020,8557,9935,51804,57053,64072	DVL1,GATA2,KCNQ1,PLS1,SIX1,TFAP2A,TCAP,MAFB,SIX4,CHRNA10,CDH23	11/105
14_Member	GO Biological Processes	GO:0090102	cochlea development	-2.18611	-1.1356	890,1855,2624,3784,6495,64072	CCNA2,DVL1,GATA2,KCNQ1,SIX1,CDH23	6/50
15_Summary	KEGG Pathway	hsa04380	Osteoclast differentiation	-14.9124	-12.2668	1435,2209,2212,2213,2214,2355,3554,3690,3710,4689,4773,4791,5603,6688,6850,7040,7042,7048,7186,7305,8061,9021,10859,11006,11025,11027,23118,23547,54209,1277,3383,3683,3689,3903,4277,6402,6614,8778,10219,11314,27180,27181,80329,340205,929,942,1075,1445,2533,3117,3127,3635,3693,3797,4734,4775,5777,6280,6494,7097,7408,7454,9903,10235,10411,51725,51807,80228,84790,114907,118788,122769,147700,151636,2…	CSF1,FCGR1A,FCGR2A,FCGR2B,FCGR3A,FOSL2,IL1R1,ITGB3,ITPR3,NCF4,NFATC2,NFKB2,MAPK13,SPI1,SYK,TGFB1,TGFB2,TGFBR2,TRAF2,TYROBP,FOSL1,SOCS3,LILRB1,LILRB4,LILRB3,LILRA2,TAB2,LILRA4,TREM2,COL1A1,ICAM1,ITGAL,ITGB2,LAIR1,MICB,SELL,SIGLEC1,SIGLEC5,KLRG1,CD300A,SIGLEC9,SIGLEC8,ULBP1,TREML1,CD14,CD86,CTSC,CSK,FYB1,HLA-DQA1,HLA-DRB5,INPP5D,ITGB5,KIF3C,NEDD4,NFATC3,PTPN6,S100A9,SIPA1,TLR2,VASP,WAS,KLHL21,RASGR…	75/-
15_Member	KEGG Pathway	hsa04380	Osteoclast differentiation	-14.9124	-12.2668	1435,2209,2212,2213,2214,2355,3554,3690,3710,4689,4773,4791,5603,6688,6850,7040,7042,7048,7186,7305,8061,9021,10859,11006,11025,11027,23118,23547,54209	CSF1,FCGR1A,FCGR2A,FCGR2B,FCGR3A,FOSL2,IL1R1,ITGB3,ITPR3,NCF4,NFATC2,NFKB2,MAPK13,SPI1,SYK,TGFB1,TGFB2,TGFBR2,TRAF2,TYROBP,FOSL1,SOCS3,LILRB1,LILRB4,LILRB3,LILRA2,TAB2,LILRA4,TREM2	29/135
15_Member	Reactome Gene Sets	R-HSA-198933	Immunoregulatory interactions between a Lymphoid and a non-Lymphoid cell	-10.7399	-8.4407	1277,2209,2213,2214,3383,3683,3689,3903,4277,6402,6614,7305,8778,10219,10859,11006,11027,11314,23547,27180,27181,54209,80329,340205	COL1A1,FCGR1A,FCGR2B,FCGR3A,ICAM1,ITGAL,ITGB2,LAIR1,MICB,SELL,SIGLEC1,TYROBP,SIGLEC5,KLRG1,LILRB1,LILRB4,LILRA2,CD300A,LILRA4,SIGLEC9,SIGLEC8,TREM2,ULBP1,TREML1	24/133
15_Member	Reactome Gene Sets	R-HSA-1280218	Adaptive Immune System	-9.14528	-7.01294	929,942,1075,1277,1445,2209,2213,2214,2533,3117,3127,3383,3635,3683,3689,3693,3710,3797,3903,4277,4689,4734,4773,4775,5777,6280,6402,6494,6614,6850,7097,7305,7408,7454,8778,9021,9903,10219,10235,10411,10859,11006,11027,11314,23118,23547,27180,27181,51725,51807,54209,80228,80329,84790,114907,118788,122769,147700,151636,255488,340205	CD14,CD86,CTSC,COL1A1,CSK,FCGR1A,FCGR2B,FCGR3A,FYB1,HLA-DQA1,HLA-DRB5,ICAM1,INPP5D,ITGAL,ITGB2,ITGB5,ITPR3,KIF3C,LAIR1,MICB,NCF4,NEDD4,NFATC2,NFATC3,PTPN6,S100A9,SELL,SIPA1,SIGLEC1,SYK,TLR2,TYROBP,VASP,WAS,SIGLEC5,SOCS3,KLHL21,KLRG1,RASGRP2,RAPGEF3,LILRB1,LILRB4,LILRA2,CD300A,TAB2,LILRA4,SIGLEC9,SIGLEC8,FBXO40,TUBA8,TREM2,ORAI2,ULBP1,TUBA1C,FBXO32,PIK3AP1,LRR1,KLC3,DTX3L,RNF144B,TREML1	61/768
16_Summary	GO Biological Processes	GO:0030335	positive regulation of cell migration	-14.3479	-11.7592	719,728,977,1277,1435,1601,1812,1969,2159,2268,2294,2324,2624,2852,2896,3162,3315,3383,3554,3576,3678,3690,3965,4303,4313,4641,4851,5228,5606,5880,6282,6405,6693,7040,7042,7048,8740,9564,10457,10501,10894,23075,23328,25777,25865,26271,27286,29108,51176,51564,54209,57580,63940,80149,83706,84913,85360,146433,196527,223117,285966,9048,285,861,2296,2828,3099,6915,7128,10411,23166,23670,26051,54361,54…	C3AR1,C5AR1,CD151,COL1A1,CSF1,DAB2,DRD1,EPHA2,F10,FGR,FOXF1,FLT4,GATA2,GPER1,GRN,HMOX1,HSPB1,ICAM1,IL1R1,CXCL8,ITGA5,ITGB3,LGALS9,FOXO4,MMP2,MYO1C,NOTCH1,PGF,MAP2K3,RAC2,S100A11,SEMA3F,SPN,TGFB1,TGFB2,TGFBR2,TNFSF14,BCAR1,GPNMB,SEMA6B,LYVE1,SWAP70,SASH1,SUN2,PRKD2,FBXO5,SRPX2,PYCARD,LEF1,HDAC7,TREM2,PREX1,GPSM3,ZC3H12A,FERMT3,ATOH8,SYDE1,IL34,ANO6,SEMA3D,TCAF2,ARTN,ANGPT2,RUNX1,FOXC1,GPR4,HK2,TBX…	80/-
16_Member	GO Biological Processes	GO:0030335	positive regulation of cell migration	-14.3479	-11.7592	719,728,977,1277,1435,1601,1812,1969,2159,2268,2294,2324,2624,2852,2896,3162,3315,3383,3554,3576,3678,3690,3965,4303,4313,4641,4851,5228,5606,5880,6282,6405,6693,7040,7042,7048,8740,9564,10457,10501,10894,23075,23328,25777,25865,26271,27286,29108,51176,51564,54209,57580,63940,80149,83706,84913,85360,146433,196527,223117,285966	C3AR1,C5AR1,CD151,COL1A1,CSF1,DAB2,DRD1,EPHA2,F10,FGR,FOXF1,FLT4,GATA2,GPER1,GRN,HMOX1,HSPB1,ICAM1,IL1R1,CXCL8,ITGA5,ITGB3,LGALS9,FOXO4,MMP2,MYO1C,NOTCH1,PGF,MAP2K3,RAC2,S100A11,SEMA3F,SPN,TGFB1,TGFB2,TGFBR2,TNFSF14,BCAR1,GPNMB,SEMA6B,LYVE1,SWAP70,SASH1,SUN2,PRKD2,FBXO5,SRPX2,PYCARD,LEF1,HDAC7,TREM2,PREX1,GPSM3,ZC3H12A,FERMT3,ATOH8,SYDE1,IL34,ANO6,SEMA3D,TCAF2	61/579
16_Member	GO Biological Processes	GO:0040017	positive regulation of locomotion	-13.534	-11.0283	719,728,977,1277,1435,1601,1812,1969,2159,2268,2294,2324,2624,2852,2896,3162,3315,3383,3554,3576,3678,3690,3965,4303,4313,4641,4851,5228,5606,5880,6282,6405,6693,7040,7042,7048,8740,9048,9564,10457,10501,10894,23075,23328,25777,25865,26271,27286,29108,51176,51564,54209,57580,63940,80149,83706,84913,85360,146433,196527,223117,285966	C3AR1,C5AR1,CD151,COL1A1,CSF1,DAB2,DRD1,EPHA2,F10,FGR,FOXF1,FLT4,GATA2,GPER1,GRN,HMOX1,HSPB1,ICAM1,IL1R1,CXCL8,ITGA5,ITGB3,LGALS9,FOXO4,MMP2,MYO1C,NOTCH1,PGF,MAP2K3,RAC2,S100A11,SEMA3F,SPN,TGFB1,TGFB2,TGFBR2,TNFSF14,ARTN,BCAR1,GPNMB,SEMA6B,LYVE1,SWAP70,SASH1,SUN2,PRKD2,FBXO5,SRPX2,PYCARD,LEF1,HDAC7,TREM2,PREX1,GPSM3,ZC3H12A,FERMT3,ATOH8,SYDE1,IL34,ANO6,SEMA3D,TCAF2	62/620
16_Member	GO Biological Processes	GO:2000147	positive regulation of cell motility	-13.4516	-10.9583	719,728,977,1277,1435,1601,1812,1969,2159,2268,2294,2324,2624,2852,2896,3162,3315,3383,3554,3576,3678,3690,3965,4303,4313,4641,4851,5228,5606,5880,6282,6405,6693,7040,7042,7048,8740,9564,10457,10501,10894,23075,23328,25777,25865,26271,27286,29108,51176,51564,54209,57580,63940,80149,83706,84913,85360,146433,196527,223117,285966	C3AR1,C5AR1,CD151,COL1A1,CSF1,DAB2,DRD1,EPHA2,F10,FGR,FOXF1,FLT4,GATA2,GPER1,GRN,HMOX1,HSPB1,ICAM1,IL1R1,CXCL8,ITGA5,ITGB3,LGALS9,FOXO4,MMP2,MYO1C,NOTCH1,PGF,MAP2K3,RAC2,S100A11,SEMA3F,SPN,TGFB1,TGFB2,TGFBR2,TNFSF14,BCAR1,GPNMB,SEMA6B,LYVE1,SWAP70,SASH1,SUN2,PRKD2,FBXO5,SRPX2,PYCARD,LEF1,HDAC7,TREM2,PREX1,GPSM3,ZC3H12A,FERMT3,ATOH8,SYDE1,IL34,ANO6,SEMA3D,TCAF2	61/606
16_Member	GO Biological Processes	GO:1901342	regulation of vasculature development	-6.57693	-4.73876	285,719,728,861,1969,2296,2624,2828,2896,3099,3162,3315,3576,3678,3690,4303,5228,6915,7040,7042,7048,7128,10411,10457,23166,23328,23670,25865,26051,54361,54583,80149,116844	ANGPT2,C3AR1,C5AR1,RUNX1,EPHA2,FOXC1,GATA2,GPR4,GRN,HK2,HMOX1,HSPB1,CXCL8,ITGA5,ITGB3,FOXO4,PGF,TBXA2R,TGFB1,TGFB2,TGFBR2,TNFAIP3,RAPGEF3,GPNMB,STAB1,SASH1,CEMIP2,PRKD2,PPP1R16B,WNT4,EGLN1,ZC3H12A,LRG1	33/361
16_Member	GO Biological Processes	GO:0045765	regulation of angiogenesis	-5.8727	-4.1483	285,719,728,861,1969,2296,2624,2828,2896,3099,3162,3315,3576,3678,3690,4303,5228,6915,7042,7048,7128,10411,10457,23166,23328,23670,25865,26051,54583,80149,116844	ANGPT2,C3AR1,C5AR1,RUNX1,EPHA2,FOXC1,GATA2,GPR4,GRN,HK2,HMOX1,HSPB1,CXCL8,ITGA5,ITGB3,FOXO4,PGF,TBXA2R,TGFB2,TGFBR2,TNFAIP3,RAPGEF3,GPNMB,STAB1,SASH1,CEMIP2,PRKD2,PPP1R16B,EGLN1,ZC3H12A,LRG1	31/352
16_Member	GO Biological Processes	GO:1904018	positive regulation of vasculature development	-5.69369	-3.99752	285,719,728,861,2624,2896,3099,3162,3315,3576,3678,3690,5228,6915,7040,7048,10411,23328,25865,80149,116844	ANGPT2,C3AR1,C5AR1,RUNX1,GATA2,GRN,HK2,HMOX1,HSPB1,CXCL8,ITGA5,ITGB3,PGF,TBXA2R,TGFB1,TGFBR2,RAPGEF3,SASH1,PRKD2,ZC3H12A,LRG1	21/190
16_Member	GO Biological Processes	GO:0010594	regulation of endothelial cell migration	-5.29741	-3.66215	285,1969,2324,2624,2896,3162,3315,3690,4851,5606,6915,7026,7040,9564,23328,25865,27286,29775,51564,54567,55466,80149,84913	ANGPT2,EPHA2,FLT4,GATA2,GRN,HMOX1,HSPB1,ITGB3,NOTCH1,MAP2K3,TBXA2R,NR2F2,TGFB1,BCAR1,SASH1,PRKD2,SRPX2,CARD10,HDAC7,DLL4,DNAJA4,ZC3H12A,ATOH8	23/234
16_Member	GO Biological Processes	GO:0045766	positive regulation of angiogenesis	-5.23517	-3.60669	285,719,728,861,2624,2896,3099,3162,3315,3576,3678,3690,5228,6915,7048,10411,23328,25865,80149,116844	ANGPT2,C3AR1,C5AR1,RUNX1,GATA2,GRN,HK2,HMOX1,HSPB1,CXCL8,ITGA5,ITGB3,PGF,TBXA2R,TGFBR2,RAPGEF3,SASH1,PRKD2,ZC3H12A,LRG1	20/187
16_Member	GO Biological Processes	GO:0010632	regulation of epithelial cell migration	-4.5065	-3.00395	285,1969,2324,2624,2896,3162,3315,3690,4851,5606,6915,7026,7040,7042,7048,9564,23328,25865,27286,29775,51564,54567,55466,80149,84913	ANGPT2,EPHA2,FLT4,GATA2,GRN,HMOX1,HSPB1,ITGB3,NOTCH1,MAP2K3,TBXA2R,NR2F2,TGFB1,TGFB2,TGFBR2,BCAR1,SASH1,PRKD2,SRPX2,CARD10,HDAC7,DLL4,DNAJA4,ZC3H12A,ATOH8	25/298
16_Member	GO Biological Processes	GO:0010595	positive regulation of endothelial cell migration	-4.42597	-2.93771	2324,2624,2896,3162,3315,3690,5606,7040,9564,23328,25865,27286,51564,80149,84913	FLT4,GATA2,GRN,HMOX1,HSPB1,ITGB3,MAP2K3,TGFB1,BCAR1,SASH1,PRKD2,SRPX2,HDAC7,ZC3H12A,ATOH8	15/131
16_Member	GO Biological Processes	GO:0010634	positive regulation of epithelial cell migration	-3.95581	-2.5528	2324,2624,2896,3162,3315,3690,5606,7040,7042,7048,9564,23328,25865,27286,51564,80149,84913	FLT4,GATA2,GRN,HMOX1,HSPB1,ITGB3,MAP2K3,TGFB1,TGFB2,TGFBR2,BCAR1,SASH1,PRKD2,SRPX2,HDAC7,ZC3H12A,ATOH8	17/177
16_Member	GO Biological Processes	GO:0043535	regulation of blood vessel endothelial cell migration	-3.06852	-1.82847	285,1969,2624,3162,3315,4851,5606,6915,7040,25865,27286,29775,51564,54567	ANGPT2,EPHA2,GATA2,HMOX1,HSPB1,NOTCH1,MAP2K3,TBXA2R,TGFB1,PRKD2,SRPX2,CARD10,HDAC7,DLL4	14/156
16_Member	GO Biological Processes	GO:0043536	positive regulation of blood vessel endothelial cell migration	-2.35643	-1.27054	2624,3162,3315,5606,7040,25865,27286,51564	GATA2,HMOX1,HSPB1,MAP2K3,TGFB1,PRKD2,SRPX2,HDAC7	8/77
16_Member	GO Biological Processes	GO:0090049	regulation of cell migration involved in sprouting angiogenesis	-2.19114	-1.13886	2624,3162,4851,6915,27286,29775,51564,54567	GATA2,HMOX1,NOTCH1,TBXA2R,SRPX2,CARD10,HDAC7,DLL4	8/82
17_Summary	WikiPathways	WP3945	TYROBP causal network in microglia	-14.2912	-11.7101	714,864,951,2000,3059,3142,3606,3689,4066,5341,6510,6696,7133,7305,9056,10312,29108,54360,54502,170954	C1QC,RUNX3,CD37,ELF4,HCLS1,HLX,IL18,ITGB2,LYL1,PLEK,SLC1A5,SPP1,TNFRSF1B,TYROBP,SLC7A7,TCIRG1,PYCARD,CYTL1,RBM47,PPP1R18	20/-
17_Member	WikiPathways	WP3945	TYROBP causal network in microglia	-14.2912	-11.7101	714,864,951,2000,3059,3142,3606,3689,4066,5341,6510,6696,7133,7305,9056,10312,29108,54360,54502,170954	C1QC,RUNX3,CD37,ELF4,HCLS1,HLX,IL18,ITGB2,LYL1,PLEK,SLC1A5,SPP1,TNFRSF1B,TYROBP,SLC7A7,TCIRG1,PYCARD,CYTL1,RBM47,PPP1R18	20/61
18_Summary	GO Biological Processes	GO:1902105	regulation of leukocyte differentiation	-14.2628	-11.6891	714,841,861,864,942,1051,1435,2213,2242,2302,2624,3059,3142,3566,3606,3635,3659,3665,3707,3965,5777,6469,6688,6850,6886,6932,7040,7048,7305,9935,10538,10859,11006,11025,22806,51043,51176,54209,56833,56834,64332,80149,146433,150372,3303,3304,7538,8365,27154,85477,176,274,706,2852,3706,4049,4851,4988,5501,7097,7133,8140,8654,10636,23316,55811,57611,84504	C1QC,CASP8,RUNX1,RUNX3,CD86,CEBPB,CSF1,FCGR2B,FES,FOXJ1,GATA2,HCLS1,HLX,IL4R,IL18,INPP5D,IRF1,IRF7,ITPKB,LGALS9,PTPN6,SHH,SPI1,SYK,TAL1,TCF7,TGFB1,TGFBR2,TYROBP,MAFB,BATF,LILRB1,LILRB4,LILRB3,IKZF3,ZBTB7B,LEF1,TREM2,SLAMF8,GPR137,NFKBIZ,ZC3H12A,IL34,NFAM1,HSPA1A,HSPA1B,ZFP36,H4C8,BRPF3,SCIN,ACAN,BIN1,TSPO,GPER1,ITPKA,LTA,NOTCH1,OPRM1,PPP1CC,TLR2,TNFRSF1B,SLC7A5,PDE5A,RGS14,CUX2,ADCY10,ISLR2,NKX6-2	68/-
18_Member	GO Biological Processes	GO:1902105	regulation of leukocyte differentiation	-14.2628	-11.6891	714,841,861,864,942,1051,1435,2213,2242,2302,2624,3059,3142,3566,3606,3635,3659,3665,3707,3965,5777,6469,6688,6850,6886,6932,7040,7048,7305,9935,10538,10859,11006,11025,22806,51043,51176,54209,56833,56834,64332,80149,146433,150372	C1QC,CASP8,RUNX1,RUNX3,CD86,CEBPB,CSF1,FCGR2B,FES,FOXJ1,GATA2,HCLS1,HLX,IL4R,IL18,INPP5D,IRF1,IRF7,ITPKB,LGALS9,PTPN6,SHH,SPI1,SYK,TAL1,TCF7,TGFB1,TGFBR2,TYROBP,MAFB,BATF,LILRB1,LILRB4,LILRB3,IKZF3,ZBTB7B,LEF1,TREM2,SLAMF8,GPR137,NFKBIZ,ZC3H12A,IL34,NFAM1	44/326
18_Member	GO Biological Processes	GO:1903706	regulation of hemopoiesis	-13.8264	-11.3014	714,841,861,864,942,1051,1435,2213,2242,2302,2624,3059,3142,3303,3304,3566,3606,3635,3659,3665,3707,3965,5777,6469,6688,6850,6886,6932,7040,7048,7305,7538,8365,9935,10538,10859,11006,11025,22806,27154,51043,51176,54209,56833,56834,64332,80149,85477,146433,150372	C1QC,CASP8,RUNX1,RUNX3,CD86,CEBPB,CSF1,FCGR2B,FES,FOXJ1,GATA2,HCLS1,HLX,HSPA1A,HSPA1B,IL4R,IL18,INPP5D,IRF1,IRF7,ITPKB,LGALS9,PTPN6,SHH,SPI1,SYK,TAL1,TCF7,TGFB1,TGFBR2,TYROBP,ZFP36,H4C8,MAFB,BATF,LILRB1,LILRB4,LILRB3,IKZF3,BRPF3,ZBTB7B,LEF1,TREM2,SLAMF8,GPR137,NFKBIZ,ZC3H12A,SCIN,IL34,NFAM1	50/422
18_Member	GO Biological Processes	GO:0010720	positive regulation of cell development	-8.89581	-6.79925	176,274,706,841,861,864,942,1435,2242,2852,3059,3142,3566,3606,3635,3706,3707,3965,4049,4851,4988,5501,6469,6688,6850,7040,7048,7097,7133,7305,8140,8654,10636,11006,23316,51043,51176,54209,55811,57611,64332,84504,146433	ACAN,BIN1,TSPO,CASP8,RUNX1,RUNX3,CD86,CSF1,FES,GPER1,HCLS1,HLX,IL4R,IL18,INPP5D,ITPKA,ITPKB,LGALS9,LTA,NOTCH1,OPRM1,PPP1CC,SHH,SPI1,SYK,TGFB1,TGFBR2,TLR2,TNFRSF1B,TYROBP,SLC7A5,PDE5A,RGS14,LILRB4,CUX2,ZBTB7B,LEF1,TREM2,ADCY10,ISLR2,NFKBIZ,NKX6-2,IL34	43/452
18_Member	GO Biological Processes	GO:0045637	regulation of myeloid cell differentiation	-8.8195	-6.73264	714,841,861,1051,1435,2242,2624,3059,3303,3304,3635,3665,3707,6688,6886,7040,7305,7538,8365,9935,10859,11006,11025,51176,54209,56834,85477,146433	C1QC,CASP8,RUNX1,CEBPB,CSF1,FES,GATA2,HCLS1,HSPA1A,HSPA1B,INPP5D,IRF7,ITPKB,SPI1,TAL1,TGFB1,TYROBP,ZFP36,H4C8,MAFB,LILRB1,LILRB4,LILRB3,LEF1,TREM2,GPR137,SCIN,IL34	28/218
18_Member	GO Biological Processes	GO:0002761	regulation of myeloid leukocyte differentiation	-8.69435	-6.63086	714,841,861,1051,1435,2242,2624,3059,3635,3665,6886,7040,7305,9935,10859,11006,11025,51176,54209,56834,146433	C1QC,CASP8,RUNX1,CEBPB,CSF1,FES,GATA2,HCLS1,INPP5D,IRF7,TAL1,TGFB1,TYROBP,MAFB,LILRB1,LILRB4,LILRB3,LEF1,TREM2,GPR137,IL34	21/128
18_Member	GO Biological Processes	GO:1902107	positive regulation of leukocyte differentiation	-8.25734	-6.24927	841,861,864,942,1435,2242,3059,3142,3566,3606,3635,3707,3965,6469,6688,6850,7040,7048,7305,11006,51043,51176,54209,64332,146433	CASP8,RUNX1,RUNX3,CD86,CSF1,FES,HCLS1,HLX,IL4R,IL18,INPP5D,ITPKB,LGALS9,SHH,SPI1,SYK,TGFB1,TGFBR2,TYROBP,LILRB4,ZBTB7B,LEF1,TREM2,NFKBIZ,IL34	25/188
18_Member	GO Biological Processes	GO:1903708	positive regulation of hemopoiesis	-8.25734	-6.24927	841,861,864,942,1435,2242,3059,3142,3566,3606,3635,3707,3965,6469,6688,6850,7040,7048,7305,11006,51043,51176,54209,64332,146433	CASP8,RUNX1,RUNX3,CD86,CSF1,FES,HCLS1,HLX,IL4R,IL18,INPP5D,ITPKB,LGALS9,SHH,SPI1,SYK,TGFB1,TGFBR2,TYROBP,LILRB4,ZBTB7B,LEF1,TREM2,NFKBIZ,IL34	25/188
18_Member	GO Biological Processes	GO:0045639	positive regulation of myeloid cell differentiation	-6.32706	-4.52907	841,861,1435,2242,2624,3059,3303,3304,3635,6886,7040,7305,51176,54209,85477,146433	CASP8,RUNX1,CSF1,FES,GATA2,HCLS1,HSPA1A,HSPA1B,INPP5D,TAL1,TGFB1,TYROBP,LEF1,TREM2,SCIN,IL34	16/105
18_Member	GO Biological Processes	GO:0002763	positive regulation of myeloid leukocyte differentiation	-4.39814	-2.91813	841,861,1435,2242,3059,7040,7305,51176,54209,146433	CASP8,RUNX1,CSF1,FES,HCLS1,TGFB1,TYROBP,LEF1,TREM2,IL34	10/62
19_Summary	WikiPathways	WP3888	VEGFA VEGFR2 signaling	-14.0279	-11.4757	226,274,468,1387,1445,1969,2002,2624,2887,2889,3142,3301,3303,3315,3320,3383,3576,3690,3693,4303,4313,4641,4773,5228,5329,5606,5777,6347,6541,6886,7004,7148,8718,8826,8974,8985,9261,9564,9659,9759,10963,11080,23476,25865,51564,54567,56905,56907,84790,91624,152273	ALDOA,BIN1,ATF4,CREBBP,CSK,EPHA2,ELK1,GATA2,GRB10,RAPGEF1,HLX,DNAJA1,HSPA1A,HSPB1,HSP90AA1,ICAM1,CXCL8,ITGB3,ITGB5,FOXO4,MMP2,MYO1C,NFATC2,PGF,PLAUR,MAP2K3,PTPN6,CCL2,SLC7A1,TAL1,TEAD4,TNXB,TNFRSF25,IQGAP1,P4HA2,PLOD3,MAPKAPK2,BCAR1,PDE4DIP,HDAC4,STIP1,DNAJB4,BRD4,PRKD2,HDAC7,DLL4,C15orf39,SPIRE1,TUBA1C,NEXN,FGD5	51/-
19_Member	WikiPathways	WP3888	VEGFA VEGFR2 signaling	-14.0279	-11.4757	226,274,468,1387,1445,1969,2002,2624,2887,2889,3142,3301,3303,3315,3320,3383,3576,3690,3693,4303,4313,4641,4773,5228,5329,5606,5777,6347,6541,6886,7004,7148,8718,8826,8974,8985,9261,9564,9659,9759,10963,11080,23476,25865,51564,54567,56905,56907,84790,91624,152273	ALDOA,BIN1,ATF4,CREBBP,CSK,EPHA2,ELK1,GATA2,GRB10,RAPGEF1,HLX,DNAJA1,HSPA1A,HSPB1,HSP90AA1,ICAM1,CXCL8,ITGB3,ITGB5,FOXO4,MMP2,MYO1C,NFATC2,PGF,PLAUR,MAP2K3,PTPN6,CCL2,SLC7A1,TAL1,TEAD4,TNXB,TNFRSF25,IQGAP1,P4HA2,PLOD3,MAPKAPK2,BCAR1,PDE4DIP,HDAC4,STIP1,DNAJB4,BRD4,PRKD2,HDAC7,DLL4,C15orf39,SPIRE1,TUBA1C,NEXN,FGD5	51/432
20_Summary	GO Biological Processes	GO:0043408	regulation of MAPK cascade	-13.5745	-11.0625	728,1445,1601,1969,2213,2264,2324,2852,2874,3301,3383,3654,3690,3965,4055,4851,4986,4988,5027,5345,5606,5777,6098,6347,6503,6688,6850,7040,7042,7186,7805,8312,8826,9258,10268,10347,10457,10636,10912,11006,11213,11314,11329,23328,23533,25865,29108,54209,54361,57053,64127,64170,79930,80149,81610,83931,84868,85363,114897,142679,146433,154043,201163,255743,768211	C5AR1,CSK,DAB2,EPHA2,FCGR2B,FGFR4,FLT4,GPER1,GPS2,DNAJA1,ICAM1,IRAK1,ITGB3,LGALS9,LTBR,NOTCH1,OPRK1,OPRM1,P2RX7,SERPINF2,MAP2K3,PTPN6,ROS1,CCL2,SLA,SPI1,SYK,TGFB1,TGFB2,TRAF2,LAPTM5,AXIN1,IQGAP1,MFHAS1,RAMP3,ABCA7,GPNMB,RGS14,GADD45G,LILRB4,IRAK3,CD300A,STK38,SASH1,PIK3R5,PRKD2,PYCARD,TREM2,WNT4,CHRNA10,NOD2,CARD9,DOK3,ZC3H12A,FAM83D,STK40,HAVCR2,TRIM5,C1QTNF1,DUSP19,IL34,CNKSR3,FLCN,NPNT,RELL1	65/-
20_Member	GO Biological Processes	GO:0043408	regulation of MAPK cascade	-13.5745	-11.0625	728,1445,1601,1969,2213,2264,2324,2852,2874,3301,3383,3654,3690,3965,4055,4851,4986,4988,5027,5345,5606,5777,6098,6347,6503,6688,6850,7040,7042,7186,7805,8312,8826,9258,10268,10347,10457,10636,10912,11006,11213,11314,11329,23328,23533,25865,29108,54209,54361,57053,64127,64170,79930,80149,81610,83931,84868,85363,114897,142679,146433,154043,201163,255743,768211	C5AR1,CSK,DAB2,EPHA2,FCGR2B,FGFR4,FLT4,GPER1,GPS2,DNAJA1,ICAM1,IRAK1,ITGB3,LGALS9,LTBR,NOTCH1,OPRK1,OPRM1,P2RX7,SERPINF2,MAP2K3,PTPN6,ROS1,CCL2,SLA,SPI1,SYK,TGFB1,TGFB2,TRAF2,LAPTM5,AXIN1,IQGAP1,MFHAS1,RAMP3,ABCA7,GPNMB,RGS14,GADD45G,LILRB4,IRAK3,CD300A,STK38,SASH1,PIK3R5,PRKD2,PYCARD,TREM2,WNT4,CHRNA10,NOD2,CARD9,DOK3,ZC3H12A,FAM83D,STK40,HAVCR2,TRIM5,C1QTNF1,DUSP19,IL34,CNKSR3,FLCN,NPNT,RELL1	65/669
20_Member	GO Biological Processes	GO:0043410	positive regulation of MAPK cascade	-10.2723	-8.03834	728,2213,2264,2324,2852,3383,3654,3690,3965,4055,4851,4986,4988,5027,5345,5606,6347,6688,6850,7040,7042,7186,7805,8312,8826,9258,10268,10347,10457,10912,23328,23533,25865,29108,54209,54361,64127,64170,79930,80149,84868,85363,114897,142679,146433,255743,768211	C5AR1,FCGR2B,FGFR4,FLT4,GPER1,ICAM1,IRAK1,ITGB3,LGALS9,LTBR,NOTCH1,OPRK1,OPRM1,P2RX7,SERPINF2,MAP2K3,CCL2,SPI1,SYK,TGFB1,TGFB2,TRAF2,LAPTM5,AXIN1,IQGAP1,MFHAS1,RAMP3,ABCA7,GPNMB,GADD45G,SASH1,PIK3R5,PRKD2,PYCARD,TREM2,WNT4,NOD2,CARD9,DOK3,ZC3H12A,HAVCR2,TRIM5,C1QTNF1,DUSP19,IL34,NPNT,RELL1	47/474
20_Member	GO Biological Processes	GO:0070372	regulation of ERK1 and ERK2 cascade	-8.75701	-6.68571	728,1445,1601,1969,2264,2324,2852,3383,3690,3965,4851,4988,5345,5777,6098,6347,6850,7040,9258,10268,10347,10457,10636,25865,29108,54209,57053,64127,64170,81610,84868,154043,201163,255743	C5AR1,CSK,DAB2,EPHA2,FGFR4,FLT4,GPER1,ICAM1,ITGB3,LGALS9,NOTCH1,OPRM1,SERPINF2,PTPN6,ROS1,CCL2,SYK,TGFB1,MFHAS1,RAMP3,ABCA7,GPNMB,RGS14,PRKD2,PYCARD,TREM2,CHRNA10,NOD2,CARD9,FAM83D,HAVCR2,CNKSR3,FLCN,NPNT	34/309
20_Member	GO Biological Processes	GO:0070374	positive regulation of ERK1 and ERK2 cascade	-5.88991	-4.15923	728,2264,2324,2852,3383,3690,3965,4851,4988,5345,6347,7040,9258,10268,10347,10457,25865,29108,54209,64127,64170,84868,255743	C5AR1,FGFR4,FLT4,GPER1,ICAM1,ITGB3,LGALS9,NOTCH1,OPRM1,SERPINF2,CCL2,TGFB1,MFHAS1,RAMP3,ABCA7,GPNMB,PRKD2,PYCARD,TREM2,NOD2,CARD9,HAVCR2,NPNT	23/216

## Sheet: LBDvsControl_down
GroupID	Category	Term	Description	LogP	Log(q-value)	Genes	Symbols	InTerm_InList
1_Summary	GO Biological Processes	GO:0016054	organic acid catabolic process	-19.4517	-15.4082	36,225,594,1376,1610,1666,1757,2653,2746,2954,5053,5096,5191,5444,5625,7263,8659,10247,10449,10993,23498,51084,51390,55556,56267,57571,112817,113675,122970,137872,219970,283927,414328,217,8630,57834,64080,79644,216,443,1638,2937,4548,65263,84105,84680,84842,200895,223,501,1734,2346,7979,29958,387787,3418,8801,130752	ACADSB,ABCD2,BCKDHB,CPT2,DAO,DECR1,SARDH,GCSH,GLUD1,GSTZ1,PAH,PCCB,PEX7,PON1,PRODH,TST,ALDH4A1,RIDA,ACAA2,SDS,HAAO,CRYL1,AIG1,ENOSF1,KYAT3,CARNS1,HOGA1,SDSL,ACOT4,ADHFE1,GLYATL2,NUDT7,IDNK,ALDH2,HSD17B6,CYP4F11,RBKS,SRD5A3,ALDH1A1,ASPA,DCT,GSS,MTR,PYCR3,PCBD2,ACCS,HPDL,DHFR2,ALDH9A1,ALDH7A1,DIO2,FOLH1,SEM1,DMGDH,LIPT2,IDH2,SUCLG2,MDH1B	58/-
1_Member	GO Biological Processes	GO:0016054	organic acid catabolic process	-19.4517	-15.4082	36,225,594,1376,1610,1666,1757,2653,2746,2954,5053,5096,5191,5444,5625,7263,8659,10247,10449,10993,23498,51084,51390,55556,56267,57571,112817,113675,122970,137872,219970,283927,414328	ACADSB,ABCD2,BCKDHB,CPT2,DAO,DECR1,SARDH,GCSH,GLUD1,GSTZ1,PAH,PCCB,PEX7,PON1,PRODH,TST,ALDH4A1,RIDA,ACAA2,SDS,HAAO,CRYL1,AIG1,ENOSF1,KYAT3,CARNS1,HOGA1,SDSL,ACOT4,ADHFE1,GLYATL2,NUDT7,IDNK	33/232
1_Member	GO Biological Processes	GO:0046395	carboxylic acid catabolic process	-19.4517	-15.4082	36,225,594,1376,1610,1666,1757,2653,2746,2954,5053,5096,5191,5444,5625,7263,8659,10247,10449,10993,23498,51084,51390,55556,56267,57571,112817,113675,122970,137872,219970,283927,414328	ACADSB,ABCD2,BCKDHB,CPT2,DAO,DECR1,SARDH,GCSH,GLUD1,GSTZ1,PAH,PCCB,PEX7,PON1,PRODH,TST,ALDH4A1,RIDA,ACAA2,SDS,HAAO,CRYL1,AIG1,ENOSF1,KYAT3,CARNS1,HOGA1,SDSL,ACOT4,ADHFE1,GLYATL2,NUDT7,IDNK	33/232
1_Member	GO Biological Processes	GO:0044282	small molecule catabolic process	-18.0814	-14.214	36,217,225,594,1376,1610,1666,1757,2653,2746,2954,5053,5096,5191,5444,5625,7263,8630,8659,10247,10449,10993,23498,51084,51390,55556,56267,57571,57834,64080,79644,112817,113675,122970,137872,219970,283927,414328	ACADSB,ALDH2,ABCD2,BCKDHB,CPT2,DAO,DECR1,SARDH,GCSH,GLUD1,GSTZ1,PAH,PCCB,PEX7,PON1,PRODH,TST,HSD17B6,ALDH4A1,RIDA,ACAA2,SDS,HAAO,CRYL1,AIG1,ENOSF1,KYAT3,CARNS1,CYP4F11,RBKS,SRD5A3,HOGA1,SDSL,ACOT4,ADHFE1,GLYATL2,NUDT7,IDNK	38/352
1_Member	GO Biological Processes	GO:0006520	amino acid metabolic process	-13.8838	-10.1413	36,216,443,594,1610,1638,1757,2653,2746,2937,2954,4548,5053,5096,5625,8659,10247,10993,23498,55556,56267,57571,65263,84105,84680,84842,112817,113675,137872,200895	ACADSB,ALDH1A1,ASPA,BCKDHB,DAO,DCT,SARDH,GCSH,GLUD1,GSS,GSTZ1,MTR,PAH,PCCB,PRODH,ALDH4A1,RIDA,SDS,HAAO,ENOSF1,KYAT3,CARNS1,PYCR3,PCBD2,ACCS,HPDL,HOGA1,SDSL,ADHFE1,DHFR2	30/290
1_Member	GO Biological Processes	GO:0009063	amino acid catabolic process	-13.1699	-9.52433	36,594,1610,1757,2653,2746,2954,5053,5625,8659,10247,10993,23498,55556,56267,57571,112817,113675,137872	ACADSB,BCKDHB,DAO,SARDH,GCSH,GLUD1,GSTZ1,PAH,PRODH,ALDH4A1,RIDA,SDS,HAAO,ENOSF1,KYAT3,CARNS1,HOGA1,SDSL,ADHFE1	19/108
1_Member	GO Biological Processes	GO:1901606	alpha-amino acid catabolic process	-11.4192	-7.85279	36,1610,1757,2653,2746,2954,5053,5625,8659,10247,10993,23498,56267,112817,113675,137872	ACADSB,DAO,SARDH,GCSH,GLUD1,GSTZ1,PAH,PRODH,ALDH4A1,RIDA,SDS,HAAO,KYAT3,HOGA1,SDSL,ADHFE1	16/88
1_Member	GO Biological Processes	GO:1901605	alpha-amino acid metabolic process	-10.5738	-7.13235	36,443,1610,1638,1757,2653,2746,2954,4548,5053,5625,8659,10247,10993,23498,56267,65263,84105,112817,113675,137872,200895	ACADSB,ASPA,DAO,DCT,SARDH,GCSH,GLUD1,GSTZ1,MTR,PAH,PRODH,ALDH4A1,RIDA,SDS,HAAO,KYAT3,PYCR3,PCBD2,HOGA1,SDSL,ADHFE1,DHFR2	22/207
1_Member	Reactome Gene Sets	R-HSA-71291	Metabolism of amino acids and derivatives	-10.2591	-6.86883	36,223,443,501,594,1610,1638,1734,1757,2346,2653,2746,2954,4548,5053,5625,7263,7979,8659,10247,10993,23498,29958,56267,57571,65263,112817,113675,387787	ACADSB,ALDH9A1,ASPA,ALDH7A1,BCKDHB,DAO,DCT,DIO2,SARDH,FOLH1,GCSH,GLUD1,GSTZ1,MTR,PAH,PRODH,TST,SEM1,ALDH4A1,RIDA,SDS,HAAO,DMGDH,KYAT3,CARNS1,PYCR3,HOGA1,SDSL,LIPT2	29/376
1_Member	GO Biological Processes	GO:0043648	dicarboxylic acid metabolic process	-8.1775	-4.9791	443,2746,3418,5625,8659,8801,23498,56267,112817,122970,130752,137872,200895	ASPA,GLUD1,IDH2,PRODH,ALDH4A1,SUCLG2,HAAO,KYAT3,HOGA1,ACOT4,MDH1B,ADHFE1,DHFR2	13/89
2_Summary	GO Biological Processes	GO:0032787	monocarboxylic acid metabolic process	-10.687	-7.18754	36,216,225,230,242,443,1376,1565,1666,3418,3992,5096,5191,5947,7923,8824,9415,9420,10449,10993,23205,23305,23498,51084,51144,51390,54988,57834,80201,112817,122970,219970,283927,414149,414328,2746,2819,3157,4353,4548,5053,7108,56952,57571,65263,79644,84105,113675,200895,2053,5444,183,213,1583,2171,5346,8613,9256,22901,55588,56261,64850,79411,1392,6121,8630,79154	ACADSB,ALDH1A1,ABCD2,ALDOC,ALOX12B,ASPA,CPT2,CYP2D6,DECR1,IDH2,FADS1,PCCB,PEX7,RBP1,HSD17B8,CES2,FADS2,CYP7B1,ACAA2,SDS,ACSBG1,ACSL6,HAAO,CRYL1,HSD17B12,AIG1,ACSM5,CYP4F11,HKDC1,HOGA1,ACOT4,GLYATL2,NUDT7,ACBD7,IDNK,GLUD1,GPD1,HMGCS1,MPO,MTR,PAH,TM7SF2,PRTFDC1,CARNS1,PYCR3,SRD5A3,PCBD2,SDSL,DHFR2,EPHX2,PON1,AGT,ALB,CYP11A1,FABP5,PLIN1,PLPP3,TSPOAP1,ARSG,MED29,GPCPD1,ETNPPL,GLB1L,CRH,RPE65,HSD17B6,…	67/-
2_Member	GO Biological Processes	GO:0032787	monocarboxylic acid metabolic process	-10.687	-7.18754	36,216,225,230,242,443,1376,1565,1666,3418,3992,5096,5191,5947,7923,8824,9415,9420,10449,10993,23205,23305,23498,51084,51144,51390,54988,57834,80201,112817,122970,219970,283927,414149,414328	ACADSB,ALDH1A1,ABCD2,ALDOC,ALOX12B,ASPA,CPT2,CYP2D6,DECR1,IDH2,FADS1,PCCB,PEX7,RBP1,HSD17B8,CES2,FADS2,CYP7B1,ACAA2,SDS,ACSBG1,ACSL6,HAAO,CRYL1,HSD17B12,AIG1,ACSM5,CYP4F11,HKDC1,HOGA1,ACOT4,GLYATL2,NUDT7,ACBD7,IDNK	35/516
2_Member	GO Biological Processes	GO:0044283	small molecule biosynthetic process	-10.0252	-6.68062	216,230,242,1565,2746,2819,3157,3992,4353,4548,5053,5947,7108,7923,9415,9420,10449,10993,23205,23498,51144,54988,56952,57571,57834,65263,79644,84105,112817,113675,122970,200895	ALDH1A1,ALDOC,ALOX12B,CYP2D6,GLUD1,GPD1,HMGCS1,FADS1,MPO,MTR,PAH,RBP1,TM7SF2,HSD17B8,FADS2,CYP7B1,ACAA2,SDS,ACSBG1,HAAO,HSD17B12,ACSM5,PRTFDC1,CARNS1,CYP4F11,PYCR3,SRD5A3,PCBD2,HOGA1,SDSL,ACOT4,DHFR2	32/463
2_Member	GO Biological Processes	GO:0046394	carboxylic acid biosynthetic process	-9.70904	-6.4059	216,242,1565,2746,3992,4548,5053,5947,7923,9415,9420,10993,23205,23498,51144,54988,57571,57834,65263,84105,112817,113675,122970,200895	ALDH1A1,ALOX12B,CYP2D6,GLUD1,FADS1,MTR,PAH,RBP1,HSD17B8,FADS2,CYP7B1,SDS,ACSBG1,HAAO,HSD17B12,ACSM5,CARNS1,CYP4F11,PYCR3,PCBD2,HOGA1,SDSL,ACOT4,DHFR2	24/274
2_Member	GO Biological Processes	GO:0016053	organic acid biosynthetic process	-9.61205	-6.3467	216,242,1565,2746,3992,4548,5053,5947,7923,9415,9420,10993,23205,23498,51144,54988,57571,57834,65263,84105,112817,113675,122970,200895	ALDH1A1,ALOX12B,CYP2D6,GLUD1,FADS1,MTR,PAH,RBP1,HSD17B8,FADS2,CYP7B1,SDS,ACSBG1,HAAO,HSD17B12,ACSM5,CARNS1,CYP4F11,PYCR3,PCBD2,HOGA1,SDSL,ACOT4,DHFR2	24/277
2_Member	GO Biological Processes	GO:0006631	fatty acid metabolic process	-8.27586	-5.04528	36,225,242,1376,1565,1666,3992,5096,5191,7923,8824,9415,10449,23205,23305,51084,51144,51390,54988,57834,122970,219970,283927,414149	ACADSB,ABCD2,ALOX12B,CPT2,CYP2D6,DECR1,FADS1,PCCB,PEX7,HSD17B8,CES2,FADS2,ACAA2,ACSBG1,ACSL6,CRYL1,HSD17B12,AIG1,ACSM5,CYP4F11,ACOT4,GLYATL2,NUDT7,ACBD7	24/323
2_Member	Reactome Gene Sets	R-HSA-8978868	Fatty acid metabolism	-7.64982	-4.50941	242,1376,1666,2053,3992,5096,5444,7923,9415,10449,23205,23305,51144,57834,122970,283927,414149	ALOX12B,CPT2,DECR1,EPHX2,FADS1,PCCB,PON1,HSD17B8,FADS2,ACAA2,ACSBG1,ACSL6,HSD17B12,CYP4F11,ACOT4,NUDT7,ACBD7	17/177
2_Member	Reactome Gene Sets	R-HSA-556833	Metabolism of lipids	-6.57512	-3.50934	183,213,242,1376,1565,1583,1666,2053,2171,2819,3157,3992,5096,5346,5444,7108,7923,8613,9256,9415,9420,10449,22901,23205,23305,51144,55588,56261,57834,64850,79411,79644,122970,283927,414149	AGT,ALB,ALOX12B,CPT2,CYP2D6,CYP11A1,DECR1,EPHX2,FABP5,GPD1,HMGCS1,FADS1,PCCB,PLIN1,PON1,TM7SF2,HSD17B8,PLPP3,TSPOAP1,FADS2,CYP7B1,ACAA2,ARSG,ACSBG1,ACSL6,HSD17B12,MED29,GPCPD1,CYP4F11,ETNPPL,GLB1L,SRD5A3,ACOT4,NUDT7,ACBD7	35/746
2_Member	KEGG Pathway	hsa01212	Fatty acid metabolism	-6.13889	-3.11658	36,1376,3992,7923,9415,10449,23205,23305,51144	ACADSB,CPT2,FADS1,HSD17B8,FADS2,ACAA2,ACSBG1,ACSL6,HSD17B12	9/57
2_Member	GO Biological Processes	GO:0001676	long-chain fatty acid metabolic process	-5.3745	-2.58628	242,1376,1565,3992,9415,23205,23305,51390,57834,122970,219970	ALOX12B,CPT2,CYP2D6,FADS1,FADS2,ACSBG1,ACSL6,AIG1,CYP4F11,ACOT4,GLYATL2	11/109
2_Member	GO Biological Processes	GO:0072330	monocarboxylic acid biosynthetic process	-4.9814	-2.29008	242,1565,3992,5947,7923,9415,9420,10993,23205,51144,54988,112817,122970	ALOX12B,CYP2D6,FADS1,RBP1,HSD17B8,FADS2,CYP7B1,SDS,ACSBG1,HSD17B12,ACSM5,HOGA1,ACOT4	13/167
2_Member	GO Biological Processes	GO:0008610	lipid biosynthetic process	-3.69101	-1.39955	242,1392,1565,1583,2171,3157,3992,5191,5947,6121,7108,7923,8613,8630,9415,9420,10449,23205,23305,51144,54988,79154,79644,122970	ALOX12B,CRH,CYP2D6,CYP11A1,FABP5,HMGCS1,FADS1,PEX7,RBP1,RPE65,TM7SF2,HSD17B8,PLPP3,HSD17B6,FADS2,CYP7B1,ACAA2,ACSBG1,ACSL6,HSD17B12,ACSM5,DHRS11,SRD5A3,ACOT4	24/594
2_Member	GO Biological Processes	GO:0006633	fatty acid biosynthetic process	-3.58644	-1.3247	242,1565,3992,7923,9415,23205,51144,54988,122970	ALOX12B,CYP2D6,FADS1,HSD17B8,FADS2,ACSBG1,HSD17B12,ACSM5,ACOT4	9/117
3_Summary	GO Biological Processes	GO:0006575	cellular modified amino acid metabolic process	-8.03572	-4.86728	223,501,1376,1734,1757,2346,4548,5625,6583,7298,8659,29958,78991,112817,200895	ALDH9A1,ALDH7A1,CPT2,DIO2,SARDH,FOLH1,MTR,PRODH,SLC22A4,TYMS,ALDH4A1,DMGDH,PCYOX1L,HOGA1,DHFR2	15/-
3_Member	GO Biological Processes	GO:0006575	cellular modified amino acid metabolic process	-8.03572	-4.86728	223,501,1376,1734,1757,2346,4548,5625,6583,7298,8659,29958,78991,112817,200895	ALDH9A1,ALDH7A1,CPT2,DIO2,SARDH,FOLH1,MTR,PRODH,SLC22A4,TYMS,ALDH4A1,DMGDH,PCYOX1L,HOGA1,DHFR2	15/127
3_Member	GO Biological Processes	GO:0006577	amino-acid betaine metabolic process	-5.17918	-2.42572	223,501,1376,6583,29958	ALDH9A1,ALDH7A1,CPT2,SLC22A4,DMGDH	5/16
3_Member	GO Biological Processes	GO:0009437	carnitine metabolic process	-2.95661	-0.889629	223,1376,6583	ALDH9A1,CPT2,SLC22A4	3/12
4_Summary	Reactome Gene Sets	R-HSA-1247673	Erythrocytes take up oxygen and release carbon dioxide	-6.67406	-3.55997	759,3039,3040,3043,6521,3045,4151,213,216,2053,2947,2954,4353,5444,6529,7298,11280,55937,2155,4548,6563,5648,1734,10628,114548	CA1,HBA1,HBA2,HBB,SLC4A1,HBD,MB,ALB,ALDH1A1,EPHX2,GSTM3,GSTZ1,MPO,PON1,SLC6A1,TYMS,SCN11A,APOM,F7,MTR,SLC14A1,MASP1,DIO2,TXNIP,NLRP3	25/-
4_Member	Reactome Gene Sets	R-HSA-1247673	Erythrocytes take up oxygen and release carbon dioxide	-6.67406	-3.55997	759,3039,3040,3043,6521	CA1,HBA1,HBA2,HBB,SLC4A1	5/9
4_Member	Reactome Gene Sets	R-HSA-1237044	Erythrocytes take up carbon dioxide and release oxygen	-5.6906	-2.80847	759,3039,3040,3043,6521	CA1,HBA1,HBA2,HBB,SLC4A1	5/13
4_Member	Reactome Gene Sets	R-HSA-1480926	O2/CO2 exchange in erythrocytes	-5.6906	-2.80847	759,3039,3040,3043,6521	CA1,HBA1,HBA2,HBB,SLC4A1	5/13
4_Member	GO Biological Processes	GO:0015671	oxygen transport	-5.33548	-2.55915	3039,3040,3043,3045,4151	HBA1,HBA2,HBB,HBD,MB	5/15
4_Member	GO Biological Processes	GO:0009636	response to toxic substance	-4.5942	-2.04206	213,216,2053,2947,2954,3039,3040,3043,3045,4353,5444,6529,7298,11280,55937	ALB,ALDH1A1,EPHX2,GSTM3,GSTZ1,HBA1,HBA2,HBB,HBD,MPO,PON1,SLC6A1,TYMS,SCN11A,APOM	15/236
4_Member	GO Biological Processes	GO:1990748	cellular detoxification	-4.57431	-2.02913	213,216,2947,2954,3039,3040,3043,3045,4353,55937	ALB,ALDH1A1,GSTM3,GSTZ1,HBA1,HBA2,HBB,HBD,MPO,APOM	10/109
4_Member	GO Biological Processes	GO:0015669	gas transport	-4.43745	-1.93859	3039,3040,3043,3045,4151	HBA1,HBA2,HBB,HBD,MB	5/22
4_Member	GO Biological Processes	GO:0097237	cellular response to toxic substance	-4.27727	-1.82484	213,216,2947,2954,3039,3040,3043,3045,4353,55937	ALB,ALDH1A1,GSTM3,GSTZ1,HBA1,HBA2,HBB,HBD,MPO,APOM	10/118
4_Member	GO Biological Processes	GO:0030185	nitric oxide transport	-4.25845	-1.81701	3039,3040,3043	HBA1,HBA2,HBB	3/5
4_Member	Reactome Gene Sets	R-HSA-2168880	Scavenging of heme from plasma	-4.19872	-1.77847	213,3039,3040,3043	ALB,HBA1,HBA2,HBB	4/13
4_Member	GO Biological Processes	GO:0042744	hydrogen peroxide catabolic process	-3.98294	-1.60689	3039,3040,3043,3045,4353	HBA1,HBA2,HBB,HBD,MPO	5/27
4_Member	GO Biological Processes	GO:0015670	carbon dioxide transport	-3.93023	-1.57693	3039,3040,3043,3045	HBA1,HBA2,HBB,HBD	4/15
4_Member	GO Biological Processes	GO:0098754	detoxification	-3.76138	-1.44216	213,216,2947,2954,3039,3040,3043,3045,4353,55937	ALB,ALDH1A1,GSTM3,GSTZ1,HBA1,HBA2,HBB,HBD,MPO,APOM	10/136
4_Member	GO Biological Processes	GO:0098869	cellular oxidant detoxification	-3.70894	-1.4058	213,2954,3039,3040,3043,3045,4353,55937	ALB,GSTZ1,HBA1,HBA2,HBB,HBD,MPO,APOM	8/89
4_Member	WikiPathways	WP1533	Vitamin B12 metabolism	-3.54138	-1.2971	213,2155,3039,3043,4353,4548	ALB,F7,HBA1,HBB,MPO,MTR	6/51
4_Member	GO Biological Processes	GO:0019755	one-carbon compound transport	-3.11761	-0.980084	3039,3040,3043,3045,6521,6563	HBA1,HBA2,HBB,HBD,SLC4A1,SLC14A1	6/61
4_Member	GO Biological Processes	GO:0042743	hydrogen peroxide metabolic process	-3.10451	-0.980084	3039,3040,3043,3045,4353	HBA1,HBA2,HBB,HBD,MPO	5/41
4_Member	Reactome Gene Sets	R-HSA-2173782	Binding and Uptake of Ligands by Scavenger Receptors	-3.05581	-0.944277	213,3039,3040,3043,5648	ALB,HBA1,HBA2,HBB,MASP1	5/42
4_Member	WikiPathways	WP15	Selenium micronutrient network	-3.02204	-0.91304	213,1734,2155,3039,3043,4353,4548	ALB,DIO2,F7,HBA1,HBB,MPO,MTR	7/87
4_Member	Reactome Gene Sets	R-HSA-9707564	Cytoprotection by HMOX1	-3.0067	-0.910148	213,3039,3040,3043,10628,114548	ALB,HBA1,HBA2,HBB,TXNIP,NLRP3	6/64
4_Member	WikiPathways	WP176	Folate metabolism	-2.83537	-0.7948	213,2155,3039,3043,4353,4548	ALB,F7,HBA1,HBB,MPO,MTR	6/69
5_Summary	KEGG Pathway	hsa00330	Arginine and proline metabolism	-6.64594	-3.55668	217,223,501,1610,5625,8659,57571,65263,112817,36,1376,10449,23205,23305,594,3157,5096,443,216,3418,6121,23498,56267,230,80201	ALDH2,ALDH9A1,ALDH7A1,DAO,PRODH,ALDH4A1,CARNS1,PYCR3,HOGA1,ACADSB,CPT2,ACAA2,ACSBG1,ACSL6,BCKDHB,HMGCS1,PCCB,ASPA,ALDH1A1,IDH2,RPE65,HAAO,KYAT3,ALDOC,HKDC1	25/-
5_Member	KEGG Pathway	hsa00330	Arginine and proline metabolism	-6.64594	-3.55668	217,223,501,1610,5625,8659,57571,65263,112817	ALDH2,ALDH9A1,ALDH7A1,DAO,PRODH,ALDH4A1,CARNS1,PYCR3,HOGA1	9/50
5_Member	KEGG Pathway	hsa00071	Fatty acid degradation	-6.0849	-3.1021	36,217,223,501,1376,10449,23205,23305	ACADSB,ALDH2,ALDH9A1,ALDH7A1,CPT2,ACAA2,ACSBG1,ACSL6	8/43
5_Member	KEGG Pathway	hsa00280	Valine, leucine and isoleucine degradation	-5.70356	-2.80847	36,217,223,501,594,3157,5096,10449	ACADSB,ALDH2,ALDH9A1,ALDH7A1,BCKDHB,HMGCS1,PCCB,ACAA2	8/48
5_Member	KEGG Pathway	hsa00340	Histidine metabolism	-4.43745	-1.93859	217,223,443,501,57571	ALDH2,ALDH9A1,ASPA,ALDH7A1,CARNS1	5/22
5_Member	GO Biological Processes	GO:0006081	cellular aldehyde metabolic process	-3.67611	-1.39556	216,217,223,501,3418,6121,112817	ALDH1A1,ALDH2,ALDH9A1,ALDH7A1,IDH2,RPE65,HOGA1	7/68
5_Member	KEGG Pathway	hsa00380	Tryptophan metabolism	-3.05581	-0.944277	217,223,501,23498,56267	ALDH2,ALDH9A1,ALDH7A1,HAAO,KYAT3	5/42
5_Member	KEGG Pathway	hsa00410	beta-Alanine metabolism	-2.66571	-0.656309	217,223,501,57571	ALDH2,ALDH9A1,ALDH7A1,CARNS1	4/31
5_Member	KEGG Pathway	hsa00010	Glycolysis / Gluconeogenesis	-2.15856	-0.301165	217,223,230,501,80201	ALDH2,ALDH9A1,ALDOC,ALDH7A1,HKDC1	5/67
6_Summary	KEGG Pathway	hsa00260	Glycine, serine and threonine metabolism	-6.33992	-3.29642	212,501,1610,1757,2653,10993,29958,113675,2937,4548,7263,10768,56267,144811,216,2746,5053,65263,84105,200895,10247,230,3418,5096,8801,80201,414328,36,594,443	ALAS2,ALDH7A1,DAO,SARDH,GCSH,SDS,DMGDH,SDSL,GSS,MTR,TST,AHCYL1,KYAT3,LACC1,ALDH1A1,GLUD1,PAH,PYCR3,PCBD2,DHFR2,RIDA,ALDOC,IDH2,PCCB,SUCLG2,HKDC1,IDNK,ACADSB,BCKDHB,ASPA	30/-
6_Member	KEGG Pathway	hsa00260	Glycine, serine and threonine metabolism	-6.33992	-3.29642	212,501,1610,1757,2653,10993,29958,113675	ALAS2,ALDH7A1,DAO,SARDH,GCSH,SDS,DMGDH,SDSL	8/40
6_Member	KEGG Pathway	hsa00270	Cysteine and methionine metabolism	-5.43096	-2.62813	2937,4548,7263,10768,10993,56267,113675,144811	GSS,MTR,TST,AHCYL1,SDS,KYAT3,SDSL,LACC1	8/52
6_Member	GO Biological Processes	GO:0008652	amino acid biosynthetic process	-5.16621	-2.42374	216,2746,4548,5053,10993,65263,84105,113675,200895	ALDH1A1,GLUD1,MTR,PAH,SDS,PYCR3,PCBD2,SDSL,DHFR2	9/74
6_Member	GO Biological Processes	GO:0006567	threonine catabolic process	-4.65057	-2.07705	10247,10993,113675	RIDA,SDS,SDSL	3/4
6_Member	Reactome Gene Sets	R-HSA-8849175	Threonine catabolism	-4.65057	-2.07705	10247,10993,113675	RIDA,SDS,SDSL	3/4
6_Member	GO Biological Processes	GO:1901607	alpha-amino acid biosynthetic process	-4.64328	-2.07705	2746,4548,5053,10993,65263,84105,113675,200895	GLUD1,MTR,PAH,SDS,PYCR3,PCBD2,SDSL,DHFR2	8/66
6_Member	KEGG Pathway	hsa01200	Carbon metabolism	-4.37303	-1.89182	230,2653,2746,3418,5096,8801,10993,80201,113675,414328	ALDOC,GCSH,GLUD1,IDH2,PCCB,SUCLG2,SDS,HKDC1,SDSL,IDNK	10/115
6_Member	GO Biological Processes	GO:0006566	threonine metabolic process	-4.25845	-1.81701	10247,10993,113675	RIDA,SDS,SDSL	3/5
6_Member	GO Biological Processes	GO:0009069	serine family amino acid metabolic process	-4.20476	-1.77931	1610,2653,10247,10993,113675,200895	DAO,GCSH,RIDA,SDS,SDSL,DHFR2	6/39
6_Member	GO Biological Processes	GO:0009071	serine family amino acid catabolic process	-4.05876	-1.65872	1610,2653,10993,113675	DAO,GCSH,SDS,SDSL	4/14
6_Member	GO Biological Processes	GO:0009081	branched-chain amino acid metabolic process	-3.98294	-1.60689	36,594,5096,10993,113675	ACADSB,BCKDHB,PCCB,SDS,SDSL	5/27
6_Member	GO Biological Processes	GO:0006549	isoleucine metabolic process	-3.726	-1.4189	36,10993,113675	ACADSB,SDS,SDSL	3/7
6_Member	KEGG Pathway	hsa01230	Biosynthesis of amino acids	-3.41143	-1.20992	230,3418,4548,5053,10993,65263,113675	ALDOC,IDH2,MTR,PAH,SDS,PYCR3,SDSL	7/75
6_Member	GO Biological Processes	GO:0009066	aspartate family amino acid metabolic process	-2.79005	-0.755149	443,4548,10247,10993,113675	ASPA,MTR,RIDA,SDS,SDSL	5/48
6_Member	GO Biological Processes	GO:0009068	aspartate family amino acid catabolic process	-2.57393	-0.587332	10247,10993,113675	RIDA,SDS,SDSL	3/16
7_Summary	GO Biological Processes	GO:0120178	steroid hormone biosynthetic process	-6.09983	-3.1021	1392,1583,7923,8630,51144,79154,79644,3157,7108,9420,10449,1734,220074,1565,5444,9256,213	CRH,CYP11A1,HSD17B8,HSD17B6,HSD17B12,DHRS11,SRD5A3,HMGCS1,TM7SF2,CYP7B1,ACAA2,DIO2,LRTOMT,CYP2D6,PON1,TSPOAP1,ALB	17/-
7_Member	GO Biological Processes	GO:0120178	steroid hormone biosynthetic process	-6.09983	-3.1021	1392,1583,7923,8630,51144,79154,79644	CRH,CYP11A1,HSD17B8,HSD17B6,HSD17B12,DHRS11,SRD5A3	7/30
7_Member	GO Biological Processes	GO:0006694	steroid biosynthetic process	-5.14804	-2.4163	1392,1583,3157,7108,7923,8630,9420,10449,51144,79154,79644	CRH,CYP11A1,HMGCS1,TM7SF2,HSD17B8,HSD17B6,CYP7B1,ACAA2,HSD17B12,DHRS11,SRD5A3	11/115
7_Member	GO Biological Processes	GO:0042446	hormone biosynthetic process	-5.05804	-2.34698	1583,1734,7923,8630,51144,79154,79644	CYP11A1,DIO2,HSD17B8,HSD17B6,HSD17B12,DHRS11,SRD5A3	7/42
7_Member	KEGG Pathway	hsa00140	Steroid hormone biosynthesis	-4.8463	-2.20074	1583,7923,8630,9420,51144,79154,79644,220074	CYP11A1,HSD17B8,HSD17B6,CYP7B1,HSD17B12,DHRS11,SRD5A3,LRTOMT	8/62
7_Member	GO Biological Processes	GO:0008202	steroid metabolic process	-3.08653	-0.964713	1392,1565,1583,3157,5444,7108,7923,8630,9420,10449,51144,79154,79644	CRH,CYP2D6,CYP11A1,HMGCS1,PON1,TM7SF2,HSD17B8,HSD17B6,CYP7B1,ACAA2,HSD17B12,DHRS11,SRD5A3	13/258
7_Member	GO Biological Processes	GO:0006703	estrogen biosynthetic process	-3.07577	-0.959126	7923,51144,79154	HSD17B8,HSD17B12,DHRS11	3/11
7_Member	Reactome Gene Sets	R-HSA-196071	Metabolism of steroid hormones	-2.42386	-0.480522	1583,9256,51144,79644	CYP11A1,TSPOAP1,HSD17B12,SRD5A3	4/36
7_Member	GO Biological Processes	GO:0008210	estrogen metabolic process	-2.25742	-0.375291	1565,7923,51144,79154	CYP2D6,HSD17B8,HSD17B12,DHRS11	4/40
7_Member	Reactome Gene Sets	R-HSA-8957322	Metabolism of steroids	-2.16195	-0.303141	213,1583,3157,7108,9256,9420,51144,79644	ALB,CYP11A1,HMGCS1,TM7SF2,TSPOAP1,CYP7B1,HSD17B12,SRD5A3	8/155
8_Summary	GO Biological Processes	GO:0003341	cilium movement	-6.02624	-3.06192	8382,25876,25981,54970,55130,56171,79582,118491,150159,152110,200373,202500,219670,255101,401024,7846,9585,51098,51626,83657,92104,150082,6101,10733,29070,57096,92749,257177,51673,23566,57348,51115,54627,64946,79839,80129,83987,124093,347733	NME5,SPEF1,DNAH1,TTC12,ODAD2,DNAH7,SPAG16,CFAP70,SLC9B1,NEK10,CFAP221,TCTE1,ENKUR,CFAP65,FSIP2,TUBA1A,KIF20B,IFT52,DYNC2LI1,DYNLRB2,IFT70A,LCA5L,RP1,PLK4,CCDC113,RPGRIP1,DRC1,CFAP126,TPPP3,LPAR3,TTYH1,RMDN1,MAP10,CENPH,CCDC102B,CCDC170,CCDC8,CCDC78,TUBB2B	39/-
8_Member	GO Biological Processes	GO:0003341	cilium movement	-6.02624	-3.06192	8382,25876,25981,54970,55130,56171,79582,118491,150159,152110,200373,202500,219670,255101,401024	NME5,SPEF1,DNAH1,TTC12,ODAD2,DNAH7,SPAG16,CFAP70,SLC9B1,NEK10,CFAP221,TCTE1,ENKUR,CFAP65,FSIP2	15/180
8_Member	GO Biological Processes	GO:0007018	microtubule-based movement	-5.61092	-2.74351	7846,8382,9585,25876,25981,51098,51626,54970,55130,56171,79582,83657,92104,118491,150082,150159,152110,200373,202500,219670,255101,401024	TUBA1A,NME5,KIF20B,SPEF1,DNAH1,IFT52,DYNC2LI1,TTC12,ODAD2,DNAH7,SPAG16,DYNLRB2,IFT70A,CFAP70,LCA5L,SLC9B1,NEK10,CFAP221,TCTE1,ENKUR,CFAP65,FSIP2	22/389
8_Member	GO Biological Processes	GO:0044782	cilium organization	-5.48091	-2.6549	6101,8382,10733,25876,25981,29070,51098,51626,54970,55130,56171,57096,79582,92104,92749,118491,150082,200373,255101,257177,401024	RP1,NME5,PLK4,SPEF1,DNAH1,CCDC113,IFT52,DYNC2LI1,TTC12,ODAD2,DNAH7,RPGRIP1,SPAG16,IFT70A,DRC1,CFAP70,LCA5L,CFAP221,CFAP65,CFAP126,FSIP2	21/366
8_Member	GO Biological Processes	GO:0035082	axoneme assembly	-5.06206	-2.34698	6101,25876,25981,54970,55130,56171,79582,92749,255101,401024	RP1,SPEF1,DNAH1,TTC12,ODAD2,DNAH7,SPAG16,DRC1,CFAP65,FSIP2	10/96
8_Member	GO Biological Processes	GO:0001578	microtubule bundle formation	-4.80153	-2.17849	6101,25876,25981,51673,54970,55130,56171,79582,92749,255101,401024	RP1,SPEF1,DNAH1,TPPP3,TTC12,ODAD2,DNAH7,SPAG16,DRC1,CFAP65,FSIP2	11/125
8_Member	GO Biological Processes	GO:0060271	cilium assembly	-4.44278	-1.93859	6101,8382,10733,25876,25981,29070,51098,51626,54970,55130,56171,57096,79582,92749,118491,200373,255101,401024	RP1,NME5,PLK4,SPEF1,DNAH1,CCDC113,IFT52,DYNC2LI1,TTC12,ODAD2,DNAH7,RPGRIP1,SPAG16,DRC1,CFAP70,CFAP221,CFAP65,FSIP2	18/333
8_Member	GO Biological Processes	GO:0001539	cilium or flagellum-dependent cell motility	-4.28614	-1.8281	25981,54970,56171,79582,92749,150159,200373,202500,219670,255101,401024	DNAH1,TTC12,DNAH7,SPAG16,DRC1,SLC9B1,CFAP221,TCTE1,ENKUR,CFAP65,FSIP2	11/142
8_Member	GO Biological Processes	GO:0060285	cilium-dependent cell motility	-4.28614	-1.8281	25981,54970,56171,79582,92749,150159,200373,202500,219670,255101,401024	DNAH1,TTC12,DNAH7,SPAG16,DRC1,SLC9B1,CFAP221,TCTE1,ENKUR,CFAP65,FSIP2	11/142
8_Member	GO Biological Processes	GO:0120031	plasma membrane bounded cell projection assembly	-3.98631	-1.60689	6101,8382,10733,23566,25876,25981,29070,51098,51626,54970,55130,56171,57096,57348,79582,92749,118491,200373,255101,401024	RP1,NME5,PLK4,LPAR3,SPEF1,DNAH1,CCDC113,IFT52,DYNC2LI1,TTC12,ODAD2,DNAH7,RPGRIP1,TTYH1,SPAG16,DRC1,CFAP70,CFAP221,CFAP65,FSIP2	20/428
8_Member	GO Biological Processes	GO:0120316	sperm flagellum assembly	-3.95947	-1.59721	25981,54970,79582,200373,255101,401024	DNAH1,TTC12,SPAG16,CFAP221,CFAP65,FSIP2	6/43
8_Member	GO Biological Processes	GO:0007288	sperm axoneme assembly	-3.9039	-1.56369	25981,54970,79582,255101,401024	DNAH1,TTC12,SPAG16,CFAP65,FSIP2	5/28
8_Member	GO Biological Processes	GO:0030031	cell projection assembly	-3.81299	-1.48129	6101,8382,10733,23566,25876,25981,29070,51098,51626,54970,55130,56171,57096,57348,79582,92749,118491,200373,255101,401024	RP1,NME5,PLK4,LPAR3,SPEF1,DNAH1,CCDC113,IFT52,DYNC2LI1,TTC12,ODAD2,DNAH7,RPGRIP1,TTYH1,SPAG16,DRC1,CFAP70,CFAP221,CFAP65,FSIP2	20/441
8_Member	GO Biological Processes	GO:0060294	cilium movement involved in cell motility	-3.73533	-1.42423	25981,54970,56171,79582,150159,200373,202500,219670,255101,401024	DNAH1,TTC12,DNAH7,SPAG16,SLC9B1,CFAP221,TCTE1,ENKUR,CFAP65,FSIP2	10/137
8_Member	GO Biological Processes	GO:0030317	flagellated sperm motility	-3.53144	-1.2971	25981,54970,79582,150159,200373,202500,219670,255101,401024	DNAH1,TTC12,SPAG16,SLC9B1,CFAP221,TCTE1,ENKUR,CFAP65,FSIP2	9/119
8_Member	GO Biological Processes	GO:0097722	sperm motility	-3.53144	-1.2971	25981,54970,79582,150159,200373,202500,219670,255101,401024	DNAH1,TTC12,SPAG16,SLC9B1,CFAP221,TCTE1,ENKUR,CFAP65,FSIP2	9/119
8_Member	GO Biological Processes	GO:0070286	axonemal dynein complex assembly	-3.15463	-0.994048	25981,54970,55130,56171,92749	DNAH1,TTC12,ODAD2,DNAH7,DRC1	5/40
8_Member	GO Biological Processes	GO:0000226	microtubule cytoskeleton organization	-3.01048	-0.910148	6101,7846,10733,25876,25981,51115,51673,54627,54970,55130,56171,64946,79582,79839,80129,83987,92749,124093,255101,347733,401024	RP1,TUBA1A,PLK4,SPEF1,DNAH1,RMDN1,TPPP3,MAP10,TTC12,ODAD2,DNAH7,CENPH,SPAG16,CCDC102B,CCDC170,CCDC8,DRC1,CCDC78,CFAP65,TUBB2B,FSIP2	21/548
8_Member	GO Biological Processes	GO:0044458	motile cilium assembly	-2.86838	-0.824882	25981,54970,79582,200373,255101,401024	DNAH1,TTC12,SPAG16,CFAP221,CFAP65,FSIP2	6/68
9_Summary	GO Biological Processes	GO:0072329	monocarboxylic acid catabolic process	-5.92414	-2.97755	225,1376,1666,5096,5191,10449,51084,51390,112817,219970,283927,414328,36,56261,79644,5346,8630,414149,242,23305	ABCD2,CPT2,DECR1,PCCB,PEX7,ACAA2,CRYL1,AIG1,HOGA1,GLYATL2,NUDT7,IDNK,ACADSB,GPCPD1,SRD5A3,PLIN1,HSD17B6,ACBD7,ALOX12B,ACSL6	20/-
9_Member	GO Biological Processes	GO:0072329	monocarboxylic acid catabolic process	-5.92414	-2.97755	225,1376,1666,5096,5191,10449,51084,51390,112817,219970,283927,414328	ABCD2,CPT2,DECR1,PCCB,PEX7,ACAA2,CRYL1,AIG1,HOGA1,GLYATL2,NUDT7,IDNK	12/116
9_Member	GO Biological Processes	GO:0009062	fatty acid catabolic process	-4.43186	-1.93859	225,1376,1666,5096,5191,10449,51390,219970,283927	ABCD2,CPT2,DECR1,PCCB,PEX7,ACAA2,AIG1,GLYATL2,NUDT7	9/91
9_Member	WikiPathways	WP5241	Mitochondrial beta oxidation	-3.35739	-1.16208	36,1666,10449	ACADSB,DECR1,ACAA2	3/9
9_Member	GO Biological Processes	GO:0044242	cellular lipid catabolic process	-3.10747	-0.980084	225,1376,1666,5096,5191,10449,51390,56261,79644,219970,283927	ABCD2,CPT2,DECR1,PCCB,PEX7,ACAA2,AIG1,GPCPD1,SRD5A3,GLYATL2,NUDT7	11/194
9_Member	GO Biological Processes	GO:0016042	lipid catabolic process	-2.6595	-0.656234	225,1376,1666,5096,5191,5346,8630,10449,51390,56261,79644,219970,283927	ABCD2,CPT2,DECR1,PCCB,PEX7,PLIN1,HSD17B6,ACAA2,AIG1,GPCPD1,SRD5A3,GLYATL2,NUDT7	13/288
9_Member	Reactome Gene Sets	R-HSA-77289	Mitochondrial Fatty Acid Beta-Oxidation	-2.38025	-0.452366	1666,5096,10449,414149	DECR1,PCCB,ACAA2,ACBD7	4/37
9_Member	GO Biological Processes	GO:0006635	fatty acid beta-oxidation	-2.36211	-0.440824	225,1376,1666,5191,10449	ABCD2,CPT2,DECR1,PEX7,ACAA2	5/60
9_Member	GO Biological Processes	GO:0034440	lipid oxidation	-2.30306	-0.397858	225,242,1376,1666,5191,10449	ABCD2,ALOX12B,CPT2,DECR1,PEX7,ACAA2	6/88
9_Member	WikiPathways	WP357	Fatty acid biosynthesis	-2.16905	-0.308822	1666,10449,23305	DECR1,ACAA2,ACSL6	3/22
10_Summary	GO Biological Processes	GO:0042219	cellular modified amino acid catabolic process	-5.7337	-2.80847	1757,5625,8659,29958,78991,112817,1610,65263,2746,137872,443,2346	SARDH,PRODH,ALDH4A1,DMGDH,PCYOX1L,HOGA1,DAO,PYCR3,GLUD1,ADHFE1,ASPA,FOLH1	12/-
10_Member	GO Biological Processes	GO:0042219	cellular modified amino acid catabolic process	-5.7337	-2.80847	1757,5625,8659,29958,78991,112817	SARDH,PRODH,ALDH4A1,DMGDH,PCYOX1L,HOGA1	6/22
10_Member	GO Biological Processes	GO:0006560	proline metabolic process	-4.71227	-2.1081	1610,5625,8659,65263	DAO,PRODH,ALDH4A1,PYCR3	4/10
10_Member	GO Biological Processes	GO:0006562	proline catabolic process	-4.65057	-2.07705	1610,5625,8659	DAO,PRODH,ALDH4A1	3/4
10_Member	GO Biological Processes	GO:0019470	4-hydroxyproline catabolic process	-4.65057	-2.07705	5625,8659,112817	PRODH,ALDH4A1,HOGA1	3/4
10_Member	GO Biological Processes	GO:0009065	glutamine family amino acid catabolic process	-4.24234	-1.81163	1610,2746,5625,8659,137872	DAO,GLUD1,PRODH,ALDH4A1,ADHFE1	5/24
10_Member	WikiPathways	WP5166	Glyoxylate metabolism	-3.07577	-0.959126	1610,8659,112817	DAO,ALDH4A1,HOGA1	3/11
10_Member	GO Biological Processes	GO:0019471	4-hydroxyproline metabolic process	-2.95661	-0.889629	5625,8659,112817	PRODH,ALDH4A1,HOGA1	3/12
10_Member	GO Biological Processes	GO:0009064	glutamine family amino acid metabolic process	-2.77108	-0.738304	1610,2746,5625,8659,65263,137872	DAO,GLUD1,PRODH,ALDH4A1,PYCR3,ADHFE1	6/71
10_Member	GO Biological Processes	GO:0006536	glutamate metabolic process	-2.7196	-0.695215	2746,5625,8659,137872	GLUD1,PRODH,ALDH4A1,ADHFE1	4/30
10_Member	KEGG Pathway	hsa00250	Alanine, aspartate and glutamate metabolism	-2.38025	-0.452366	443,2346,2746,8659	ASPA,FOLH1,GLUD1,ALDH4A1	4/37
11_Summary	GO Biological Processes	GO:0046942	carboxylic acid transport	-5.55019	-2.69702	225,1376,1815,2171,4915,5375,5947,6506,6529,6583,9120,9356,53919,64849,80763,83758,85320,118980,162515,6521,51006,55937	ABCD2,CPT2,DRD4,FABP5,NTRK2,PMP2,RBP1,SLC1A2,SLC6A1,SLC22A4,SLC16A6,SLC22A6,SLCO1C1,SLC13A3,SPX,RBP5,ABCC11,SFXN2,SLC16A11,SLC4A1,SLC35C2,APOM	22/-
11_Member	GO Biological Processes	GO:0046942	carboxylic acid transport	-5.55019	-2.69702	225,1376,1815,2171,4915,5375,5947,6506,6529,6583,9120,9356,53919,64849,80763,83758,85320,118980,162515	ABCD2,CPT2,DRD4,FABP5,NTRK2,PMP2,RBP1,SLC1A2,SLC6A1,SLC22A4,SLC16A6,SLC22A6,SLCO1C1,SLC13A3,SPX,RBP5,ABCC11,SFXN2,SLC16A11	19/304
11_Member	GO Biological Processes	GO:0015849	organic acid transport	-5.52938	-2.69	225,1376,1815,2171,4915,5375,5947,6506,6529,6583,9120,9356,53919,64849,80763,83758,85320,118980,162515	ABCD2,CPT2,DRD4,FABP5,NTRK2,PMP2,RBP1,SLC1A2,SLC6A1,SLC22A4,SLC16A6,SLC22A6,SLCO1C1,SLC13A3,SPX,RBP5,ABCC11,SFXN2,SLC16A11	19/305
11_Member	GO Biological Processes	GO:0015718	monocarboxylic acid transport	-5.4286	-2.62813	225,1376,1815,2171,5375,5947,9120,9356,53919,80763,83758,85320,162515	ABCD2,CPT2,DRD4,FABP5,PMP2,RBP1,SLC16A6,SLC22A6,SLCO1C1,SPX,RBP5,ABCC11,SLC16A11	13/152
11_Member	GO Biological Processes	GO:0015711	organic anion transport	-4.9571	-2.27533	225,1376,1815,2171,4915,5375,5947,6506,6521,6529,6583,9120,9356,51006,53919,64849,80763,83758,85320,118980,162515	ABCD2,CPT2,DRD4,FABP5,NTRK2,PMP2,RBP1,SLC1A2,SLC4A1,SLC6A1,SLC22A4,SLC16A6,SLC22A6,SLC35C2,SLCO1C1,SLC13A3,SPX,RBP5,ABCC11,SFXN2,SLC16A11	21/396
11_Member	GO Biological Processes	GO:0015908	fatty acid transport	-4.43186	-1.93859	225,1376,1815,2171,5375,5947,9356,80763,83758	ABCD2,CPT2,DRD4,FABP5,PMP2,RBP1,SLC22A6,SPX,RBP5	9/91
11_Member	GO Biological Processes	GO:0015909	long-chain fatty acid transport	-2.56155	-0.58063	225,1376,1815,2171,80763	ABCD2,CPT2,DRD4,FABP5,SPX	5/54
11_Member	GO Biological Processes	GO:0006869	lipid transport	-2.38136	-0.452366	225,1376,1815,2171,5375,5947,6521,9356,53919,55937,64849,80763,83758,85320	ABCD2,CPT2,DRD4,FABP5,PMP2,RBP1,SLC4A1,SLC22A6,SLCO1C1,APOM,SLC13A3,SPX,RBP5,ABCC11	14/347
11_Member	GO Biological Processes	GO:0010876	lipid localization	-2.02856	-0.202547	225,1376,1815,2171,5375,5947,6521,9356,53919,55937,64849,80763,83758,85320	ABCD2,CPT2,DRD4,FABP5,PMP2,RBP1,SLC4A1,SLC22A6,SLCO1C1,APOM,SLC13A3,SPX,RBP5,ABCC11	14/382
12_Summary	Canonical Pathways	M5885	NABA MATRISOME ASSOCIATED	-5.18759	-2.42572	183,627,1471,2155,3623,4192,4838,5270,5648,5654,5764,6271,6284,6285,6385,7123,11197,25891,53342,56920,57402,60676,79148,83888,91851,113791,140576,143282,158326,284018,341640,643866	AGT,BDNF,CST3,F7,INHA,MDK,NODAL,SERPINE2,MASP1,HTRA1,PTN,S100A1,S100A13,S100B,SDC4,CLEC3B,WIF1,PAMR1,IL17D,SEMA3G,S100A14,PAPPA2,MMP28,FGFBP2,CHRDL1,PIK3IP1,S100A16,FGFBP3,FREM1,C17orf58,FREM2,CBLN3	32/-
12_Member	Canonical Pathways	M5885	NABA MATRISOME ASSOCIATED	-5.18759	-2.42572	183,627,1471,2155,3623,4192,4838,5270,5648,5654,5764,6271,6284,6285,6385,7123,11197,25891,53342,56920,57402,60676,79148,83888,91851,113791,140576,143282,158326,284018,341640,643866	AGT,BDNF,CST3,F7,INHA,MDK,NODAL,SERPINE2,MASP1,HTRA1,PTN,S100A1,S100A13,S100B,SDC4,CLEC3B,WIF1,PAMR1,IL17D,SEMA3G,S100A14,PAPPA2,MMP28,FGFBP2,CHRDL1,PIK3IP1,S100A16,FGFBP3,FREM1,C17orf58,FREM2,CBLN3	32/751
12_Member	Canonical Pathways	M5883	NABA SECRETED FACTORS	-3.77418	-1.45084	627,3623,4192,4838,5764,6271,6284,6285,11197,53342,57402,83888,91851,113791,140576,143282,643866	BDNF,INHA,MDK,NODAL,PTN,S100A1,S100A13,S100B,WIF1,IL17D,S100A14,FGFBP2,CHRDL1,PIK3IP1,S100A16,FGFBP3,CBLN3	17/343
13_Summary	GO Biological Processes	GO:0009117	nucleotide metabolic process	-4.98618	-2.29008	230,952,957,2819,3157,3418,5169,7298,8382,8623,8801,23205,23305,23498,25819,27109,51144,54988,64080,79717,80201,122970,130752,158067,283927,56952,200895,1376,2171,5346,9415,225,4548,7263,10768,22901,7923	ALDOC,CD38,ENTPD5,GPD1,HMGCS1,IDH2,ENPP3,TYMS,NME5,ASMTL,SUCLG2,ACSBG1,ACSL6,HAAO,NOCT,DMAC2L,HSD17B12,ACSM5,RBKS,PPCS,HKDC1,ACOT4,MDH1B,AK8,NUDT7,PRTFDC1,DHFR2,CPT2,FABP5,PLIN1,FADS2,ABCD2,MTR,TST,AHCYL1,ARSG,HSD17B8	37/-
13_Member	GO Biological Processes	GO:0009117	nucleotide metabolic process	-4.98618	-2.29008	230,952,957,2819,3157,3418,5169,7298,8382,8623,8801,23205,23305,23498,25819,27109,51144,54988,64080,79717,80201,122970,130752,158067,283927	ALDOC,CD38,ENTPD5,GPD1,HMGCS1,IDH2,ENPP3,TYMS,NME5,ASMTL,SUCLG2,ACSBG1,ACSL6,HAAO,NOCT,DMAC2L,HSD17B12,ACSM5,RBKS,PPCS,HKDC1,ACOT4,MDH1B,AK8,NUDT7	25/524
13_Member	GO Biological Processes	GO:0055086	nucleobase-containing small molecule metabolic process	-4.89322	-2.22994	230,952,957,2819,3157,3418,5169,7298,8382,8623,8801,23205,23305,23498,25819,27109,51144,54988,56952,64080,79717,80201,122970,130752,158067,200895,283927	ALDOC,CD38,ENTPD5,GPD1,HMGCS1,IDH2,ENPP3,TYMS,NME5,ASMTL,SUCLG2,ACSBG1,ACSL6,HAAO,NOCT,DMAC2L,HSD17B12,ACSM5,PRTFDC1,RBKS,PPCS,HKDC1,ACOT4,MDH1B,AK8,DHFR2,NUDT7	27/599
13_Member	GO Biological Processes	GO:0006753	nucleoside phosphate metabolic process	-4.87512	-2.22079	230,952,957,2819,3157,3418,5169,7298,8382,8623,8801,23205,23305,23498,25819,27109,51144,54988,64080,79717,80201,122970,130752,158067,283927	ALDOC,CD38,ENTPD5,GPD1,HMGCS1,IDH2,ENPP3,TYMS,NME5,ASMTL,SUCLG2,ACSBG1,ACSL6,HAAO,NOCT,DMAC2L,HSD17B12,ACSM5,RBKS,PPCS,HKDC1,ACOT4,MDH1B,AK8,NUDT7	25/532
13_Member	GO Biological Processes	GO:0006637	acyl-CoA metabolic process	-4.43186	-1.93859	3157,8801,23205,23305,51144,54988,79717,122970,283927	HMGCS1,SUCLG2,ACSBG1,ACSL6,HSD17B12,ACSM5,PPCS,ACOT4,NUDT7	9/91
13_Member	GO Biological Processes	GO:0035383	thioester metabolic process	-4.43186	-1.93859	3157,8801,23205,23305,51144,54988,79717,122970,283927	HMGCS1,SUCLG2,ACSBG1,ACSL6,HSD17B12,ACSM5,PPCS,ACOT4,NUDT7	9/91
13_Member	GO Biological Processes	GO:0072521	purine-containing compound metabolic process	-4.04655	-1.65626	230,952,2819,3157,3418,5169,8382,8801,23205,23305,23498,25819,27109,51144,54988,56952,64080,79717,80201,122970,130752,283927	ALDOC,CD38,GPD1,HMGCS1,IDH2,ENPP3,NME5,SUCLG2,ACSBG1,ACSL6,HAAO,NOCT,DMAC2L,HSD17B12,ACSM5,PRTFDC1,RBKS,PPCS,HKDC1,ACOT4,MDH1B,NUDT7	22/492
13_Member	GO Biological Processes	GO:0006163	purine nucleotide metabolic process	-3.97483	-1.60342	230,952,2819,3157,3418,5169,8382,8801,23205,23305,23498,25819,27109,51144,54988,64080,79717,80201,122970,130752,283927	ALDOC,CD38,GPD1,HMGCS1,IDH2,ENPP3,NME5,SUCLG2,ACSBG1,ACSL6,HAAO,NOCT,DMAC2L,HSD17B12,ACSM5,RBKS,PPCS,HKDC1,ACOT4,MDH1B,NUDT7	21/463
13_Member	GO Biological Processes	GO:0033865	nucleoside bisphosphate metabolic process	-3.50438	-1.2837	3157,8801,23205,23305,51144,54988,79717,122970,283927	HMGCS1,SUCLG2,ACSBG1,ACSL6,HSD17B12,ACSM5,PPCS,ACOT4,NUDT7	9/120
13_Member	GO Biological Processes	GO:0033875	ribonucleoside bisphosphate metabolic process	-3.50438	-1.2837	3157,8801,23205,23305,51144,54988,79717,122970,283927	HMGCS1,SUCLG2,ACSBG1,ACSL6,HSD17B12,ACSM5,PPCS,ACOT4,NUDT7	9/120
13_Member	GO Biological Processes	GO:0034032	purine nucleoside bisphosphate metabolic process	-3.50438	-1.2837	3157,8801,23205,23305,51144,54988,79717,122970,283927	HMGCS1,SUCLG2,ACSBG1,ACSL6,HSD17B12,ACSM5,PPCS,ACOT4,NUDT7	9/120
13_Member	KEGG Pathway	hsa03320	PPAR signaling pathway	-3.41143	-1.20992	1376,2171,3157,5346,9415,23205,23305	CPT2,FABP5,HMGCS1,PLIN1,FADS2,ACSBG1,ACSL6	7/75
13_Member	GO Biological Processes	GO:0006104	succinyl-CoA metabolic process	-3.20828	-1.03107	8801,122970,283927	SUCLG2,ACOT4,NUDT7	3/10
13_Member	WikiPathways	WP3942	PPAR signaling pathway	-2.86838	-0.824882	1376,2171,5346,9415,23205,23305	CPT2,FABP5,PLIN1,FADS2,ACSBG1,ACSL6	6/68
13_Member	GO Biological Processes	GO:0000038	very long-chain fatty acid metabolic process	-2.5638	-0.581	225,23205,23305,122970	ABCD2,ACSBG1,ACSL6,ACOT4	4/33
13_Member	GO Biological Processes	GO:0006790	sulfur compound metabolic process	-2.45856	-0.506729	3157,4548,7263,8801,10768,22901,23205,23305,51144,54988,79717,122970,283927	HMGCS1,MTR,TST,SUCLG2,AHCYL1,ARSG,ACSBG1,ACSL6,HSD17B12,ACSM5,PPCS,ACOT4,NUDT7	13/304
13_Member	WikiPathways	WP5061	Fatty acid transporters	-2.42193	-0.480522	2171,23205,23305	FABP5,ACSBG1,ACSL6	3/18
13_Member	KEGG Pathway	hsa00061	Fatty acid biosynthesis	-2.42193	-0.480522	7923,23205,23305	HSD17B8,ACSBG1,ACSL6	3/18
13_Member	GO Biological Processes	GO:0035338	long-chain fatty-acyl-CoA biosynthetic process	-2.35304	-0.438266	23205,23305,51144	ACSBG1,ACSL6,HSD17B12	3/19
13_Member	Reactome Gene Sets	R-HSA-75105	Fatty acyl-CoA biosynthesis	-2.33803	-0.426469	7923,23205,23305,51144	HSD17B8,ACSBG1,ACSL6,HSD17B12	4/38
13_Member	GO Biological Processes	GO:0035337	fatty-acyl-CoA metabolic process	-2.25742	-0.375291	23205,23305,51144,283927	ACSBG1,ACSL6,HSD17B12,NUDT7	4/40
13_Member	GO Biological Processes	GO:0009259	ribonucleotide metabolic process	-2.20462	-0.335764	230,957,3157,5169,8382,8801,23205,23305,27109,51144,54988,79717,80201,122970,283927	ALDOC,ENTPD5,HMGCS1,ENPP3,NME5,SUCLG2,ACSBG1,ACSL6,DMAC2L,HSD17B12,ACSM5,PPCS,HKDC1,ACOT4,NUDT7	15/402
13_Member	GO Biological Processes	GO:0035384	thioester biosynthetic process	-2.18151	-0.319849	23205,23305,51144,79717	ACSBG1,ACSL6,HSD17B12,PPCS	4/42
13_Member	GO Biological Processes	GO:0071616	acyl-CoA biosynthetic process	-2.18151	-0.319849	23205,23305,51144,79717	ACSBG1,ACSL6,HSD17B12,PPCS	4/42
13_Member	GO Biological Processes	GO:0019693	ribose phosphate metabolic process	-2.07488	-0.243565	230,957,3157,5169,8382,8801,23205,23305,27109,51144,54988,79717,80201,122970,283927	ALDOC,ENTPD5,HMGCS1,ENPP3,NME5,SUCLG2,ACSBG1,ACSL6,DMAC2L,HSD17B12,ACSM5,PPCS,HKDC1,ACOT4,NUDT7	15/416
13_Member	Reactome Gene Sets	R-HSA-75876	Synthesis of very long-chain fatty acyl-CoAs	-2.0618	-0.231822	23205,23305,51144	ACSBG1,ACSL6,HSD17B12	3/24
13_Member	GO Biological Processes	GO:0009150	purine ribonucleotide metabolic process	-2.02856	-0.202547	230,3157,5169,8382,8801,23205,23305,27109,51144,54988,79717,80201,122970,283927	ALDOC,HMGCS1,ENPP3,NME5,SUCLG2,ACSBG1,ACSL6,DMAC2L,HSD17B12,ACSM5,PPCS,HKDC1,ACOT4,NUDT7	14/382
13_Member	GO Biological Processes	GO:0035336	long-chain fatty-acyl-CoA metabolic process	-2.012	-0.1951	23205,23305,51144	ACSBG1,ACSL6,HSD17B12	3/25
14_Summary	GO Biological Processes	GO:0120254	olefinic compound metabolic process	-4.91143	-2.239	216,242,1565,1583,2053,3992,6121,8630,9227,9415,54884,57834,1259,5475,5947,6385,9187,55937,116,183,952,1392,1734,1958,2746,3623,5028,5936,7425,7923,51144,53919,79154,79644,217,2819,3157,4548,5096,5169,79717,200895	ALDH1A1,ALOX12B,CYP2D6,CYP11A1,EPHX2,FADS1,RPE65,HSD17B6,LRAT,FADS2,RETSAT,CYP4F11,CNGA1,PPEF1,RBP1,SDC4,SLC24A1,APOM,ADCYAP1,AGT,CD38,CRH,DIO2,EGR1,GLUD1,INHA,P2RY1,RBM4,VGF,HSD17B8,HSD17B12,SLCO1C1,DHRS11,SRD5A3,ALDH2,GPD1,HMGCS1,MTR,PCCB,ENPP3,PPCS,DHFR2	42/-
14_Member	GO Biological Processes	GO:0120254	olefinic compound metabolic process	-4.91143	-2.239	216,242,1565,1583,2053,3992,6121,8630,9227,9415,54884,57834	ALDH1A1,ALOX12B,CYP2D6,CYP11A1,EPHX2,FADS1,RPE65,HSD17B6,LRAT,FADS2,RETSAT,CYP4F11	12/145
14_Member	Reactome Gene Sets	R-HSA-2187338	Visual phototransduction	-4.75293	-2.1408	1259,5475,5947,6121,6385,8630,9187,9227,54884,55937	CNGA1,PPEF1,RBP1,RPE65,SDC4,HSD17B6,SLC24A1,LRAT,RETSAT,APOM	10/104
14_Member	GO Biological Processes	GO:0010817	regulation of hormone levels	-4.33188	-1.85658	116,183,216,952,1392,1565,1583,1734,1958,2746,3623,5028,5936,5947,6121,7425,7923,8630,9227,51144,53919,54884,79154,79644	ADCYAP1,AGT,ALDH1A1,CD38,CRH,CYP2D6,CYP11A1,DIO2,EGR1,GLUD1,INHA,P2RY1,RBM4,RBP1,RPE65,VGF,HSD17B8,HSD17B6,LRAT,HSD17B12,SLCO1C1,RETSAT,DHRS11,SRD5A3	24/539
14_Member	GO Biological Processes	GO:0034308	primary alcohol metabolic process	-4.24742	-1.81163	216,217,1565,1583,2819,6121,8630,9227,54884	ALDH1A1,ALDH2,CYP2D6,CYP11A1,GPD1,RPE65,HSD17B6,LRAT,RETSAT	9/96
14_Member	GO Biological Processes	GO:0006721	terpenoid metabolic process	-4.14239	-1.73445	216,1392,1565,3157,5947,6121,8630,9227,54884	ALDH1A1,CRH,CYP2D6,HMGCS1,RBP1,RPE65,HSD17B6,LRAT,RETSAT	9/99
14_Member	GO Biological Processes	GO:0042445	hormone metabolic process	-4.0506	-1.65626	216,1565,1583,1734,5947,6121,7923,8630,9227,51144,54884,79154,79644	ALDH1A1,CYP2D6,CYP11A1,DIO2,RBP1,RPE65,HSD17B8,HSD17B6,LRAT,HSD17B12,RETSAT,DHRS11,SRD5A3	13/205
14_Member	GO Biological Processes	GO:0006720	isoprenoid metabolic process	-3.84106	-1.50513	216,1392,1565,3157,5947,6121,8630,9227,54884,79644	ALDH1A1,CRH,CYP2D6,HMGCS1,RBP1,RPE65,HSD17B6,LRAT,RETSAT,SRD5A3	10/133
14_Member	GO Biological Processes	GO:0016101	diterpenoid metabolic process	-3.7431	-1.42796	216,1392,1565,5947,6121,8630,9227,54884	ALDH1A1,CRH,CYP2D6,RBP1,RPE65,HSD17B6,LRAT,RETSAT	8/88
14_Member	GO Biological Processes	GO:0006776	vitamin A metabolic process	-3.52769	-1.2971	5947,6121,9227	RBP1,RPE65,LRAT	3/8
14_Member	GO Biological Processes	GO:0042572	retinol metabolic process	-3.49467	-1.27917	216,1565,6121,8630,9227,54884	ALDH1A1,CYP2D6,RPE65,HSD17B6,LRAT,RETSAT	6/52
14_Member	Canonical Pathways	M204	PID RHODOPSIN PATHWAY	-3.16738	-0.998944	1259,6121,9187,9227	CNGA1,RPE65,SLC24A1,LRAT	4/23
14_Member	Reactome Gene Sets	R-HSA-2453902	The canonical retinoid cycle in rods (twilight vision)	-3.16738	-0.998944	5947,6121,8630,9227	RBP1,RPE65,HSD17B6,LRAT	4/23
14_Member	GO Biological Processes	GO:0001523	retinoid metabolic process	-3.14397	-0.98696	216,1565,5947,6121,8630,9227,54884	ALDH1A1,CYP2D6,RBP1,RPE65,HSD17B6,LRAT,RETSAT	7/83
14_Member	Reactome Gene Sets	R-HSA-196854	Metabolism of vitamins and cofactors	-3.10747	-0.980084	952,4548,5096,5169,5947,6385,9227,54884,55937,79717,200895	CD38,MTR,PCCB,ENPP3,RBP1,SDC4,LRAT,RETSAT,APOM,PPCS,DHFR2	11/194
14_Member	GO Biological Processes	GO:0006775	fat-soluble vitamin metabolic process	-3.10451	-0.980084	1583,5947,6121,9227,57834	CYP11A1,RBP1,RPE65,LRAT,CYP4F11	5/41
14_Member	WikiPathways	WP716	Vitamin A and carotenoid metabolism	-3.00848	-0.910148	216,5947,6121,9227,54884	ALDH1A1,RBP1,RPE65,LRAT,RETSAT	5/43
14_Member	Reactome Gene Sets	R-HSA-975634	Retinoid metabolism and transport	-2.96244	-0.889629	5947,6385,9227,54884,55937	RBP1,SDC4,LRAT,RETSAT,APOM	5/44
14_Member	GO Biological Processes	GO:0008299	isoprenoid biosynthetic process	-2.89481	-0.842533	3157,5947,6121,79644	HMGCS1,RBP1,RPE65,SRD5A3	4/27
14_Member	Reactome Gene Sets	R-HSA-6806667	Metabolism of fat-soluble vitamins	-2.79005	-0.755149	5947,6385,9227,54884,55937	RBP1,SDC4,LRAT,RETSAT,APOM	5/48
14_Member	GO Biological Processes	GO:0016114	terpenoid biosynthetic process	-2.74948	-0.720925	3157,5947,6121	HMGCS1,RBP1,RPE65	3/14
14_Member	GO Biological Processes	GO:0006766	vitamin metabolic process	-2.69517	-0.676973	1583,4548,5947,6121,9227,57834,200895	CYP11A1,MTR,RBP1,RPE65,LRAT,CYP4F11,DHFR2	7/99
14_Member	KEGG Pathway	hsa00830	Retinol metabolism	-2.13166	-0.284791	216,6121,8630,9227,54884	ALDH1A1,RPE65,HSD17B6,LRAT,RETSAT	5/68
15_Summary	Reactome Gene Sets	R-HSA-389661	Glyoxylate metabolism and glycine degradation	-4.79874	-2.17849	594,1610,2653,8659,112817,387787	BCKDHB,DAO,GCSH,ALDH4A1,HOGA1,LIPT2	6/-
15_Member	Reactome Gene Sets	R-HSA-389661	Glyoxylate metabolism and glycine degradation	-4.79874	-2.17849	594,1610,2653,8659,112817,387787	BCKDHB,DAO,GCSH,ALDH4A1,HOGA1,LIPT2	6/31
15_Member	KEGG Pathway	hsa00785	Lipoic acid metabolism	-2.35304	-0.438266	594,2653,387787	BCKDHB,GCSH,LIPT2	3/19
16_Summary	GO Biological Processes	GO:0009072	aromatic amino acid metabolic process	-4.79874	-2.17849	1638,2954,5053,23498,84105,84842	DCT,GSTZ1,PAH,HAAO,PCBD2,HPDL	6/-
16_Member	GO Biological Processes	GO:0009072	aromatic amino acid metabolic process	-4.79874	-2.17849	1638,2954,5053,23498,84105,84842	DCT,GSTZ1,PAH,HAAO,PCBD2,HPDL	6/31
16_Member	GO Biological Processes	GO:0006570	tyrosine metabolic process	-3.70111	-1.4058	1638,2954,5053,84105	DCT,GSTZ1,PAH,PCBD2	4/17
16_Member	GO Biological Processes	GO:0009074	aromatic amino acid family catabolic process	-2.57393	-0.587332	2954,5053,23498	GSTZ1,PAH,HAAO	3/16
17_Summary	GO Biological Processes	GO:1901615	organic hydroxy compound metabolic process	-4.63625	-2.07705	216,217,1565,1583,1610,1638,1734,1815,2819,3157,3418,5053,5444,6121,7108,8613,8630,9227,9420,10449,54884,79644,84105	ALDH1A1,ALDH2,CYP2D6,CYP11A1,DAO,DCT,DIO2,DRD4,GPD1,HMGCS1,IDH2,PAH,PON1,RPE65,TM7SF2,PLPP3,HSD17B6,LRAT,CYP7B1,ACAA2,RETSAT,SRD5A3,PCBD2	23/-
17_Member	GO Biological Processes	GO:1901615	organic hydroxy compound metabolic process	-4.63625	-2.07705	216,217,1565,1583,1610,1638,1734,1815,2819,3157,3418,5053,5444,6121,7108,8613,8630,9227,9420,10449,54884,79644,84105	ALDH1A1,ALDH2,CYP2D6,CYP11A1,DAO,DCT,DIO2,DRD4,GPD1,HMGCS1,IDH2,PAH,PON1,RPE65,TM7SF2,PLPP3,HSD17B6,LRAT,CYP7B1,ACAA2,RETSAT,SRD5A3,PCBD2	23/482
17_Member	GO Biological Processes	GO:0006066	alcohol metabolic process	-4.56361	-2.02526	216,217,1565,1583,2819,3157,3418,5444,6121,7108,8613,8630,9227,9420,10449,54884,79644,84105	ALDH1A1,ALDH2,CYP2D6,CYP11A1,GPD1,HMGCS1,IDH2,PON1,RPE65,TM7SF2,PLPP3,HSD17B6,LRAT,CYP7B1,ACAA2,RETSAT,SRD5A3,PCBD2	18/326
17_Member	GO Biological Processes	GO:1902652	secondary alcohol metabolic process	-2.64325	-0.647028	1565,1583,3157,3418,5444,7108,9420,10449	CYP2D6,CYP11A1,HMGCS1,IDH2,PON1,TM7SF2,CYP7B1,ACAA2	8/129
17_Member	GO Biological Processes	GO:1901617	organic hydroxy compound biosynthetic process	-2.40797	-0.468273	1610,1638,3157,5053,7108,9420,10449,79644,84105	DAO,DCT,HMGCS1,PAH,TM7SF2,CYP7B1,ACAA2,SRD5A3,PCBD2	9/172
17_Member	GO Biological Processes	GO:0008203	cholesterol metabolic process	-2.2709	-0.383544	1565,1583,3157,5444,7108,9420,10449	CYP2D6,CYP11A1,HMGCS1,PON1,TM7SF2,CYP7B1,ACAA2	7/118
17_Member	GO Biological Processes	GO:0016125	sterol metabolic process	-2.01313	-0.1951	1565,1583,3157,5444,7108,9420,10449	CYP2D6,CYP11A1,HMGCS1,PON1,TM7SF2,CYP7B1,ACAA2	7/132
18_Summary	WikiPathways	WP3940	One carbon metabolism and related pathways	-4.37471	-1.89182	1757,2937,4548,7298,10768,29958,200895,2346,84105,216,217	SARDH,GSS,MTR,TYMS,AHCYL1,DMGDH,DHFR2,FOLH1,PCBD2,ALDH1A1,ALDH2	11/-
18_Member	WikiPathways	WP3940	One carbon metabolism and related pathways	-4.37471	-1.89182	1757,2937,4548,7298,10768,29958,200895	SARDH,GSS,MTR,TYMS,AHCYL1,DMGDH,DHFR2	7/53
18_Member	WikiPathways	WP2525	Trans sulfuration one carbon metabolism and related pathways	-3.67611	-1.39556	1757,2937,4548,7298,10768,29958,200895	SARDH,GSS,MTR,TYMS,AHCYL1,DMGDH,DHFR2	7/68
18_Member	GO Biological Processes	GO:0042558	pteridine-containing compound metabolic process	-3.6179	-1.34542	2346,4548,7298,84105,200895	FOLH1,MTR,TYMS,PCBD2,DHFR2	5/32
18_Member	GO Biological Processes	GO:0006760	folic acid-containing compound metabolic process	-2.95832	-0.889629	2346,4548,7298,200895	FOLH1,MTR,TYMS,DHFR2	4/26
18_Member	WikiPathways	WP3996	Ethanol effects on histone modifications	-2.66571	-0.656309	216,217,4548,7298	ALDH1A1,ALDH2,MTR,TYMS	4/31
18_Member	GO Biological Processes	GO:0046653	tetrahydrofolate metabolic process	-2.57393	-0.587332	4548,7298,200895	MTR,TYMS,DHFR2	3/16
18_Member	KEGG Pathway	hsa00670	One carbon pool by folate	-2.2882	-0.392379	4548,7298,200895	MTR,TYMS,DHFR2	3/20
19_Summary	Reactome Gene Sets	R-HSA-211859	Biological oxidations	-4.29072	-1.8281	216,217,1565,1583,2937,2947,2949,2954,4548,8824,9420,54988,57834,219970,2053,24142,6506	ALDH1A1,ALDH2,CYP2D6,CYP11A1,GSS,GSTM3,GSTM5,GSTZ1,MTR,CES2,CYP7B1,ACSM5,CYP4F11,GLYATL2,EPHX2,NAA80,SLC1A2	17/-
19_Member	Reactome Gene Sets	R-HSA-211859	Biological oxidations	-4.29072	-1.8281	216,217,1565,1583,2937,2947,2949,2954,4548,8824,9420,54988,57834,219970	ALDH1A1,ALDH2,CYP2D6,CYP11A1,GSS,GSTM3,GSTM5,GSTZ1,MTR,CES2,CYP7B1,ACSM5,CYP4F11,GLYATL2	14/222
19_Member	WikiPathways	WP702	Metapathway biotransformation Phase I and II	-3.27866	-1.09197	1565,1583,2053,2937,2947,2949,2954,9420,24142,57834,219970	CYP2D6,CYP11A1,EPHX2,GSS,GSTM3,GSTM5,GSTZ1,CYP7B1,NAA80,CYP4F11,GLYATL2	11/185
19_Member	Reactome Gene Sets	R-HSA-156580	Phase II - Conjugation of compounds	-2.45965	-0.506729	2937,2947,2949,2954,4548,54988,219970	GSS,GSTM3,GSTM5,GSTZ1,MTR,ACSM5,GLYATL2	7/109
19_Member	GO Biological Processes	GO:0006749	glutathione metabolic process	-2.4586	-0.506729	2937,2947,2949,2954,6506	GSS,GSTM3,GSTM5,GSTZ1,SLC1A2	5/57
19_Member	Reactome Gene Sets	R-HSA-156590	Glutathione conjugation	-2.42386	-0.480522	2937,2947,2949,2954	GSS,GSTM3,GSTM5,GSTZ1	4/36
20_Summary	GO Biological Processes	GO:0006730	one-carbon metabolic process	-4.14074	-1.73445	759,771,7298,10768,23632,200895,2746	CA1,CA12,TYMS,AHCYL1,CA14,DHFR2,GLUD1	7/-
20_Member	GO Biological Processes	GO:0006730	one-carbon metabolic process	-4.14074	-1.73445	759,771,7298,10768,23632,200895	CA1,CA12,TYMS,AHCYL1,CA14,DHFR2	6/40
20_Member	KEGG Pathway	hsa00910	Nitrogen metabolism	-3.70111	-1.4058	759,771,2746,23632	CA1,CA12,GLUD1,CA14	4/17
20_Member	Reactome Gene Sets	R-HSA-1475029	Reversible hydration of carbon dioxide	-2.95661	-0.889629	759,771,23632	CA1,CA12,CA14	3/12

## Sheet: DLBDvsTLBD_up
GroupID	Category	Term	Description	LogP	Log(q-value)	Genes	Symbols	InTerm_InList
1_Summary	GO Biological Processes	GO:0022010	central nervous system myelination	-8.31956	-4.27606	20,745,4099,6663,84504,666,5339,25777,57165,8482,94030,6522,4303	ABCA2,MYRF,MAG,SOX10,NKX6-2,BOK,PLEC,SUN2,GJC2,SEMA7A,LRRC4B,SLC4A2,FOXO4	13/-
1_Member	GO Biological Processes	GO:0022010	central nervous system myelination	-8.31956	-4.27606	20,745,4099,6663,84504	ABCA2,MYRF,MAG,SOX10,NKX6-2	5/26
1_Member	GO Biological Processes	GO:0032291	axon ensheathment in central nervous system	-8.31956	-4.27606	20,745,4099,6663,84504	ABCA2,MYRF,MAG,SOX10,NKX6-2	5/26
1_Member	GO Biological Processes	GO:0048709	oligodendrocyte differentiation	-7.28203	-3.41462	20,666,745,4099,6663,84504	ABCA2,BOK,MYRF,MAG,SOX10,NKX6-2	6/82
1_Member	GO Biological Processes	GO:0014003	oligodendrocyte development	-6.96916	-3.22669	20,745,4099,6663,84504	ABCA2,MYRF,MAG,SOX10,NKX6-2	5/47
1_Member	GO Biological Processes	GO:0042063	gliogenesis	-6.47533	-2.82977	20,666,745,4099,5339,6663,25777,84504	ABCA2,BOK,MYRF,MAG,PLEC,SOX10,SUN2,NKX6-2	8/271
1_Member	GO Biological Processes	GO:0021782	glial cell development	-6.191	-2.74016	20,745,4099,5339,6663,84504	ABCA2,MYRF,MAG,PLEC,SOX10,NKX6-2	6/125
1_Member	GO Biological Processes	GO:0042552	myelination	-6.17064	-2.74016	20,745,4099,5339,6663,84504	ABCA2,MYRF,MAG,PLEC,SOX10,NKX6-2	6/126
1_Member	GO Biological Processes	GO:0007272	ensheathment of neurons	-6.13045	-2.74016	20,745,4099,5339,6663,84504	ABCA2,MYRF,MAG,PLEC,SOX10,NKX6-2	6/128
1_Member	GO Biological Processes	GO:0008366	axon ensheathment	-6.13045	-2.74016	20,745,4099,5339,6663,84504	ABCA2,MYRF,MAG,PLEC,SOX10,NKX6-2	6/128
1_Member	GO Biological Processes	GO:0010001	glial cell differentiation	-6.00469	-2.66702	20,666,745,4099,5339,6663,84504	ABCA2,BOK,MYRF,MAG,PLEC,SOX10,NKX6-2	7/215
1_Member	GO Biological Processes	GO:0014015	positive regulation of gliogenesis	-5.97015	-2.66702	745,4099,6663,57165,84504	MYRF,MAG,SOX10,GJC2,NKX6-2	5/74
1_Member	GO Biological Processes	GO:0031641	regulation of myelination	-5.34388	-2.07854	745,4099,6663,84504	MYRF,MAG,SOX10,NKX6-2	4/45
1_Member	GO Biological Processes	GO:0051962	positive regulation of nervous system development	-5.10816	-1.8825	745,4099,6663,8482,57165,84504,94030	MYRF,MAG,SOX10,SEMA7A,GJC2,NKX6-2,LRRC4B	7/294
1_Member	GO Biological Processes	GO:0014013	regulation of gliogenesis	-5.0809	-1.8825	745,4099,6663,57165,84504	MYRF,MAG,SOX10,GJC2,NKX6-2	5/112
1_Member	GO Biological Processes	GO:0031643	positive regulation of myelination	-5.03228	-1.86384	745,4099,6663	MYRF,MAG,SOX10	3/17
1_Member	GO Biological Processes	GO:0050769	positive regulation of neurogenesis	-4.50162	-1.41236	745,4099,6663,8482,57165,84504	MYRF,MAG,SOX10,SEMA7A,GJC2,NKX6-2	6/246
1_Member	GO Biological Processes	GO:0031646	positive regulation of nervous system process	-4.22274	-1.23994	745,4099,6663	MYRF,MAG,SOX10	3/31
1_Member	GO Biological Processes	GO:0051960	regulation of nervous system development	-3.82938	-0.916216	745,4099,6663,8482,57165,84504,94030	MYRF,MAG,SOX10,SEMA7A,GJC2,NKX6-2,LRRC4B	7/468
1_Member	GO Biological Processes	GO:0045687	positive regulation of glial cell differentiation	-3.70562	-0.808249	745,4099,84504	MYRF,MAG,NKX6-2	3/46
1_Member	GO Biological Processes	GO:0050767	regulation of neurogenesis	-3.39327	-0.567254	745,4099,6663,8482,57165,84504	MYRF,MAG,SOX10,SEMA7A,GJC2,NKX6-2	6/393
1_Member	GO Biological Processes	GO:0050768	negative regulation of neurogenesis	-3.30533	-0.506164	4099,6663,8482,84504	MAG,SOX10,SEMA7A,NKX6-2	4/149
1_Member	GO Biological Processes	GO:0051961	negative regulation of nervous system development	-3.24085	-0.46452	4099,6663,8482,84504	MAG,SOX10,SEMA7A,NKX6-2	4/155
1_Member	GO Biological Processes	GO:0010721	negative regulation of cell development	-3.15031	-0.385561	4099,6522,6663,8482,84504	MAG,SLC4A2,SOX10,SEMA7A,NKX6-2	5/288
1_Member	GO Biological Processes	GO:0010720	positive regulation of cell development	-3.07565	-0.322186	745,4099,6663,8482,57165,84504	MYRF,MAG,SOX10,SEMA7A,GJC2,NKX6-2	6/452
1_Member	GO Biological Processes	GO:0045685	regulation of glial cell differentiation	-3.01391	-0.271441	745,4099,84504	MYRF,MAG,NKX6-2	3/79
1_Member	GO Biological Processes	GO:0031644	regulation of nervous system process	-2.5048	0	745,4099,6663	MYRF,MAG,SOX10	3/119
1_Member	GO Biological Processes	GO:0045596	negative regulation of cell differentiation	-2.04022	0	4099,4303,6522,6663,8482,84504	MAG,FOXO4,SLC4A2,SOX10,SEMA7A,NKX6-2	6/734
2_Summary	GO Biological Processes	GO:0048667	cell morphogenesis involved in neuron differentiation	-4.91646	-1.77605	6277,6900,8482,9499,59352,64072,219699,286262,20,4099,5339	S100A6,CNTN2,SEMA7A,MYOT,LGR6,CDH23,UNC5B,TPRN,ABCA2,MAG,PLEC	11/-
2_Member	GO Biological Processes	GO:0048667	cell morphogenesis involved in neuron differentiation	-4.91646	-1.77605	6277,6900,8482,9499,59352,64072,219699,286262	S100A6,CNTN2,SEMA7A,MYOT,LGR6,CDH23,UNC5B,TPRN	8/440
2_Member	GO Biological Processes	GO:0032989	cellular anatomical entity morphogenesis	-4.78009	-1.66601	20,4099,5339,6277,6900,8482,9499,59352,219699	ABCA2,MAG,PLEC,S100A6,CNTN2,SEMA7A,MYOT,LGR6,UNC5B	9/605
2_Member	GO Biological Processes	GO:0000902	cell morphogenesis	-4.38374	-1.31796	5339,6277,6900,8482,9499,59352,64072,219699,286262	PLEC,S100A6,CNTN2,SEMA7A,MYOT,LGR6,CDH23,UNC5B,TPRN	9/680
2_Member	GO Biological Processes	GO:0031175	neuron projection development	-4.32993	-1.30762	4099,6277,6900,8482,9499,59352,64072,219699,286262	MAG,S100A6,CNTN2,SEMA7A,MYOT,LGR6,CDH23,UNC5B,TPRN	9/691
2_Member	GO Biological Processes	GO:0061564	axon development	-4.11386	-1.14954	4099,6277,6900,8482,9499,59352,219699	MAG,S100A6,CNTN2,SEMA7A,MYOT,LGR6,UNC5B	7/421
2_Member	GO Biological Processes	GO:0007411	axon guidance	-3.63903	-0.771617	6900,8482,9499,59352,219699	CNTN2,SEMA7A,MYOT,LGR6,UNC5B	5/225
2_Member	GO Biological Processes	GO:0097485	neuron projection guidance	-3.63903	-0.771617	6900,8482,9499,59352,219699	CNTN2,SEMA7A,MYOT,LGR6,UNC5B	5/225
2_Member	GO Biological Processes	GO:0007409	axonogenesis	-3.55751	-0.704344	6277,6900,8482,9499,59352,219699	S100A6,CNTN2,SEMA7A,MYOT,LGR6,UNC5B	6/366
2_Member	GO Biological Processes	GO:0048812	neuron projection morphogenesis	-2.92302	-0.191276	6277,6900,8482,9499,59352,219699	S100A6,CNTN2,SEMA7A,MYOT,LGR6,UNC5B	6/484
2_Member	GO Biological Processes	GO:0120039	plasma membrane bounded cell projection morphogenesis	-2.90025	-0.178972	6277,6900,8482,9499,59352,219699	S100A6,CNTN2,SEMA7A,MYOT,LGR6,UNC5B	6/489
2_Member	GO Biological Processes	GO:0048858	cell projection morphogenesis	-2.87776	-0.166697	6277,6900,8482,9499,59352,219699	S100A6,CNTN2,SEMA7A,MYOT,LGR6,UNC5B	6/494
3_Summary	GO Biological Processes	GO:0098742	cell-cell adhesion via plasma-membrane adhesion molecules	-4.35835	-1.31485	4099,6900,9499,64072,94030,286204,11135,2705,5339	MAG,CNTN2,MYOT,CDH23,LRRC4B,CRB2,CDC42EP1,GJB1,PLEC	9/-
3_Member	GO Biological Processes	GO:0098742	cell-cell adhesion via plasma-membrane adhesion molecules	-4.35835	-1.31485	4099,6900,9499,64072,94030,286204	MAG,CNTN2,MYOT,CDH23,LRRC4B,CRB2	6/261
3_Member	GO Biological Processes	GO:0098609	cell-cell adhesion	-3.44734	-0.607963	4099,6900,9499,11135,64072,94030,286204	MAG,CNTN2,MYOT,CDC42EP1,CDH23,LRRC4B,CRB2	7/541
3_Member	KEGG Pathway	hsa04514	Cell adhesion molecules	-2.16215	0	4099,6900,94030	MAG,CNTN2,LRRC4B	3/158
3_Member	GO Biological Processes	GO:0007156	homophilic cell adhesion via plasma membrane adhesion molecules	-2.0963	0	6900,9499,64072	CNTN2,MYOT,CDH23	3/167
3_Member	GO Biological Processes	GO:0034330	cell junction organization	-2.00621	0	2705,5339,6900,9499,94030	GJB1,PLEC,CNTN2,MYOT,LRRC4B	5/533
4_Summary	GO Biological Processes	GO:0034311	diol metabolic process	-4.22274	-1.23994	20,5860,8612,53947,3991	ABCA2,QDPR,PLPP2,A4GALT,LIPE	5/-
4_Member	GO Biological Processes	GO:0034311	diol metabolic process	-4.22274	-1.23994	20,5860,8612	ABCA2,QDPR,PLPP2	3/31
4_Member	GO Biological Processes	GO:0019751	polyol metabolic process	-2.7961	-0.114326	20,5860,8612	ABCA2,QDPR,PLPP2	3/94
4_Member	GO Biological Processes	GO:0030148	sphingolipid biosynthetic process	-2.6706	-0.033639	20,8612,53947	ABCA2,PLPP2,A4GALT	3/104
4_Member	GO Biological Processes	GO:0046467	membrane lipid biosynthetic process	-2.28169	0	20,8612,53947	ABCA2,PLPP2,A4GALT	3/143
4_Member	GO Biological Processes	GO:0006665	sphingolipid metabolic process	-2.16973	0	20,8612,53947	ABCA2,PLPP2,A4GALT	3/157
4_Member	GO Biological Processes	GO:0006066	alcohol metabolic process	-2.07604	0	20,3991,5860,8612	ABCA2,LIPE,QDPR,PLPP2	4/326
5_Summary	GO Biological Processes	GO:0015701	bicarbonate transport	-4.06261	-1.11602	6522,83959,115019,20,563,5046,6536,6539,3765	SLC4A2,SLC4A11,SLC26A9,ABCA2,AZGP1,PCSK6,SLC6A9,SLC6A12,KCNJ9	9/-
5_Member	GO Biological Processes	GO:0015701	bicarbonate transport	-4.06261	-1.11602	6522,83959,115019	SLC4A2,SLC4A11,SLC26A9	3/35
5_Member	GO Biological Processes	GO:0019755	one-carbon compound transport	-3.34212	-0.529069	6522,83959,115019	SLC4A2,SLC4A11,SLC26A9	3/61
5_Member	Reactome Gene Sets	R-HSA-382551	Transport of small molecules	-2.70055	-0.0499543	20,563,5046,6522,6536,6539,115019	ABCA2,AZGP1,PCSK6,SLC4A2,SLC6A9,SLC6A12,SLC26A9	7/727
5_Member	Reactome Gene Sets	R-HSA-425393	Transport of inorganic cations/anions and amino acids/oligopeptides	-2.62398	-0.00372921	6522,6539,115019	SLC4A2,SLC6A12,SLC26A9	3/108
5_Member	GO Biological Processes	GO:0015711	organic anion transport	-2.54285	0	6522,6536,6539,83959,115019	SLC4A2,SLC6A9,SLC6A12,SLC4A11,SLC26A9	5/396
5_Member	Reactome Gene Sets	R-HSA-425407	SLC-mediated transmembrane transport	-2.49821	0	6522,6536,6539,115019	SLC4A2,SLC6A9,SLC6A12,SLC26A9	4/247
5_Member	GO Biological Processes	GO:0098661	inorganic anion transmembrane transport	-2.38768	0	6522,83959,115019	SLC4A2,SLC4A11,SLC26A9	3/131
5_Member	GO Biological Processes	GO:0035725	sodium ion transmembrane transport	-2.35121	0	6536,6539,83959	SLC6A9,SLC6A12,SLC4A11	3/135
5_Member	GO Biological Processes	GO:0006820	monoatomic anion transport	-2.16973	0	6522,83959,115019	SLC4A2,SLC4A11,SLC26A9	3/157
5_Member	GO Biological Processes	GO:0015698	inorganic anion transport	-2.15463	0	6522,83959,115019	SLC4A2,SLC4A11,SLC26A9	3/159
5_Member	GO Biological Processes	GO:0098660	inorganic ion transmembrane transport	-2.06784	0	3765,6522,6536,6539,83959,115019	KCNJ9,SLC4A2,SLC6A9,SLC6A12,SLC4A11,SLC26A9	6/724
5_Member	GO Biological Processes	GO:0006814	sodium ion transport	-2.00133	0	6536,6539,83959	SLC6A9,SLC6A12,SLC4A11	3/181
6_Summary	GO Biological Processes	GO:0001667	ameboidal-type cell migration	-3.91776	-0.988208	5339,6663,8482,54443,286204,1113,6275,59352,1028	PLEC,SOX10,SEMA7A,ANLN,CRB2,CHGA,S100A4,LGR6,CDKN1C	9/-
6_Member	GO Biological Processes	GO:0001667	ameboidal-type cell migration	-3.91776	-0.988208	5339,6663,8482,54443,286204	PLEC,SOX10,SEMA7A,ANLN,CRB2	5/196
6_Member	GO Biological Processes	GO:0006935	chemotaxis	-2.80778	-0.114326	1113,5339,6275,8482,59352	CHGA,PLEC,S100A4,SEMA7A,LGR6	5/344
6_Member	GO Biological Processes	GO:0042330	taxis	-2.79675	-0.114326	1113,5339,6275,8482,59352	CHGA,PLEC,S100A4,SEMA7A,LGR6	5/346
6_Member	GO Biological Processes	GO:0040011	locomotion	-2.69551	-0.0499543	1113,5339,6275,8482,59352	CHGA,PLEC,S100A4,SEMA7A,LGR6	5/365
6_Member	GO Biological Processes	GO:0040007	growth	-2.42526	0	1028,5339,6663,8482,59352	CDKN1C,PLEC,SOX10,SEMA7A,LGR6	5/422
6_Member	GO Biological Processes	GO:0048589	developmental growth	-2.42526	0	1028,5339,6663,8482,59352	CDKN1C,PLEC,SOX10,SEMA7A,LGR6	5/422
6_Member	GO Biological Processes	GO:0048762	mesenchymal cell differentiation	-2.04775	0	6275,6663,8482	S100A4,SOX10,SEMA7A	3/174
7_Summary	GO Biological Processes	GO:0007009	plasma membrane organization	-3.29439	-0.506164	745,5104,5339,53947	MYRF,SERPINA5,PLEC,A4GALT	4/-
7_Member	GO Biological Processes	GO:0007009	plasma membrane organization	-3.29439	-0.506164	745,5104,5339,53947	MYRF,SERPINA5,PLEC,A4GALT	4/150
8_Summary	GO Biological Processes	GO:1901990	regulation of mitotic cell cycle phase transition	-2.74801	-0.0755812	1028,3306,4303,54443,57165,7461,64151	CDKN1C,HSPA2,FOXO4,ANLN,GJC2,CLIP2,NCAPG	7/-
8_Member	GO Biological Processes	GO:1901990	regulation of mitotic cell cycle phase transition	-2.74801	-0.0755812	1028,3306,4303,54443,57165	CDKN1C,HSPA2,FOXO4,ANLN,GJC2	5/355
8_Member	WikiPathways	WP4932	7q11 23 copy number variation syndrome	-2.63546	-0.00693447	1028,3306,7461	CDKN1C,HSPA2,CLIP2	3/107
8_Member	GO Biological Processes	GO:1901987	regulation of cell cycle phase transition	-2.28389	0	1028,3306,4303,54443,57165	CDKN1C,HSPA2,FOXO4,ANLN,GJC2	5/456
8_Member	GO Biological Processes	GO:0007346	regulation of mitotic cell cycle	-2.04611	0	1028,3306,4303,54443,57165	CDKN1C,HSPA2,FOXO4,ANLN,GJC2	5/521
8_Member	GO Biological Processes	GO:0010564	regulation of cell cycle process	-2.00504	0	1028,3306,4303,54443,57165,64151	CDKN1C,HSPA2,FOXO4,ANLN,GJC2,NCAPG	6/747
9_Summary	GO Biological Processes	GO:0051129	negative regulation of cellular component organization	-2.70392	-0.0499543	20,666,3306,4099,8291,8482,58526,5339,219699	ABCA2,BOK,HSPA2,MAG,DYSF,SEMA7A,MID1IP1,PLEC,UNC5B	9/-
9_Member	GO Biological Processes	GO:0051129	negative regulation of cellular component organization	-2.70392	-0.0499543	20,666,3306,4099,8291,8482,58526	ABCA2,BOK,HSPA2,MAG,DYSF,SEMA7A,MID1IP1	7/726
9_Member	GO Biological Processes	GO:0010927	cellular component assembly involved in morphogenesis	-2.46439	0	20,4099,5339	ABCA2,MAG,PLEC	3/123
9_Member	GO Biological Processes	GO:0043524	negative regulation of neuron apoptotic process	-2.13238	0	666,4099,219699	BOK,MAG,UNC5B	3/162
10_Summary	GO Biological Processes	GO:0008285	negative regulation of cell population proliferation	-2.51482	0	563,1028,4303,6522,6663,26232,84913	AZGP1,CDKN1C,FOXO4,SLC4A2,SOX10,FBXO2,ATOH8	7/-
10_Member	GO Biological Processes	GO:0008285	negative regulation of cell population proliferation	-2.51482	0	563,1028,4303,6522,6663,26232,84913	AZGP1,CDKN1C,FOXO4,SLC4A2,SOX10,FBXO2,ATOH8	7/785
10_Member	GO Biological Processes	GO:0055123	digestive system development	-2.28169	0	1028,6522,6663	CDKN1C,SLC4A2,SOX10	3/143
11_Summary	GO Biological Processes	GO:0048598	embryonic morphogenesis	-2.51057	0	1028,64072,84913,140467,286204,286262,2118	CDKN1C,CDH23,ATOH8,ZNF358,CRB2,TPRN,ETV4	7/-
11_Member	GO Biological Processes	GO:0048598	embryonic morphogenesis	-2.51057	0	1028,64072,84913,140467,286204,286262	CDKN1C,CDH23,ATOH8,ZNF358,CRB2,TPRN	6/585
11_Member	GO Biological Processes	GO:0030856	regulation of epithelial cell differentiation	-2.06139	0	1028,2118,84913	CDKN1C,ETV4,ATOH8	3/172
12_Summary	GO Biological Processes	GO:0009100	glycoprotein metabolic process	-2.04004	0	5046,11226,26232,53947	PCSK6,GALNT6,FBXO2,A4GALT	4/-
12_Member	GO Biological Processes	GO:0009100	glycoprotein metabolic process	-2.04004	0	5046,11226,26232,53947	PCSK6,GALNT6,FBXO2,A4GALT	4/334

## Sheet: DLBDvsTLBD_down
GroupID	Category	Term	Description	LogP	Log(q-value)	Genes	Symbols	InTerm_InList
1_Summary	GO Biological Processes	GO:0007288	sperm axoneme assembly	-4.89747	-0.924119	79846,79925,80217,29887,89876,91147,10388	CFAP69,SPEF2,CFAP43,SNX10,CFAP91,TMEM67,SYCP2	7/-
1_Member	GO Biological Processes	GO:0007288	sperm axoneme assembly	-4.89747	-0.924119	79846,79925,80217	CFAP69,SPEF2,CFAP43	3/28
1_Member	GO Biological Processes	GO:0060271	cilium assembly	-4.80022	-0.924119	29887,79846,79925,80217,89876,91147	SNX10,CFAP69,SPEF2,CFAP43,CFAP91,TMEM67	6/333
1_Member	GO Biological Processes	GO:0035082	axoneme assembly	-4.74506	-0.924119	79846,79925,80217,89876	CFAP69,SPEF2,CFAP43,CFAP91	4/96
1_Member	GO Biological Processes	GO:0044782	cilium organization	-4.56968	-0.924119	29887,79846,79925,80217,89876,91147	SNX10,CFAP69,SPEF2,CFAP43,CFAP91,TMEM67	6/366
1_Member	GO Biological Processes	GO:0120316	sperm flagellum assembly	-4.32888	-0.795582	79846,79925,80217	CFAP69,SPEF2,CFAP43	3/43
1_Member	GO Biological Processes	GO:0001578	microtubule bundle formation	-4.29501	-0.795582	79846,79925,80217,89876	CFAP69,SPEF2,CFAP43,CFAP91	4/125
1_Member	GO Biological Processes	GO:0120031	plasma membrane bounded cell projection assembly	-4.19211	-0.750672	29887,79846,79925,80217,89876,91147	SNX10,CFAP69,SPEF2,CFAP43,CFAP91,TMEM67	6/428
1_Member	GO Biological Processes	GO:0030031	cell projection assembly	-4.12057	-0.730283	29887,79846,79925,80217,89876,91147	SNX10,CFAP69,SPEF2,CFAP43,CFAP91,TMEM67	6/441
1_Member	GO Biological Processes	GO:0044458	motile cilium assembly	-3.73259	-0.388062	79846,79925,80217	CFAP69,SPEF2,CFAP43	3/68
1_Member	GO Biological Processes	GO:0003341	cilium movement	-3.6834	-0.380263	79846,79925,80217,89876	CFAP69,SPEF2,CFAP43,CFAP91	4/180
1_Member	GO Biological Processes	GO:0030317	flagellated sperm motility	-3.02023	0	79846,79925,80217	CFAP69,SPEF2,CFAP43	3/119
1_Member	GO Biological Processes	GO:0097722	sperm motility	-3.02023	0	79846,79925,80217	CFAP69,SPEF2,CFAP43	3/119
1_Member	GO Biological Processes	GO:0060294	cilium movement involved in cell motility	-2.8441	0	79846,79925,80217	CFAP69,SPEF2,CFAP43	3/137
1_Member	GO Biological Processes	GO:0001539	cilium or flagellum-dependent cell motility	-2.79952	0	79846,79925,80217	CFAP69,SPEF2,CFAP43	3/142
1_Member	GO Biological Processes	GO:0060285	cilium-dependent cell motility	-2.79952	0	79846,79925,80217	CFAP69,SPEF2,CFAP43	3/142
1_Member	GO Biological Processes	GO:0007018	microtubule-based movement	-2.44404	0	79846,79925,80217,89876	CFAP69,SPEF2,CFAP43,CFAP91	4/389
1_Member	GO Biological Processes	GO:0048232	male gamete generation	-2.42091	0	10388,79846,79925,80217,89876	SYCP2,CFAP69,SPEF2,CFAP43,CFAP91	5/645
1_Member	GO Biological Processes	GO:0007286	spermatid development	-2.34918	0	79846,79925,80217	CFAP69,SPEF2,CFAP43	3/205
1_Member	GO Biological Processes	GO:0048515	spermatid differentiation	-2.30298	0	79846,79925,80217	CFAP69,SPEF2,CFAP43	3/213
1_Member	GO Biological Processes	GO:0022412	cellular process involved in reproduction in multicellular organism	-2.18149	0	10388,79846,79925,80217	SYCP2,CFAP69,SPEF2,CFAP43	4/462
1_Member	GO Biological Processes	GO:0032886	regulation of microtubule-based process	-2.07418	0	79846,80217,91147	CFAP69,CFAP43,TMEM67	3/258
2_Summary	GO Biological Processes	GO:0010817	regulation of hormone levels	-4.61217	-0.924119	116,1734,5028,7432,9227,10170,53919	ADCYAP1,DIO2,P2RY1,VIP,LRAT,DHRS9,SLCO1C1	7/-
2_Member	GO Biological Processes	GO:0010817	regulation of hormone levels	-4.61217	-0.924119	116,1734,5028,7432,9227,10170,53919	ADCYAP1,DIO2,P2RY1,VIP,LRAT,DHRS9,SLCO1C1	7/539
2_Member	GO Biological Processes	GO:0042445	hormone metabolic process	-2.34918	0	1734,9227,10170	DIO2,LRAT,DHRS9	3/205
3_Summary	GO Biological Processes	GO:2000241	regulation of reproductive process	-3.41339	-0.157095	5028,7432,10388,79846,116,53919,7273	P2RY1,VIP,SYCP2,CFAP69,ADCYAP1,SLCO1C1,TTN	7/-
3_Member	GO Biological Processes	GO:2000241	regulation of reproductive process	-3.41339	-0.157095	5028,7432,10388,79846	P2RY1,VIP,SYCP2,CFAP69	4/212
3_Member	GO Biological Processes	GO:2000243	positive regulation of reproductive process	-3.38768	-0.157095	5028,7432,79846	P2RY1,VIP,CFAP69	3/89
3_Member	GO Biological Processes	GO:0009914	hormone transport	-3.20221	-0.00380939	116,7432,53919	ADCYAP1,VIP,SLCO1C1	3/103
3_Member	GO Biological Processes	GO:1903532	positive regulation of secretion by cell	-2.90584	0	116,5028,7273,7432	ADCYAP1,P2RY1,TTN,VIP	4/290
3_Member	GO Biological Processes	GO:0051047	positive regulation of secretion	-2.78946	0	116,5028,7273,7432	ADCYAP1,P2RY1,TTN,VIP	4/312
3_Member	GO Biological Processes	GO:0007188	adenylate cyclase-modulating G protein-coupled receptor signaling pathway	-2.2108	0	116,5028,7432	ADCYAP1,P2RY1,VIP	3/230
4_Summary	GO Biological Processes	GO:0009566	fertilization	-2.41601	0	10388,164684,203102	SYCP2,WBP2NL,ADAM32	3/-
4_Member	GO Biological Processes	GO:0009566	fertilization	-2.41601	0	10388,164684,203102	SYCP2,WBP2NL,ADAM32	3/194
5_Summary	Reactome Gene Sets	R-HSA-76002	Platelet activation, signaling and aggregation	-2.05152	0	5028,7273,29106	P2RY1,TTN,SCG3	3/-
5_Member	Reactome Gene Sets	R-HSA-76002	Platelet activation, signaling and aggregation	-2.05152	0	5028,7273,29106	P2RY1,TTN,SCG3	3/263

## Sheet: LBDvsAD_up
GroupID	Category	Term	Description	LogP	Log(q-value)	Genes	Symbols	InTerm_InList
1_Summary	GO Biological Processes	GO:0099536	synaptic signaling	-19.7465	-15.402	1006,1129,1131,1139,1821,1960,2257,2555,2557,2561,2566,2903,2915,2982,3274,3350,3354,3356,3358,3360,3556,3786,3798,5100,5581,6197,6386,6616,7143,7162,8001,8411,8867,9177,9228,9229,9495,9607,22871,22987,23236,23504,57084,93664,120892,3739,3742,4843,5067,6323,6332,6999,23426,26047,51166,160428	CDH8,CHRM2,CHRM3,CHRNA7,DRP2,EGR3,FGF12,GABRA2,GABRA4,GABRB2,GABRG2,GRIN2A,GRM5,GUCY1A1,HRH2,HTR1A,HTR1E,HTR2A,HTR2C,HTR4,IL1RAP,KCNQ3,KIF5A,PCDH8,PRKCE,RPS6KA3,SDCBP,SNAP25,TNR,TPBG,GLRA3,EEA1,SYNJ1,HTR3B,DLGAP2,DLGAP1,AKAP5,CARTPT,NLGN1,SV2C,PLCB1,RIMBP2,SLC17A6,CADPS2,LRRK2,KCNA4,KCNA6,NOS2,CNTN3,SCN1A,SCN7A,TDO2,GRIP1,CNTNAP2,AADAT,ALDH1L2	56/-
1_Member	GO Biological Processes	GO:0099536	synaptic signaling	-19.7465	-15.402	1006,1129,1131,1139,1821,1960,2257,2555,2557,2561,2566,2903,2915,2982,3274,3350,3354,3356,3358,3360,3556,3786,3798,5100,5581,6197,6386,6616,7143,7162,8001,8411,8867,9177,9228,9229,9495,9607,22871,22987,23236,23504,57084,93664,120892	CDH8,CHRM2,CHRM3,CHRNA7,DRP2,EGR3,FGF12,GABRA2,GABRA4,GABRB2,GABRG2,GRIN2A,GRM5,GUCY1A1,HRH2,HTR1A,HTR1E,HTR2A,HTR2C,HTR4,IL1RAP,KCNQ3,KIF5A,PCDH8,PRKCE,RPS6KA3,SDCBP,SNAP25,TNR,TPBG,GLRA3,EEA1,SYNJ1,HTR3B,DLGAP2,DLGAP1,AKAP5,CARTPT,NLGN1,SV2C,PLCB1,RIMBP2,SLC17A6,CADPS2,LRRK2	45/460
1_Member	GO Biological Processes	GO:0099537	trans-synaptic signaling	-19.2094	-15.1659	1006,1129,1131,1139,1960,2257,2555,2557,2561,2566,2903,2915,2982,3274,3350,3354,3356,3358,3360,3556,3786,3798,5100,5581,6197,6386,6616,7143,7162,8001,8411,8867,9177,9228,9229,9495,9607,22871,22987,23504,57084,93664,120892	CDH8,CHRM2,CHRM3,CHRNA7,EGR3,FGF12,GABRA2,GABRA4,GABRB2,GABRG2,GRIN2A,GRM5,GUCY1A1,HRH2,HTR1A,HTR1E,HTR2A,HTR2C,HTR4,IL1RAP,KCNQ3,KIF5A,PCDH8,PRKCE,RPS6KA3,SDCBP,SNAP25,TNR,TPBG,GLRA3,EEA1,SYNJ1,HTR3B,DLGAP2,DLGAP1,AKAP5,CARTPT,NLGN1,SV2C,RIMBP2,SLC17A6,CADPS2,LRRK2	43/431
1_Member	GO Biological Processes	GO:0007268	chemical synaptic transmission	-18.2165	-14.474	1006,1129,1131,1139,1960,2257,2555,2557,2561,2566,2903,2915,3274,3350,3354,3356,3358,3360,3786,3798,5100,5581,6197,6386,6616,7143,7162,8001,8411,8867,9177,9228,9229,9495,9607,22871,22987,23504,57084,93664,120892	CDH8,CHRM2,CHRM3,CHRNA7,EGR3,FGF12,GABRA2,GABRA4,GABRB2,GABRG2,GRIN2A,GRM5,HRH2,HTR1A,HTR1E,HTR2A,HTR2C,HTR4,KCNQ3,KIF5A,PCDH8,PRKCE,RPS6KA3,SDCBP,SNAP25,TNR,TPBG,GLRA3,EEA1,SYNJ1,HTR3B,DLGAP2,DLGAP1,AKAP5,CARTPT,NLGN1,SV2C,RIMBP2,SLC17A6,CADPS2,LRRK2	41/414
1_Member	GO Biological Processes	GO:0098916	anterograde trans-synaptic signaling	-18.2165	-14.474	1006,1129,1131,1139,1960,2257,2555,2557,2561,2566,2903,2915,3274,3350,3354,3356,3358,3360,3786,3798,5100,5581,6197,6386,6616,7143,7162,8001,8411,8867,9177,9228,9229,9495,9607,22871,22987,23504,57084,93664,120892	CDH8,CHRM2,CHRM3,CHRNA7,EGR3,FGF12,GABRA2,GABRA4,GABRB2,GABRG2,GRIN2A,GRM5,HRH2,HTR1A,HTR1E,HTR2A,HTR2C,HTR4,KCNQ3,KIF5A,PCDH8,PRKCE,RPS6KA3,SDCBP,SNAP25,TNR,TPBG,GLRA3,EEA1,SYNJ1,HTR3B,DLGAP2,DLGAP1,AKAP5,CARTPT,NLGN1,SV2C,RIMBP2,SLC17A6,CADPS2,LRRK2	41/414
1_Member	WikiPathways	WP5420	ADHD and Autism ASD linked metabolic pathways and SNP	-10.9337	-7.76525	2555,2557,2561,2566,2903,2915,3354,3356,3360,3739,3742,4843,5067,6323,6332,6616,6999,9177,9228,9229,22871,23426,26047,51166,57084,160428	GABRA2,GABRA4,GABRB2,GABRG2,GRIN2A,GRM5,HTR1E,HTR2A,HTR4,KCNA4,KCNA6,NOS2,CNTN3,SCN1A,SCN7A,SNAP25,TDO2,HTR3B,DLGAP2,DLGAP1,NLGN1,GRIP1,CNTNAP2,AADAT,SLC17A6,ALDH1L2	26/285
2_Summary	Reactome Gene Sets	R-HSA-112316	Neuronal System	-15.9526	-12.3071	781,1139,2555,2557,2561,2566,2903,2915,3556,3739,3742,3747,3776,3786,3787,3788,5924,6197,6616,8001,8499,9177,9229,9312,9495,10060,10381,22843,22871,23136,23236,23426,26045,27012,27133,56479,81539,348980,153,2257,2258,2730,5774,5999,6323,6332,6869,7224,9472,23316,23530,81832,120892,401190,1973,9743,8411	CACNA2D1,CHRNA7,GABRA2,GABRA4,GABRB2,GABRG2,GRIN2A,GRM5,IL1RAP,KCNA4,KCNA6,KCNC2,KCNK2,KCNQ3,KCNS1,KCNS2,RASGRF2,RPS6KA3,SNAP25,GLRA3,PPFIA2,HTR3B,DLGAP1,KCNB2,AKAP5,ABCC9,TUBB3,PPM1E,NLGN1,EPB41L3,PLCB1,GRIP1,LRRTM2,KCNV1,KCNH5,KCNQ5,SLC38A1,HCN1,ADRB1,FGF12,FGF13,GCLM,PTPN3,RGS4,SCN1A,SCN7A,TACR1,TRPC5,AKAP6,CUX2,NNT,NETO1,LRRK2,RGS7BP,EIF4A1,ARHGAP32,EEA1	57/-
2_Member	Reactome Gene Sets	R-HSA-112316	Neuronal System	-15.9526	-12.3071	781,1139,2555,2557,2561,2566,2903,2915,3556,3739,3742,3747,3776,3786,3787,3788,5924,6197,6616,8001,8499,9177,9229,9312,9495,10060,10381,22843,22871,23136,23236,23426,26045,27012,27133,56479,81539,348980	CACNA2D1,CHRNA7,GABRA2,GABRA4,GABRB2,GABRG2,GRIN2A,GRM5,IL1RAP,KCNA4,KCNA6,KCNC2,KCNK2,KCNQ3,KCNS1,KCNS2,RASGRF2,RPS6KA3,SNAP25,GLRA3,PPFIA2,HTR3B,DLGAP1,KCNB2,AKAP5,ABCC9,TUBB3,PPM1E,NLGN1,EPB41L3,PLCB1,GRIP1,LRRTM2,KCNV1,KCNH5,KCNQ5,SLC38A1,HCN1	38/410
2_Member	GO Biological Processes	GO:0042391	regulation of membrane potential	-12.5768	-9.2323	153,781,1139,2257,2258,2555,2557,2561,2566,2730,2903,2915,3739,3747,3776,3786,5774,5999,6323,6332,6869,7224,8001,9177,9472,10060,22871,23316,23530,27133,56479,81832,120892,348980,401190	ADRB1,CACNA2D1,CHRNA7,FGF12,FGF13,GABRA2,GABRA4,GABRB2,GABRG2,GCLM,GRIN2A,GRM5,KCNA4,KCNC2,KCNK2,KCNQ3,PTPN3,RGS4,SCN1A,SCN7A,TACR1,TRPC5,GLRA3,HTR3B,AKAP6,ABCC9,NLGN1,CUX2,NNT,KCNH5,KCNQ5,NETO1,LRRK2,HCN1,RGS7BP	35/446
2_Member	GO Biological Processes	GO:0060078	regulation of postsynaptic membrane potential	-7.23174	-4.62757	153,1139,2555,2557,2561,2566,2903,2915,8001,9177,120892,348980,401190	ADRB1,CHRNA7,GABRA2,GABRA4,GABRB2,GABRG2,GRIN2A,GRM5,GLRA3,HTR3B,LRRK2,HCN1,RGS7BP	13/107
2_Member	Reactome Gene Sets	R-HSA-112315	Transmission across Chemical Synapses	-6.36704	-3.88583	781,1139,2555,2557,2561,2566,2903,5924,6197,6616,8001,8499,9177,9495,10381,22843,23236,23426,81539	CACNA2D1,CHRNA7,GABRA2,GABRA4,GABRB2,GABRG2,GRIN2A,RASGRF2,RPS6KA3,SNAP25,GLRA3,PPFIA2,HTR3B,AKAP5,TUBB3,PPM1E,PLCB1,GRIP1,SLC38A1	19/270
2_Member	Reactome Gene Sets	R-HSA-112314	Neurotransmitter receptors and postsynaptic signal transmission	-5.36201	-2.99061	1139,2555,2557,2561,2566,2903,5924,6197,8001,9177,9495,10381,22843,23236,23426	CHRNA7,GABRA2,GABRA4,GABRB2,GABRG2,GRIN2A,RASGRF2,RPS6KA3,GLRA3,HTR3B,AKAP5,TUBB3,PPM1E,PLCB1,GRIP1	15/205
2_Member	WikiPathways	WP4549	Fragile X syndrome	-4.18095	-2.04861	1973,2561,2566,2903,2915,9495,9743,23236,23426,348980	EIF4A1,GABRB2,GABRG2,GRIN2A,GRM5,AKAP5,ARHGAP32,PLCB1,GRIP1,HCN1	10/122
2_Member	GO Biological Processes	GO:0099565	chemical synaptic transmission, postsynaptic	-2.69488	-1.0178	1139,2903,8001,8411,9177,120892	CHRNA7,GRIN2A,GLRA3,EEA1,HTR3B,LRRK2	6/74
2_Member	GO Biological Processes	GO:0060079	excitatory postsynaptic potential	-2.14487	-0.663662	1139,2903,8001,9177,120892	CHRNA7,GRIN2A,GLRA3,HTR3B,LRRK2	5/68
3_Summary	GO Biological Processes	GO:0000902	cell morphogenesis	-14.6208	-11.0545	1006,1007,1010,1139,1496,1630,2016,2044,2290,3798,4233,4744,5357,5800,5925,6616,7042,7143,7162,8829,8936,9201,10381,10486,10631,10678,10752,22854,22871,22911,22943,23136,23768,25932,26047,54437,59277,80031,91584,120892,133418,137970,151354,151449,170961,221692,654429,4168,79805,127933,4703,7139,5290,5295,7224,23365,57689,1285,1290,1821,3786,6197,6323,6332,6386,9495,10048,10097	CDH8,CDH9,CDH12,CHRNA7,CTNNA2,DCC,EMX1,EPHA5,FOXG1,KIF5A,MET,NEFH,PLS1,PTPRO,RB1,SNAP25,TGFB2,TNR,TPBG,NRP1,WASF1,DCLK1,TUBB3,CAP2,POSTN,B3GNT2,CHL1,NTNG1,NLGN1,WDR47,DKK1,EPB41L3,FLRT2,CLIC4,CNTNAP2,SEMA5B,NTN4,SEMA6D,PLXNA4,LRRK2,EMB,UNC5D,LRATD1,GDF7,ANKRD24,PHACTR1,LRTM2,MCF2,VASH2,UHMK1,NEB,TNNT2,PIK3CA,PIK3R1,TRPC5,ARHGEF12,LRRC4C,COL4A3,COL5A2,DRP2,KCNQ3,RPS6KA3,SCN1A,SCN7A,SDCBP,AKAP5,RAN…	68/-
3_Member	GO Biological Processes	GO:0000902	cell morphogenesis	-14.6208	-11.0545	1006,1007,1010,1139,1496,1630,2016,2044,2290,3798,4233,4744,5357,5800,5925,6616,7042,7143,7162,8829,8936,9201,10381,10486,10631,10678,10752,22854,22871,22911,22943,23136,23768,25932,26047,54437,59277,80031,91584,120892,133418,137970,151354,151449,170961,221692,654429	CDH8,CDH9,CDH12,CHRNA7,CTNNA2,DCC,EMX1,EPHA5,FOXG1,KIF5A,MET,NEFH,PLS1,PTPRO,RB1,SNAP25,TGFB2,TNR,TPBG,NRP1,WASF1,DCLK1,TUBB3,CAP2,POSTN,B3GNT2,CHL1,NTNG1,NLGN1,WDR47,DKK1,EPB41L3,FLRT2,CLIC4,CNTNAP2,SEMA5B,NTN4,SEMA6D,PLXNA4,LRRK2,EMB,UNC5D,LRATD1,GDF7,ANKRD24,PHACTR1,LRTM2	47/680
3_Member	GO Biological Processes	GO:0048812	neuron projection morphogenesis	-11.5564	-8.29102	1139,1496,1630,2016,2044,2290,3798,4744,5800,6616,7143,7162,8829,8936,9201,10381,10631,10678,10752,22854,22871,22911,23136,23768,26047,54437,59277,80031,91584,120892,133418,137970,151449,221692,654429	CHRNA7,CTNNA2,DCC,EMX1,EPHA5,FOXG1,KIF5A,NEFH,PTPRO,SNAP25,TNR,TPBG,NRP1,WASF1,DCLK1,TUBB3,POSTN,B3GNT2,CHL1,NTNG1,NLGN1,WDR47,EPB41L3,FLRT2,CNTNAP2,SEMA5B,NTN4,SEMA6D,PLXNA4,LRRK2,EMB,UNC5D,GDF7,PHACTR1,LRTM2	35/484
3_Member	GO Biological Processes	GO:0120039	plasma membrane bounded cell projection morphogenesis	-11.43	-8.1994	1139,1496,1630,2016,2044,2290,3798,4744,5800,6616,7143,7162,8829,8936,9201,10381,10631,10678,10752,22854,22871,22911,23136,23768,26047,54437,59277,80031,91584,120892,133418,137970,151449,221692,654429	CHRNA7,CTNNA2,DCC,EMX1,EPHA5,FOXG1,KIF5A,NEFH,PTPRO,SNAP25,TNR,TPBG,NRP1,WASF1,DCLK1,TUBB3,POSTN,B3GNT2,CHL1,NTNG1,NLGN1,WDR47,EPB41L3,FLRT2,CNTNAP2,SEMA5B,NTN4,SEMA6D,PLXNA4,LRRK2,EMB,UNC5D,GDF7,PHACTR1,LRTM2	35/489
3_Member	GO Biological Processes	GO:0048858	cell projection morphogenesis	-11.3053	-8.10692	1139,1496,1630,2016,2044,2290,3798,4744,5800,6616,7143,7162,8829,8936,9201,10381,10631,10678,10752,22854,22871,22911,23136,23768,26047,54437,59277,80031,91584,120892,133418,137970,151449,221692,654429	CHRNA7,CTNNA2,DCC,EMX1,EPHA5,FOXG1,KIF5A,NEFH,PTPRO,SNAP25,TNR,TPBG,NRP1,WASF1,DCLK1,TUBB3,POSTN,B3GNT2,CHL1,NTNG1,NLGN1,WDR47,EPB41L3,FLRT2,CNTNAP2,SEMA5B,NTN4,SEMA6D,PLXNA4,LRRK2,EMB,UNC5D,GDF7,PHACTR1,LRTM2	35/494
3_Member	GO Biological Processes	GO:0031175	neuron projection development	-10.6928	-7.55238	1139,1496,1630,2016,2044,2290,3798,4168,4744,5357,5800,5925,6616,7143,7162,8829,8936,9201,10381,10631,10678,10752,22854,22871,22911,23136,23768,26047,54437,59277,79805,80031,91584,120892,127933,133418,137970,151449,170961,221692,654429	CHRNA7,CTNNA2,DCC,EMX1,EPHA5,FOXG1,KIF5A,MCF2,NEFH,PLS1,PTPRO,RB1,SNAP25,TNR,TPBG,NRP1,WASF1,DCLK1,TUBB3,POSTN,B3GNT2,CHL1,NTNG1,NLGN1,WDR47,EPB41L3,FLRT2,CNTNAP2,SEMA5B,NTN4,VASH2,SEMA6D,PLXNA4,LRRK2,UHMK1,EMB,UNC5D,GDF7,ANKRD24,PHACTR1,LRTM2	41/691
3_Member	GO Biological Processes	GO:0032989	cellular anatomical entity morphogenesis	-10.067	-6.97777	1139,1496,1630,2016,2044,2290,3798,4703,4744,5800,6616,7139,7143,7162,8829,8936,9201,10381,10631,10678,10752,22854,22871,22911,23136,23768,26047,54437,59277,80031,91584,120892,133418,137970,151449,221692,654429	CHRNA7,CTNNA2,DCC,EMX1,EPHA5,FOXG1,KIF5A,NEB,NEFH,PTPRO,SNAP25,TNNT2,TNR,TPBG,NRP1,WASF1,DCLK1,TUBB3,POSTN,B3GNT2,CHL1,NTNG1,NLGN1,WDR47,EPB41L3,FLRT2,CNTNAP2,SEMA5B,NTN4,SEMA6D,PLXNA4,LRRK2,EMB,UNC5D,GDF7,PHACTR1,LRTM2	37/605
3_Member	GO Biological Processes	GO:0048667	cell morphogenesis involved in neuron differentiation	-10.0158	-6.97231	1139,1496,1630,2044,2290,3798,4744,5357,5800,5925,6616,7143,7162,8829,9201,10381,10678,10752,22854,22911,23768,54437,59277,80031,91584,133418,137970,151449,170961,221692,654429	CHRNA7,CTNNA2,DCC,EPHA5,FOXG1,KIF5A,NEFH,PLS1,PTPRO,RB1,SNAP25,TNR,TPBG,NRP1,DCLK1,TUBB3,B3GNT2,CHL1,NTNG1,WDR47,FLRT2,SEMA5B,NTN4,SEMA6D,PLXNA4,EMB,UNC5D,GDF7,ANKRD24,PHACTR1,LRTM2	31/440
3_Member	GO Biological Processes	GO:0007409	axonogenesis	-7.92403	-5.15802	1496,1630,2044,2290,3798,4744,5800,6616,7143,8829,9201,10381,10678,10752,22854,22911,23768,54437,59277,80031,91584,133418,137970,151449,654429	CTNNA2,DCC,EPHA5,FOXG1,KIF5A,NEFH,PTPRO,SNAP25,TNR,NRP1,DCLK1,TUBB3,B3GNT2,CHL1,NTNG1,WDR47,FLRT2,SEMA5B,NTN4,SEMA6D,PLXNA4,EMB,UNC5D,GDF7,LRTM2	25/366
3_Member	GO Biological Processes	GO:0007411	axon guidance	-7.61051	-4.92874	1630,2044,2290,3798,5800,7143,8829,10381,10678,10752,23768,54437,59277,80031,91584,133418,137970,151449,654429	DCC,EPHA5,FOXG1,KIF5A,PTPRO,TNR,NRP1,TUBB3,B3GNT2,CHL1,FLRT2,SEMA5B,NTN4,SEMA6D,PLXNA4,EMB,UNC5D,GDF7,LRTM2	19/225
3_Member	GO Biological Processes	GO:0097485	neuron projection guidance	-7.61051	-4.92874	1630,2044,2290,3798,5800,7143,8829,10381,10678,10752,23768,54437,59277,80031,91584,133418,137970,151449,654429	DCC,EPHA5,FOXG1,KIF5A,PTPRO,TNR,NRP1,TUBB3,B3GNT2,CHL1,FLRT2,SEMA5B,NTN4,SEMA6D,PLXNA4,EMB,UNC5D,GDF7,LRTM2	19/225
3_Member	GO Biological Processes	GO:0061564	axon development	-7.32914	-4.71701	1496,1630,2044,2290,3798,4744,5800,6616,7143,8829,9201,10381,10678,10752,22854,22911,23768,54437,59277,79805,80031,91584,133418,137970,151449,654429	CTNNA2,DCC,EPHA5,FOXG1,KIF5A,NEFH,PTPRO,SNAP25,TNR,NRP1,DCLK1,TUBB3,B3GNT2,CHL1,NTNG1,WDR47,FLRT2,SEMA5B,NTN4,VASH2,SEMA6D,PLXNA4,EMB,UNC5D,GDF7,LRTM2	26/421
3_Member	KEGG Pathway	hsa04360	Axon guidance	-6.74648	-4.20129	1630,2044,4233,5290,5295,7224,8829,22854,23365,54437,57689,59277,80031,91584,137970,151449	DCC,EPHA5,MET,PIK3CA,PIK3R1,TRPC5,NRP1,NTNG1,ARHGEF12,SEMA5B,LRRC4C,NTN4,SEMA6D,PLXNA4,UNC5D,GDF7	16/182
3_Member	Reactome Gene Sets	R-HSA-9675108	Nervous system development	-4.77379	-2.50115	1285,1290,1630,1821,2044,3786,4233,5290,5295,6197,6323,6332,6386,7224,8829,9495,10048,10097,10381,10486,10752,23365,59277,80031,91584,137970	COL4A3,COL5A2,DCC,DRP2,EPHA5,KCNQ3,MET,PIK3CA,PIK3R1,RPS6KA3,SCN1A,SCN7A,SDCBP,TRPC5,NRP1,AKAP5,RANBP9,ACTR2,TUBB3,CAP2,CHL1,ARHGEF12,NTN4,SEMA6D,PLXNA4,UNC5D	26/578
3_Member	Reactome Gene Sets	R-HSA-422475	Axon guidance	-4.64873	-2.40457	1285,1290,1630,2044,3786,4233,5290,5295,6197,6323,6332,6386,7224,8829,9495,10048,10097,10381,10486,10752,23365,59277,80031,91584,137970	COL4A3,COL5A2,DCC,EPHA5,KCNQ3,MET,PIK3CA,PIK3R1,RPS6KA3,SCN1A,SCN7A,SDCBP,TRPC5,NRP1,AKAP5,RANBP9,ACTR2,TUBB3,CAP2,CHL1,ARHGEF12,NTN4,SEMA6D,PLXNA4,UNC5D	25/553
4_Summary	GO Biological Processes	GO:0050804	modulation of chemical synaptic transmission	-14.0997	-10.6296	1129,1139,1395,1630,2903,2915,2982,3356,3553,3786,3815,4744,5100,5581,5924,5999,6616,6792,6869,7143,7532,8499,9162,9228,9229,9495,22854,22871,22943,22987,23236,23316,26045,55784,57689,81539,81832,120892,729993	CHRM2,CHRNA7,CRHR2,DCC,GRIN2A,GRM5,GUCY1A1,HTR2A,IL1B,KCNQ3,KIT,NEFH,PCDH8,PRKCE,RASGRF2,RGS4,SNAP25,CDKL5,TACR1,TNR,YWHAG,PPFIA2,DGKI,DLGAP2,DLGAP1,AKAP5,NTNG1,NLGN1,DKK1,SV2C,PLCB1,CUX2,LRRTM2,MCTP2,LRRC4C,SLC38A1,NETO1,LRRK2,SHISA9	39/-
4_Member	GO Biological Processes	GO:0050804	modulation of chemical synaptic transmission	-14.0997	-10.6296	1129,1139,1395,1630,2903,2915,2982,3356,3553,3786,3815,4744,5100,5581,5924,5999,6616,6792,6869,7143,7532,8499,9162,9228,9229,9495,22854,22871,22943,22987,23236,23316,26045,55784,57689,81539,81832,120892,729993	CHRM2,CHRNA7,CRHR2,DCC,GRIN2A,GRM5,GUCY1A1,HTR2A,IL1B,KCNQ3,KIT,NEFH,PCDH8,PRKCE,RASGRF2,RGS4,SNAP25,CDKL5,TACR1,TNR,YWHAG,PPFIA2,DGKI,DLGAP2,DLGAP1,AKAP5,NTNG1,NLGN1,DKK1,SV2C,PLCB1,CUX2,LRRTM2,MCTP2,LRRC4C,SLC38A1,NETO1,LRRK2,SHISA9	39/492
4_Member	GO Biological Processes	GO:0099177	regulation of trans-synaptic signaling	-14.071	-10.6296	1129,1139,1395,1630,2903,2915,2982,3356,3553,3786,3815,4744,5100,5581,5924,5999,6616,6792,6869,7143,7532,8499,9162,9228,9229,9495,22854,22871,22943,22987,23236,23316,26045,55784,57689,81539,81832,120892,729993	CHRM2,CHRNA7,CRHR2,DCC,GRIN2A,GRM5,GUCY1A1,HTR2A,IL1B,KCNQ3,KIT,NEFH,PCDH8,PRKCE,RASGRF2,RGS4,SNAP25,CDKL5,TACR1,TNR,YWHAG,PPFIA2,DGKI,DLGAP2,DLGAP1,AKAP5,NTNG1,NLGN1,DKK1,SV2C,PLCB1,CUX2,LRRTM2,MCTP2,LRRC4C,SLC38A1,NETO1,LRRK2,SHISA9	39/493
4_Member	GO Biological Processes	GO:0048167	regulation of synaptic plasticity	-5.11101	-2.79178	1139,1395,2903,2915,3786,3815,5924,6616,7143,7532,9495,26045,81539,81832,729993	CHRNA7,CRHR2,GRIN2A,GRM5,KCNQ3,KIT,RASGRF2,SNAP25,TNR,YWHAG,AKAP5,LRRTM2,SLC38A1,NETO1,SHISA9	15/215
4_Member	GO Biological Processes	GO:0050806	positive regulation of synaptic transmission	-3.94619	-1.88368	1139,1395,2903,5581,5924,6616,6869,7143,9495,22871,26045	CHRNA7,CRHR2,GRIN2A,PRKCE,RASGRF2,SNAP25,TACR1,TNR,AKAP5,NLGN1,LRRTM2	11/156
4_Member	GO Biological Processes	GO:0060291	long-term synaptic potentiation	-3.02329	-1.25118	1395,2903,5924,6616,7143,26045	CRHR2,GRIN2A,RASGRF2,SNAP25,TNR,LRRTM2	6/64
5_Summary	GO Biological Processes	GO:0007610	behavior	-13.5569	-10.1666	238,1139,1803,2257,2258,2566,2903,2915,3350,3356,3358,3398,3776,3786,3815,5176,5581,6323,6616,6869,7068,7143,7162,8867,9293,9607,9867,10499,10716,10752,22911,22943,23230,23236,23316,26047,51301,64478,81832,120892,130507,338811,348980	ALK,CHRNA7,DPP4,FGF12,FGF13,GABRG2,GRIN2A,GRM5,HTR1A,HTR2A,HTR2C,ID2,KCNK2,KCNQ3,KIT,SERPINF1,PRKCE,SCN1A,SNAP25,TACR1,THRB,TNR,TPBG,SYNJ1,GPR52,CARTPT,PJA2,NCOA2,TBR1,CHL1,WDR47,DKK1,VPS13A,PLCB1,CUX2,CNTNAP2,GCNT4,CSMD1,NETO1,LRRK2,UBR3,TAFA2,HCN1	43/-
5_Member	GO Biological Processes	GO:0007610	behavior	-13.5569	-10.1666	238,1139,1803,2257,2258,2566,2903,2915,3350,3356,3358,3398,3776,3786,3815,5176,5581,6323,6616,6869,7068,7143,7162,8867,9293,9607,9867,10499,10716,10752,22911,22943,23230,23236,23316,26047,51301,64478,81832,120892,130507,338811,348980	ALK,CHRNA7,DPP4,FGF12,FGF13,GABRG2,GRIN2A,GRM5,HTR1A,HTR2A,HTR2C,ID2,KCNK2,KCNQ3,KIT,SERPINF1,PRKCE,SCN1A,SNAP25,TACR1,THRB,TNR,TPBG,SYNJ1,GPR52,CARTPT,PJA2,NCOA2,TBR1,CHL1,WDR47,DKK1,VPS13A,PLCB1,CUX2,CNTNAP2,GCNT4,CSMD1,NETO1,LRRK2,UBR3,TAFA2,HCN1	43/616
5_Member	GO Biological Processes	GO:0007611	learning or memory	-8.2204	-5.40735	1139,2258,2903,2915,3356,3776,3815,5176,6616,6869,7143,7162,8867,9867,10716,22943,23236,23316,26047,64478,81832,338811	CHRNA7,FGF13,GRIN2A,GRM5,HTR2A,KCNK2,KIT,SERPINF1,SNAP25,TACR1,TNR,TPBG,SYNJ1,PJA2,TBR1,DKK1,PLCB1,CUX2,CNTNAP2,CSMD1,NETO1,TAFA2	22/277
5_Member	GO Biological Processes	GO:0007612	learning	-7.8059	-5.07416	2258,2903,2915,3815,6616,6869,7143,7162,8867,10716,22943,23236,26047,64478,81832,338811	FGF13,GRIN2A,GRM5,KIT,SNAP25,TACR1,TNR,TPBG,SYNJ1,TBR1,DKK1,PLCB1,CNTNAP2,CSMD1,NETO1,TAFA2	16/153
5_Member	GO Biological Processes	GO:0050890	cognition	-7.74691	-5.02563	1139,2258,2903,2915,3356,3776,3815,5176,6616,6869,7143,7162,8867,9867,10716,10752,22943,23236,23316,26047,64478,81832,338811	CHRNA7,FGF13,GRIN2A,GRM5,HTR2A,KCNK2,KIT,SERPINF1,SNAP25,TACR1,TNR,TPBG,SYNJ1,PJA2,TBR1,CHL1,DKK1,PLCB1,CUX2,CNTNAP2,CSMD1,NETO1,TAFA2	23/320
5_Member	GO Biological Processes	GO:0007613	memory	-7.32992	-4.71701	1139,2258,2903,3356,3776,5176,6616,6869,9867,23236,23316,64478,81832,338811	CHRNA7,FGF13,GRIN2A,HTR2A,KCNK2,SERPINF1,SNAP25,TACR1,PJA2,PLCB1,CUX2,CSMD1,NETO1,TAFA2	14/124
5_Member	GO Biological Processes	GO:0008306	associative learning	-5.52465	-3.13917	2903,3815,6616,6869,7143,7162,10716,64478,81832,338811	GRIN2A,KIT,SNAP25,TACR1,TNR,TPBG,TBR1,CSMD1,NETO1,TAFA2	10/86
6_Summary	GO Biological Processes	GO:0098660	inorganic ion transmembrane transport	-12.3848	-9.0817	523,781,1139,2247,2555,2557,2561,2566,2903,3356,3358,3739,3742,3747,3776,3786,3787,3788,4948,5172,6323,6332,6616,7224,8001,9033,9177,9312,10060,23236,23530,25932,27012,27133,56479,57084,57181,63982,84102,116369,203859,219527,286097,343450,348980,2258,81539,151258,6999,7837,8767,54557,56341,57528,11051	ATP6V1A,CACNA2D1,CHRNA7,FGF2,GABRA2,GABRA4,GABRB2,GABRG2,GRIN2A,HTR2A,HTR2C,KCNA4,KCNA6,KCNC2,KCNK2,KCNQ3,KCNS1,KCNS2,OCA2,SLC26A4,SCN1A,SCN7A,SNAP25,TRPC5,GLRA3,PKD2L1,HTR3B,KCNB2,ABCC9,PLCB1,NNT,CLIC4,KCNV1,KCNH5,KCNQ5,SLC17A6,SLC39A10,ANO3,SLC41A2,SLC26A8,ANO5,LRRC55,MICU3,KCNT2,HCN1,FGF13,SLC38A1,SLC38A11,TDO2,PXDN,RIPK2,SGTB,PRMT8,KCTD16,NUDT21	55/-
6_Member	GO Biological Processes	GO:0098660	inorganic ion transmembrane transport	-12.3848	-9.0817	523,781,1139,2247,2555,2557,2561,2566,2903,3356,3358,3739,3742,3747,3776,3786,3787,3788,4948,5172,6323,6332,6616,7224,8001,9033,9177,9312,10060,23236,23530,25932,27012,27133,56479,57084,57181,63982,84102,116369,203859,219527,286097,343450,348980	ATP6V1A,CACNA2D1,CHRNA7,FGF2,GABRA2,GABRA4,GABRB2,GABRG2,GRIN2A,HTR2A,HTR2C,KCNA4,KCNA6,KCNC2,KCNK2,KCNQ3,KCNS1,KCNS2,OCA2,SLC26A4,SCN1A,SCN7A,SNAP25,TRPC5,GLRA3,PKD2L1,HTR3B,KCNB2,ABCC9,PLCB1,NNT,CLIC4,KCNV1,KCNH5,KCNQ5,SLC17A6,SLC39A10,ANO3,SLC41A2,SLC26A8,ANO5,LRRC55,MICU3,KCNT2,HCN1	45/724
6_Member	GO Biological Processes	GO:0071805	potassium ion transmembrane transport	-9.00083	-6.05424	3739,3742,3747,3776,3786,3787,3788,6616,9033,9312,10060,27012,27133,56479,57084,219527,343450,348980	KCNA4,KCNA6,KCNC2,KCNK2,KCNQ3,KCNS1,KCNS2,SNAP25,PKD2L1,KCNB2,ABCC9,KCNV1,KCNH5,KCNQ5,SLC17A6,LRRC55,KCNT2,HCN1	18/165
6_Member	GO Biological Processes	GO:0006813	potassium ion transport	-8.54725	-5.66512	3739,3742,3747,3776,3786,3787,3788,6616,9033,9312,10060,27012,27133,56479,57084,219527,343450,348980	KCNA4,KCNA6,KCNC2,KCNK2,KCNQ3,KCNS1,KCNS2,SNAP25,PKD2L1,KCNB2,ABCC9,KCNV1,KCNH5,KCNQ5,SLC17A6,LRRC55,KCNT2,HCN1	18/176
6_Member	Reactome Gene Sets	R-HSA-1296072	Voltage gated Potassium channels	-8.4951	-5.62769	3739,3742,3747,3786,3787,3788,9312,27012,27133,56479	KCNA4,KCNA6,KCNC2,KCNQ3,KCNS1,KCNS2,KCNB2,KCNV1,KCNH5,KCNQ5	10/43
6_Member	GO Biological Processes	GO:0098662	inorganic cation transmembrane transport	-7.95593	-5.15802	523,781,1139,2247,2903,3356,3358,3739,3742,3747,3776,3786,3787,3788,6323,6332,6616,7224,9033,9177,9312,10060,23236,23530,27012,27133,56479,57084,57181,84102,219527,286097,343450,348980	ATP6V1A,CACNA2D1,CHRNA7,FGF2,GRIN2A,HTR2A,HTR2C,KCNA4,KCNA6,KCNC2,KCNK2,KCNQ3,KCNS1,KCNS2,SCN1A,SCN7A,SNAP25,TRPC5,PKD2L1,HTR3B,KCNB2,ABCC9,PLCB1,NNT,KCNV1,KCNH5,KCNQ5,SLC17A6,SLC39A10,SLC41A2,LRRC55,MICU3,KCNT2,HCN1	34/628
6_Member	GO Biological Processes	GO:0030001	metal ion transport	-7.82098	-5.07851	781,1139,2247,2258,2903,3356,3358,3739,3742,3747,3776,3786,3787,3788,6323,6332,6616,7224,9033,9312,10060,23236,27012,27133,56479,57084,57181,81539,84102,151258,219527,286097,343450,348980	CACNA2D1,CHRNA7,FGF2,FGF13,GRIN2A,HTR2A,HTR2C,KCNA4,KCNA6,KCNC2,KCNK2,KCNQ3,KCNS1,KCNS2,SCN1A,SCN7A,SNAP25,TRPC5,PKD2L1,KCNB2,ABCC9,PLCB1,KCNV1,KCNH5,KCNQ5,SLC17A6,SLC39A10,SLC38A1,SLC41A2,SLC38A11,LRRC55,MICU3,KCNT2,HCN1	34/636
6_Member	Reactome Gene Sets	R-HSA-1296071	Potassium Channels	-7.43223	-4.77789	3739,3742,3747,3776,3786,3787,3788,9312,10060,27012,27133,56479,348980	KCNA4,KCNA6,KCNC2,KCNK2,KCNQ3,KCNS1,KCNS2,KCNB2,ABCC9,KCNV1,KCNH5,KCNQ5,HCN1	13/103
6_Member	GO Biological Processes	GO:0098655	monoatomic cation transmembrane transport	-7.17496	-4.57862	523,781,1139,2247,2903,3356,3358,3739,3742,3747,3776,3786,3787,3788,6323,6332,6616,7224,9033,9312,10060,23236,23530,27012,27133,56479,57084,57181,84102,219527,286097,343450,348980	ATP6V1A,CACNA2D1,CHRNA7,FGF2,GRIN2A,HTR2A,HTR2C,KCNA4,KCNA6,KCNC2,KCNK2,KCNQ3,KCNS1,KCNS2,SCN1A,SCN7A,SNAP25,TRPC5,PKD2L1,KCNB2,ABCC9,PLCB1,NNT,KCNV1,KCNH5,KCNQ5,SLC17A6,SLC39A10,SLC41A2,LRRC55,MICU3,KCNT2,HCN1	33/644
6_Member	GO Biological Processes	GO:0006812	monoatomic cation transport	-6.64037	-4.11975	523,781,1139,2247,2258,2903,3356,3358,3739,3742,3747,3776,3786,3787,3788,6323,6332,6616,7224,9033,9312,10060,23236,23530,27012,27133,56479,57084,57181,81539,84102,151258,219527,286097,343450,348980	ATP6V1A,CACNA2D1,CHRNA7,FGF2,FGF13,GRIN2A,HTR2A,HTR2C,KCNA4,KCNA6,KCNC2,KCNK2,KCNQ3,KCNS1,KCNS2,SCN1A,SCN7A,SNAP25,TRPC5,PKD2L1,KCNB2,ABCC9,PLCB1,NNT,KCNV1,KCNH5,KCNQ5,SLC17A6,SLC39A10,SLC38A1,SLC41A2,SLC38A11,LRRC55,MICU3,KCNT2,HCN1	36/781
6_Member	GO Biological Processes	GO:0051260	protein homooligomerization	-6.39895	-3.91175	3739,3742,3747,3787,3788,6999,7837,8001,8767,9033,9312,27012,54557,56341,57528,348980	KCNA4,KCNA6,KCNC2,KCNS1,KCNS2,TDO2,PXDN,GLRA3,RIPK2,PKD2L1,KCNB2,KCNV1,SGTB,PRMT8,KCTD16,HCN1	16/193
6_Member	GO Biological Processes	GO:0051259	protein complex oligomerization	-5.51305	-3.13231	3739,3742,3747,3787,3788,6999,7837,8001,8767,9033,9312,11051,27012,54557,56341,57528,348980	KCNA4,KCNA6,KCNC2,KCNS1,KCNS2,TDO2,PXDN,GLRA3,RIPK2,PKD2L1,KCNB2,NUDT21,KCNV1,SGTB,PRMT8,KCTD16,HCN1	17/252
7_Summary	GO Biological Processes	GO:0034330	cell junction organization	-10.3878	-7.27371	324,1006,1007,1010,1139,1821,2258,2555,2557,2561,2566,2915,3556,3909,4744,5800,6386,7042,7143,8499,8829,8936,10486,22854,22871,22943,23136,26045,56097,57689,91584,120892,140689,143098,389941	APC,CDH8,CDH9,CDH12,CHRNA7,DRP2,FGF13,GABRA2,GABRA4,GABRB2,GABRG2,GRM5,IL1RAP,LAMA3,NEFH,PTPRO,SDCBP,TGFB2,TNR,PPFIA2,NRP1,WASF1,CAP2,NTNG1,NLGN1,DKK1,EPB41L3,LRRTM2,PCDHGC5,LRRC4C,PLXNA4,LRRK2,CBLN4,MPP7,C1QL3	35/-
7_Member	GO Biological Processes	GO:0034330	cell junction organization	-10.3878	-7.27371	324,1006,1007,1010,1139,1821,2258,2555,2557,2561,2566,2915,3556,3909,4744,5800,6386,7042,7143,8499,8829,8936,10486,22854,22871,22943,23136,26045,56097,57689,91584,120892,140689,143098,389941	APC,CDH8,CDH9,CDH12,CHRNA7,DRP2,FGF13,GABRA2,GABRA4,GABRB2,GABRG2,GRM5,IL1RAP,LAMA3,NEFH,PTPRO,SDCBP,TGFB2,TNR,PPFIA2,NRP1,WASF1,CAP2,NTNG1,NLGN1,DKK1,EPB41L3,LRRTM2,PCDHGC5,LRRC4C,PLXNA4,LRRK2,CBLN4,MPP7,C1QL3	35/533
7_Member	GO Biological Processes	GO:0050808	synapse organization	-10.0345	-6.97231	1007,1139,1821,2258,2555,2557,2561,2566,2915,3556,4744,6386,7143,8499,8829,8936,10486,22854,22871,22943,26045,56097,57689,91584,120892,140689,389941	CDH9,CHRNA7,DRP2,FGF13,GABRA2,GABRA4,GABRB2,GABRG2,GRM5,IL1RAP,NEFH,SDCBP,TNR,PPFIA2,NRP1,WASF1,CAP2,NTNG1,NLGN1,DKK1,LRRTM2,PCDHGC5,LRRC4C,PLXNA4,LRRK2,CBLN4,C1QL3	27/337
7_Member	GO Biological Processes	GO:0034329	cell junction assembly	-4.84806	-2.56423	324,1006,1007,1010,2258,2555,2557,2561,2566,3909,5800,6386,22871,23136,140689,143098,389941	APC,CDH8,CDH9,CDH12,FGF13,GABRA2,GABRA4,GABRB2,GABRG2,LAMA3,PTPRO,SDCBP,NLGN1,EPB41L3,CBLN4,MPP7,C1QL3	17/283
7_Member	GO Biological Processes	GO:0007416	synapse assembly	-4.33576	-2.17021	1007,2258,2555,2557,2561,2566,6386,22871,140689,389941	CDH9,FGF13,GABRA2,GABRA4,GABRB2,GABRG2,SDCBP,NLGN1,CBLN4,C1QL3	10/117
8_Summary	GO Biological Processes	GO:0031344	regulation of cell projection organization	-9.91348	-6.89117	238,324,1496,1630,2258,3815,4168,5176,5274,5290,5295,5357,5800,6616,6792,7143,7224,8036,8499,8814,8829,9760,10097,10716,22854,22871,22943,23072,23316,23426,26230,54437,57689,80031,91584,120892,139818,152559,163404	ALK,APC,CTNNA2,DCC,FGF13,KIT,MCF2,SERPINF1,SERPINI1,PIK3CA,PIK3R1,PLS1,PTPRO,SNAP25,CDKL5,TNR,TRPC5,SHOC2,PPFIA2,CDKL1,NRP1,TOX,ACTR2,TBR1,NTNG1,NLGN1,DKK1,HECW1,CUX2,GRIP1,TIAM2,SEMA5B,LRRC4C,SEMA6D,PLXNA4,LRRK2,DOCK11,PAQR3,PLPPR5	39/-
8_Member	GO Biological Processes	GO:0031344	regulation of cell projection organization	-9.91348	-6.89117	238,324,1496,1630,2258,3815,4168,5176,5274,5290,5295,5357,5800,6616,6792,7143,7224,8036,8499,8814,8829,9760,10097,10716,22854,22871,22943,23072,23316,23426,26230,54437,57689,80031,91584,120892,139818,152559,163404	ALK,APC,CTNNA2,DCC,FGF13,KIT,MCF2,SERPINF1,SERPINI1,PIK3CA,PIK3R1,PLS1,PTPRO,SNAP25,CDKL5,TNR,TRPC5,SHOC2,PPFIA2,CDKL1,NRP1,TOX,ACTR2,TBR1,NTNG1,NLGN1,DKK1,HECW1,CUX2,GRIP1,TIAM2,SEMA5B,LRRC4C,SEMA6D,PLXNA4,LRRK2,DOCK11,PAQR3,PLPPR5	39/672
8_Member	GO Biological Processes	GO:0120035	regulation of plasma membrane bounded cell projection organization	-9.64914	-6.66634	238,324,1496,1630,2258,3815,4168,5176,5274,5290,5295,5357,5800,6616,6792,7143,7224,8036,8499,8814,8829,9760,10097,10716,22854,22871,22943,23072,23316,26230,54437,57689,80031,91584,120892,139818,152559,163404	ALK,APC,CTNNA2,DCC,FGF13,KIT,MCF2,SERPINF1,SERPINI1,PIK3CA,PIK3R1,PLS1,PTPRO,SNAP25,CDKL5,TNR,TRPC5,SHOC2,PPFIA2,CDKL1,NRP1,TOX,ACTR2,TBR1,NTNG1,NLGN1,DKK1,HECW1,CUX2,TIAM2,SEMA5B,LRRC4C,SEMA6D,PLXNA4,LRRK2,DOCK11,PAQR3,PLPPR5	38/656
8_Member	GO Biological Processes	GO:0010975	regulation of neuron projection development	-8.93633	-6.00678	238,1496,1630,2258,4168,5176,5274,5800,6616,6792,7143,7224,8036,8499,8829,9760,10716,22854,22871,22943,23072,23316,26230,54437,57689,80031,91584,120892,152559,163404	ALK,CTNNA2,DCC,FGF13,MCF2,SERPINF1,SERPINI1,PTPRO,SNAP25,CDKL5,TNR,TRPC5,SHOC2,PPFIA2,NRP1,TOX,TBR1,NTNG1,NLGN1,DKK1,HECW1,CUX2,TIAM2,SEMA5B,LRRC4C,SEMA6D,PLXNA4,LRRK2,PAQR3,PLPPR5	30/459
8_Member	GO Biological Processes	GO:0031346	positive regulation of cell projection organization	-5.08946	-2.77432	238,324,3815,5176,5274,5290,5295,6792,7224,8036,8829,9760,10097,22871,23316,23426,26230,91584,139818,163404	ALK,APC,KIT,SERPINF1,SERPINI1,PIK3CA,PIK3R1,CDKL5,TRPC5,SHOC2,NRP1,TOX,ACTR2,NLGN1,CUX2,GRIP1,TIAM2,PLXNA4,DOCK11,PLPPR5	20/360
8_Member	GO Biological Processes	GO:0120034	positive regulation of plasma membrane bounded cell projection assembly	-3.78293	-1.77486	324,3815,5290,5295,8829,10097,22871,139818,163404	APC,KIT,PIK3CA,PIK3R1,NRP1,ACTR2,NLGN1,DOCK11,PLPPR5	9/111
8_Member	GO Biological Processes	GO:0051491	positive regulation of filopodium assembly	-3.70023	-1.72758	5295,8829,22871,139818,163404	PIK3R1,NRP1,NLGN1,DOCK11,PLPPR5	5/31
8_Member	GO Biological Processes	GO:0120032	regulation of plasma membrane bounded cell projection assembly	-2.9902	-1.22201	324,3815,5290,5295,6792,8814,8829,10097,22871,139818,163404	APC,KIT,PIK3CA,PIK3R1,CDKL5,CDKL1,NRP1,ACTR2,NLGN1,DOCK11,PLPPR5	11/202
8_Member	GO Biological Processes	GO:0060491	regulation of cell projection assembly	-2.95558	-1.20371	324,3815,5290,5295,6792,8814,8829,10097,22871,139818,163404	APC,KIT,PIK3CA,PIK3R1,CDKL5,CDKL1,NRP1,ACTR2,NLGN1,DOCK11,PLPPR5	11/204
8_Member	GO Biological Processes	GO:0051489	regulation of filopodium assembly	-2.76372	-1.07144	5295,8829,22871,139818,163404	PIK3R1,NRP1,NLGN1,DOCK11,PLPPR5	5/49
8_Member	GO Biological Processes	GO:0010976	positive regulation of neuron projection development	-2.08504	-0.62813	238,5176,5274,8036,9760,22871,23316,163404	ALK,SERPINF1,SERPINI1,SHOC2,TOX,NLGN1,CUX2,PLPPR5	8/161
9_Summary	GO Biological Processes	GO:0044057	regulation of system process	-9.80448	-6.80237	153,781,1113,1129,1131,1139,2257,2258,2903,2982,3274,3350,3356,3358,3815,4824,5800,5999,6869,7042,7068,7139,7143,9228,9229,9312,9472,9607,10060,22871,23316,58494,81832,90523,120892	ADRB1,CACNA2D1,CHGA,CHRM2,CHRM3,CHRNA7,FGF12,FGF13,GRIN2A,GUCY1A1,HRH2,HTR1A,HTR2A,HTR2C,KIT,NKX3-1,PTPRO,RGS4,TACR1,TGFB2,THRB,TNNT2,TNR,DLGAP2,DLGAP1,KCNB2,AKAP6,CARTPT,ABCC9,NLGN1,CUX2,JAM2,NETO1,MLIP,LRRK2	35/-
9_Member	GO Biological Processes	GO:0044057	regulation of system process	-9.80448	-6.80237	153,781,1113,1129,1131,1139,2257,2258,2903,2982,3274,3350,3356,3358,3815,4824,5800,5999,6869,7042,7068,7139,7143,9228,9229,9312,9472,9607,10060,22871,23316,58494,81832,90523,120892	ADRB1,CACNA2D1,CHGA,CHRM2,CHRM3,CHRNA7,FGF12,FGF13,GRIN2A,GUCY1A1,HRH2,HTR1A,HTR2A,HTR2C,KIT,NKX3-1,PTPRO,RGS4,TACR1,TGFB2,THRB,TNNT2,TNR,DLGAP2,DLGAP1,KCNB2,AKAP6,CARTPT,ABCC9,NLGN1,CUX2,JAM2,NETO1,MLIP,LRRK2	35/560
9_Member	GO Biological Processes	GO:1903522	regulation of blood circulation	-4.18738	-2.05236	153,781,1113,1129,1131,2258,3274,3350,3356,5999,6869,7042,7068,7139,10060	ADRB1,CACNA2D1,CHGA,CHRM2,CHRM3,FGF13,HRH2,HTR1A,HTR2A,RGS4,TACR1,TGFB2,THRB,TNNT2,ABCC9	15/258
9_Member	GO Biological Processes	GO:0008016	regulation of heart contraction	-2.4374	-0.848741	153,781,1113,1129,2258,5999,7042,7068,7139,10060	ADRB1,CACNA2D1,CHGA,CHRM2,FGF13,RGS4,TGFB2,THRB,TNNT2,ABCC9	10/204
9_Member	GO Biological Processes	GO:0045823	positive regulation of heart contraction	-2.34941	-0.79612	153,1113,5999,7042	ADRB1,CHGA,RGS4,TGFB2	4/38
9_Member	GO Biological Processes	GO:1903524	positive regulation of blood circulation	-2.30844	-0.767369	153,1113,5999,7042	ADRB1,CHGA,RGS4,TGFB2	4/39
10_Summary	GO Biological Processes	GO:0051338	regulation of transferase activity	-9.31062	-6.3463	238,324,1139,1654,2247,2915,3553,3815,3937,4233,4345,4683,4751,5800,5925,5934,6098,7026,7042,7532,8754,8900,9079,9607,10114,11122,22843,25849,55181,57561,63967,64853,92345,120892,151195,152559,165679,4142,22943,23530,79705,200734,5581,153769,3827,5176,5274,6059,6197,9495,3398,7139,8553,23072	ALK,APC,CHRNA7,DDX3X,FGF2,GRM5,IL1B,KIT,LCP2,MET,CD200,NBN,NEK2,PTPRO,RB1,RBL2,ROS1,NR2F2,TGFB2,YWHAG,ADAM9,CCNA1,LDB2,CARTPT,HIPK3,PTPRT,PPM1E,PARM1,SMG8,ARRDC3,CLSPN,AIDA,NAF1,LRRK2,CCNYL1,PAQR3,SPTSSB,MAS1,DKK1,NNT,LRRK1,SPRED2,PRKCE,SH3RF2,KNG1,SERPINF1,SERPINI1,ABCE1,RPS6KA3,AKAP5,ID2,TNNT2,BHLHE40,HECW1	54/-
10_Member	GO Biological Processes	GO:0051338	regulation of transferase activity	-9.31062	-6.3463	238,324,1139,1654,2247,2915,3553,3815,3937,4233,4345,4683,4751,5800,5925,5934,6098,7026,7042,7532,8754,8900,9079,9607,10114,11122,22843,25849,55181,57561,63967,64853,92345,120892,151195,152559,165679	ALK,APC,CHRNA7,DDX3X,FGF2,GRM5,IL1B,KIT,LCP2,MET,CD200,NBN,NEK2,PTPRO,RB1,RBL2,ROS1,NR2F2,TGFB2,YWHAG,ADAM9,CCNA1,LDB2,CARTPT,HIPK3,PTPRT,PPM1E,PARM1,SMG8,ARRDC3,CLSPN,AIDA,NAF1,LRRK2,CCNYL1,PAQR3,SPTSSB	37/644
10_Member	GO Biological Processes	GO:0043549	regulation of kinase activity	-7.4032	-4.75764	238,324,1654,2247,2915,3553,3815,3937,4233,4683,5800,5925,5934,6098,7026,7042,7532,8754,8900,9079,9607,10114,11122,22843,55181,63967,64853,120892,151195,152559	ALK,APC,DDX3X,FGF2,GRM5,IL1B,KIT,LCP2,MET,NBN,PTPRO,RB1,RBL2,ROS1,NR2F2,TGFB2,YWHAG,ADAM9,CCNA1,LDB2,CARTPT,HIPK3,PTPRT,PPM1E,SMG8,CLSPN,AIDA,LRRK2,CCNYL1,PAQR3	30/536
10_Member	GO Biological Processes	GO:0045859	regulation of protein kinase activity	-5.29167	-2.92941	324,1654,2247,2915,3553,3815,3937,5800,5925,7026,7042,7532,8754,8900,9607,10114,11122,22843,55181,63967,64853,120892,151195,152559	APC,DDX3X,FGF2,GRM5,IL1B,KIT,LCP2,PTPRO,RB1,NR2F2,TGFB2,YWHAG,ADAM9,CCNA1,CARTPT,HIPK3,PTPRT,PPM1E,SMG8,CLSPN,AIDA,LRRK2,CCNYL1,PAQR3	24/474
10_Member	GO Biological Processes	GO:0001933	negative regulation of protein phosphorylation	-4.57984	-2.35916	324,3553,4142,5800,5925,7026,7532,10114,11122,22843,22943,23530,64853,79705,120892,152559,200734	APC,IL1B,MAS1,PTPRO,RB1,NR2F2,YWHAG,HIPK3,PTPRT,PPM1E,DKK1,NNT,AIDA,LRRK1,LRRK2,PAQR3,SPRED2	17/297
10_Member	GO Biological Processes	GO:0042326	negative regulation of phosphorylation	-4.22626	-2.08038	324,3553,4142,5800,5925,7026,7532,10114,11122,22843,22943,23530,64853,79705,120892,152559,200734	APC,IL1B,MAS1,PTPRO,RB1,NR2F2,YWHAG,HIPK3,PTPRT,PPM1E,DKK1,NNT,AIDA,LRRK1,LRRK2,PAQR3,SPRED2	17/317
10_Member	GO Biological Processes	GO:0031400	negative regulation of protein modification process	-3.57563	-1.64169	324,3553,4142,5581,5800,5925,7026,7532,10114,11122,22843,22943,23530,64853,79705,120892,152559,153769,200734	APC,IL1B,MAS1,PRKCE,PTPRO,RB1,NR2F2,YWHAG,HIPK3,PTPRT,PPM1E,DKK1,NNT,AIDA,LRRK1,LRRK2,PAQR3,SH3RF2,SPRED2	19/428
10_Member	GO Biological Processes	GO:0006469	negative regulation of protein kinase activity	-3.5746	-1.64169	324,3553,5800,5925,7026,7532,10114,11122,22843,64853,152559	APC,IL1B,PTPRO,RB1,NR2F2,YWHAG,HIPK3,PTPRT,PPM1E,AIDA,PAQR3	11/172
10_Member	GO Biological Processes	GO:0033673	negative regulation of kinase activity	-3.34506	-1.48198	324,3553,5800,5925,7026,7532,10114,11122,22843,64853,152559	APC,IL1B,PTPRO,RB1,NR2F2,YWHAG,HIPK3,PTPRT,PPM1E,AIDA,PAQR3	11/183
10_Member	GO Biological Processes	GO:0045936	negative regulation of phosphate metabolic process	-3.29775	-1.45228	324,3553,4142,5800,5925,7026,7532,10114,11122,22843,22943,23530,64853,79705,120892,152559,200734	APC,IL1B,MAS1,PTPRO,RB1,NR2F2,YWHAG,HIPK3,PTPRT,PPM1E,DKK1,NNT,AIDA,LRRK1,LRRK2,PAQR3,SPRED2	17/380
10_Member	GO Biological Processes	GO:0010563	negative regulation of phosphorus metabolic process	-3.28492	-1.4469	324,3553,4142,5800,5925,7026,7532,10114,11122,22843,22943,23530,64853,79705,120892,152559,200734	APC,IL1B,MAS1,PTPRO,RB1,NR2F2,YWHAG,HIPK3,PTPRT,PPM1E,DKK1,NNT,AIDA,LRRK1,LRRK2,PAQR3,SPRED2	17/381
10_Member	GO Biological Processes	GO:0043086	negative regulation of catalytic activity	-3.23861	-1.41128	324,1654,3553,3827,5176,5274,5800,5925,6059,6197,7026,7532,9495,10114,11122,22843,64853,120892,152559	APC,DDX3X,IL1B,KNG1,SERPINF1,SERPINI1,PTPRO,RB1,ABCE1,RPS6KA3,NR2F2,YWHAG,AKAP5,HIPK3,PTPRT,PPM1E,AIDA,LRRK2,PAQR3	19/456
10_Member	GO Biological Processes	GO:0044092	negative regulation of molecular function	-3.2309	-1.4062	324,1654,3398,3553,3827,4233,4345,5176,5274,5581,5800,5925,6059,6197,7026,7139,7532,8553,9495,10114,11122,22843,22943,23072,64853,120892,152559	APC,DDX3X,ID2,IL1B,KNG1,MET,CD200,SERPINF1,SERPINI1,PRKCE,PTPRO,RB1,ABCE1,RPS6KA3,NR2F2,TNNT2,YWHAG,BHLHE40,AKAP5,HIPK3,PTPRT,PPM1E,DKK1,HECW1,AIDA,LRRK2,PAQR3	27/762
10_Member	GO Biological Processes	GO:0071900	regulation of protein serine/threonine kinase activity	-2.92151	-1.17577	324,1654,2247,3553,3815,5925,7026,8754,8900,10114,64853,120892,152559	APC,DDX3X,FGF2,IL1B,KIT,RB1,NR2F2,ADAM9,CCNA1,HIPK3,AIDA,LRRK2,PAQR3	13/271
10_Member	GO Biological Processes	GO:0071901	negative regulation of protein serine/threonine kinase activity	-2.7902	-1.08626	324,3553,5925,7026,10114,64853,152559	APC,IL1B,RB1,NR2F2,HIPK3,AIDA,PAQR3	7/96
10_Member	GO Biological Processes	GO:0051348	negative regulation of transferase activity	-2.77344	-1.07629	324,3553,5800,5925,7026,7532,10114,11122,22843,64853,152559	APC,IL1B,PTPRO,RB1,NR2F2,YWHAG,HIPK3,PTPRT,PPM1E,AIDA,PAQR3	11/215
10_Member	GO Biological Processes	GO:0043405	regulation of MAP kinase activity	-2.56045	-0.935251	2247,3553,3815,8754,10114,64853,120892,152559	FGF2,IL1B,KIT,ADAM9,HIPK3,AIDA,LRRK2,PAQR3	8/134
11_Summary	GO Biological Processes	GO:0051960	regulation of nervous system development	-8.73923	-5.82607	1404,1630,2247,2258,2290,2915,3398,3553,3556,3815,4168,5176,5925,6792,7143,7162,7224,8553,8829,22871,22943,23316,23768,26045,26230,54437,58494,80031,91584,654429,1960,4254,7071,8767,9760,9840	HAPLN1,DCC,FGF2,FGF13,FOXG1,GRM5,ID2,IL1B,IL1RAP,KIT,MCF2,SERPINF1,RB1,CDKL5,TNR,TPBG,TRPC5,BHLHE40,NRP1,NLGN1,DKK1,CUX2,FLRT2,LRRTM2,TIAM2,SEMA5B,JAM2,SEMA6D,PLXNA4,LRTM2,EGR3,KITLG,KLF10,RIPK2,TOX,TESPA1	36/-
11_Member	GO Biological Processes	GO:0051960	regulation of nervous system development	-8.73923	-5.82607	1404,1630,2247,2258,2290,2915,3398,3553,3556,3815,4168,5176,5925,6792,7143,7162,7224,8553,8829,22871,22943,23316,23768,26045,26230,54437,58494,80031,91584,654429	HAPLN1,DCC,FGF2,FGF13,FOXG1,GRM5,ID2,IL1B,IL1RAP,KIT,MCF2,SERPINF1,RB1,CDKL5,TNR,TPBG,TRPC5,BHLHE40,NRP1,NLGN1,DKK1,CUX2,FLRT2,LRRTM2,TIAM2,SEMA5B,JAM2,SEMA6D,PLXNA4,LRTM2	30/468
11_Member	GO Biological Processes	GO:0051962	positive regulation of nervous system development	-6.4346	-3.94133	1404,2247,2290,2915,3398,3553,3556,3815,5176,6792,7162,7224,8829,22871,23316,23768,26045,26230,91584,654429	HAPLN1,FGF2,FOXG1,GRM5,ID2,IL1B,IL1RAP,KIT,SERPINF1,CDKL5,TPBG,TRPC5,NRP1,NLGN1,CUX2,FLRT2,LRRTM2,TIAM2,PLXNA4,LRTM2	20/294
11_Member	GO Biological Processes	GO:0050767	regulation of neurogenesis	-5.59088	-3.19574	1404,1630,2247,2258,2290,2915,3398,3553,3815,4168,5176,5925,6792,7143,7224,8553,8829,23316,26230,54437,80031,91584	HAPLN1,DCC,FGF2,FGF13,FOXG1,GRM5,ID2,IL1B,KIT,MCF2,SERPINF1,RB1,CDKL5,TNR,TRPC5,BHLHE40,NRP1,CUX2,TIAM2,SEMA5B,SEMA6D,PLXNA4	22/393
11_Member	GO Biological Processes	GO:0010720	positive regulation of cell development	-4.16602	-2.0468	1404,1960,2247,2290,2915,3398,3553,3815,4254,5176,5925,6792,7071,7224,8767,8829,9760,9840,23316,26230,91584	HAPLN1,EGR3,FGF2,FOXG1,GRM5,ID2,IL1B,KIT,KITLG,SERPINF1,RB1,CDKL5,KLF10,TRPC5,RIPK2,NRP1,TOX,TESPA1,CUX2,TIAM2,PLXNA4	21/452
11_Member	GO Biological Processes	GO:0050769	positive regulation of neurogenesis	-3.85015	-1.81525	1404,2247,2290,2915,3398,3553,3815,5176,6792,7224,8829,23316,26230,91584	HAPLN1,FGF2,FOXG1,GRM5,ID2,IL1B,KIT,SERPINF1,CDKL5,TRPC5,NRP1,CUX2,TIAM2,PLXNA4	14/246
12_Summary	GO Biological Processes	GO:0008015	blood circulation	-8.63753	-5.74016	153,781,1113,1131,1285,2257,2730,2982,3274,3350,3356,3398,3827,4843,5286,5290,5800,6323,6332,6444,6772,6869,7026,7139,9607,10060,10631,51752,81539,114134,1630,2258,4703,5357,5581,6792,7143,7224,8829,54437,80031,91584,120892,342184	ADRB1,CACNA2D1,CHGA,CHRM3,COL4A3,FGF12,GCLM,GUCY1A1,HRH2,HTR1A,HTR2A,ID2,KNG1,NOS2,PIK3C2A,PIK3CA,PTPRO,SCN1A,SCN7A,SGCD,STAT1,TACR1,NR2F2,TNNT2,CARTPT,ABCC9,POSTN,ERAP1,SLC38A1,SLC2A13,DCC,FGF13,NEB,PLS1,PRKCE,CDKL5,TNR,TRPC5,NRP1,SEMA5B,SEMA6D,PLXNA4,LRRK2,FMN1	44/-
12_Member	GO Biological Processes	GO:0008015	blood circulation	-8.63753	-5.74016	153,781,1113,1131,1285,2257,2730,2982,3274,3350,3356,3398,3827,4843,5286,5290,5800,6323,6332,6444,6772,6869,7026,7139,9607,10060,10631,51752	ADRB1,CACNA2D1,CHGA,CHRM3,COL4A3,FGF12,GCLM,GUCY1A1,HRH2,HTR1A,HTR2A,ID2,KNG1,NOS2,PIK3C2A,PIK3CA,PTPRO,SCN1A,SCN7A,SGCD,STAT1,TACR1,NR2F2,TNNT2,CARTPT,ABCC9,POSTN,ERAP1	28/417
12_Member	GO Biological Processes	GO:0003013	circulatory system process	-7.94207	-5.15802	153,781,1113,1131,1285,2257,2730,2982,3274,3350,3356,3398,3827,4843,5286,5290,5800,6323,6332,6444,6772,6869,7026,7139,9607,10060,10631,51752,81539,114134	ADRB1,CACNA2D1,CHGA,CHRM3,COL4A3,FGF12,GCLM,GUCY1A1,HRH2,HTR1A,HTR2A,ID2,KNG1,NOS2,PIK3C2A,PIK3CA,PTPRO,SCN1A,SCN7A,SGCD,STAT1,TACR1,NR2F2,TNNT2,CARTPT,ABCC9,POSTN,ERAP1,SLC38A1,SLC2A13	30/507
12_Member	GO Biological Processes	GO:0090066	regulation of anatomical structure size	-5.15501	-2.82751	153,1131,1630,2258,2730,2982,3274,3350,3356,3827,4703,5286,5290,5357,5581,6792,6869,7143,7224,8829,54437,80031,91584,120892,342184	ADRB1,CHRM3,DCC,FGF13,GCLM,GUCY1A1,HRH2,HTR1A,HTR2A,KNG1,NEB,PIK3C2A,PIK3CA,PLS1,PRKCE,CDKL5,TACR1,TNR,TRPC5,NRP1,SEMA5B,SEMA6D,PLXNA4,LRRK2,FMN1	25/516
12_Member	GO Biological Processes	GO:0035296	regulation of tube diameter	-3.39736	-1.51169	153,1131,2730,2982,3274,3350,3356,3827,5286,6869	ADRB1,CHRM3,GCLM,GUCY1A1,HRH2,HTR1A,HTR2A,KNG1,PIK3C2A,TACR1	10/152
12_Member	GO Biological Processes	GO:0097746	blood vessel diameter maintenance	-3.39736	-1.51169	153,1131,2730,2982,3274,3350,3356,3827,5286,6869	ADRB1,CHRM3,GCLM,GUCY1A1,HRH2,HTR1A,HTR2A,KNG1,PIK3C2A,TACR1	10/152
12_Member	GO Biological Processes	GO:0035150	regulation of tube size	-3.3748	-1.50009	153,1131,2730,2982,3274,3350,3356,3827,5286,6869	ADRB1,CHRM3,GCLM,GUCY1A1,HRH2,HTR1A,HTR2A,KNG1,PIK3C2A,TACR1	10/153
12_Member	GO Biological Processes	GO:0003018	vascular process in circulatory system	-2.86446	-1.13483	153,1131,2730,2982,3274,3350,3356,3827,5286,6869,10060,81539,114134	ADRB1,CHRM3,GCLM,GUCY1A1,HRH2,HTR1A,HTR2A,KNG1,PIK3C2A,TACR1,ABCC9,SLC38A1,SLC2A13	13/275
12_Member	GO Biological Processes	GO:0019229	regulation of vasoconstriction	-2.11842	-0.648956	1131,3274,3350,3356,6869	CHRM3,HRH2,HTR1A,HTR2A,TACR1	5/69
13_Summary	GO Biological Processes	GO:0098664	G protein-coupled serotonin receptor signaling pathway	-8.44464	-5.59147	1129,1131,3274,3350,3354,3356,3358,3360,153,1122,2844,2845,4142,9293,23596,22871,9177,1558,2561,23236,366,1803,6869,348980,5290,120892	CHRM2,CHRM3,HRH2,HTR1A,HTR1E,HTR2A,HTR2C,HTR4,ADRB1,CHML,GPR21,GPR22,MAS1,GPR52,OPN3,NLGN1,HTR3B,CYP2C8,GABRB2,PLCB1,AQP9,DPP4,TACR1,HCN1,PIK3CA,LRRK2	26/-
13_Member	GO Biological Processes	GO:0098664	G protein-coupled serotonin receptor signaling pathway	-8.44464	-5.59147	1129,1131,3274,3350,3354,3356,3358,3360	CHRM2,CHRM3,HRH2,HTR1A,HTR1E,HTR2A,HTR2C,HTR4	8/23
13_Member	WikiPathways	WP58	Monoamine GPCRs	-8.36944	-5.53006	153,1129,1131,3274,3350,3354,3356,3358,3360	ADRB1,CHRM2,CHRM3,HRH2,HTR1A,HTR1E,HTR2A,HTR2C,HTR4	9/33
13_Member	Reactome Gene Sets	R-HSA-375280	Amine ligand-binding receptors	-7.36801	-4.73743	153,1129,1131,3274,3350,3354,3356,3358,3360	ADRB1,CHRM2,CHRM3,HRH2,HTR1A,HTR1E,HTR2A,HTR2C,HTR4	9/42
13_Member	Reactome Gene Sets	R-HSA-390666	Serotonin receptors	-5.91085	-3.46395	3350,3354,3356,3358,3360	HTR1A,HTR1E,HTR2A,HTR2C,HTR4	5/12
13_Member	GO Biological Processes	GO:0007187	G protein-coupled receptor signaling pathway, coupled to cyclic nucleotide second messenger	-5.2057	-2.86544	1129,1131,3274,3350,3354,3356,3358,3360	CHRM2,CHRM3,HRH2,HTR1A,HTR1E,HTR2A,HTR2C,HTR4	8/56
13_Member	WikiPathways	WP455	GPCRs class A rhodopsin like	-4.13092	-2.01938	153,1122,1129,1131,2844,2845,3274,3350,3354,3356,3358,3360,4142,9293,23596	ADRB1,CHML,CHRM2,CHRM3,GPR21,GPR22,HRH2,HTR1A,HTR1E,HTR2A,HTR2C,HTR4,MAS1,GPR52,OPN3	15/261
13_Member	WikiPathways	WP3944	Serotonin and anxiety related events	-4.07123	-1.97221	3350,3356,3358,22871	HTR1A,HTR2A,HTR2C,NLGN1	4/14
13_Member	GO Biological Processes	GO:0007210	serotonin receptor signaling pathway	-3.73552	-1.75255	3350,3356,9177	HTR1A,HTR2A,HTR3B	3/7
13_Member	KEGG Pathway	hsa04726	Serotonergic synapse	-3.66643	-1.70751	1558,2561,3350,3354,3356,3358,3360,9177,23236	CYP2C8,GABRB2,HTR1A,HTR1E,HTR2A,HTR2C,HTR4,HTR3B,PLCB1	9/115
13_Member	GO Biological Processes	GO:0033555	multicellular organismal response to stress	-3.1009	-1.30414	153,366,1803,3350,3358,6869,348980	ADRB1,AQP9,DPP4,HTR1A,HTR2C,TACR1,HCN1	7/85
13_Member	WikiPathways	WP3947	Serotonin and anxiety	-2.50445	-0.898697	3350,3356,3358	HTR1A,HTR2A,HTR2C	3/17
13_Member	GO Biological Processes	GO:0042596	fear response	-2.39168	-0.82651	153,1803,3350,3358	ADRB1,DPP4,HTR1A,HTR2C	4/37
13_Member	WikiPathways	WP722	Serotonin HTR1 group and FOS pathway	-2.39168	-0.82651	3350,3354,3356,5290	HTR1A,HTR1E,HTR2A,PIK3CA	4/37
13_Member	GO Biological Processes	GO:1903351	cellular response to dopamine	-2.02038	-0.584334	3350,3356,9177,120892	HTR1A,HTR2A,HTR3B,LRRK2	4/47
14_Summary	GO Biological Processes	GO:0030900	forebrain development	-8.23872	-5.41271	238,2016,2044,2247,2258,2290,3398,3747,4142,4677,5122,7026,7143,8829,9201,9760,10716,22911,22943,23236,26047,55681,91584,93986,120892,151449,221692,1386,1496,2903,6095,7360,64770,80031,80184,1750	ALK,EMX1,EPHA5,FGF2,FGF13,FOXG1,ID2,KCNC2,MAS1,NARS1,PCSK1,NR2F2,TNR,NRP1,DCLK1,TOX,TBR1,WDR47,DKK1,PLCB1,CNTNAP2,SCYL2,PLXNA4,FOXP2,LRRK2,GDF7,PHACTR1,ATF2,CTNNA2,GRIN2A,RORA,UGP2,CCDC14,SEMA6D,CEP290,DLX6	36/-
14_Member	GO Biological Processes	GO:0030900	forebrain development	-8.23872	-5.41271	238,2016,2044,2247,2258,2290,3398,3747,4142,4677,5122,7026,7143,8829,9201,9760,10716,22911,22943,23236,26047,55681,91584,93986,120892,151449,221692	ALK,EMX1,EPHA5,FGF2,FGF13,FOXG1,ID2,KCNC2,MAS1,NARS1,PCSK1,NR2F2,TNR,NRP1,DCLK1,TOX,TBR1,WDR47,DKK1,PLCB1,CNTNAP2,SCYL2,PLXNA4,FOXP2,LRRK2,GDF7,PHACTR1	27/407
14_Member	GO Biological Processes	GO:0007420	brain development	-6.91739	-4.35819	238,1386,1496,2016,2044,2247,2258,2290,2903,3398,3747,4142,4677,5122,6095,7026,7143,7360,8829,9201,9760,10716,22911,22943,23236,26047,55681,64770,80031,80184,91584,93986,120892,151449,221692	ALK,ATF2,CTNNA2,EMX1,EPHA5,FGF2,FGF13,FOXG1,GRIN2A,ID2,KCNC2,MAS1,NARS1,PCSK1,RORA,NR2F2,TNR,UGP2,NRP1,DCLK1,TOX,TBR1,WDR47,DKK1,PLCB1,CNTNAP2,SCYL2,CCDC14,SEMA6D,CEP290,PLXNA4,FOXP2,LRRK2,GDF7,PHACTR1	35/727
14_Member	GO Biological Processes	GO:0060322	head development	-6.69398	-4.15563	238,1386,1496,1750,2016,2044,2247,2258,2290,2903,3398,3747,4142,4677,5122,6095,7026,7143,7360,8829,9201,9760,10716,22911,22943,23236,26047,55681,64770,80031,80184,91584,93986,120892,151449,221692	ALK,ATF2,CTNNA2,DLX6,EMX1,EPHA5,FGF2,FGF13,FOXG1,GRIN2A,ID2,KCNC2,MAS1,NARS1,PCSK1,RORA,NR2F2,TNR,UGP2,NRP1,DCLK1,TOX,TBR1,WDR47,DKK1,PLCB1,CNTNAP2,SCYL2,CCDC14,SEMA6D,CEP290,PLXNA4,FOXP2,LRRK2,GDF7,PHACTR1	36/777
14_Member	GO Biological Processes	GO:0021537	telencephalon development	-5.00978	-2.69867	238,2016,2044,2258,2290,3398,4142,4677,7143,10716,22911,23236,26047,91584,93986,120892,221692	ALK,EMX1,EPHA5,FGF13,FOXG1,ID2,MAS1,NARS1,TNR,TBR1,WDR47,PLCB1,CNTNAP2,PLXNA4,FOXP2,LRRK2,PHACTR1	17/275
14_Member	GO Biological Processes	GO:0021543	pallium development	-4.39757	-2.21441	238,2016,2044,2258,2290,4142,4677,10716,22911,23236,26047,93986,221692	ALK,EMX1,EPHA5,FGF13,FOXG1,MAS1,NARS1,TBR1,WDR47,PLCB1,CNTNAP2,FOXP2,PHACTR1	13/191
14_Member	GO Biological Processes	GO:0021987	cerebral cortex development	-4.034	-1.94589	2016,2258,2290,4677,10716,22911,23236,26047,93986,221692	EMX1,FGF13,FOXG1,NARS1,TBR1,WDR47,PLCB1,CNTNAP2,FOXP2,PHACTR1	10/127
14_Member	GO Biological Processes	GO:0021761	limbic system development	-2.15393	-0.672123	238,2044,2258,4142,8829,10716,26047	ALK,EPHA5,FGF13,MAS1,NRP1,TBR1,CNTNAP2	7/125
15_Summary	GO Biological Processes	GO:0044089	positive regulation of cellular component biogenesis	-7.92277	-5.15802	19,324,1113,1654,3556,3815,4233,5290,5295,5581,6386,6869,7162,8829,9079,10097,22843,22871,23116,23316,23768,26045,26047,90102,139818,143098,163404,171024,342184,654429,1139,1496,2258,5925,5999,8936,22911,26586,54551,57159,2044,4703,25932,3553,4683,4751,8867,23236,92345	ABCA1,APC,CHGA,DDX3X,IL1RAP,KIT,MET,PIK3CA,PIK3R1,PRKCE,SDCBP,TACR1,TPBG,NRP1,LDB2,ACTR2,PPM1E,NLGN1,TOGARAM1,CUX2,FLRT2,LRRTM2,CNTNAP2,PHLDB2,DOCK11,MPP7,PLPPR5,SYNPO2,FMN1,LRTM2,CHRNA7,CTNNA2,FGF13,RB1,RGS4,WASF1,WDR47,CKAP2,MAGEL2,TRIM54,EPHA5,NEB,CLIC4,IL1B,NBN,NEK2,SYNJ1,PLCB1,NAF1	49/-
15_Member	GO Biological Processes	GO:0044089	positive regulation of cellular component biogenesis	-7.92277	-5.15802	19,324,1113,1654,3556,3815,4233,5290,5295,5581,6386,6869,7162,8829,9079,10097,22843,22871,23116,23316,23768,26045,26047,90102,139818,143098,163404,171024,342184,654429	ABCA1,APC,CHGA,DDX3X,IL1RAP,KIT,MET,PIK3CA,PIK3R1,PRKCE,SDCBP,TACR1,TPBG,NRP1,LDB2,ACTR2,PPM1E,NLGN1,TOGARAM1,CUX2,FLRT2,LRRTM2,CNTNAP2,PHLDB2,DOCK11,MPP7,PLPPR5,SYNPO2,FMN1,LRTM2	30/508
15_Member	GO Biological Processes	GO:1902903	regulation of supramolecular fiber organization	-5.64484	-3.23481	324,1139,1496,2258,4233,5290,5295,5581,5925,5999,6869,8829,8936,22843,22911,23116,26586,54551,57159,90102,171024,342184	APC,CHRNA7,CTNNA2,FGF13,MET,PIK3CA,PIK3R1,PRKCE,RB1,RGS4,TACR1,NRP1,WASF1,PPM1E,WDR47,TOGARAM1,CKAP2,MAGEL2,TRIM54,PHLDB2,SYNPO2,FMN1	22/390
15_Member	GO Biological Processes	GO:0051493	regulation of cytoskeleton organization	-4.15589	-2.03924	324,1496,2044,2258,4233,4703,5290,5295,5581,5999,6869,8829,8936,22843,22911,23116,25932,26586,54551,57159,90102,171024,342184	APC,CTNNA2,EPHA5,FGF13,MET,NEB,PIK3CA,PIK3R1,PRKCE,RGS4,TACR1,NRP1,WASF1,PPM1E,WDR47,TOGARAM1,CLIC4,CKAP2,MAGEL2,TRIM54,PHLDB2,SYNPO2,FMN1	23/522
15_Member	GO Biological Processes	GO:1902905	positive regulation of supramolecular fiber organization	-3.51006	-1.59528	4233,5581,5925,6869,8829,8936,22843,23116,54551,171024,342184	MET,PRKCE,RB1,TACR1,NRP1,WASF1,PPM1E,TOGARAM1,MAGEL2,SYNPO2,FMN1	11/175
15_Member	GO Biological Processes	GO:0110053	regulation of actin filament organization	-3.38809	-1.50596	1496,4233,5290,5295,5581,5999,6869,8829,8936,22843,54551,90102,171024,342184	CTNNA2,MET,PIK3CA,PIK3R1,PRKCE,RGS4,TACR1,NRP1,WASF1,PPM1E,MAGEL2,PHLDB2,SYNPO2,FMN1	14/273
15_Member	GO Biological Processes	GO:0032956	regulation of actin cytoskeleton organization	-3.31849	-1.47089	1496,2044,4233,4703,5290,5295,5581,5999,6869,8829,8936,22843,54551,90102,171024,342184	CTNNA2,EPHA5,MET,NEB,PIK3CA,PIK3R1,PRKCE,RGS4,TACR1,NRP1,WASF1,PPM1E,MAGEL2,PHLDB2,SYNPO2,FMN1	16/344
15_Member	GO Biological Processes	GO:0032970	regulation of actin filament-based process	-3.23414	-1.40812	1496,2044,2258,4233,4703,5290,5295,5581,5999,6869,8829,8936,22843,54551,90102,171024,342184	CTNNA2,EPHA5,FGF13,MET,NEB,PIK3CA,PIK3R1,PRKCE,RGS4,TACR1,NRP1,WASF1,PPM1E,MAGEL2,PHLDB2,SYNPO2,FMN1	17/385
15_Member	GO Biological Processes	GO:0051495	positive regulation of cytoskeleton organization	-2.76132	-1.07122	4233,5581,6869,8829,8936,22843,23116,54551,171024,342184	MET,PRKCE,TACR1,NRP1,WASF1,PPM1E,TOGARAM1,MAGEL2,SYNPO2,FMN1	10/184
15_Member	GO Biological Processes	GO:0032231	regulation of actin filament bundle assembly	-2.52215	-0.908405	4233,5295,6869,8829,22843,90102,171024	MET,PIK3R1,TACR1,NRP1,PPM1E,PHLDB2,SYNPO2	7/107
15_Member	GO Biological Processes	GO:0010638	positive regulation of organelle organization	-2.39141	-0.82651	3553,4233,4683,4751,5581,5925,6386,6869,8829,8867,8936,22843,23116,23236,54551,92345,171024,342184	IL1B,MET,NBN,NEK2,PRKCE,RB1,SDCBP,TACR1,NRP1,SYNJ1,WASF1,PPM1E,TOGARAM1,PLCB1,MAGEL2,NAF1,SYNPO2,FMN1	18/502
15_Member	GO Biological Processes	GO:0051492	regulation of stress fiber assembly	-2.18005	-0.688307	4233,5295,6869,8829,22843,90102	MET,PIK3R1,TACR1,NRP1,PPM1E,PHLDB2	6/94
16_Summary	KEGG Pathway	hsa04080	Neuroactive ligand-receptor interaction	-7.90052	-5.14705	153,1129,1131,1139,1395,2555,2557,2561,2566,2903,2915,3274,3350,3354,3356,3358,3360,3827,4142,5746,6869,7068,8001,59350,84539,1607,4168,5290,5295,5581,5924,5999,6000,6197,9162,9560,23236,23365,23596,26230,128674,163404,19,1113,9495,23266,3776	ADRB1,CHRM2,CHRM3,CHRNA7,CRHR2,GABRA2,GABRA4,GABRB2,GABRG2,GRIN2A,GRM5,HRH2,HTR1A,HTR1E,HTR2A,HTR2C,HTR4,KNG1,MAS1,PTH2R,TACR1,THRB,GLRA3,RXFP1,MCHR2,DGKB,MCF2,PIK3CA,PIK3R1,PRKCE,RASGRF2,RGS4,RGS7,RPS6KA3,DGKI,CCL4L2,PLCB1,ARHGEF12,OPN3,TIAM2,PROKR2,PLPPR5,ABCA1,CHGA,AKAP5,ADGRL2,KCNK2	47/-
16_Member	KEGG Pathway	hsa04080	Neuroactive ligand-receptor interaction	-7.90052	-5.14705	153,1129,1131,1139,1395,2555,2557,2561,2566,2903,2915,3274,3350,3354,3356,3358,3360,3827,4142,5746,6869,7068,8001,59350,84539	ADRB1,CHRM2,CHRM3,CHRNA7,CRHR2,GABRA2,GABRA4,GABRB2,GABRG2,GRIN2A,GRM5,HRH2,HTR1A,HTR1E,HTR2A,HTR2C,HTR4,KNG1,MAS1,PTH2R,TACR1,THRB,GLRA3,RXFP1,MCHR2	25/367
16_Member	Reactome Gene Sets	R-HSA-388396	GPCR downstream signalling	-6.33507	-3.85977	153,1129,1131,1395,1607,2915,3274,3354,3356,3358,3360,3827,4168,5290,5295,5581,5746,5924,5999,6000,6197,6869,9162,9560,23236,23365,23596,26230,59350,84539,128674	ADRB1,CHRM2,CHRM3,CRHR2,DGKB,GRM5,HRH2,HTR1E,HTR2A,HTR2C,HTR4,KNG1,MCF2,PIK3CA,PIK3R1,PRKCE,PTH2R,RASGRF2,RGS4,RGS7,RPS6KA3,TACR1,DGKI,CCL4L2,PLCB1,ARHGEF12,OPN3,TIAM2,RXFP1,MCHR2,PROKR2	31/634
16_Member	Reactome Gene Sets	R-HSA-372790	Signaling by GPCR	-6.2267	-3.76298	153,1129,1131,1395,1607,2915,3274,3350,3354,3356,3358,3360,3827,4168,5290,5295,5581,5746,5924,5999,6000,6197,6869,9162,9560,23236,23365,23596,26230,59350,84539,128674,163404	ADRB1,CHRM2,CHRM3,CRHR2,DGKB,GRM5,HRH2,HTR1A,HTR1E,HTR2A,HTR2C,HTR4,KNG1,MCF2,PIK3CA,PIK3R1,PRKCE,PTH2R,RASGRF2,RGS4,RGS7,RPS6KA3,TACR1,DGKI,CCL4L2,PLCB1,ARHGEF12,OPN3,TIAM2,RXFP1,MCHR2,PROKR2,PLPPR5	33/709
16_Member	Reactome Gene Sets	R-HSA-416476	G alpha (q) signalling events	-5.72204	-3.30179	1131,1607,2915,3356,3358,3827,5290,5295,5581,5999,6197,6869,9162,23236,84539,128674	CHRM3,DGKB,GRM5,HTR2A,HTR2C,KNG1,PIK3CA,PIK3R1,PRKCE,RGS4,RPS6KA3,TACR1,DGKI,PLCB1,MCHR2,PROKR2	16/217
16_Member	GO Biological Processes	GO:0007188	adenylate cyclase-modulating G protein-coupled receptor signaling pathway	-3.58762	-1.64963	19,153,1113,1129,1131,1395,2915,3350,3354,5746,9495,23266,59350	ABCA1,ADRB1,CHGA,CHRM2,CHRM3,CRHR2,GRM5,HTR1A,HTR1E,PTH2R,AKAP5,ADGRL2,RXFP1	13/230
16_Member	Reactome Gene Sets	R-HSA-373076	Class A/1 (Rhodopsin-like receptors)	-3.44406	-1.54879	153,1129,1131,3274,3350,3354,3356,3358,3360,3827,6869,23596,59350,84539,128674,163404	ADRB1,CHRM2,CHRM3,HRH2,HTR1A,HTR1E,HTR2A,HTR2C,HTR4,KNG1,TACR1,OPN3,RXFP1,MCHR2,PROKR2,PLPPR5	16/335
16_Member	Reactome Gene Sets	R-HSA-500792	GPCR ligand binding	-3.10425	-1.30626	153,1129,1131,1395,2915,3274,3350,3354,3356,3358,3360,3827,5746,6869,23596,59350,84539,128674,163404	ADRB1,CHRM2,CHRM3,CRHR2,GRM5,HRH2,HTR1A,HTR1E,HTR2A,HTR2C,HTR4,KNG1,PTH2R,TACR1,OPN3,RXFP1,MCHR2,PROKR2,PLPPR5	19/468
16_Member	WikiPathways	WP117	GPCRs other	-2.87026	-1.13957	1129,1131,3356,23266,59350,84539,128674	CHRM2,CHRM3,HTR2A,ADGRL2,RXFP1,MCHR2,PROKR2	7/93
16_Member	GO Biological Processes	GO:0007193	adenylate cyclase-inhibiting G protein-coupled receptor signaling pathway	-2.6651	-0.997264	1129,1131,2915,3350,3354,9495	CHRM2,CHRM3,GRM5,HTR1A,HTR1E,AKAP5	6/75
16_Member	KEGG Pathway	hsa04024	cAMP signaling pathway	-2.14382	-0.663207	153,1129,1395,2903,3350,3354,3360,3776,5290,5295	ADRB1,CHRM2,CRHR2,GRIN2A,HTR1A,HTR1E,HTR4,KCNK2,PIK3CA,PIK3R1	10/225
17_Summary	GO Biological Processes	GO:0034762	regulation of transmembrane transport	-7.71822	-5.00716	781,1131,2257,2258,2903,2915,3099,3553,3747,3787,3788,5295,5581,5774,5999,6000,9472,9495,9747,22871,23072,23596,81539,81832,114882,130507,219527,344901,729993,3350,3356,5593	CACNA2D1,CHRM3,FGF12,FGF13,GRIN2A,GRM5,HK2,IL1B,KCNC2,KCNS1,KCNS2,PIK3R1,PRKCE,PTPN3,RGS4,RGS7,AKAP6,AKAP5,TCAF1,NLGN1,HECW1,OPN3,SLC38A1,NETO1,OSBPL8,UBR3,LRRC55,OSTN,SHISA9,HTR1A,HTR2A,PRKG2	32/-
17_Member	GO Biological Processes	GO:0034762	regulation of transmembrane transport	-7.71822	-5.00716	781,1131,2257,2258,2903,2915,3099,3553,3747,3787,3788,5295,5581,5774,5999,6000,9472,9495,9747,22871,23072,23596,81539,81832,114882,130507,219527,344901,729993	CACNA2D1,CHRM3,FGF12,FGF13,GRIN2A,GRM5,HK2,IL1B,KCNC2,KCNS1,KCNS2,PIK3R1,PRKCE,PTPN3,RGS4,RGS7,AKAP6,AKAP5,TCAF1,NLGN1,HECW1,OPN3,SLC38A1,NETO1,OSBPL8,UBR3,LRRC55,OSTN,SHISA9	29/489
17_Member	GO Biological Processes	GO:0032412	regulation of monoatomic ion transmembrane transporter activity	-5.59325	-3.19574	781,1131,2257,2258,2915,3787,3788,5581,5774,9472,9747,22871,23072,81832,219527,729993	CACNA2D1,CHRM3,FGF12,FGF13,GRM5,KCNS1,KCNS2,PRKCE,PTPN3,AKAP6,TCAF1,NLGN1,HECW1,NETO1,LRRC55,SHISA9	16/222
17_Member	GO Biological Processes	GO:0022898	regulation of transmembrane transporter activity	-5.39496	-3.01891	781,1131,2257,2258,2915,3787,3788,5581,5774,9472,9747,22871,23072,81832,219527,729993	CACNA2D1,CHRM3,FGF12,FGF13,GRM5,KCNS1,KCNS2,PRKCE,PTPN3,AKAP6,TCAF1,NLGN1,HECW1,NETO1,LRRC55,SHISA9	16/230
17_Member	GO Biological Processes	GO:0034765	regulation of monoatomic ion transmembrane transport	-4.74308	-2.47409	781,2257,2258,2903,2915,3747,3787,3788,5581,5774,5999,6000,9472,9495,9747,23072,81832,130507,219527	CACNA2D1,FGF12,FGF13,GRIN2A,GRM5,KCNC2,KCNS1,KCNS2,PRKCE,PTPN3,RGS4,RGS7,AKAP6,AKAP5,TCAF1,HECW1,NETO1,UBR3,LRRC55	19/349
17_Member	GO Biological Processes	GO:0032409	regulation of transporter activity	-4.68571	-2.43108	781,1131,2257,2258,2915,3787,3788,5581,5774,9472,9747,22871,23072,81832,219527,729993	CACNA2D1,CHRM3,FGF12,FGF13,GRM5,KCNS1,KCNS2,PRKCE,PTPN3,AKAP6,TCAF1,NLGN1,HECW1,NETO1,LRRC55,SHISA9	16/262
17_Member	GO Biological Processes	GO:0043269	regulation of monoatomic ion transport	-4.38415	-2.20397	781,2257,2258,2903,2915,3350,3356,3747,3787,3788,5581,5593,5774,5999,6000,9472,9495,9747,23072,81832,130507,219527	CACNA2D1,FGF12,FGF13,GRIN2A,GRM5,HTR1A,HTR2A,KCNC2,KCNS1,KCNS2,PRKCE,PRKG2,PTPN3,RGS4,RGS7,AKAP6,AKAP5,TCAF1,HECW1,NETO1,UBR3,LRRC55	22/470
17_Member	GO Biological Processes	GO:1904062	regulation of monoatomic cation transmembrane transport	-4.36376	-2.18949	781,2257,2258,2903,3747,3787,3788,5581,5774,5999,6000,9472,9495,23072,81832,130507,219527	CACNA2D1,FGF12,FGF13,GRIN2A,KCNC2,KCNS1,KCNS2,PRKCE,PTPN3,RGS4,RGS7,AKAP6,AKAP5,HECW1,NETO1,UBR3,LRRC55	17/309
17_Member	GO Biological Processes	GO:0043266	regulation of potassium ion transport	-4.06567	-1.97157	3356,3747,3787,3788,5999,6000,9472,81832,219527	HTR2A,KCNC2,KCNS1,KCNS2,RGS4,RGS7,AKAP6,NETO1,LRRC55	9/102
17_Member	GO Biological Processes	GO:1901379	regulation of potassium ion transmembrane transport	-3.83488	-1.81257	3747,3787,3788,5999,6000,9472,81832,219527	KCNC2,KCNS1,KCNS2,RGS4,RGS7,AKAP6,NETO1,LRRC55	8/86
17_Member	GO Biological Processes	GO:2000649	regulation of sodium ion transmembrane transporter activity	-3.6555	-1.70013	2257,2258,5581,5774,23072,81832	FGF12,FGF13,PRKCE,PTPN3,HECW1,NETO1	6/49
17_Member	GO Biological Processes	GO:0034764	positive regulation of transmembrane transport	-3.34278	-1.48198	781,2258,3747,5295,6000,9472,9495,9747,23596,81539,114882,219527	CACNA2D1,FGF13,KCNC2,PIK3R1,RGS7,AKAP6,AKAP5,TCAF1,OPN3,SLC38A1,OSBPL8,LRRC55	12/213
17_Member	GO Biological Processes	GO:1902305	regulation of sodium ion transmembrane transport	-3.21213	-1.39394	2257,2258,5581,5774,23072,81832	FGF12,FGF13,PRKCE,PTPN3,HECW1,NETO1	6/59
17_Member	GO Biological Processes	GO:0010959	regulation of metal ion transport	-3.12286	-1.31489	781,2257,2258,3356,3747,3787,3788,5581,5774,5999,6000,9472,9495,23072,81832,130507,219527	CACNA2D1,FGF12,FGF13,HTR2A,KCNC2,KCNS1,KCNS2,PRKCE,PTPN3,RGS4,RGS7,AKAP6,AKAP5,HECW1,NETO1,UBR3,LRRC55	17/394
17_Member	GO Biological Processes	GO:2001257	regulation of cation channel activity	-2.93275	-1.18592	781,2257,2258,3787,3788,9472,81832,219527	CACNA2D1,FGF12,FGF13,KCNS1,KCNS2,AKAP6,NETO1,LRRC55	8/117
17_Member	GO Biological Processes	GO:1901016	regulation of potassium ion transmembrane transporter activity	-2.47231	-0.876744	3787,3788,9472,81832,219527	KCNS1,KCNS2,AKAP6,NETO1,LRRC55	5/57
17_Member	GO Biological Processes	GO:0002028	regulation of sodium ion transport	-2.4178	-0.837445	2257,2258,5581,5774,23072,81832	FGF12,FGF13,PRKCE,PTPN3,HECW1,NETO1	6/84
17_Member	GO Biological Processes	GO:1901381	positive regulation of potassium ion transmembrane transport	-2.39168	-0.82651	3747,6000,9472,219527	KCNC2,RGS7,AKAP6,LRRC55	4/37
17_Member	GO Biological Processes	GO:1902259	regulation of delayed rectifier potassium channel activity	-2.36204	-0.805777	3787,3788,9472	KCNS1,KCNS2,AKAP6	3/19
17_Member	GO Biological Processes	GO:0034767	positive regulation of monoatomic ion transmembrane transport	-2.19697	-0.695132	781,2258,3747,6000,9472,9495,9747,219527	CACNA2D1,FGF13,KCNC2,RGS7,AKAP6,AKAP5,TCAF1,LRRC55	8/154
17_Member	GO Biological Processes	GO:0043268	positive regulation of potassium ion transport	-2.12094	-0.649727	3747,6000,9472,219527	KCNC2,RGS7,AKAP6,LRRC55	4/44
18_Summary	GO Biological Processes	GO:0050803	regulation of synapse structure or activity	-7.61157	-4.92874	1006,1496,3556,5100,5800,6616,6792,7162,8499,11122,22871,22943,23316,23768,26045,50807,57084,120892,389941,654429,8829,26047,342184,3553,90102,22987	CDH8,CTNNA2,IL1RAP,PCDH8,PTPRO,SNAP25,CDKL5,TPBG,PPFIA2,PTPRT,NLGN1,DKK1,CUX2,FLRT2,LRRTM2,ASAP1,SLC17A6,LRRK2,C1QL3,LRTM2,NRP1,CNTNAP2,FMN1,IL1B,PHLDB2,SV2C	26/-
18_Member	GO Biological Processes	GO:0050803	regulation of synapse structure or activity	-7.61157	-4.92874	1006,1496,3556,5100,5800,6616,6792,7162,8499,11122,22871,22943,23316,23768,26045,50807,57084,120892,389941,654429	CDH8,CTNNA2,IL1RAP,PCDH8,PTPRO,SNAP25,CDKL5,TPBG,PPFIA2,PTPRT,NLGN1,DKK1,CUX2,FLRT2,LRRTM2,ASAP1,SLC17A6,LRRK2,C1QL3,LRTM2	20/249
18_Member	GO Biological Processes	GO:0050807	regulation of synapse organization	-7.07725	-4.50357	1006,1496,3556,5100,5800,6616,6792,7162,8499,11122,22871,22943,23316,23768,26045,50807,120892,389941,654429	CDH8,CTNNA2,IL1RAP,PCDH8,PTPRO,SNAP25,CDKL5,TPBG,PPFIA2,PTPRT,NLGN1,DKK1,CUX2,FLRT2,LRRTM2,ASAP1,LRRK2,C1QL3,LRTM2	19/243
18_Member	GO Biological Processes	GO:1901890	positive regulation of cell junction assembly	-4.63659	-2.39586	3556,7162,8829,22871,23316,23768,26045,26047,342184,654429	IL1RAP,TPBG,NRP1,NLGN1,CUX2,FLRT2,LRRTM2,CNTNAP2,FMN1,LRTM2	10/108
18_Member	GO Biological Processes	GO:1901888	regulation of cell junction assembly	-4.4773	-2.27578	3553,3556,6616,7162,8829,22871,22943,23316,23768,26045,26047,90102,342184,654429	IL1B,IL1RAP,SNAP25,TPBG,NRP1,NLGN1,DKK1,CUX2,FLRT2,LRRTM2,CNTNAP2,PHLDB2,FMN1,LRTM2	14/215
18_Member	GO Biological Processes	GO:0051965	positive regulation of synapse assembly	-3.90628	-1.85636	3556,7162,22871,23316,23768,26045,654429	IL1RAP,TPBG,NLGN1,CUX2,FLRT2,LRRTM2,LRTM2	7/63
18_Member	GO Biological Processes	GO:0051963	regulation of synapse assembly	-3.66643	-1.70751	3556,6616,7162,22871,22943,23316,23768,26045,654429	IL1RAP,SNAP25,TPBG,NLGN1,DKK1,CUX2,FLRT2,LRRTM2,LRTM2	9/115
18_Member	GO Biological Processes	GO:0099175	regulation of postsynapse organization	-3.29712	-1.45228	3556,6792,8499,22871,23316,26045,50807,120892	IL1RAP,CDKL5,PPFIA2,NLGN1,CUX2,LRRTM2,ASAP1,LRRK2	8/103
18_Member	GO Biological Processes	GO:0060998	regulation of dendritic spine development	-2.43942	-0.850001	6792,8499,22871,23316,50807	CDKL5,PPFIA2,NLGN1,CUX2,ASAP1	5/58
18_Member	GO Biological Processes	GO:0061001	regulation of dendritic spine morphogenesis	-2.15632	-0.673919	8499,22871,23316,120892	PPFIA2,NLGN1,CUX2,LRRK2	4/43
18_Member	GO Biological Processes	GO:2000300	regulation of synaptic vesicle exocytosis	-2.12094	-0.649727	8499,22871,22987,120892	PPFIA2,NLGN1,SV2C,LRRK2	4/44
19_Summary	GO Biological Processes	GO:0031644	regulation of nervous system process	-7.55954	-4.88711	1139,2257,2903,3358,5999,7143,9228,9229,9607,22871,23316,58494,81832,120892,5176	CHRNA7,FGF12,GRIN2A,HTR2C,RGS4,TNR,DLGAP2,DLGAP1,CARTPT,NLGN1,CUX2,JAM2,NETO1,LRRK2,SERPINF1	15/-
19_Member	GO Biological Processes	GO:0031644	regulation of nervous system process	-7.55954	-4.88711	1139,2257,2903,3358,5999,7143,9228,9229,9607,22871,23316,58494,81832,120892	CHRNA7,FGF12,GRIN2A,HTR2C,RGS4,TNR,DLGAP2,DLGAP1,CARTPT,NLGN1,CUX2,JAM2,NETO1,LRRK2	14/119
19_Member	GO Biological Processes	GO:2000463	positive regulation of excitatory postsynaptic potential	-4.73328	-2.46793	1139,2903,5999,22871,23316,81832	CHRNA7,GRIN2A,RGS4,NLGN1,CUX2,NETO1	6/32
19_Member	GO Biological Processes	GO:0098815	modulation of excitatory postsynaptic potential	-4.62247	-2.38998	1139,2903,5999,22871,23316,81832,120892	CHRNA7,GRIN2A,RGS4,NLGN1,CUX2,NETO1,LRRK2	7/49
19_Member	GO Biological Processes	GO:0007614	short-term memory	-3.08511	-1.29809	1139,5176,23316	CHRNA7,SERPINF1,CUX2	3/11
20_Summary	GO Biological Processes	GO:0071417	cellular response to organonitrogen compound	-7.45443	-4.79114	324,366,781,1129,1131,1139,1290,1386,1395,2200,2561,2566,2730,2844,2915,3350,3356,4142,4644,5286,5290,5295,5925,6772,7532,8036,8767,9177,9472,23236,120892,348980,3747,178,1446,2104,2845,4824,4843,5122,5176,5581,6775,6869,7042,7068,7357,8754,10370,10499,59350,84830,85004,130399,344901	APC,AQP9,CACNA2D1,CHRM2,CHRM3,CHRNA7,COL5A2,ATF2,CRHR2,FBN1,GABRB2,GABRG2,GCLM,GPR21,GRM5,HTR1A,HTR2A,MAS1,MYO5A,PIK3C2A,PIK3CA,PIK3R1,RB1,STAT1,YWHAG,SHOC2,RIPK2,HTR3B,AKAP6,PLCB1,LRRK2,HCN1,KCNC2,AGL,CSN1S1,ESRRG,GPR22,NKX3-1,NOS2,PCSK1,SERPINF1,PRKCE,STAT4,TACR1,TGFB2,THRB,UGCG,ADAM9,CITED2,NCOA2,RXFP1,ADTRP,RERG,ACVR1C,OSTN	55/-
20_Member	GO Biological Processes	GO:0071417	cellular response to organonitrogen compound	-7.45443	-4.79114	324,366,781,1129,1131,1139,1290,1386,1395,2200,2561,2566,2730,2844,2915,3350,3356,4142,4644,5286,5290,5295,5925,6772,7532,8036,8767,9177,9472,23236,120892,348980	APC,AQP9,CACNA2D1,CHRM2,CHRM3,CHRNA7,COL5A2,ATF2,CRHR2,FBN1,GABRB2,GABRG2,GCLM,GPR21,GRM5,HTR1A,HTR2A,MAS1,MYO5A,PIK3C2A,PIK3CA,PIK3R1,RB1,STAT1,YWHAG,SHOC2,RIPK2,HTR3B,AKAP6,PLCB1,LRRK2,HCN1	32/595
20_Member	GO Biological Processes	GO:1901699	cellular response to nitrogen compound	-7.36596	-4.73743	324,366,781,1129,1131,1139,1290,1386,1395,2200,2561,2566,2730,2844,2915,3350,3356,3747,4142,4644,5286,5290,5295,5925,6772,7532,8036,8767,9177,9472,23236,120892,348980	APC,AQP9,CACNA2D1,CHRM2,CHRM3,CHRNA7,COL5A2,ATF2,CRHR2,FBN1,GABRB2,GABRG2,GCLM,GPR21,GRM5,HTR1A,HTR2A,KCNC2,MAS1,MYO5A,PIK3C2A,PIK3CA,PIK3R1,RB1,STAT1,YWHAG,SHOC2,RIPK2,HTR3B,AKAP6,PLCB1,LRRK2,HCN1	33/632
20_Member	GO Biological Processes	GO:0009725	response to hormone	-7.11955	-4.53089	178,324,1395,1446,2104,2200,2730,2844,2845,4142,4644,4824,4843,5122,5176,5286,5290,5295,5581,5925,6772,6775,6869,7042,7068,7357,7532,8036,8754,10370,10499,23236,59350,84830,85004,130399,344901	AGL,APC,CRHR2,CSN1S1,ESRRG,FBN1,GCLM,GPR21,GPR22,MAS1,MYO5A,NKX3-1,NOS2,PCSK1,SERPINF1,PIK3C2A,PIK3CA,PIK3R1,PRKCE,RB1,STAT1,STAT4,TACR1,TGFB2,THRB,UGCG,YWHAG,SHOC2,ADAM9,CITED2,NCOA2,PLCB1,RXFP1,ADTRP,RERG,ACVR1C,OSTN	37/780
20_Member	GO Biological Processes	GO:0032870	cellular response to hormone stimulus	-5.87892	-3.43748	324,1395,2104,2200,2730,2844,2845,4142,4644,4824,5176,5286,5290,5295,5581,5925,6772,7068,7357,7532,8036,10499,23236,59350,84830,344901	APC,CRHR2,ESRRG,FBN1,GCLM,GPR21,GPR22,MAS1,MYO5A,NKX3-1,SERPINF1,PIK3C2A,PIK3CA,PIK3R1,PRKCE,RB1,STAT1,THRB,UGCG,YWHAG,SHOC2,NCOA2,PLCB1,RXFP1,ADTRP,OSTN	26/501
20_Member	GO Biological Processes	GO:1901652	response to peptide	-4.45328	-2.25797	324,781,1139,1395,2200,2844,2915,4142,4644,5122,5176,5286,5290,5295,5925,6772,6775,7532,8036,8767,23236,130399	APC,CACNA2D1,CHRNA7,CRHR2,FBN1,GPR21,GRM5,MAS1,MYO5A,PCSK1,SERPINF1,PIK3C2A,PIK3CA,PIK3R1,RB1,STAT1,STAT4,YWHAG,SHOC2,RIPK2,PLCB1,ACVR1C	22/465
20_Member	GO Biological Processes	GO:1901653	cellular response to peptide	-4.3289	-2.16622	324,781,1395,2200,2844,2915,4142,4644,5286,5290,5295,5925,6772,7532,8036,8767,23236	APC,CACNA2D1,CRHR2,FBN1,GPR21,GRM5,MAS1,MYO5A,PIK3C2A,PIK3CA,PIK3R1,RB1,STAT1,YWHAG,SHOC2,RIPK2,PLCB1	17/311
20_Member	GO Biological Processes	GO:0071375	cellular response to peptide hormone stimulus	-3.85015	-1.81525	324,1395,2200,2844,4142,4644,5286,5290,5295,5925,6772,7532,8036,23236	APC,CRHR2,FBN1,GPR21,MAS1,MYO5A,PIK3C2A,PIK3CA,PIK3R1,RB1,STAT1,YWHAG,SHOC2,PLCB1	14/246
20_Member	GO Biological Processes	GO:0043434	response to peptide hormone	-3.33655	-1.48198	324,1395,2200,2844,4142,4644,5122,5286,5290,5295,5925,6772,6775,7532,8036,23236,130399	APC,CRHR2,FBN1,GPR21,MAS1,MYO5A,PCSK1,PIK3C2A,PIK3CA,PIK3R1,RB1,STAT1,STAT4,YWHAG,SHOC2,PLCB1,ACVR1C	17/377
20_Member	GO Biological Processes	GO:0032869	cellular response to insulin stimulus	-2.85055	-1.12583	324,2844,4644,5286,5290,5295,5925,6772,7532	APC,GPR21,MYO5A,PIK3C2A,PIK3CA,PIK3R1,RB1,STAT1,YWHAG	9/149
20_Member	GO Biological Processes	GO:0032868	response to insulin	-2.25064	-0.73324	324,2844,4644,5286,5290,5295,5925,6772,7532,130399	APC,GPR21,MYO5A,PIK3C2A,PIK3CA,PIK3R1,RB1,STAT1,YWHAG,ACVR1C	10/217
20_Member	GO Biological Processes	GO:0008286	insulin receptor signaling pathway	-2.17181	-0.685214	324,2844,5286,5290,5295	APC,GPR21,PIK3C2A,PIK3CA,PIK3R1	5/67

## Sheet: LBDvsAD_down
GroupID	Category	Term	Description	LogP	Log(q-value)	Genes	Symbols	InTerm_InList
1_Summary	WikiPathways	WP477	Cytoplasmic ribosomal proteins	-33.4163	-29.0969	2197,6132,6133,6137,6141,6142,6154,6155,6158,6161,6168,6176,6181,6188,6193,6195,6202,6203,6208,6209,6210,6217,6223,6227,6234,6235,11224,23521,25873,1936,6748,5441,293,533,389541,51069,6923,115939,8971,65993,90480,4314,883,5409,7263,23498,51686,53905,112817,92170,6487,30815,123099,10004,27344,389,2046,3265,10093,55715,974,1108,2002,6827,10362,92815,155382,475,2876,3397,6604,27287,51529,55620,83443…	FAU,RPL8,RPL9,RPL13,RPL18,RPL18A,RPL26,RPL27,RPL28,RPL32,RPL37A,RPLP1,RPLP2,RPS3,RPS5,RPS6KA1,RPS8,RPS9,RPS14,RPS15,RPS15A,RPS16,RPS19,RPS21,RPS28,RPS29,RPL35,RPL13A,RPL36,EEF1D,SSR4,POLR2L,SLC25A6,ATP6V0B,LAMTOR4,MRPL2,ELOB,TSR3,H1-10,MRPS34,GADD45GIP1,MMP3,KYAT1,PNMT,TST,HAAO,OAZ3,DUOX1,HOGA1,MTG1,ST3GAL3,ST6GALNAC6,DEGS2,NAALADL1,PCSK1N,RHOC,EPHA8,HRAS,ARPC4,DOK4,CD79B,CHD4,ELK1,SUPT4H1,HMG20B…	86/-
1_Member	WikiPathways	WP477	Cytoplasmic ribosomal proteins	-33.4163	-29.0969	2197,6132,6133,6137,6141,6142,6154,6155,6158,6161,6168,6176,6181,6188,6193,6195,6202,6203,6208,6209,6210,6217,6223,6227,6234,6235,11224,23521,25873	FAU,RPL8,RPL9,RPL13,RPL18,RPL18A,RPL26,RPL27,RPL28,RPL32,RPL37A,RPLP1,RPLP2,RPS3,RPS5,RPS6KA1,RPS8,RPS9,RPS14,RPS15,RPS15A,RPS16,RPS19,RPS21,RPS28,RPS29,RPL35,RPL13A,RPL36	29/88
1_Member	CORUM	CORUM:306	Ribosome, cytoplasmic	-33.1404	-29.0969	2197,6132,6133,6137,6141,6142,6154,6155,6158,6161,6168,6176,6181,6188,6193,6202,6203,6208,6209,6210,6217,6223,6227,6234,6235,11224,23521,25873	FAU,RPL8,RPL9,RPL13,RPL18,RPL18A,RPL26,RPL27,RPL28,RPL32,RPL37A,RPLP1,RPLP2,RPS3,RPS5,RPS8,RPS9,RPS14,RPS15,RPS15A,RPS16,RPS19,RPS21,RPS28,RPS29,RPL35,RPL13A,RPL36	28/80
1_Member	Reactome Gene Sets	R-HSA-156842	Eukaryotic Translation Elongation	-32.4503	-28.5829	1936,2197,6132,6133,6137,6141,6142,6154,6155,6158,6161,6168,6176,6181,6188,6193,6202,6203,6208,6209,6210,6217,6223,6227,6234,6235,11224,23521,25873	EEF1D,FAU,RPL8,RPL9,RPL13,RPL18,RPL18A,RPL26,RPL27,RPL28,RPL32,RPL37A,RPLP1,RPLP2,RPS3,RPS5,RPS8,RPS9,RPS14,RPS15,RPS15A,RPS16,RPS19,RPS21,RPS28,RPS29,RPL35,RPL13A,RPL36	29/94
1_Member	Reactome Gene Sets	R-HSA-156902	Peptide chain elongation	-31.4608	-27.8152	2197,6132,6133,6137,6141,6142,6154,6155,6158,6161,6168,6176,6181,6188,6193,6202,6203,6208,6209,6210,6217,6223,6227,6234,6235,11224,23521,25873	FAU,RPL8,RPL9,RPL13,RPL18,RPL18A,RPL26,RPL27,RPL28,RPL32,RPL37A,RPLP1,RPLP2,RPS3,RPS5,RPS8,RPS9,RPS14,RPS15,RPS15A,RPS16,RPS19,RPS21,RPS28,RPS29,RPL35,RPL13A,RPL36	28/90
1_Member	Reactome Gene Sets	R-HSA-192823	Viral mRNA Translation	-31.4608	-27.8152	2197,6132,6133,6137,6141,6142,6154,6155,6158,6161,6168,6176,6181,6188,6193,6202,6203,6208,6209,6210,6217,6223,6227,6234,6235,11224,23521,25873	FAU,RPL8,RPL9,RPL13,RPL18,RPL18A,RPL26,RPL27,RPL28,RPL32,RPL37A,RPLP1,RPLP2,RPS3,RPS5,RPS8,RPS9,RPS14,RPS15,RPS15A,RPS16,RPS19,RPS21,RPS28,RPS29,RPL35,RPL13A,RPL36	28/90
1_Member	Reactome Gene Sets	R-HSA-2408557	Selenocysteine synthesis	-30.8528	-27.3534	2197,6132,6133,6137,6141,6142,6154,6155,6158,6161,6168,6176,6181,6188,6193,6202,6203,6208,6209,6210,6217,6223,6227,6234,6235,11224,23521,25873	FAU,RPL8,RPL9,RPL13,RPL18,RPL18A,RPL26,RPL27,RPL28,RPL32,RPL37A,RPLP1,RPLP2,RPS3,RPS5,RPS8,RPS9,RPS14,RPS15,RPS15A,RPS16,RPS19,RPS21,RPS28,RPS29,RPL35,RPL13A,RPL36	28/94
1_Member	Reactome Gene Sets	R-HSA-72764	Eukaryotic Translation Termination	-30.8528	-27.3534	2197,6132,6133,6137,6141,6142,6154,6155,6158,6161,6168,6176,6181,6188,6193,6202,6203,6208,6209,6210,6217,6223,6227,6234,6235,11224,23521,25873	FAU,RPL8,RPL9,RPL13,RPL18,RPL18A,RPL26,RPL27,RPL28,RPL32,RPL37A,RPLP1,RPLP2,RPS3,RPS5,RPS8,RPS9,RPS14,RPS15,RPS15A,RPS16,RPS19,RPS21,RPS28,RPS29,RPL35,RPL13A,RPL36	28/94
1_Member	Reactome Gene Sets	R-HSA-975956	Nonsense Mediated Decay (NMD) independent of the Exon Junction Complex (EJC)	-30.5607	-27.1192	2197,6132,6133,6137,6141,6142,6154,6155,6158,6161,6168,6176,6181,6188,6193,6202,6203,6208,6209,6210,6217,6223,6227,6234,6235,11224,23521,25873	FAU,RPL8,RPL9,RPL13,RPL18,RPL18A,RPL26,RPL27,RPL28,RPL32,RPL37A,RPLP1,RPLP2,RPS3,RPS5,RPS8,RPS9,RPS14,RPS15,RPS15A,RPS16,RPS19,RPS21,RPS28,RPS29,RPL35,RPL13A,RPL36	28/96
1_Member	Reactome Gene Sets	R-HSA-1799339	SRP-dependent cotranslational protein targeting to membrane	-29.83	-26.4397	2197,6132,6133,6137,6141,6142,6154,6155,6158,6161,6168,6176,6181,6188,6193,6202,6203,6208,6209,6210,6217,6223,6227,6234,6235,6748,11224,23521,25873	FAU,RPL8,RPL9,RPL13,RPL18,RPL18A,RPL26,RPL27,RPL28,RPL32,RPL37A,RPLP1,RPLP2,RPS3,RPS5,RPS8,RPS9,RPS14,RPS15,RPS15A,RPS16,RPS19,RPS21,RPS28,RPS29,SSR4,RPL35,RPL13A,RPL36	29/113
1_Member	Reactome Gene Sets	R-HSA-72689	Formation of a pool of free 40S subunits	-29.727	-26.4238	2197,6132,6133,6137,6141,6142,6154,6155,6158,6161,6168,6176,6181,6188,6193,6202,6203,6208,6209,6210,6217,6223,6227,6234,6235,11224,23521,25873	FAU,RPL8,RPL9,RPL13,RPL18,RPL18A,RPL26,RPL27,RPL28,RPL32,RPL37A,RPLP1,RPLP2,RPS3,RPS5,RPS8,RPS9,RPS14,RPS15,RPS15A,RPS16,RPS19,RPS21,RPS28,RPS29,RPL35,RPL13A,RPL36	28/102
1_Member	Reactome Gene Sets	R-HSA-9633012	Response of EIF2AK4 (GCN2) to amino acid deficiency	-29.727	-26.4238	2197,6132,6133,6137,6141,6142,6154,6155,6158,6161,6168,6176,6181,6188,6193,6202,6203,6208,6209,6210,6217,6223,6227,6234,6235,11224,23521,25873	FAU,RPL8,RPL9,RPL13,RPL18,RPL18A,RPL26,RPL27,RPL28,RPL32,RPL37A,RPLP1,RPLP2,RPS3,RPS5,RPS8,RPS9,RPS14,RPS15,RPS15A,RPS16,RPS19,RPS21,RPS28,RPS29,RPL35,RPL13A,RPL36	28/102
1_Member	Reactome Gene Sets	R-HSA-156827	L13a-mediated translational silencing of Ceruloplasmin expression	-28.4616	-25.1962	2197,6132,6133,6137,6141,6142,6154,6155,6158,6161,6168,6176,6181,6188,6193,6202,6203,6208,6209,6210,6217,6223,6227,6234,6235,11224,23521,25873	FAU,RPL8,RPL9,RPL13,RPL18,RPL18A,RPL26,RPL27,RPL28,RPL32,RPL37A,RPLP1,RPLP2,RPS3,RPS5,RPS8,RPS9,RPS14,RPS15,RPS15A,RPS16,RPS19,RPS21,RPS28,RPS29,RPL35,RPL13A,RPL36	28/112
1_Member	Reactome Gene Sets	R-HSA-72706	GTP hydrolysis and joining of the 60S ribosomal subunit	-28.3426	-25.112	2197,6132,6133,6137,6141,6142,6154,6155,6158,6161,6168,6176,6181,6188,6193,6202,6203,6208,6209,6210,6217,6223,6227,6234,6235,11224,23521,25873	FAU,RPL8,RPL9,RPL13,RPL18,RPL18A,RPL26,RPL27,RPL28,RPL32,RPL37A,RPLP1,RPLP2,RPS3,RPS5,RPS8,RPS9,RPS14,RPS15,RPS15A,RPS16,RPS19,RPS21,RPS28,RPS29,RPL35,RPL13A,RPL36	28/113
1_Member	Reactome Gene Sets	R-HSA-927802	Nonsense-Mediated Decay (NMD)	-27.9929	-24.8245	2197,6132,6133,6137,6141,6142,6154,6155,6158,6161,6168,6176,6181,6188,6193,6202,6203,6208,6209,6210,6217,6223,6227,6234,6235,11224,23521,25873	FAU,RPL8,RPL9,RPL13,RPL18,RPL18A,RPL26,RPL27,RPL28,RPL32,RPL37A,RPLP1,RPLP2,RPS3,RPS5,RPS8,RPS9,RPS14,RPS15,RPS15A,RPS16,RPS19,RPS21,RPS28,RPS29,RPL35,RPL13A,RPL36	28/116
1_Member	Reactome Gene Sets	R-HSA-975957	Nonsense Mediated Decay (NMD) enhanced by the Exon Junction Complex (EJC)	-27.9929	-24.8245	2197,6132,6133,6137,6141,6142,6154,6155,6158,6161,6168,6176,6181,6188,6193,6202,6203,6208,6209,6210,6217,6223,6227,6234,6235,11224,23521,25873	FAU,RPL8,RPL9,RPL13,RPL18,RPL18A,RPL26,RPL27,RPL28,RPL32,RPL37A,RPLP1,RPLP2,RPS3,RPS5,RPS8,RPS9,RPS14,RPS15,RPS15A,RPS16,RPS19,RPS21,RPS28,RPS29,RPL35,RPL13A,RPL36	28/116
1_Member	Reactome Gene Sets	R-HSA-2408522	Selenoamino acid metabolism	-27.6539	-24.5135	2197,6132,6133,6137,6141,6142,6154,6155,6158,6161,6168,6176,6181,6188,6193,6202,6203,6208,6209,6210,6217,6223,6227,6234,6235,11224,23521,25873	FAU,RPL8,RPL9,RPL13,RPL18,RPL18A,RPL26,RPL27,RPL28,RPL32,RPL37A,RPLP1,RPLP2,RPS3,RPS5,RPS8,RPS9,RPS14,RPS15,RPS15A,RPS16,RPS19,RPS21,RPS28,RPS29,RPL35,RPL13A,RPL36	28/119
1_Member	Reactome Gene Sets	R-HSA-72613	Eukaryotic Translation Initiation	-27.5431	-24.4538	2197,6132,6133,6137,6141,6142,6154,6155,6158,6161,6168,6176,6181,6188,6193,6202,6203,6208,6209,6210,6217,6223,6227,6234,6235,11224,23521,25873	FAU,RPL8,RPL9,RPL13,RPL18,RPL18A,RPL26,RPL27,RPL28,RPL32,RPL37A,RPLP1,RPLP2,RPS3,RPS5,RPS8,RPS9,RPS14,RPS15,RPS15A,RPS16,RPS19,RPS21,RPS28,RPS29,RPL35,RPL13A,RPL36	28/120
1_Member	Reactome Gene Sets	R-HSA-72737	Cap-dependent Translation Initiation	-27.5431	-24.4538	2197,6132,6133,6137,6141,6142,6154,6155,6158,6161,6168,6176,6181,6188,6193,6202,6203,6208,6209,6210,6217,6223,6227,6234,6235,11224,23521,25873	FAU,RPL8,RPL9,RPL13,RPL18,RPL18A,RPL26,RPL27,RPL28,RPL32,RPL37A,RPLP1,RPLP2,RPS3,RPS5,RPS8,RPS9,RPS14,RPS15,RPS15A,RPS16,RPS19,RPS21,RPS28,RPS29,RPL35,RPL13A,RPL36	28/120
1_Member	Reactome Gene Sets	R-HSA-168273	Influenza Viral RNA Transcription and Replication	-27.2899	-24.2241	2197,5441,6132,6133,6137,6141,6142,6154,6155,6158,6161,6168,6176,6181,6188,6193,6202,6203,6208,6209,6210,6217,6223,6227,6234,6235,11224,23521,25873	FAU,POLR2L,RPL8,RPL9,RPL13,RPL18,RPL18A,RPL26,RPL27,RPL28,RPL32,RPL37A,RPLP1,RPLP2,RPS3,RPS5,RPS8,RPS9,RPS14,RPS15,RPS15A,RPS16,RPS19,RPS21,RPS28,RPS29,RPL35,RPL13A,RPL36	29/136
1_Member	GO Biological Processes	GO:0002181	cytoplasmic translation	-27.2173	-24.1738	2197,6132,6133,6137,6141,6142,6154,6155,6158,6161,6168,6176,6181,6188,6193,6202,6203,6208,6209,6210,6217,6223,6227,6234,6235,11224,23521,25873	FAU,RPL8,RPL9,RPL13,RPL18,RPL18A,RPL26,RPL27,RPL28,RPL32,RPL37A,RPLP1,RPLP2,RPS3,RPS5,RPS8,RPS9,RPS14,RPS15,RPS15A,RPS16,RPS19,RPS21,RPS28,RPS29,RPL35,RPL13A,RPL36	28/123
1_Member	Reactome Gene Sets	R-HSA-168255	Influenza Infection	-26.7039	-23.7018	293,2197,5441,6132,6133,6137,6141,6142,6154,6155,6158,6161,6168,6176,6181,6188,6193,6202,6203,6208,6209,6210,6217,6223,6227,6234,6235,11224,23521,25873	SLC25A6,FAU,POLR2L,RPL8,RPL9,RPL13,RPL18,RPL18A,RPL26,RPL27,RPL28,RPL32,RPL37A,RPLP1,RPLP2,RPS3,RPS5,RPS8,RPS9,RPS14,RPS15,RPS15A,RPS16,RPS19,RPS21,RPS28,RPS29,RPL35,RPL13A,RPL36	30/157
1_Member	Reactome Gene Sets	R-HSA-9711097	Cellular response to starvation	-26.7039	-23.7018	533,2197,6132,6133,6137,6141,6142,6154,6155,6158,6161,6168,6176,6181,6188,6193,6202,6203,6208,6209,6210,6217,6223,6227,6234,6235,11224,23521,25873,389541	ATP6V0B,FAU,RPL8,RPL9,RPL13,RPL18,RPL18A,RPL26,RPL27,RPL28,RPL32,RPL37A,RPLP1,RPLP2,RPS3,RPS5,RPS8,RPS9,RPS14,RPS15,RPS15A,RPS16,RPS19,RPS21,RPS28,RPS29,RPL35,RPL13A,RPL36,LAMTOR4	30/157
1_Member	KEGG Pathway	hsa03010	Ribosome	-24.5708	-21.588	2197,6132,6133,6137,6141,6142,6154,6155,6158,6161,6168,6176,6181,6188,6193,6202,6203,6208,6209,6210,6217,6223,6227,6234,6235,11224,23521,25873,51069	FAU,RPL8,RPL9,RPL13,RPL18,RPL18A,RPL26,RPL27,RPL28,RPL32,RPL37A,RPLP1,RPLP2,RPS3,RPS5,RPS8,RPS9,RPS14,RPS15,RPS15A,RPS16,RPS19,RPS21,RPS28,RPS29,RPL35,RPL13A,RPL36,MRPL2	29/167
1_Member	Reactome Gene Sets	R-HSA-9010553	Regulation of expression of SLITs and ROBOs	-24.1878	-21.2235	2197,6132,6133,6137,6141,6142,6154,6155,6158,6161,6168,6176,6181,6188,6193,6202,6203,6208,6209,6210,6217,6223,6227,6234,6235,6923,11224,23521,25873	FAU,RPL8,RPL9,RPL13,RPL18,RPL18A,RPL26,RPL27,RPL28,RPL32,RPL37A,RPLP1,RPLP2,RPS3,RPS5,RPS8,RPS9,RPS14,RPS15,RPS15A,RPS16,RPS19,RPS21,RPS28,RPS29,ELOB,RPL35,RPL13A,RPL36	29/172
1_Member	Reactome Gene Sets	R-HSA-8868773	rRNA processing in the nucleus and cytosol	-22.5784	-19.6318	2197,6132,6133,6137,6141,6142,6154,6155,6158,6161,6168,6176,6181,6188,6193,6202,6203,6208,6209,6210,6217,6223,6227,6234,6235,11224,23521,25873,115939	FAU,RPL8,RPL9,RPL13,RPL18,RPL18A,RPL26,RPL27,RPL28,RPL32,RPL37A,RPLP1,RPLP2,RPS3,RPS5,RPS8,RPS9,RPS14,RPS15,RPS15A,RPS16,RPS19,RPS21,RPS28,RPS29,RPL35,RPL13A,RPL36,TSR3	29/195
1_Member	CORUM	CORUM:3055	Nop56p-associated pre-rRNA complex	-22.1245	-19.1949	6132,6133,6137,6141,6142,6154,6155,6158,6161,6168,6176,6181,6202,6203,6208,6209,6210,6217,6235,8971,11224,23521,25873	RPL8,RPL9,RPL13,RPL18,RPL18A,RPL26,RPL27,RPL28,RPL32,RPL37A,RPLP1,RPLP2,RPS8,RPS9,RPS14,RPS15,RPS15A,RPS16,RPS29,H1-10,RPL35,RPL13A,RPL36	23/104
1_Member	Reactome Gene Sets	R-HSA-6791226	Major pathway of rRNA processing in the nucleolus and cytosol	-22.0291	-19.116	2197,6132,6133,6137,6141,6142,6154,6155,6158,6161,6168,6176,6181,6188,6193,6202,6203,6208,6209,6210,6217,6223,6227,6234,6235,11224,23521,25873	FAU,RPL8,RPL9,RPL13,RPL18,RPL18A,RPL26,RPL27,RPL28,RPL32,RPL37A,RPLP1,RPLP2,RPS3,RPS5,RPS8,RPS9,RPS14,RPS15,RPS15A,RPS16,RPS19,RPS21,RPS28,RPS29,RPL35,RPL13A,RPL36	28/185
1_Member	Reactome Gene Sets	R-HSA-72312	rRNA processing	-21.9461	-19.0487	2197,6132,6133,6137,6141,6142,6154,6155,6158,6161,6168,6176,6181,6188,6193,6202,6203,6208,6209,6210,6217,6223,6227,6234,6235,11224,23521,25873,115939	FAU,RPL8,RPL9,RPL13,RPL18,RPL18A,RPL26,RPL27,RPL28,RPL32,RPL37A,RPLP1,RPLP2,RPS3,RPS5,RPS8,RPS9,RPS14,RPS15,RPS15A,RPS16,RPS19,RPS21,RPS28,RPS29,RPL35,RPL13A,RPL36,TSR3	29/205
1_Member	Reactome Gene Sets	R-HSA-72766	Translation	-21.7625	-18.8803	1936,2197,6132,6133,6137,6141,6142,6154,6155,6158,6161,6168,6176,6181,6188,6193,6202,6203,6208,6209,6210,6217,6223,6227,6234,6235,6748,11224,23521,25873,51069,65993,90480	EEF1D,FAU,RPL8,RPL9,RPL13,RPL18,RPL18A,RPL26,RPL27,RPL28,RPL32,RPL37A,RPLP1,RPLP2,RPS3,RPS5,RPS8,RPS9,RPS14,RPS15,RPS15A,RPS16,RPS19,RPS21,RPS28,RPS29,SSR4,RPL35,RPL13A,RPL36,MRPL2,MRPS34,GADD45GIP1	33/292
1_Member	Reactome Gene Sets	R-HSA-376176	Signaling by ROBO receptors	-21.1184	-18.251	2197,6132,6133,6137,6141,6142,6154,6155,6158,6161,6168,6176,6181,6188,6193,6202,6203,6208,6209,6210,6217,6223,6227,6234,6235,6923,11224,23521,25873	FAU,RPL8,RPL9,RPL13,RPL18,RPL18A,RPL26,RPL27,RPL28,RPL32,RPL37A,RPLP1,RPLP2,RPS3,RPS5,RPS8,RPS9,RPS14,RPS15,RPS15A,RPS16,RPS19,RPS21,RPS28,RPS29,ELOB,RPL35,RPL13A,RPL36	29/219
1_Member	KEGG Pathway	hsa05171	Coronavirus disease - COVID-19	-20.4031	-17.5499	2197,4314,6132,6133,6137,6141,6142,6154,6155,6158,6161,6168,6176,6181,6188,6193,6202,6203,6208,6209,6210,6217,6223,6227,6234,6235,11224,23521,25873	FAU,MMP3,RPL8,RPL9,RPL13,RPL18,RPL18A,RPL26,RPL27,RPL28,RPL32,RPL37A,RPLP1,RPLP2,RPS3,RPS5,RPS8,RPS9,RPS14,RPS15,RPS15A,RPS16,RPS19,RPS21,RPS28,RPS29,RPL35,RPL13A,RPL36	29/232
1_Member	Reactome Gene Sets	R-HSA-71291	Metabolism of amino acids and derivatives	-20.2626	-17.4232	883,2197,5409,6132,6133,6137,6141,6142,6154,6155,6158,6161,6168,6176,6181,6188,6193,6202,6203,6208,6209,6210,6217,6223,6227,6234,6235,7263,11224,23498,23521,25873,51686,53905,112817	KYAT1,FAU,PNMT,RPL8,RPL9,RPL13,RPL18,RPL18A,RPL26,RPL27,RPL28,RPL32,RPL37A,RPLP1,RPLP2,RPS3,RPS5,RPS8,RPS9,RPS14,RPS15,RPS15A,RPS16,RPS19,RPS21,RPS28,RPS29,TST,RPL35,HAAO,RPL13A,RPL36,OAZ3,DUOX1,HOGA1	35/376
1_Member	GO Biological Processes	GO:0006412	translation	-17.7549	-14.9289	1936,2197,6132,6133,6137,6141,6142,6154,6155,6158,6161,6168,6176,6181,6188,6193,6202,6203,6208,6209,6210,6217,6223,6227,6234,6235,11224,23521,25873,51069,65993,90480,92170	EEF1D,FAU,RPL8,RPL9,RPL13,RPL18,RPL18A,RPL26,RPL27,RPL28,RPL32,RPL37A,RPLP1,RPLP2,RPS3,RPS5,RPS8,RPS9,RPS14,RPS15,RPS15A,RPS16,RPS19,RPS21,RPS28,RPS29,RPL35,RPL13A,RPL36,MRPL2,MRPS34,GADD45GIP1,MTG1	33/393
1_Member	CORUM	CORUM:308	60S ribosomal subunit, cytoplasmic	-17.2757	-14.4627	6132,6133,6137,6141,6142,6154,6155,6158,6161,6168,6176,6181,11224,23521,25873	RPL8,RPL9,RPL13,RPL18,RPL18A,RPL26,RPL27,RPL28,RPL32,RPL37A,RPLP1,RPLP2,RPL35,RPL13A,RPL36	15/47
1_Member	CORUM	CORUM:338	40S ribosomal subunit, cytoplasmic	-16.8888	-14.0884	2197,6188,6193,6202,6203,6208,6209,6210,6217,6223,6227,6234,6235	FAU,RPS3,RPS5,RPS8,RPS9,RPS14,RPS15,RPS15A,RPS16,RPS19,RPS21,RPS28,RPS29	13/31
1_Member	GO Biological Processes	GO:0043043	peptide biosynthetic process	-16.8261	-14.0378	1936,2197,6132,6133,6137,6141,6142,6154,6155,6158,6161,6168,6176,6181,6188,6193,6202,6203,6208,6209,6210,6217,6223,6227,6234,6235,11224,23521,25873,51069,65993,90480,92170	EEF1D,FAU,RPL8,RPL9,RPL13,RPL18,RPL18A,RPL26,RPL27,RPL28,RPL32,RPL37A,RPLP1,RPLP2,RPS3,RPS5,RPS8,RPS9,RPS14,RPS15,RPS15A,RPS16,RPS19,RPS21,RPS28,RPS29,RPL35,RPL13A,RPL36,MRPL2,MRPS34,GADD45GIP1,MTG1	33/422
1_Member	CORUM	CORUM:305	40S ribosomal subunit, cytoplasmic	-16.4542	-13.6779	2197,6188,6193,6202,6203,6208,6209,6210,6217,6223,6227,6234,6235	FAU,RPS3,RPS5,RPS8,RPS9,RPS14,RPS15,RPS15A,RPS16,RPS19,RPS21,RPS28,RPS29	13/33
1_Member	GO Biological Processes	GO:0043604	amide biosynthetic process	-15.9565	-13.1918	1936,2197,6132,6133,6137,6141,6142,6154,6155,6158,6161,6168,6176,6181,6188,6193,6202,6203,6208,6209,6210,6217,6223,6227,6234,6235,6487,11224,23521,25873,30815,51069,65993,90480,92170,123099	EEF1D,FAU,RPL8,RPL9,RPL13,RPL18,RPL18A,RPL26,RPL27,RPL28,RPL32,RPL37A,RPLP1,RPLP2,RPS3,RPS5,RPS8,RPS9,RPS14,RPS15,RPS15A,RPS16,RPS19,RPS21,RPS28,RPS29,ST3GAL3,RPL35,RPL13A,RPL36,ST6GALNAC6,MRPL2,MRPS34,GADD45GIP1,MTG1,DEGS2	36/546
1_Member	GO Biological Processes	GO:0006518	peptide metabolic process	-15.9247	-13.1712	1936,2197,6132,6133,6137,6141,6142,6154,6155,6158,6161,6168,6176,6181,6188,6193,6202,6203,6208,6209,6210,6217,6223,6227,6234,6235,10004,11224,23521,25873,27344,51069,65993,90480,92170	EEF1D,FAU,RPL8,RPL9,RPL13,RPL18,RPL18A,RPL26,RPL27,RPL28,RPL32,RPL37A,RPLP1,RPLP2,RPS3,RPS5,RPS8,RPS9,RPS14,RPS15,RPS15A,RPS16,RPS19,RPS21,RPS28,RPS29,NAALADL1,RPL35,RPL13A,RPL36,PCSK1N,MRPL2,MRPS34,GADD45GIP1,MTG1	35/515
1_Member	Reactome Gene Sets	R-HSA-9735869	SARS-CoV-1 modulates host translation machinery	-15.6793	-12.9369	2197,6188,6193,6202,6203,6208,6209,6210,6217,6223,6227,6234,6235	FAU,RPS3,RPS5,RPS8,RPS9,RPS14,RPS15,RPS15A,RPS16,RPS19,RPS21,RPS28,RPS29	13/37
1_Member	Reactome Gene Sets	R-HSA-422475	Axon guidance	-14.9817	-12.25	389,2046,2197,3265,6132,6133,6137,6141,6142,6154,6155,6158,6161,6168,6176,6181,6188,6193,6195,6202,6203,6208,6209,6210,6217,6223,6227,6234,6235,6923,10093,11224,23521,25873,55715	RHOC,EPHA8,FAU,HRAS,RPL8,RPL9,RPL13,RPL18,RPL18A,RPL26,RPL27,RPL28,RPL32,RPL37A,RPLP1,RPLP2,RPS3,RPS5,RPS6KA1,RPS8,RPS9,RPS14,RPS15,RPS15A,RPS16,RPS19,RPS21,RPS28,RPS29,ELOB,ARPC4,RPL35,RPL13A,RPL36,DOK4	35/553
1_Member	Reactome Gene Sets	R-HSA-9675108	Nervous system development	-14.4039	-11.6826	389,2046,2197,3265,6132,6133,6137,6141,6142,6154,6155,6158,6161,6168,6176,6181,6188,6193,6195,6202,6203,6208,6209,6210,6217,6223,6227,6234,6235,6923,10093,11224,23521,25873,55715	RHOC,EPHA8,FAU,HRAS,RPL8,RPL9,RPL13,RPL18,RPL18A,RPL26,RPL27,RPL28,RPL32,RPL37A,RPLP1,RPLP2,RPS3,RPS5,RPS6KA1,RPS8,RPS9,RPS14,RPS15,RPS15A,RPS16,RPS19,RPS21,RPS28,RPS29,ELOB,ARPC4,RPL35,RPL13A,RPL36,DOK4	35/578
1_Member	Reactome Gene Sets	R-HSA-9754678	SARS-CoV-2 modulates host translation machinery	-13.6182	-10.9072	2197,6188,6193,6202,6203,6208,6209,6210,6217,6223,6227,6234,6235	FAU,RPS3,RPS5,RPS8,RPS9,RPS14,RPS15,RPS15A,RPS16,RPS19,RPS21,RPS28,RPS29	13/51
1_Member	Reactome Gene Sets	R-HSA-9824446	Viral Infection Pathways	-13.5406	-10.8395	293,974,1108,2002,2197,5441,6132,6133,6137,6141,6142,6154,6155,6158,6161,6168,6176,6181,6188,6193,6202,6203,6208,6209,6210,6217,6223,6227,6234,6235,6487,6827,6923,10362,11224,23521,25873,92815,155382	SLC25A6,CD79B,CHD4,ELK1,FAU,POLR2L,RPL8,RPL9,RPL13,RPL18,RPL18A,RPL26,RPL27,RPL28,RPL32,RPL37A,RPLP1,RPLP2,RPS3,RPS5,RPS8,RPS9,RPS14,RPS15,RPS15A,RPS16,RPS19,RPS21,RPS28,RPS29,ST3GAL3,SUPT4H1,ELOB,HMG20B,RPL35,RPL13A,RPL36,H2AC25,VPS37D	39/767
1_Member	Reactome Gene Sets	R-HSA-72695	Formation of the ternary complex, and subsequently, the 43S complex	-13.4979	-10.8066	2197,6188,6193,6202,6203,6208,6209,6210,6217,6223,6227,6234,6235	FAU,RPS3,RPS5,RPS8,RPS9,RPS14,RPS15,RPS15A,RPS16,RPS19,RPS21,RPS28,RPS29	13/52
1_Member	Reactome Gene Sets	R-HSA-2262752	Cellular responses to stress	-12.9781	-10.2963	475,533,2197,2876,3397,6132,6133,6137,6141,6142,6154,6155,6158,6161,6168,6176,6181,6188,6193,6195,6202,6203,6208,6209,6210,6217,6223,6227,6234,6235,6604,6923,11224,23521,25873,27287,51529,55620,389541	ATOX1,ATP6V0B,FAU,GPX1,ID1,RPL8,RPL9,RPL13,RPL18,RPL18A,RPL26,RPL27,RPL28,RPL32,RPL37A,RPLP1,RPLP2,RPS3,RPS5,RPS6KA1,RPS8,RPS9,RPS14,RPS15,RPS15A,RPS16,RPS19,RPS21,RPS28,RPS29,SMARCD3,ELOB,RPL35,RPL13A,RPL36,VENTX,ANAPC11,STAP2,LAMTOR4	39/799
1_Member	Reactome Gene Sets	R-HSA-72649	Translation initiation complex formation	-12.726	-10.0627	2197,6188,6193,6202,6203,6208,6209,6210,6217,6223,6227,6234,6235	FAU,RPS3,RPS5,RPS8,RPS9,RPS14,RPS15,RPS15A,RPS16,RPS19,RPS21,RPS28,RPS29	13/59
1_Member	Reactome Gene Sets	R-HSA-72702	Ribosomal scanning and start codon recognition	-12.726	-10.0627	2197,6188,6193,6202,6203,6208,6209,6210,6217,6223,6227,6234,6235	FAU,RPS3,RPS5,RPS8,RPS9,RPS14,RPS15,RPS15A,RPS16,RPS19,RPS21,RPS28,RPS29	13/59
1_Member	Reactome Gene Sets	R-HSA-72662	Activation of the mRNA upon binding of the cap-binding complex and eIFs, and subsequent binding to 43S	-12.6246	-9.97028	2197,6188,6193,6202,6203,6208,6209,6210,6217,6223,6227,6234,6235	FAU,RPS3,RPS5,RPS8,RPS9,RPS14,RPS15,RPS15A,RPS16,RPS19,RPS21,RPS28,RPS29	13/60
1_Member	CORUM	CORUM:5380	TRBP containing complex (DICER, RPL7A, EIF6, MOV10 and subunits of the 60S ribosomal particle)	-11.1312	-8.48562	6137,6142,6155,6158,6161,6168,6176,6181,25873	RPL13,RPL18A,RPL27,RPL28,RPL32,RPL37A,RPLP1,RPLP2,RPL36	9/25
1_Member	Reactome Gene Sets	R-HSA-8953854	Metabolism of RNA	-10.8676	-8.23063	2197,5441,6132,6133,6137,6141,6142,6154,6155,6158,6161,6168,6176,6181,6188,6193,6202,6203,6208,6209,6210,6217,6223,6227,6234,6235,11224,23521,25873,83443,84324,90353,115708,115939	FAU,POLR2L,RPL8,RPL9,RPL13,RPL18,RPL18A,RPL26,RPL27,RPL28,RPL32,RPL37A,RPLP1,RPLP2,RPS3,RPS5,RPS8,RPS9,RPS14,RPS15,RPS15A,RPS16,RPS19,RPS21,RPS28,RPS29,RPL35,RPL13A,RPL36,SF3B5,SARNP,CTU1,TRMT61A,TSR3	34/726
1_Member	Reactome Gene Sets	R-HSA-9692914	SARS-CoV-1-host interactions	-9.89883	-7.2703	2197,6188,6193,6202,6203,6208,6209,6210,6217,6223,6227,6234,6235	FAU,RPS3,RPS5,RPS8,RPS9,RPS14,RPS15,RPS15A,RPS16,RPS19,RPS21,RPS28,RPS29	13/96
1_Member	Reactome Gene Sets	R-HSA-9678108	SARS-CoV-1 Infection	-8.75168	-6.13143	2197,6188,6193,6202,6203,6208,6209,6210,6217,6223,6227,6234,6235,6487	FAU,RPS3,RPS5,RPS8,RPS9,RPS14,RPS15,RPS15A,RPS16,RPS19,RPS21,RPS28,RPS29,ST3GAL3	14/142
1_Member	GO Biological Processes	GO:0042274	ribosomal small subunit biogenesis	-7.36524	-4.7531	6193,6202,6203,6208,6209,6210,6217,6223,6227,6234,115939	RPS5,RPS8,RPS9,RPS14,RPS15,RPS15A,RPS16,RPS19,RPS21,RPS28,TSR3	11/103
1_Member	Reactome Gene Sets	R-HSA-9705683	SARS-CoV-2-host interactions	-5.96714	-3.36297	2197,6188,6193,6202,6203,6208,6209,6210,6217,6223,6227,6234,6235	FAU,RPS3,RPS5,RPS8,RPS9,RPS14,RPS15,RPS15A,RPS16,RPS19,RPS21,RPS28,RPS29	13/203
1_Member	GO Biological Processes	GO:0000028	ribosomal small subunit assembly	-5.75962	-3.17097	6193,6208,6209,6223,6234	RPS5,RPS14,RPS15,RPS19,RPS28	5/18
1_Member	GO Biological Processes	GO:0030490	maturation of SSU-rRNA	-5.51669	-2.93559	6202,6208,6217,6223,6227,6234,115939	RPS8,RPS14,RPS16,RPS19,RPS21,RPS28,TSR3	7/53
1_Member	GO Biological Processes	GO:0042254	ribosome biogenesis	-5.20356	-2.67195	6154,6155,6193,6202,6203,6208,6209,6210,6217,6223,6227,6234,11224,115939,345630	RPL26,RPL27,RPS5,RPS8,RPS9,RPS14,RPS15,RPS15A,RPS16,RPS19,RPS21,RPS28,RPL35,TSR3,FBLL1	15/314
1_Member	Reactome Gene Sets	R-HSA-9679506	SARS-CoV Infections	-4.94876	-2.43031	974,1108,2197,6188,6193,6202,6203,6208,6209,6210,6217,6223,6227,6234,6235,6487,10362	CD79B,CHD4,FAU,RPS3,RPS5,RPS8,RPS9,RPS14,RPS15,RPS15A,RPS16,RPS19,RPS21,RPS28,RPS29,ST3GAL3,HMG20B	17/414
1_Member	GO Biological Processes	GO:0006364	rRNA processing	-4.88293	-2.37725	6154,6155,6202,6208,6209,6217,6223,6227,6234,11224,115939,345630	RPL26,RPL27,RPS8,RPS14,RPS15,RPS16,RPS19,RPS21,RPS28,RPL35,TSR3,FBLL1	12/218
1_Member	Reactome Gene Sets	R-HSA-9694516	SARS-CoV-2 Infection	-4.79829	-2.29886	2197,6188,6193,6202,6203,6208,6209,6210,6217,6223,6227,6234,6235,6487	FAU,RPS3,RPS5,RPS8,RPS9,RPS14,RPS15,RPS15A,RPS16,RPS19,RPS21,RPS28,RPS29,ST3GAL3	14/299
1_Member	GO Biological Processes	GO:0016072	rRNA metabolic process	-4.26515	-1.8397	6154,6155,6202,6208,6209,6217,6223,6227,6234,11224,115939,345630	RPL26,RPL27,RPS8,RPS14,RPS15,RPS16,RPS19,RPS21,RPS28,RPL35,TSR3,FBLL1	12/252
1_Member	GO Biological Processes	GO:0034660	ncRNA metabolic process	-4.10079	-1.70074	5441,6154,6155,6202,6208,6209,6217,6223,6227,6234,6618,6923,11224,90353,115708,115939,126789,345630	POLR2L,RPL26,RPL27,RPS8,RPS14,RPS15,RPS16,RPS19,RPS21,RPS28,SNAPC2,ELOB,RPL35,CTU1,TRMT61A,TSR3,PUSL1,FBLL1	18/532
1_Member	GO Biological Processes	GO:0034470	ncRNA processing	-3.80647	-1.47897	6154,6155,6202,6208,6209,6217,6223,6227,6234,11224,90353,115708,115939,126789,345630	RPL26,RPL27,RPS8,RPS14,RPS15,RPS16,RPS19,RPS21,RPS28,RPL35,CTU1,TRMT61A,TSR3,PUSL1,FBLL1	15/416
1_Member	GO Biological Processes	GO:0022613	ribonucleoprotein complex biogenesis	-3.51657	-1.22126	6154,6155,6193,6202,6203,6208,6209,6210,6217,6223,6227,6234,11224,83443,115939,345630	RPL26,RPL27,RPS5,RPS8,RPS9,RPS14,RPS15,RPS15A,RPS16,RPS19,RPS21,RPS28,RPL35,SF3B5,TSR3,FBLL1	16/492
1_Member	GO Biological Processes	GO:0000462	maturation of SSU-rRNA from tricistronic rRNA transcript (SSU-rRNA, 5.8S rRNA, LSU-rRNA)	-3.0677	-0.843749	6202,6217,6223,6227	RPS8,RPS16,RPS19,RPS21	4/36
1_Member	GO Biological Processes	GO:0042255	ribosome assembly	-3.00452	-0.793526	6193,6208,6209,6223,6234	RPS5,RPS14,RPS15,RPS19,RPS28	5/64
1_Member	GO Biological Processes	GO:0140694	non-membrane-bounded organelle assembly	-2.57035	-0.429939	1731,6188,6193,6208,6209,6223,6234,29901,57146,201254,729440	SEPTIN1,RPS3,RPS5,RPS14,RPS15,RPS19,RPS28,SAC3D1,LDAF1,CENPX,CCDC61	11/340
2_Summary	GO Biological Processes	GO:0007005	mitochondrion organization	-5.92789	-3.33154	293,513,572,666,4696,4714,10899,26517,27113,54949,84266,84334,84557,126328,140823,154791,284184,790955,100131801,7263,10245	SLC25A6,ATP5F1D,BAD,BOK,NDUFA3,NDUFB8,JTB,TIMM13,BBC3,SDHAF2,ALKBH7,COA8,MAP1LC3A,NDUFA11,ROMO1,FMC1,NDUFAF8,UQCC3,PET100,TST,TIMM17B	21/-
2_Member	GO Biological Processes	GO:0007005	mitochondrion organization	-5.92789	-3.33154	293,513,572,666,4696,4714,10899,26517,27113,54949,84266,84334,84557,126328,140823,154791,284184,790955,100131801	SLC25A6,ATP5F1D,BAD,BOK,NDUFA3,NDUFB8,JTB,TIMM13,BBC3,SDHAF2,ALKBH7,COA8,MAP1LC3A,NDUFA11,ROMO1,FMC1,NDUFAF8,UQCC3,PET100	19/430
2_Member	GO Biological Processes	GO:0007006	mitochondrial membrane organization	-3.38193	-1.10558	293,572,666,26517,84266,140823,790955	SLC25A6,BAD,BOK,TIMM13,ALKBH7,ROMO1,UQCC3	7/113
2_Member	GO Biological Processes	GO:0006839	mitochondrial transport	-2.81864	-0.641428	293,572,666,7263,10245,26517,84266,140823	SLC25A6,BAD,BOK,TST,TIMM17B,TIMM13,ALKBH7,ROMO1	8/181
2_Member	GO Biological Processes	GO:0046902	regulation of mitochondrial membrane permeability	-2.326	-0.262509	293,572,666,84266	SLC25A6,BAD,BOK,ALKBH7	4/57
3_Summary	GO Biological Processes	GO:1901137	carbohydrate derivative biosynthetic process	-5.47972	-2.90604	353,513,521,1841,2523,2987,3000,4696,4714,4726,4832,6487,10591,26229,30815,51181,54344,60490,64377,89792,126328,790955,23498,2109,2647,54949,84269,205251,572,2645,23729,84334,284184,100131801,200316,293,3265,6195,6604,489,1509,6513,533,23539,79852,2876,3831,5441,27113	APRT,ATP5F1D,ATP5ME,DTYMK,FUT1,GUK1,GUCY2D,NDUFA3,NDUFB8,NDUFS6,NME3,ST3GAL3,DNPH1,B3GAT3,ST6GALNAC6,DCXR,DPM3,PPCDC,CHST8,GAL3ST3,NDUFA11,UQCC3,HAAO,ETFB,BLOC1S1,SDHAF2,CHCHD5,MTLN,BAD,GCK,SHPK,COA8,NDUFAF8,PET100,APOBEC3F,SLC25A6,HRAS,RPS6KA1,SMARCD3,ATP2A3,CTSD,SLC2A1,ATP6V0B,SLC16A8,EPHX3,GPX1,KLC1,POLR2L,BBC3	49/-
3_Member	GO Biological Processes	GO:1901137	carbohydrate derivative biosynthetic process	-5.47972	-2.90604	353,513,521,1841,2523,2987,3000,4696,4714,4726,4832,6487,10591,26229,30815,51181,54344,60490,64377,89792,126328,790955	APRT,ATP5F1D,ATP5ME,DTYMK,FUT1,GUK1,GUCY2D,NDUFA3,NDUFB8,NDUFS6,NME3,ST3GAL3,DNPH1,B3GAT3,ST6GALNAC6,DCXR,DPM3,PPCDC,CHST8,GAL3ST3,NDUFA11,UQCC3	22/596
3_Member	GO Biological Processes	GO:0006164	purine nucleotide biosynthetic process	-5.40777	-2.84139	353,513,521,2987,3000,4696,4714,4726,4832,23498,60490,126328,790955	APRT,ATP5F1D,ATP5ME,GUK1,GUCY2D,NDUFA3,NDUFB8,NDUFS6,NME3,HAAO,PPCDC,NDUFA11,UQCC3	13/228
3_Member	GO Biological Processes	GO:0009165	nucleotide biosynthetic process	-5.39259	-2.83339	353,513,521,1841,2987,3000,4696,4714,4726,4832,23498,60490,126328,790955	APRT,ATP5F1D,ATP5ME,DTYMK,GUK1,GUCY2D,NDUFA3,NDUFB8,NDUFS6,NME3,HAAO,PPCDC,NDUFA11,UQCC3	14/265
3_Member	GO Biological Processes	GO:0045333	cellular respiration	-5.37447	-2.82233	513,521,2109,2647,4696,4714,4726,54949,84269,126328,205251,790955	ATP5F1D,ATP5ME,ETFB,BLOC1S1,NDUFA3,NDUFB8,NDUFS6,SDHAF2,CHCHD5,NDUFA11,MTLN,UQCC3	12/195
3_Member	GO Biological Processes	GO:1901293	nucleoside phosphate biosynthetic process	-5.35497	-2.80978	353,513,521,1841,2987,3000,4696,4714,4726,4832,23498,60490,126328,790955	APRT,ATP5F1D,ATP5ME,DTYMK,GUK1,GUCY2D,NDUFA3,NDUFB8,NDUFS6,NME3,HAAO,PPCDC,NDUFA11,UQCC3	14/267
3_Member	GO Biological Processes	GO:0072522	purine-containing compound biosynthetic process	-5.24473	-2.70638	353,513,521,2987,3000,4696,4714,4726,4832,23498,60490,126328,790955	APRT,ATP5F1D,ATP5ME,GUK1,GUCY2D,NDUFA3,NDUFB8,NDUFS6,NME3,HAAO,PPCDC,NDUFA11,UQCC3	13/236
3_Member	GO Biological Processes	GO:0009142	nucleoside triphosphate biosynthetic process	-5.19239	-2.6674	513,521,1841,4696,4714,4726,4832,126328,790955	ATP5F1D,ATP5ME,DTYMK,NDUFA3,NDUFB8,NDUFS6,NME3,NDUFA11,UQCC3	9/109
3_Member	GO Biological Processes	GO:0006163	purine nucleotide metabolic process	-4.88475	-2.37725	353,513,521,572,2645,2987,3000,4696,4714,4726,4832,10591,23498,23729,51181,60490,126328,790955	APRT,ATP5F1D,ATP5ME,BAD,GCK,GUK1,GUCY2D,NDUFA3,NDUFB8,NDUFS6,NME3,DNPH1,HAAO,SHPK,DCXR,PPCDC,NDUFA11,UQCC3	18/463
3_Member	GO Biological Processes	GO:0009206	purine ribonucleoside triphosphate biosynthetic process	-4.73974	-2.24647	513,521,4696,4714,4726,4832,126328,790955	ATP5F1D,ATP5ME,NDUFA3,NDUFB8,NDUFS6,NME3,NDUFA11,UQCC3	8/95
3_Member	GO Biological Processes	GO:0009145	purine nucleoside triphosphate biosynthetic process	-4.70641	-2.22779	513,521,4696,4714,4726,4832,126328,790955	ATP5F1D,ATP5ME,NDUFA3,NDUFB8,NDUFS6,NME3,NDUFA11,UQCC3	8/96
3_Member	GO Biological Processes	GO:0009152	purine ribonucleotide biosynthetic process	-4.70526	-2.22779	353,513,521,3000,4696,4714,4726,4832,60490,126328,790955	APRT,ATP5F1D,ATP5ME,GUCY2D,NDUFA3,NDUFB8,NDUFS6,NME3,PPCDC,NDUFA11,UQCC3	11/191
3_Member	GO Biological Processes	GO:0009117	nucleotide metabolic process	-4.70309	-2.22779	353,513,521,572,1841,2645,2987,3000,4696,4714,4726,4832,10591,23498,23729,51181,60490,126328,790955	APRT,ATP5F1D,ATP5ME,BAD,DTYMK,GCK,GUK1,GUCY2D,NDUFA3,NDUFB8,NDUFS6,NME3,DNPH1,HAAO,SHPK,DCXR,PPCDC,NDUFA11,UQCC3	19/524
3_Member	GO Biological Processes	GO:0006753	nucleoside phosphate metabolic process	-4.61316	-2.14369	353,513,521,572,1841,2645,2987,3000,4696,4714,4726,4832,10591,23498,23729,51181,60490,126328,790955	APRT,ATP5F1D,ATP5ME,BAD,DTYMK,GCK,GUK1,GUCY2D,NDUFA3,NDUFB8,NDUFS6,NME3,DNPH1,HAAO,SHPK,DCXR,PPCDC,NDUFA11,UQCC3	19/532
3_Member	GO Biological Processes	GO:0009201	ribonucleoside triphosphate biosynthetic process	-4.54573	-2.08769	513,521,4696,4714,4726,4832,126328,790955	ATP5F1D,ATP5ME,NDUFA3,NDUFB8,NDUFS6,NME3,NDUFA11,UQCC3	8/101
3_Member	GO Biological Processes	GO:0033108	mitochondrial respiratory chain complex assembly	-4.54573	-2.08769	4696,4714,54949,84334,126328,284184,790955,100131801	NDUFA3,NDUFB8,SDHAF2,COA8,NDUFA11,NDUFAF8,UQCC3,PET100	8/101
3_Member	GO Biological Processes	GO:0072521	purine-containing compound metabolic process	-4.53616	-2.08372	353,513,521,572,2645,2987,3000,4696,4714,4726,4832,10591,23498,23729,51181,60490,126328,790955	APRT,ATP5F1D,ATP5ME,BAD,GCK,GUK1,GUCY2D,NDUFA3,NDUFB8,NDUFS6,NME3,DNPH1,HAAO,SHPK,DCXR,PPCDC,NDUFA11,UQCC3	18/492
3_Member	GO Biological Processes	GO:0009141	nucleoside triphosphate metabolic process	-4.42238	-1.97548	513,521,572,1841,2645,4696,4714,4726,4832,126328,790955	ATP5F1D,ATP5ME,BAD,DTYMK,GCK,NDUFA3,NDUFB8,NDUFS6,NME3,NDUFA11,UQCC3	11/205
3_Member	GO Biological Processes	GO:0055086	nucleobase-containing small molecule metabolic process	-4.41339	-1.97195	353,513,521,572,1841,2645,2987,3000,4696,4714,4726,4832,10591,23498,23729,51181,60490,126328,200316,790955	APRT,ATP5F1D,ATP5ME,BAD,DTYMK,GCK,GUK1,GUCY2D,NDUFA3,NDUFB8,NDUFS6,NME3,DNPH1,HAAO,SHPK,DCXR,PPCDC,NDUFA11,APOBEC3F,UQCC3	20/599
3_Member	GO Biological Processes	GO:0009260	ribonucleotide biosynthetic process	-4.40311	-1.96706	353,513,521,3000,4696,4714,4726,4832,60490,126328,790955	APRT,ATP5F1D,ATP5ME,GUCY2D,NDUFA3,NDUFB8,NDUFS6,NME3,PPCDC,NDUFA11,UQCC3	11/206
3_Member	GO Biological Processes	GO:0046390	ribose phosphate biosynthetic process	-4.27145	-1.84073	353,513,521,3000,4696,4714,4726,4832,60490,126328,790955	APRT,ATP5F1D,ATP5ME,GUCY2D,NDUFA3,NDUFB8,NDUFS6,NME3,PPCDC,NDUFA11,UQCC3	11/213
3_Member	GO Biological Processes	GO:0006754	ATP biosynthetic process	-4.18536	-1.76511	513,521,4696,4714,4726,126328,790955	ATP5F1D,ATP5ME,NDUFA3,NDUFB8,NDUFS6,NDUFA11,UQCC3	7/84
3_Member	GO Biological Processes	GO:0009205	purine ribonucleoside triphosphate metabolic process	-4.13746	-1.72235	513,521,572,2645,4696,4714,4726,4832,126328,790955	ATP5F1D,ATP5ME,BAD,GCK,NDUFA3,NDUFB8,NDUFS6,NME3,NDUFA11,UQCC3	10/183
3_Member	GO Biological Processes	GO:0015980	energy derivation by oxidation of organic compounds	-4.10366	-1.70074	513,521,2109,2647,4696,4714,4726,54949,84269,126328,205251,790955	ATP5F1D,ATP5ME,ETFB,BLOC1S1,NDUFA3,NDUFB8,NDUFS6,SDHAF2,CHCHD5,NDUFA11,MTLN,UQCC3	12/262
3_Member	WikiPathways	WP623	Oxidative phosphorylation	-4.10363	-1.70074	513,521,4696,4714,4726,126328	ATP5F1D,ATP5ME,NDUFA3,NDUFB8,NDUFS6,NDUFA11	6/60
3_Member	GO Biological Processes	GO:0009144	purine nucleoside triphosphate metabolic process	-4.02101	-1.64497	513,521,572,2645,4696,4714,4726,4832,126328,790955	ATP5F1D,ATP5ME,BAD,GCK,NDUFA3,NDUFB8,NDUFS6,NME3,NDUFA11,UQCC3	10/189
3_Member	GO Biological Processes	GO:0009199	ribonucleoside triphosphate metabolic process	-4.00206	-1.63066	513,521,572,2645,4696,4714,4726,4832,126328,790955	ATP5F1D,ATP5ME,BAD,GCK,NDUFA3,NDUFB8,NDUFS6,NME3,NDUFA11,UQCC3	10/190
3_Member	GO Biological Processes	GO:0006119	oxidative phosphorylation	-3.98631	-1.61951	513,521,4696,4714,4726,54949,126328,790955	ATP5F1D,ATP5ME,NDUFA3,NDUFB8,NDUFS6,SDHAF2,NDUFA11,UQCC3	8/121
3_Member	GO Biological Processes	GO:0042776	proton motive force-driven mitochondrial ATP synthesis	-3.94555	-1.58547	513,521,4696,4714,4726,126328	ATP5F1D,ATP5ME,NDUFA3,NDUFB8,NDUFS6,NDUFA11	6/64
3_Member	GO Biological Processes	GO:0006091	generation of precursor metabolites and energy	-3.89822	-1.54574	513,521,2109,2645,2647,4696,4714,4726,23498,23729,54949,84269,126328,205251,790955	ATP5F1D,ATP5ME,ETFB,GCK,BLOC1S1,NDUFA3,NDUFB8,NDUFS6,HAAO,SHPK,SDHAF2,CHCHD5,NDUFA11,MTLN,UQCC3	15/408
3_Member	GO Biological Processes	GO:0046034	ATP metabolic process	-3.89463	-1.54574	513,521,572,2645,4696,4714,4726,126328,790955	ATP5F1D,ATP5ME,BAD,GCK,NDUFA3,NDUFB8,NDUFS6,NDUFA11,UQCC3	9/159
3_Member	GO Biological Processes	GO:0009060	aerobic respiration	-3.81298	-1.47897	513,521,2647,4696,4714,4726,54949,126328,790955	ATP5F1D,ATP5ME,BLOC1S1,NDUFA3,NDUFB8,NDUFS6,SDHAF2,NDUFA11,UQCC3	9/163
3_Member	GO Biological Processes	GO:0019693	ribose phosphate metabolic process	-3.80647	-1.47897	353,513,521,572,2645,2987,3000,4696,4714,4726,4832,23729,60490,126328,790955	APRT,ATP5F1D,ATP5ME,BAD,GCK,GUK1,GUCY2D,NDUFA3,NDUFB8,NDUFS6,NME3,SHPK,PPCDC,NDUFA11,UQCC3	15/416
3_Member	GO Biological Processes	GO:0009150	purine ribonucleotide metabolic process	-3.66203	-1.34281	353,513,521,572,2645,2987,3000,4696,4714,4726,4832,60490,126328,790955	APRT,ATP5F1D,ATP5ME,BAD,GCK,GUK1,GUCY2D,NDUFA3,NDUFB8,NDUFS6,NME3,PPCDC,NDUFA11,UQCC3	14/382
3_Member	GO Biological Processes	GO:0015986	proton motive force-driven ATP synthesis	-3.6283	-1.31946	513,521,4696,4714,4726,126328	ATP5F1D,ATP5ME,NDUFA3,NDUFB8,NDUFS6,NDUFA11	6/73
3_Member	WikiPathways	WP111	Electron transport chain OXPHOS system in mitochondria	-3.57649	-1.27728	293,513,521,4696,4714,4726,126328	SLC25A6,ATP5F1D,ATP5ME,NDUFA3,NDUFB8,NDUFS6,NDUFA11	7/105
3_Member	GO Biological Processes	GO:0009259	ribonucleotide metabolic process	-3.43849	-1.15466	353,513,521,572,2645,2987,3000,4696,4714,4726,4832,60490,126328,790955	APRT,ATP5F1D,ATP5ME,BAD,GCK,GUK1,GUCY2D,NDUFA3,NDUFB8,NDUFS6,NME3,PPCDC,NDUFA11,UQCC3	14/402
3_Member	KEGG Pathway	hsa04714	Thermogenesis	-3.30528	-1.05065	513,521,3265,4696,4714,4726,6195,6604,126328,284184	ATP5F1D,ATP5ME,HRAS,NDUFA3,NDUFB8,NDUFS6,RPS6KA1,SMARCD3,NDUFA11,NDUFAF8	10/232
3_Member	KEGG Pathway	hsa05415	Diabetic cardiomyopathy	-3.11486	-0.874134	293,489,513,1509,4696,4714,4726,6513,126328	SLC25A6,ATP2A3,ATP5F1D,CTSD,NDUFA3,NDUFB8,NDUFS6,SLC2A1,NDUFA11	9/203
3_Member	Reactome Gene Sets	R-HSA-163200	Respiratory electron transport, ATP synthesis by chemiosmotic coupling, and heat production by uncoupling proteins.	-3.07887	-0.84828	513,521,2109,4696,4714,4726,126328	ATP5F1D,ATP5ME,ETFB,NDUFA3,NDUFB8,NDUFS6,NDUFA11	7/127
3_Member	GO Biological Processes	GO:0090407	organophosphate biosynthetic process	-3.03996	-0.822533	353,513,521,1841,2987,3000,4696,4714,4726,4832,23498,51181,54344,60490,126328,790955	APRT,ATP5F1D,ATP5ME,DTYMK,GUK1,GUCY2D,NDUFA3,NDUFB8,NDUFS6,NME3,HAAO,DCXR,DPM3,PPCDC,NDUFA11,UQCC3	16/545
3_Member	KEGG Pathway	hsa00190	Oxidative phosphorylation	-2.94244	-0.74093	513,521,533,4696,4714,4726,126328	ATP5F1D,ATP5ME,ATP6V0B,NDUFA3,NDUFB8,NDUFS6,NDUFA11	7/134
3_Member	Reactome Gene Sets	R-HSA-1428517	The citric acid (TCA) cycle and respiratory electron transport	-2.86463	-0.672388	513,521,2109,4696,4714,4726,23539,126328	ATP5F1D,ATP5ME,ETFB,NDUFA3,NDUFB8,NDUFS6,SLC16A8,NDUFA11	8/178
3_Member	KEGG Pathway	hsa05208	Chemical carcinogenesis - reactive oxygen species	-2.82975	-0.64957	293,513,572,3265,4696,4714,4726,79852,126328	SLC25A6,ATP5F1D,BAD,HRAS,NDUFA3,NDUFB8,NDUFS6,EPHX3,NDUFA11	9/223
3_Member	CORUM	CORUM:178	Respiratory chain complex I (holoenzyme), mitochondrial	-2.73749	-0.57765	4696,4714,4726,126328	NDUFA3,NDUFB8,NDUFS6,NDUFA11	4/44
3_Member	GO Biological Processes	GO:0022904	respiratory electron transport chain	-2.55307	-0.420659	2109,4696,4714,4726,54949,790955	ETFB,NDUFA3,NDUFB8,NDUFS6,SDHAF2,UQCC3	6/117
3_Member	KEGG Pathway	hsa05016	Huntington disease	-2.41445	-0.310469	293,513,2876,3831,4696,4714,4726,5441,27113,126328	SLC25A6,ATP5F1D,GPX1,KLC1,NDUFA3,NDUFB8,NDUFS6,POLR2L,BBC3,NDUFA11	10/306
3_Member	GO Biological Processes	GO:0022900	electron transport chain	-2.37469	-0.286224	2109,4696,4714,4726,23498,54949,790955	ETFB,NDUFA3,NDUFB8,NDUFS6,HAAO,SDHAF2,UQCC3	7/169
3_Member	GO Biological Processes	GO:0019646	aerobic electron transport chain	-2.37308	-0.286224	4696,4714,4726,54949,790955	NDUFA3,NDUFB8,NDUFS6,SDHAF2,UQCC3	5/89
3_Member	Reactome Gene Sets	R-HSA-6799198	Complex I biogenesis	-2.326	-0.262509	4696,4714,4726,126328	NDUFA3,NDUFB8,NDUFS6,NDUFA11	4/57
3_Member	GO Biological Processes	GO:0042773	ATP synthesis coupled electron transport	-2.2725	-0.233322	4696,4714,4726,54949,790955	NDUFA3,NDUFB8,NDUFS6,SDHAF2,UQCC3	5/94
3_Member	GO Biological Processes	GO:0042775	mitochondrial ATP synthesis coupled electron transport	-2.2725	-0.233322	4696,4714,4726,54949,790955	NDUFA3,NDUFB8,NDUFS6,SDHAF2,UQCC3	5/94
3_Member	GO Biological Processes	GO:0010257	NADH dehydrogenase complex assembly	-2.24657	-0.218006	4696,4714,126328,284184	NDUFA3,NDUFB8,NDUFA11,NDUFAF8	4/60
3_Member	GO Biological Processes	GO:0032981	mitochondrial respiratory chain complex I assembly	-2.24657	-0.218006	4696,4714,126328,284184	NDUFA3,NDUFB8,NDUFA11,NDUFAF8	4/60
3_Member	Reactome Gene Sets	R-HSA-611105	Respiratory electron transport	-2.10714	-0.122446	2109,4696,4714,4726,126328	ETFB,NDUFA3,NDUFB8,NDUFS6,NDUFA11	5/103
4_Summary	GO Biological Processes	GO:0005975	carbohydrate metabolic process	-4.05348	-1.66429	572,2523,2645,6487,6513,8692,23729,26229,29988,30815,51181,54344,64377,89792,150223,282969,2264	BAD,FUT1,GCK,ST3GAL3,SLC2A1,HYAL2,SHPK,B3GAT3,SLC2A8,ST6GALNAC6,DCXR,DPM3,CHST8,GAL3ST3,YDJC,FUOM,FGFR4	17/-
4_Member	GO Biological Processes	GO:0005975	carbohydrate metabolic process	-4.05348	-1.66429	572,2523,2645,6487,6513,8692,23729,26229,29988,30815,51181,54344,64377,89792,150223,282969	BAD,FUT1,GCK,ST3GAL3,SLC2A1,HYAL2,SHPK,B3GAT3,SLC2A8,ST6GALNAC6,DCXR,DPM3,CHST8,GAL3ST3,YDJC,FUOM	16/441
4_Member	WikiPathways	WP5312	Metabolic pathways of fibroblasts	-2.19414	-0.19005	2264,2645,6513	FGFR4,GCK,SLC2A1	3/32
4_Member	GO Biological Processes	GO:0005996	monosaccharide metabolic process	-2.09144	-0.112401	572,2523,2645,6513,51181,89792,282969	BAD,FUT1,GCK,SLC2A1,DCXR,GAL3ST3,FUOM	7/191
4_Member	GO Biological Processes	GO:0006739	NADP metabolic process	-2.01812	-0.0662916	2645,23729,51181	GCK,SHPK,DCXR	3/37
4_Member	Reactome Gene Sets	R-HSA-71387	Metabolism of carbohydrates	-2.00226	-0.0574031	2523,2645,6487,6513,8692,23729,26229,30815,51181	FUT1,GCK,ST3GAL3,SLC2A1,HYAL2,SHPK,B3GAT3,ST6GALNAC6,DCXR	9/299
5_Summary	CORUM	CORUM:7545	BORC complex	-4.04977	-1.66429	2647,54785,729991,152,358,2876,6915,9168,10178,10365,11013,23616,65078,148170,256949,389541,6284	BLOC1S1,BORCS6,BORCS8,ADRA2C,AQP1,GPX1,TBXA2R,TMSB10,TENM1,KLF2,TMSB15A,SH3BP1,RTN4R,CDC42EP5,KANK3,LAMTOR4,S100A13	17/-
5_Member	CORUM	CORUM:7545	BORC complex	-4.04977	-1.66429	2647,54785,729991	BLOC1S1,BORCS6,BORCS8	3/8
5_Member	GO Biological Processes	GO:0062196	regulation of lysosome size	-4.04977	-1.66429	2647,54785,729991	BLOC1S1,BORCS6,BORCS8	3/8
5_Member	GO Biological Processes	GO:0051036	regulation of endosome size	-3.3608	-1.08815	2647,54785,729991	BLOC1S1,BORCS6,BORCS8	3/13
5_Member	GO Biological Processes	GO:0090066	regulation of anatomical structure size	-3.29151	-1.0404	152,358,2647,2876,6915,9168,10178,10365,11013,23616,54785,65078,148170,256949,389541,729991	ADRA2C,AQP1,BLOC1S1,GPX1,TBXA2R,TMSB10,TENM1,KLF2,TMSB15A,SH3BP1,BORCS6,RTN4R,CDC42EP5,KANK3,LAMTOR4,BORCS8	16/516
5_Member	GO Biological Processes	GO:0097494	regulation of vesicle size	-2.78705	-0.61861	2647,54785,729991	BLOC1S1,BORCS6,BORCS8	3/20
5_Member	GO Biological Processes	GO:0032535	regulation of cellular component size	-2.76464	-0.599086	358,2647,9168,10178,11013,23616,54785,65078,148170,256949,389541,729991	AQP1,BLOC1S1,TMSB10,TENM1,TMSB15A,SH3BP1,BORCS6,RTN4R,CDC42EP5,KANK3,LAMTOR4,BORCS8	12/370
5_Member	GO Biological Processes	GO:0032418	lysosome localization	-2.22112	-0.209032	2647,6284,54785,729991	BLOC1S1,S100A13,BORCS6,BORCS8	4/61
5_Member	GO Biological Processes	GO:1990849	vacuolar localization	-2.22112	-0.209032	2647,6284,54785,729991	BLOC1S1,S100A13,BORCS6,BORCS8	4/61
6_Summary	GO Biological Processes	GO:0044282	small molecule catabolic process	-4.03019	-1.64945	572,883,1632,1891,2109,2523,2645,7263,10994,23498,51181,112817,200316,205251,5050,27293,51171,391013,2876,10998,84266	BAD,KYAT1,ECI1,ECH1,ETFB,FUT1,GCK,TST,ILVBL,HAAO,DCXR,HOGA1,APOBEC3F,MTLN,PAFAH1B3,SMPDL3B,HSD17B14,PLA2G2C,GPX1,SLC27A5,ALKBH7	21/-
6_Member	GO Biological Processes	GO:0044282	small molecule catabolic process	-4.03019	-1.64945	572,883,1632,1891,2109,2523,2645,7263,10994,23498,51181,112817,200316,205251	BAD,KYAT1,ECI1,ECH1,ETFB,FUT1,GCK,TST,ILVBL,HAAO,DCXR,HOGA1,APOBEC3F,MTLN	14/352
6_Member	GO Biological Processes	GO:0072329	monocarboxylic acid catabolic process	-3.31324	-1.05065	1632,1891,2109,10994,51181,112817,205251	ECI1,ECH1,ETFB,ILVBL,DCXR,HOGA1,MTLN	7/116
6_Member	GO Biological Processes	GO:0016054	organic acid catabolic process	-3.30528	-1.05065	883,1632,1891,2109,7263,10994,23498,51181,112817,205251	KYAT1,ECI1,ECH1,ETFB,TST,ILVBL,HAAO,DCXR,HOGA1,MTLN	10/232
6_Member	GO Biological Processes	GO:0046395	carboxylic acid catabolic process	-3.30528	-1.05065	883,1632,1891,2109,7263,10994,23498,51181,112817,205251	KYAT1,ECI1,ECH1,ETFB,TST,ILVBL,HAAO,DCXR,HOGA1,MTLN	10/232
6_Member	GO Biological Processes	GO:0019395	fatty acid oxidation	-2.5261	-0.399072	1632,1891,2109,10994,205251	ECI1,ECH1,ETFB,ILVBL,MTLN	5/82
6_Member	GO Biological Processes	GO:0034440	lipid oxidation	-2.39402	-0.297466	1632,1891,2109,10994,205251	ECI1,ECH1,ETFB,ILVBL,MTLN	5/88
6_Member	GO Biological Processes	GO:0009062	fatty acid catabolic process	-2.33203	-0.263964	1632,1891,2109,10994,205251	ECI1,ECH1,ETFB,ILVBL,MTLN	5/91
6_Member	GO Biological Processes	GO:0006635	fatty acid beta-oxidation	-2.24657	-0.218006	1632,1891,2109,205251	ECI1,ECH1,ETFB,MTLN	4/60
6_Member	GO Biological Processes	GO:0016042	lipid catabolic process	-2.10225	-0.119446	1632,1891,2109,5050,10994,27293,51171,205251,391013	ECI1,ECH1,ETFB,PAFAH1B3,ILVBL,SMPDL3B,HSD17B14,MTLN,PLA2G2C	9/288
6_Member	GO Biological Processes	GO:0032787	monocarboxylic acid metabolic process	-2.02882	-0.0734564	1632,1891,2109,2645,2876,10994,10998,23498,51181,84266,112817,205251,391013	ECI1,ECH1,ETFB,GCK,GPX1,ILVBL,SLC27A5,HAAO,DCXR,ALKBH7,HOGA1,MTLN,PLA2G2C	13/516
7_Summary	GO Biological Processes	GO:0051336	regulation of hydrolase activity	-3.94323	-1.58547	341,358,389,402,489,572,666,1509,2876,3265,5300,6188,6195,7079,7984,11033,23616,27113,30851,63928,65078,255426	APOC1,AQP1,RHOC,ARL2,ATP2A3,BAD,BOK,CTSD,GPX1,HRAS,PIN1,RPS3,RPS6KA1,TIMP4,ARHGEF5,ADAP1,SH3BP1,BBC3,TAX1BP3,CHP2,RTN4R,RASGEF1C	22/-
7_Member	GO Biological Processes	GO:0051336	regulation of hydrolase activity	-3.94323	-1.58547	341,358,389,402,489,572,666,1509,2876,3265,5300,6188,6195,7079,7984,11033,23616,27113,30851,63928,65078,255426	APOC1,AQP1,RHOC,ARL2,ATP2A3,BAD,BOK,CTSD,GPX1,HRAS,PIN1,RPS3,RPS6KA1,TIMP4,ARHGEF5,ADAP1,SH3BP1,BBC3,TAX1BP3,CHP2,RTN4R,RASGEF1C	22/753
7_Member	GO Biological Processes	GO:0051345	positive regulation of hydrolase activity	-3.09096	-0.853639	389,489,572,666,1509,3265,5300,6188,7984,23616,27113,30851,63928,65078,255426	RHOC,ATP2A3,BAD,BOK,CTSD,HRAS,PIN1,RPS3,ARHGEF5,SH3BP1,BBC3,TAX1BP3,CHP2,RTN4R,RASGEF1C	15/487
7_Member	GO Biological Processes	GO:0043087	regulation of GTPase activity	-2.00226	-0.0574031	402,3265,5300,7984,11033,23616,30851,65078,255426	ARL2,HRAS,PIN1,ARHGEF5,ADAP1,SH3BP1,TAX1BP3,RTN4R,RASGEF1C	9/299
8_Summary	GO Biological Processes	GO:0010269	response to selenium ion	-3.87753	-1.53377	2876,6415,140606,358,64855	GPX1,SELENOW,SELENOM,AQP1,NIBAN2	5/-
8_Member	GO Biological Processes	GO:0010269	response to selenium ion	-3.87753	-1.53377	2876,6415,140606	GPX1,SELENOW,SELENOM	3/9
8_Member	GO Biological Processes	GO:0060986	endocrine hormone secretion	-3.08047	-0.84828	358,64855,140606	AQP1,NIBAN2,SELENOM	3/16
9_Summary	GO Biological Processes	GO:0043281	regulation of cysteine-type endopeptidase activity involved in apoptotic process	-3.87398	-1.53377	358,489,572,666,1509,2876,6188,6195,27113,4118,6154,8692,8742,3265,29844,83982,84334,342977,7079,293,4150,10899	AQP1,ATP2A3,BAD,BOK,CTSD,GPX1,RPS3,RPS6KA1,BBC3,MAL,RPL26,HYAL2,TNFSF12,HRAS,TFPT,IFI27L2,COA8,NANOS3,TIMP4,SLC25A6,MAZ,JTB	22/-
9_Member	GO Biological Processes	GO:0043281	regulation of cysteine-type endopeptidase activity involved in apoptotic process	-3.87398	-1.53377	358,489,572,666,1509,2876,6188,6195,27113	AQP1,ATP2A3,BAD,BOK,CTSD,GPX1,RPS3,RPS6KA1,BBC3	9/160
9_Member	GO Biological Processes	GO:2001235	positive regulation of apoptotic signaling pathway	-3.48762	-1.19999	572,666,4118,6154,6188,8692,8742,27113	BAD,BOK,MAL,RPL26,RPS3,HYAL2,TNFSF12,BBC3	8/143
9_Member	GO Biological Processes	GO:2000116	regulation of cysteine-type endopeptidase activity	-3.32083	-1.05185	358,489,572,666,1509,2876,6188,6195,27113	AQP1,ATP2A3,BAD,BOK,CTSD,GPX1,RPS3,RPS6KA1,BBC3	9/190
9_Member	GO Biological Processes	GO:2001244	positive regulation of intrinsic apoptotic signaling pathway	-3.00452	-0.793526	572,666,6154,6188,27113	BAD,BOK,RPL26,RPS3,BBC3	5/64
9_Member	GO Biological Processes	GO:0097190	apoptotic signaling pathway	-2.84989	-0.666732	489,572,666,2876,3265,8742,27113,29844,83982,84334,342977	ATP2A3,BAD,BOK,GPX1,HRAS,TNFSF12,BBC3,TFPT,IFI27L2,COA8,NANOS3	11/313
9_Member	GO Biological Processes	GO:0043280	positive regulation of cysteine-type endopeptidase activity involved in apoptotic process	-2.66771	-0.518194	489,572,666,1509,6188,27113	ATP2A3,BAD,BOK,CTSD,RPS3,BBC3	6/111
9_Member	GO Biological Processes	GO:0052548	regulation of endopeptidase activity	-2.66722	-0.518194	358,489,572,666,1509,2876,6188,6195,7079,27113	AQP1,ATP2A3,BAD,BOK,CTSD,GPX1,RPS3,RPS6KA1,TIMP4,BBC3	10/282
9_Member	GO Biological Processes	GO:0001836	release of cytochrome c from mitochondria	-2.66407	-0.518194	572,666,27113	BAD,BOK,BBC3	3/22
9_Member	GO Biological Processes	GO:2001233	regulation of apoptotic signaling pathway	-2.52349	-0.399072	293,572,666,2876,4118,4150,6154,6188,8692,8742,27113,342977	SLC25A6,BAD,BOK,GPX1,MAL,MAZ,RPL26,RPS3,HYAL2,TNFSF12,BBC3,NANOS3	12/396
9_Member	GO Biological Processes	GO:0097193	intrinsic apoptotic signaling pathway	-2.47532	-0.358676	489,572,666,2876,3265,27113,84334	ATP2A3,BAD,BOK,GPX1,HRAS,BBC3,COA8	7/162
9_Member	GO Biological Processes	GO:0052547	regulation of peptidase activity	-2.41445	-0.310469	358,489,572,666,1509,2876,6188,6195,7079,27113	AQP1,ATP2A3,BAD,BOK,CTSD,GPX1,RPS3,RPS6KA1,TIMP4,BBC3	10/306
9_Member	GO Biological Processes	GO:2001056	positive regulation of cysteine-type endopeptidase activity	-2.37752	-0.286224	489,572,666,1509,6188,27113	ATP2A3,BAD,BOK,CTSD,RPS3,BBC3	6/127
9_Member	GO Biological Processes	GO:0008637	apoptotic mitochondrial changes	-2.19617	-0.190097	572,666,10899,27113	BAD,BOK,JTB,BBC3	4/62
9_Member	GO Biological Processes	GO:0006919	activation of cysteine-type endopeptidase activity involved in apoptotic process	-2.05588	-0.0915626	489,572,666,27113	ATP2A3,BAD,BOK,BBC3	4/68
10_Summary	GO Biological Processes	GO:0043254	regulation of protein-containing complex assembly	-3.79518	-1.47183	389,402,2670,3642,4314,6188,7984,9168,10178,11013,23521,51673,148170,205251,256949,2876,9535,23616,150356,3265,29984,221908,869,7122	RHOC,ARL2,GFAP,INSM1,MMP3,RPS3,ARHGEF5,TMSB10,TENM1,TMSB15A,RPL13A,TPPP3,CDC42EP5,MTLN,KANK3,GPX1,GMFG,SH3BP1,CHADL,HRAS,RHOD,PPP1R35,CBLN1,CLDN5	24/-
10_Member	GO Biological Processes	GO:0043254	regulation of protein-containing complex assembly	-3.79518	-1.47183	389,402,2670,3642,4314,6188,7984,9168,10178,11013,23521,51673,148170,205251,256949	RHOC,ARL2,GFAP,INSM1,MMP3,RPS3,ARHGEF5,TMSB10,TENM1,TMSB15A,RPL13A,TPPP3,CDC42EP5,MTLN,KANK3	15/417
10_Member	GO Biological Processes	GO:0031334	positive regulation of protein-containing complex assembly	-3.19199	-0.94437	389,402,4314,6188,7984,10178,51673,148170,205251	RHOC,ARL2,MMP3,RPS3,ARHGEF5,TENM1,TPPP3,CDC42EP5,MTLN	9/198
10_Member	GO Biological Processes	GO:1902903	regulation of supramolecular fiber organization	-3.05765	-0.83697	389,402,2876,6188,7984,9168,9535,10178,11013,23616,148170,150356,256949	RHOC,ARL2,GPX1,RPS3,ARHGEF5,TMSB10,GMFG,TENM1,TMSB15A,SH3BP1,CDC42EP5,CHADL,KANK3	13/390
10_Member	GO Biological Processes	GO:0032956	regulation of actin cytoskeleton organization	-2.53168	-0.401991	389,3265,7984,9168,9535,10178,11013,23616,29984,148170,256949	RHOC,HRAS,ARHGEF5,TMSB10,GMFG,TENM1,TMSB15A,SH3BP1,RHOD,CDC42EP5,KANK3	11/344
10_Member	GO Biological Processes	GO:0032271	regulation of protein polymerization	-2.49658	-0.377362	402,6188,9168,10178,11013,51673,148170,256949	ARL2,RPS3,TMSB10,TENM1,TMSB15A,TPPP3,CDC42EP5,KANK3	8/204
10_Member	GO Biological Processes	GO:0051493	regulation of cytoskeleton organization	-2.37701	-0.286224	389,402,3265,6188,7984,9168,9535,10178,11013,23616,29984,148170,221908,256949	RHOC,ARL2,HRAS,RPS3,ARHGEF5,TMSB10,GMFG,TENM1,TMSB15A,SH3BP1,RHOD,CDC42EP5,PPP1R35,KANK3	14/522
10_Member	GO Biological Processes	GO:0032273	positive regulation of protein polymerization	-2.33203	-0.263964	402,6188,10178,51673,148170	ARL2,RPS3,TENM1,TPPP3,CDC42EP5	5/91
10_Member	GO Biological Processes	GO:1902905	positive regulation of supramolecular fiber organization	-2.29272	-0.240449	389,402,2876,6188,7984,10178,148170	RHOC,ARL2,GPX1,RPS3,ARHGEF5,TENM1,CDC42EP5	7/175
10_Member	GO Biological Processes	GO:0110053	regulation of actin filament organization	-2.24802	-0.218006	389,7984,9168,9535,10178,11013,23616,148170,256949	RHOC,ARHGEF5,TMSB10,GMFG,TENM1,TMSB15A,SH3BP1,CDC42EP5,KANK3	9/273
10_Member	GO Biological Processes	GO:0051495	positive regulation of cytoskeleton organization	-2.17658	-0.176444	389,402,6188,7984,10178,148170,221908	RHOC,ARL2,RPS3,ARHGEF5,TENM1,CDC42EP5,PPP1R35	7/184
10_Member	GO Biological Processes	GO:0032970	regulation of actin filament-based process	-2.17066	-0.174437	389,3265,7984,9168,9535,10178,11013,23616,29984,148170,256949	RHOC,HRAS,ARHGEF5,TMSB10,GMFG,TENM1,TMSB15A,SH3BP1,RHOD,CDC42EP5,KANK3	11/385
10_Member	GO Biological Processes	GO:0044089	positive regulation of cellular component biogenesis	-2.08185	-0.110236	389,402,869,3265,4314,6188,7122,7984,10178,51673,148170,205251,221908	RHOC,ARL2,CBLN1,HRAS,MMP3,RPS3,CLDN5,ARHGEF5,TENM1,TPPP3,CDC42EP5,MTLN,PPP1R35	13/508
11_Summary	GO Biological Processes	GO:0001835	blastocyst hatching	-3.6226	-1.31946	398,123920,196051,345630,4242,6137,7784	ARHGDIG,CMTM3,PLPP4,FBLL1,MFNG,RPL13,ZP3	7/-
11_Member	GO Biological Processes	GO:0001835	blastocyst hatching	-3.6226	-1.31946	398,123920,196051,345630	ARHGDIG,CMTM3,PLPP4,FBLL1	4/26
11_Member	GO Biological Processes	GO:0035188	hatching	-3.6226	-1.31946	398,123920,196051,345630	ARHGDIG,CMTM3,PLPP4,FBLL1	4/26
11_Member	GO Biological Processes	GO:0071684	organism emergence from protective structure	-3.6226	-1.31946	398,123920,196051,345630	ARHGDIG,CMTM3,PLPP4,FBLL1	4/26
11_Member	GO Biological Processes	GO:0001824	blastocyst development	-3.40532	-1.12525	398,4242,6137,7784,123920,196051,345630	ARHGDIG,MFNG,RPL13,ZP3,CMTM3,PLPP4,FBLL1	7/112
12_Summary	GO Biological Processes	GO:0000302	response to reactive oxygen species	-3.50989	-1.21844	358,2876,4314,6188,8692,10365,84334,84557,140823,475,53905,362,6513	AQP1,GPX1,MMP3,RPS3,HYAL2,KLF2,COA8,MAP1LC3A,ROMO1,ATOX1,DUOX1,AQP5,SLC2A1	13/-
12_Member	GO Biological Processes	GO:0000302	response to reactive oxygen species	-3.50989	-1.21844	358,2876,4314,6188,8692,10365,84334,84557,140823	AQP1,GPX1,MMP3,RPS3,HYAL2,KLF2,COA8,MAP1LC3A,ROMO1	9/179
12_Member	GO Biological Processes	GO:0006979	response to oxidative stress	-2.35671	-0.275056	358,475,2876,4314,6188,8692,10365,53905,84334,84557,140823	AQP1,ATOX1,GPX1,MMP3,RPS3,HYAL2,KLF2,DUOX1,COA8,MAP1LC3A,ROMO1	11/363
12_Member	GO Biological Processes	GO:0034614	cellular response to reactive oxygen species	-2.29619	-0.241699	358,4314,6188,10365,84557,140823	AQP1,MMP3,RPS3,KLF2,MAP1LC3A,ROMO1	6/132
12_Member	GO Biological Processes	GO:0062197	cellular response to chemical stress	-2.23794	-0.211477	358,362,2876,4314,6188,6513,10365,84557,140823	AQP1,AQP5,GPX1,MMP3,RPS3,SLC2A1,KLF2,MAP1LC3A,ROMO1	9/274
12_Member	GO Biological Processes	GO:0042542	response to hydrogen peroxide	-2.14229	-0.151868	358,2876,6188,10365,84557	AQP1,GPX1,RPS3,KLF2,MAP1LC3A	5/101
12_Member	GO Biological Processes	GO:0070301	cellular response to hydrogen peroxide	-2.07821	-0.108428	358,6188,10365,84557	AQP1,RPS3,KLF2,MAP1LC3A	4/67
13_Summary	WikiPathways	WP3888	VEGFA VEGFR2 signaling	-3.13172	-0.887561	389,2002,2523,2876,3265,5954,6142,6154,6155,6181,6748,9168,23521,23753	RHOC,ELK1,FUT1,GPX1,HRAS,RCN1,RPL18A,RPL26,RPL27,RPLP2,SSR4,TMSB10,RPL13A,SDF2L1	14/-
13_Member	WikiPathways	WP3888	VEGFA VEGFR2 signaling	-3.13172	-0.887561	389,2002,2523,2876,3265,5954,6142,6154,6155,6181,6748,9168,23521,23753	RHOC,ELK1,FUT1,GPX1,HRAS,RCN1,RPL18A,RPL26,RPL27,RPLP2,SSR4,TMSB10,RPL13A,SDF2L1	14/432
14_Summary	GO Biological Processes	GO:0051222	positive regulation of protein transport	-3.06885	-0.843749	572,2645,4826,7984,8692,10178,26229,50855,51686,63928,3265	BAD,GCK,NNAT,ARHGEF5,HYAL2,TENM1,B3GAT3,PARD6A,OAZ3,CHP2,HRAS	11/-
14_Member	GO Biological Processes	GO:0051222	positive regulation of protein transport	-3.06885	-0.843749	572,2645,4826,7984,8692,10178,26229,50855,51686,63928	BAD,GCK,NNAT,ARHGEF5,HYAL2,TENM1,B3GAT3,PARD6A,OAZ3,CHP2	10/249
14_Member	GO Biological Processes	GO:1904951	positive regulation of establishment of protein localization	-2.73195	-0.574941	572,2645,3265,4826,7984,8692,10178,26229,50855,51686,63928	BAD,GCK,HRAS,NNAT,ARHGEF5,HYAL2,TENM1,B3GAT3,PARD6A,OAZ3,CHP2	11/324
14_Member	GO Biological Processes	GO:0090316	positive regulation of intracellular protein transport	-2.25317	-0.218006	8692,10178,26229,51686,63928	HYAL2,TENM1,B3GAT3,OAZ3,CHP2	5/95
15_Summary	Reactome Gene Sets	R-HSA-1268020	Mitochondrial protein import	-2.97395	-0.76614	293,4714,10245,26517,84269,1891,5190,9049,140823	SLC25A6,NDUFB8,TIMM17B,TIMM13,CHCHD5,ECH1,PEX6,AIP,ROMO1	9/-
15_Member	Reactome Gene Sets	R-HSA-1268020	Mitochondrial protein import	-2.97395	-0.76614	293,4714,10245,26517,84269	SLC25A6,NDUFB8,TIMM17B,TIMM13,CHCHD5	5/65
15_Member	Reactome Gene Sets	R-HSA-9609507	Protein localization	-2.44599	-0.33699	293,1891,4714,5190,10245,26517,84269	SLC25A6,ECH1,NDUFB8,PEX6,TIMM17B,TIMM13,CHCHD5	7/164
15_Member	GO Biological Processes	GO:0006626	protein targeting to mitochondrion	-2.19617	-0.190097	9049,10245,26517,140823	AIP,TIMM17B,TIMM13,ROMO1	4/62
16_Summary	GO Biological Processes	GO:0071478	cellular response to radiation	-2.95971	-0.755059	358,1936,2002,3265,4314,6154,8692,92815,362,572,6513,2876,2063,29086,83658	AQP1,EEF1D,ELK1,HRAS,MMP3,RPL26,HYAL2,H2AC25,AQP5,BAD,SLC2A1,GPX1,NR2F6,BABAM1,DYNLRB1	15/-
16_Member	GO Biological Processes	GO:0071478	cellular response to radiation	-2.95971	-0.755059	358,1936,2002,3265,4314,6154,8692,92815	AQP1,EEF1D,ELK1,HRAS,MMP3,RPL26,HYAL2,H2AC25	8/172
16_Member	GO Biological Processes	GO:0071214	cellular response to abiotic stimulus	-2.79556	-0.624216	358,362,572,1936,2002,3265,4314,6154,6513,8692,92815	AQP1,AQP5,BAD,EEF1D,ELK1,HRAS,MMP3,RPL26,SLC2A1,HYAL2,H2AC25	11/318
16_Member	GO Biological Processes	GO:0104004	cellular response to environmental stimulus	-2.79556	-0.624216	358,362,572,1936,2002,3265,4314,6154,6513,8692,92815	AQP1,AQP5,BAD,EEF1D,ELK1,HRAS,MMP3,RPL26,SLC2A1,HYAL2,H2AC25	11/318
16_Member	GO Biological Processes	GO:0010332	response to gamma radiation	-2.46997	-0.355891	2002,2876,3265,6154	ELK1,GPX1,HRAS,RPL26	4/52
16_Member	GO Biological Processes	GO:0071480	cellular response to gamma radiation	-2.40451	-0.305489	2002,3265,6154	ELK1,HRAS,RPL26	3/27
16_Member	GO Biological Processes	GO:0034644	cellular response to UV	-2.35241	-0.275056	358,4314,6154,8692,92815	AQP1,MMP3,RPL26,HYAL2,H2AC25	5/90
16_Member	GO Biological Processes	GO:0009314	response to radiation	-2.32129	-0.260059	358,1936,2002,2063,2876,3265,4314,6154,8692,29086,83658,92815	AQP1,EEF1D,ELK1,NR2F6,GPX1,HRAS,MMP3,RPL26,HYAL2,BABAM1,DYNLRB1,H2AC25	12/420
16_Member	GO Biological Processes	GO:0010212	response to ionizing radiation	-2.21873	-0.208657	1936,2002,2876,3265,6154,29086	EEF1D,ELK1,GPX1,HRAS,RPL26,BABAM1	6/137
16_Member	GO Biological Processes	GO:0071479	cellular response to ionizing radiation	-2.03394	-0.0750204	1936,2002,3265,6154	EEF1D,ELK1,HRAS,RPL26	4/69
16_Member	GO Biological Processes	GO:0009411	response to UV	-2.02008	-0.0664885	358,2876,4314,6154,8692,92815	AQP1,GPX1,MMP3,RPL26,HYAL2,H2AC25	6/151
17_Summary	Reactome Gene Sets	R-HSA-1912420	Pre-NOTCH Processing in Golgi	-2.92462	-0.72931	489,4242,6487	ATP2A3,MFNG,ST3GAL3	3/-
17_Member	Reactome Gene Sets	R-HSA-1912420	Pre-NOTCH Processing in Golgi	-2.92462	-0.72931	489,4242,6487	ATP2A3,MFNG,ST3GAL3	3/18
18_Summary	Reactome Gene Sets	R-HSA-881907	Gastrin-CREB signalling pathway via PKC and MAPK	-2.92462	-0.72931	3265,4314,6195,2002,1108,3397	HRAS,MMP3,RPS6KA1,ELK1,CHD4,ID1	6/-
18_Member	Reactome Gene Sets	R-HSA-881907	Gastrin-CREB signalling pathway via PKC and MAPK	-2.92462	-0.72931	3265,4314,6195	HRAS,MMP3,RPS6KA1	3/18
18_Member	Canonical Pathways	M17200	SA B CELL RECEPTOR COMPLEXES	-2.553	-0.420659	2002,3265,6195	ELK1,HRAS,RPS6KA1	3/24
18_Member	Reactome Gene Sets	R-HSA-198725	Nuclear Events (kinase and transcription factor activation)	-2.22112	-0.209032	1108,2002,3397,6195	CHD4,ELK1,ID1,RPS6KA1	4/61
18_Member	Canonical Pathways	M270	PID MAPK TRK PATHWAY	-2.1202	-0.133609	2002,3265,6195	ELK1,HRAS,RPS6KA1	3/34
19_Summary	GO Biological Processes	GO:0009163	nucleoside biosynthetic process	-2.85381	-0.667643	353,1841,10591,200316,2987,4832	APRT,DTYMK,DNPH1,APOBEC3F,GUK1,NME3	6/-
19_Member	GO Biological Processes	GO:0009163	nucleoside biosynthetic process	-2.85381	-0.667643	353,1841,10591	APRT,DTYMK,DNPH1	3/19
19_Member	GO Biological Processes	GO:0034404	nucleobase-containing small molecule biosynthetic process	-2.85381	-0.667643	353,1841,10591	APRT,DTYMK,DNPH1	3/19
19_Member	GO Biological Processes	GO:1901659	glycosyl compound biosynthetic process	-2.50129	-0.37948	353,1841,10591	APRT,DTYMK,DNPH1	3/25
19_Member	GO Biological Processes	GO:0009116	nucleoside metabolic process	-2.35358	-0.275056	353,1841,10591,200316	APRT,DTYMK,DNPH1,APOBEC3F	4/56
19_Member	Reactome Gene Sets	R-HSA-499943	Interconversion of nucleotide di- and triphosphates	-2.2735	-0.233322	1841,2987,4832	DTYMK,GUK1,NME3	3/30
19_Member	Reactome Gene Sets	R-HSA-15869	Metabolism of nucleotides	-2.17832	-0.176444	353,1841,2987,4832,10591	APRT,DTYMK,GUK1,NME3,DNPH1	5/99
20_Summary	WikiPathways	WP5224	2q37 copy number variation syndrome	-2.74523	-0.582541	666,1841,10267,84557,150677,151176,339768	BOK,DTYMK,RAMP1,MAP1LC3A,OTOS,ERFE,ESPNL	7/-
20_Member	WikiPathways	WP5224	2q37 copy number variation syndrome	-2.74523	-0.582541	666,1841,10267,84557,150677,151176,339768	BOK,DTYMK,RAMP1,MAP1LC3A,OTOS,ERFE,ESPNL	7/145

## Sheet: ADvsControl_up
GroupID	Category	Term	Description	LogP	Log(q-value)	Genes	Symbols	InTerm_InList
1_Summary	WikiPathways	WP3888	VEGFA VEGFR2 signaling	-14.2071	-10.0523	274,332,389,468,598,1192,1387,1397,1445,1465,1796,1969,2002,2523,2624,2876,2889,3265,3303,3315,3320,3383,3693,4303,4313,4641,4772,4773,4792,4846,5228,5329,5331,5590,5606,5609,5829,6142,6181,6624,6886,7004,7086,8974,8985,9034,9261,9564,9659,9759,10014,10963,23476,23753,25759,25865,29924,51564,54567,56905,64223,79094,84335,84790,91624,152273	BIN1,BIRC5,RHOC,ATF4,BCL2L1,CLIC1,CREBBP,CRIP2,CSK,CSRP1,DOK1,EPHA2,ELK1,FUT1,GATA2,GPX1,RAPGEF1,HRAS,HSPA1A,HSPB1,HSP90AA1,ICAM1,ITGB5,FOXO4,MMP2,MYO1C,NFATC1,NFATC2,NFKBIA,NOS3,PGF,PLAUR,PLCB3,PRKCZ,MAP2K3,MAP2K7,PXN,RPL18A,RPLP2,FSCN1,TAL1,TEAD4,TKT,P4HA2,PLOD3,CCRL2,MAPKAPK2,BCAR1,PDE4DIP,HDAC4,HDAC5,STIP1,BRD4,SDF2L1,SHC2,PRKD2,EPN1,HDAC7,DLL4,C15orf39,MLST8,CHAC1,AKT1S1,TUBA1C,NEXN,FGD5	66/-
1_Member	WikiPathways	WP3888	VEGFA VEGFR2 signaling	-14.2071	-10.0523	274,332,389,468,598,1192,1387,1397,1445,1465,1796,1969,2002,2523,2624,2876,2889,3265,3303,3315,3320,3383,3693,4303,4313,4641,4772,4773,4792,4846,5228,5329,5331,5590,5606,5609,5829,6142,6181,6624,6886,7004,7086,8974,8985,9034,9261,9564,9659,9759,10014,10963,23476,23753,25759,25865,29924,51564,54567,56905,64223,79094,84335,84790,91624,152273	BIN1,BIRC5,RHOC,ATF4,BCL2L1,CLIC1,CREBBP,CRIP2,CSK,CSRP1,DOK1,EPHA2,ELK1,FUT1,GATA2,GPX1,RAPGEF1,HRAS,HSPA1A,HSPB1,HSP90AA1,ICAM1,ITGB5,FOXO4,MMP2,MYO1C,NFATC1,NFATC2,NFKBIA,NOS3,PGF,PLAUR,PLCB3,PRKCZ,MAP2K3,MAP2K7,PXN,RPL18A,RPLP2,FSCN1,TAL1,TEAD4,TKT,P4HA2,PLOD3,CCRL2,MAPKAPK2,BCAR1,PDE4DIP,HDAC4,HDAC5,STIP1,BRD4,SDF2L1,SHC2,PRKD2,EPN1,HDAC7,DLL4,C15orf39,MLST8,CHAC1,AKT1S1,TUBA1C,NEXN,FGD5	66/432
2_Summary	GO Biological Processes	GO:0051493	regulation of cytoskeleton organization	-14.0958	-10.0523	274,335,389,391,402,684,859,899,1201,1436,1856,2006,2288,2648,3059,3265,3303,5119,5345,5347,5364,5829,5881,6188,6522,6624,7016,7408,7454,7984,9463,9535,9659,10263,10411,10432,10458,10460,10634,10763,11013,11132,11135,11344,11346,23354,23616,23636,25959,28964,29108,29984,54361,54509,55160,55201,57580,57662,57731,58526,64223,79187,85358,85360,91624,116985,128272,146206,148170,200539,221908,374872,6…	BIN1,APOA1,RHOC,RHOG,ARL2,BST2,CAV3,CCNF,CLN3,CSF1R,DVL2,ELN,FKBP4,KAT2A,HCLS1,HRAS,HSPA1A,CHMP1A,SERPINF2,PLK1,PLXNB1,PXN,RAC3,RPS3,SLC4A2,FSCN1,TESK1,VASP,WAS,ARHGEF5,PICK1,GMFG,PDE4DIP,CDK2AP2,RAPGEF3,RBM14,BAIAP2,TACC3,GAS2L1,NES,TMSB15A,CAPN10,CDC42EP1,TWF2,SYNPO,HAUS5,SH3BP1,NUP62,KANK2,GIT1,PYCARD,RHOD,WNT4,RHOF,ARHGEF10L,MAP1S,PREX1,CAMSAP3,SPTBN4,MID1IP1,MLST8,FSD1,SHANK3,SYDE1,NEXN,ARAP…	169/-
2_Member	GO Biological Processes	GO:0051493	regulation of cytoskeleton organization	-14.0958	-10.0523	274,335,389,391,402,684,859,899,1201,1436,1856,2006,2288,2648,3059,3265,3303,5119,5345,5347,5364,5829,5881,6188,6522,6624,7016,7408,7454,7984,9463,9535,9659,10263,10411,10432,10458,10460,10634,10763,11013,11132,11135,11344,11346,23354,23616,23636,25959,28964,29108,29984,54361,54509,55160,55201,57580,57662,57731,58526,64223,79187,85358,85360,91624,116985,128272,146206,148170,200539,221908,374872,6…	BIN1,APOA1,RHOC,RHOG,ARL2,BST2,CAV3,CCNF,CLN3,CSF1R,DVL2,ELN,FKBP4,KAT2A,HCLS1,HRAS,HSPA1A,CHMP1A,SERPINF2,PLK1,PLXNB1,PXN,RAC3,RPS3,SLC4A2,FSCN1,TESK1,VASP,WAS,ARHGEF5,PICK1,GMFG,PDE4DIP,CDK2AP2,RAPGEF3,RBM14,BAIAP2,TACC3,GAS2L1,NES,TMSB15A,CAPN10,CDC42EP1,TWF2,SYNPO,HAUS5,SH3BP1,NUP62,KANK2,GIT1,PYCARD,RHOD,WNT4,RHOF,ARHGEF10L,MAP1S,PREX1,CAMSAP3,SPTBN4,MID1IP1,MLST8,FSD1,SHANK3,SYDE1,NEXN,ARAP…	74/522
2_Member	GO Biological Processes	GO:0044089	positive regulation of cellular component biogenesis	-10.4555	-7.4534	274,335,389,402,581,859,869,997,1017,1969,3265,3297,3303,3320,4314,5064,5345,5829,6188,6624,6850,6886,7016,7040,7070,7122,7408,7984,8408,9148,9231,9448,9659,9696,9842,10155,10273,10411,10458,10459,11135,11152,11344,11346,23242,23636,27183,27286,28964,29108,54361,54922,55160,64223,84630,84962,90427,94030,116985,146206,148170,153090,205251,221908,643338	BIN1,APOA1,RHOC,ARL2,BAX,CAV3,CBLN1,CDC34,CDK2,EPHA2,HRAS,HSF1,HSPA1A,HSP90AA1,MMP3,PALM,SERPINF2,PXN,RPS3,FSCN1,SYK,TAL1,TESK1,TGFB1,THY1,CLDN5,VASP,ARHGEF5,ULK1,NEURL1,DLG5,MAP4K4,PDE4DIP,CROCC,PLEKHM1,TRIM28,STUB1,RAPGEF3,BAIAP2,MAD2L2,CDC42EP1,WDR45,TWF2,SYNPO,COBL,NUP62,VPS4A,SRPX2,GIT1,PYCARD,WNT4,RASIP1,ARHGEF10L,MLST8,TTBK1,AJUBA,BMF,LRRC4B,ARAP1,CARMIL2,CDC42EP5,DAB2IP,MTLN,PPP1R35,C15or…	65/508
2_Member	GO Biological Processes	GO:0043254	regulation of protein-containing complex assembly	-10.3664	-7.40206	274,389,402,581,859,1410,2006,2288,2670,3054,3059,3297,3303,3320,3931,4314,5590,6188,6624,6850,6886,7040,7186,7408,7984,8408,9641,9659,10273,10458,11013,11135,11344,22933,23210,23354,25959,28964,29108,54209,54922,56926,57580,57662,57731,64223,80772,81559,84630,84962,90427,146206,147138,148170,153090,205251,643338	BIN1,RHOC,ARL2,BAX,CAV3,CRYAB,ELN,FKBP4,GFAP,HCFC1,HCLS1,HSF1,HSPA1A,HSP90AA1,LCAT,MMP3,PRKCZ,RPS3,FSCN1,SYK,TAL1,TGFB1,TRAF2,VASP,ARHGEF5,ULK1,IKBKE,PDE4DIP,STUB1,BAIAP2,TMSB15A,CDC42EP1,TWF2,SIRT2,JMJD6,HAUS5,KANK2,GIT1,PYCARD,TREM2,RASIP1,NCLN,PREX1,CAMSAP3,SPTBN4,MLST8,CPTP,TRIM11,TTBK1,AJUBA,BMF,CARMIL2,TMC8,CDC42EP5,DAB2IP,MTLN,C15orf62	57/417
2_Member	GO Biological Processes	GO:0032956	regulation of actin cytoskeleton organization	-9.13888	-6.45945	274,335,389,391,684,859,1436,1856,2006,3059,3265,5345,5829,5881,6522,6624,7016,7408,7454,7984,9463,9535,10411,10458,11013,11132,11135,11344,11346,23616,25959,29108,29984,54361,54509,55160,57580,57731,64223,85358,116985,128272,146206,148170,200539,374872,643338,653440	BIN1,APOA1,RHOC,RHOG,BST2,CAV3,CSF1R,DVL2,ELN,HCLS1,HRAS,SERPINF2,PXN,RAC3,SLC4A2,FSCN1,TESK1,VASP,WAS,ARHGEF5,PICK1,GMFG,RAPGEF3,BAIAP2,TMSB15A,CAPN10,CDC42EP1,TWF2,SYNPO,SH3BP1,KANK2,PYCARD,RHOD,WNT4,RHOF,ARHGEF10L,PREX1,SPTBN4,MLST8,SHANK3,ARAP1,ARHGEF19,CARMIL2,CDC42EP5,ANKRD23,PEAK3,C15orf62,WASH6P	48/344
2_Member	GO Biological Processes	GO:0032970	regulation of actin filament-based process	-8.86618	-6.21993	134,274,335,389,391,684,859,1265,1436,1856,2006,3059,3265,3728,5345,5829,5881,6522,6624,7016,7408,7454,7984,9463,9535,10411,10458,11013,11132,11135,11344,11346,23616,25959,29108,29984,54361,54509,55160,57580,57731,64223,85358,116985,128272,146206,148170,200539,374872,643338,653440	ADORA1,BIN1,APOA1,RHOC,RHOG,BST2,CAV3,CNN2,CSF1R,DVL2,ELN,HCLS1,HRAS,JUP,SERPINF2,PXN,RAC3,SLC4A2,FSCN1,TESK1,VASP,WAS,ARHGEF5,PICK1,GMFG,RAPGEF3,BAIAP2,TMSB15A,CAPN10,CDC42EP1,TWF2,SYNPO,SH3BP1,KANK2,PYCARD,RHOD,WNT4,RHOF,ARHGEF10L,PREX1,SPTBN4,MLST8,SHANK3,ARAP1,ARHGEF19,CARMIL2,CDC42EP5,ANKRD23,PEAK3,C15orf62,WASH6P	51/385
2_Member	GO Biological Processes	GO:1902903	regulation of supramolecular fiber organization	-8.67162	-6.06746	165,274,335,389,402,859,1410,2006,2288,2876,3059,3303,5345,5829,6188,7016,7408,7454,7984,9463,9535,9659,10411,10458,11013,11135,11344,11346,23354,23616,25959,28964,29108,54209,54361,55160,55201,57580,57662,57731,58526,64223,79709,85358,116985,146206,148170,150356,200539,643338,653440	AEBP1,BIN1,APOA1,RHOC,ARL2,CAV3,CRYAB,ELN,FKBP4,GPX1,HCLS1,HSPA1A,SERPINF2,PXN,RPS3,TESK1,VASP,WAS,ARHGEF5,PICK1,GMFG,PDE4DIP,RAPGEF3,BAIAP2,TMSB15A,CDC42EP1,TWF2,SYNPO,HAUS5,SH3BP1,KANK2,GIT1,PYCARD,TREM2,WNT4,ARHGEF10L,MAP1S,PREX1,CAMSAP3,SPTBN4,MID1IP1,MLST8,COLGALT1,SHANK3,ARAP1,CARMIL2,CDC42EP5,CHADL,ANKRD23,C15orf62,WASH6P	51/390
2_Member	GO Biological Processes	GO:0031334	positive regulation of protein-containing complex assembly	-7.28589	-4.97479	274,389,402,581,859,3303,3320,4314,6188,6624,6850,6886,7040,7408,7984,9659,10273,10458,11135,28964,29108,54922,64223,84630,84962,90427,146206,148170,153090,205251,643338	BIN1,RHOC,ARL2,BAX,CAV3,HSPA1A,HSP90AA1,MMP3,RPS3,FSCN1,SYK,TAL1,TGFB1,VASP,ARHGEF5,PDE4DIP,STUB1,BAIAP2,CDC42EP1,GIT1,PYCARD,RASIP1,MLST8,TTBK1,AJUBA,BMF,CARMIL2,CDC42EP5,DAB2IP,MTLN,C15orf62	31/198
2_Member	GO Biological Processes	GO:0051495	positive regulation of cytoskeleton organization	-6.3865	-4.2323	274,335,389,402,859,3303,5345,5829,6188,7016,7408,7984,9659,10411,10458,10763,11135,11346,23636,28964,29108,54361,55160,64223,146206,148170,221908,643338	BIN1,APOA1,RHOC,ARL2,CAV3,HSPA1A,SERPINF2,PXN,RPS3,TESK1,VASP,ARHGEF5,PDE4DIP,RAPGEF3,BAIAP2,NES,CDC42EP1,SYNPO,NUP62,GIT1,PYCARD,WNT4,ARHGEF10L,MLST8,CARMIL2,CDC42EP5,PPP1R35,C15orf62	28/184
2_Member	GO Biological Processes	GO:1902905	positive regulation of supramolecular fiber organization	-6.30406	-4.16365	274,335,389,402,859,2876,3303,5345,5829,6188,7016,7408,7984,9659,10411,10458,11135,11346,28964,29108,54361,55160,64223,79709,146206,148170,643338	BIN1,APOA1,RHOC,ARL2,CAV3,GPX1,HSPA1A,SERPINF2,PXN,RPS3,TESK1,VASP,ARHGEF5,PDE4DIP,RAPGEF3,BAIAP2,CDC42EP1,SYNPO,GIT1,PYCARD,WNT4,ARHGEF10L,MLST8,COLGALT1,CARMIL2,CDC42EP5,C15orf62	27/175
2_Member	GO Biological Processes	GO:0010638	positive regulation of organelle organization	-6.25664	-4.12959	274,335,389,402,572,581,666,859,1017,2852,2896,3303,5329,5345,5609,5829,6188,6624,6886,7016,7408,7755,7984,8408,9659,9696,10155,10411,10458,10715,10763,10856,11135,11152,11346,22933,23636,27113,28964,29108,51529,51548,54209,54361,55160,64223,65057,79618,84709,90427,146206,148170,221908,643338	BIN1,APOA1,RHOC,ARL2,BAD,BAX,BOK,CAV3,CDK2,GPER1,GRN,HSPA1A,PLAUR,SERPINF2,MAP2K7,PXN,RPS3,FSCN1,TAL1,TESK1,VASP,ZNF205,ARHGEF5,ULK1,PDE4DIP,CROCC,TRIM28,RAPGEF3,BAIAP2,CERS1,NES,RUVBL2,CDC42EP1,WDR45,SYNPO,SIRT2,NUP62,BBC3,GIT1,PYCARD,ANAPC11,SIRT6,TREM2,WNT4,ARHGEF10L,MLST8,ACD,HMBOX1,MGARP,BMF,CARMIL2,CDC42EP5,PPP1R35,C15orf62	54/502
2_Member	GO Biological Processes	GO:0032273	positive regulation of protein polymerization	-5.33467	-3.41502	274,402,859,3303,3320,6188,7408,9659,10458,11135,28964,29108,64223,84630,146206,148170,643338	BIN1,ARL2,CAV3,HSPA1A,HSP90AA1,RPS3,VASP,PDE4DIP,BAIAP2,CDC42EP1,GIT1,PYCARD,MLST8,TTBK1,CARMIL2,CDC42EP5,C15orf62	17/91
2_Member	GO Biological Processes	GO:0090066	regulation of anatomical structure size	-5.22058	-3.32321	134,151,152,274,358,859,1201,1889,2006,2647,2852,2876,3059,3320,3352,3783,4313,4846,5345,5916,6405,6640,6915,6916,7408,7454,8408,8985,10365,10458,10501,10723,11013,11135,11344,23616,25959,27345,29108,54785,56996,57580,57731,64223,65078,79890,84335,85358,146206,148170,389541,643338	ADORA1,ADRA2B,ADRA2C,BIN1,AQP1,CAV3,CLN3,ECE1,ELN,BLOC1S1,GPER1,GPX1,HCLS1,HSP90AA1,HTR1D,KCNN4,MMP2,NOS3,SERPINF2,RARG,SEMA3F,SNTA1,TBXA2R,TBXAS1,VASP,WAS,ULK1,PLOD3,KLF2,BAIAP2,SEMA6B,SLC12A7,TMSB15A,CDC42EP1,TWF2,SH3BP1,KANK2,KCNMB4,PYCARD,BORCS6,SLC12A9,PREX1,SPTBN4,MLST8,RTN4R,RIN3,AKT1S1,SHANK3,CARMIL2,CDC42EP5,LAMTOR4,C15orf62	52/516
2_Member	GO Biological Processes	GO:0110053	regulation of actin filament organization	-5.10703	-3.23232	274,335,389,2006,3059,5345,5829,7016,7408,7454,7984,9463,9535,10411,10458,11013,11135,11344,11346,23616,25959,29108,54361,55160,57580,57731,64223,85358,116985,146206,148170,643338,653440	BIN1,APOA1,RHOC,ELN,HCLS1,SERPINF2,PXN,TESK1,VASP,WAS,ARHGEF5,PICK1,GMFG,RAPGEF3,BAIAP2,TMSB15A,CDC42EP1,TWF2,SYNPO,SH3BP1,KANK2,PYCARD,WNT4,ARHGEF10L,PREX1,SPTBN4,MLST8,SHANK3,ARAP1,CARMIL2,CDC42EP5,C15orf62,WASH6P	33/273
2_Member	GO Biological Processes	GO:0032271	regulation of protein polymerization	-5.00694	-3.15803	274,402,859,2006,2288,3059,3303,3320,6188,7408,9659,10458,11013,11135,11344,23354,25959,28964,29108,57580,57662,57731,64223,84630,146206,148170,643338	BIN1,ARL2,CAV3,ELN,FKBP4,HCLS1,HSPA1A,HSP90AA1,RPS3,VASP,PDE4DIP,BAIAP2,TMSB15A,CDC42EP1,TWF2,HAUS5,KANK2,GIT1,PYCARD,PREX1,CAMSAP3,SPTBN4,MLST8,TTBK1,CARMIL2,CDC42EP5,C15orf62	27/204
2_Member	GO Biological Processes	GO:0032535	regulation of cellular component size	-3.51786	-1.99986	274,358,859,1201,2006,2647,3059,3320,3783,5916,6405,7408,7454,8408,10458,10501,10723,11013,11135,11344,23616,25959,29108,54785,56996,57580,57731,64223,65078,79890,84335,85358,146206,148170,389541,643338	BIN1,AQP1,CAV3,CLN3,ELN,BLOC1S1,HCLS1,HSP90AA1,KCNN4,RARG,SEMA3F,VASP,WAS,ULK1,BAIAP2,SEMA6B,SLC12A7,TMSB15A,CDC42EP1,TWF2,SH3BP1,KANK2,PYCARD,BORCS6,SLC12A9,PREX1,SPTBN4,MLST8,RTN4R,RIN3,AKT1S1,SHANK3,CARMIL2,CDC42EP5,LAMTOR4,C15orf62	36/370
2_Member	GO Biological Processes	GO:0008064	regulation of actin polymerization or depolymerization	-2.90059	-1.55852	274,2006,3059,7408,7454,10458,11013,11135,11344,23616,25959,29108,57580,57731,64223,146206,148170,643338	BIN1,ELN,HCLS1,VASP,WAS,BAIAP2,TMSB15A,CDC42EP1,TWF2,SH3BP1,KANK2,PYCARD,PREX1,SPTBN4,MLST8,CARMIL2,CDC42EP5,C15orf62	18/154
2_Member	GO Biological Processes	GO:0030838	positive regulation of actin filament polymerization	-2.84792	-1.52746	274,7408,10458,11135,29108,64223,146206,148170,643338	BIN1,VASP,BAIAP2,CDC42EP1,PYCARD,MLST8,CARMIL2,CDC42EP5,C15orf62	9/52
2_Member	GO Biological Processes	GO:0030832	regulation of actin filament length	-2.80502	-1.49712	274,2006,3059,7408,7454,10458,11013,11135,11344,23616,25959,29108,57580,57731,64223,146206,148170,643338	BIN1,ELN,HCLS1,VASP,WAS,BAIAP2,TMSB15A,CDC42EP1,TWF2,SH3BP1,KANK2,PYCARD,PREX1,SPTBN4,MLST8,CARMIL2,CDC42EP5,C15orf62	18/157
2_Member	GO Biological Processes	GO:0030833	regulation of actin filament polymerization	-2.67111	-1.4003	274,2006,3059,7408,10458,11013,11135,11344,25959,29108,57580,57731,64223,146206,148170,643338	BIN1,ELN,HCLS1,VASP,BAIAP2,TMSB15A,CDC42EP1,TWF2,KANK2,PYCARD,PREX1,SPTBN4,MLST8,CARMIL2,CDC42EP5,C15orf62	16/136
3_Summary	GO Biological Processes	GO:0030036	actin cytoskeleton organization	-13.7193	-9.94129	283,358,389,391,859,1201,1265,1465,1627,2006,2302,3059,3693,3706,3993,4542,4641,5339,5881,6242,6525,6624,7016,7169,7305,7408,7454,7984,8557,8572,9051,9322,9564,9754,10093,10458,10459,10552,10603,10634,11013,11133,11188,11252,11344,22808,23242,23384,23396,23616,27183,29984,51225,54509,55160,55561,55909,57580,57591,57731,64236,79585,79767,84033,84687,85360,116985,134549,144347,146206,152273,339451,…	ANG,AQP1,RHOC,RHOG,CAV3,CLN3,CNN2,CSRP1,DBN1,ELN,FOXJ1,HCLS1,ITGB5,ITPKA,LLGL2,MYO1F,MYO1C,PLEC,RAC3,RTKN,SMTN,FSCN1,TESK1,TPM2,TYROBP,VASP,WAS,ARHGEF5,TCAP,PDLIM4,PSTPIP1,TRIP10,BCAR1,STARD8,ARPC4,BAIAP2,MAD2L2,ARPC1A,SH2B2,GAS2L1,TMSB15A,KPTN,NISCH,PACSIN2,TWF2,MRAS,COBL,SPECC1L,PIP5K1C,SH3BP1,VPS4A,RHOD,ABI3,RHOF,ARHGEF10L,CDC42BPG,BIN3,PREX1,MRTFA,SPTBN4,PDLIM2,CORO7,ELMO3,OBSCN,PPP1R9B,SYDE1…	103/-
3_Member	GO Biological Processes	GO:0030036	actin cytoskeleton organization	-13.7193	-9.94129	283,358,389,391,859,1201,1265,1465,1627,2006,2302,3059,3693,3706,3993,4542,4641,5339,5881,6242,6525,6624,7016,7169,7305,7408,7454,7984,8557,8572,9051,9322,9564,9754,10093,10458,10459,10552,10603,10634,11013,11133,11188,11252,11344,22808,23242,23384,23396,23616,27183,29984,51225,54509,55160,55561,55909,57580,57591,57731,64236,79585,79767,84033,84687,85360,116985,134549,144347,146206,152273,339451,…	ANG,AQP1,RHOC,RHOG,CAV3,CLN3,CNN2,CSRP1,DBN1,ELN,FOXJ1,HCLS1,ITGB5,ITPKA,LLGL2,MYO1F,MYO1C,PLEC,RAC3,RTKN,SMTN,FSCN1,TESK1,TPM2,TYROBP,VASP,WAS,ARHGEF5,TCAP,PDLIM4,PSTPIP1,TRIP10,BCAR1,STARD8,ARPC4,BAIAP2,MAD2L2,ARPC1A,SH2B2,GAS2L1,TMSB15A,KPTN,NISCH,PACSIN2,TWF2,MRAS,COBL,SPECC1L,PIP5K1C,SH3BP1,VPS4A,RHOD,ABI3,RHOF,ARHGEF10L,CDC42BPG,BIN3,PREX1,MRTFA,SPTBN4,PDLIM2,CORO7,ELMO3,OBSCN,PPP1R9B,SYDE1…	75/542
3_Member	GO Biological Processes	GO:0030029	actin filament-based process	-13.6838	-9.94129	283,358,389,391,859,1201,1265,1465,1627,2006,2302,3059,3693,3706,3757,3784,3993,4542,4641,5339,5881,6242,6525,6624,6640,7016,7169,7305,7408,7454,7984,8557,8572,9051,9322,9535,9564,9754,10008,10093,10458,10459,10552,10603,10634,11013,11133,11188,11252,11344,22808,23242,23384,23396,23616,25777,27183,29984,51225,54509,55160,55561,55909,57580,57591,57731,64236,79585,79767,84033,84687,85360,116985,134…	ANG,AQP1,RHOC,RHOG,CAV3,CLN3,CNN2,CSRP1,DBN1,ELN,FOXJ1,HCLS1,ITGB5,ITPKA,KCNH2,KCNQ1,LLGL2,MYO1F,MYO1C,PLEC,RAC3,RTKN,SMTN,FSCN1,SNTA1,TESK1,TPM2,TYROBP,VASP,WAS,ARHGEF5,TCAP,PDLIM4,PSTPIP1,TRIP10,GMFG,BCAR1,STARD8,KCNE3,ARPC4,BAIAP2,MAD2L2,ARPC1A,SH2B2,GAS2L1,TMSB15A,KPTN,NISCH,PACSIN2,TWF2,MRAS,COBL,SPECC1L,PIP5K1C,SH3BP1,SUN2,VPS4A,RHOD,ABI3,RHOF,ARHGEF10L,CDC42BPG,BIN3,PREX1,MRTFA,SPTBN4,PDLI…	81/612
3_Member	GO Biological Processes	GO:0007015	actin filament organization	-10.2583	-7.34513	283,389,391,859,1265,1627,2006,3059,3693,4542,4641,5339,5881,6624,7169,7408,7454,8557,9051,9564,10093,10458,10459,10552,10634,11013,11133,11344,23242,23616,29984,54509,55909,57580,79585,79767,84687,116985,134549,144347,146206,339768,359845,653440	ANG,RHOC,RHOG,CAV3,CNN2,DBN1,ELN,HCLS1,ITGB5,MYO1F,MYO1C,PLEC,RAC3,FSCN1,TPM2,VASP,WAS,TCAP,PSTPIP1,BCAR1,ARPC4,BAIAP2,MAD2L2,ARPC1A,GAS2L1,TMSB15A,KPTN,TWF2,COBL,SH3BP1,RHOD,RHOF,BIN3,PREX1,CORO7,ELMO3,PPP1R9B,ARAP1,SHROOM1,RFLNA,CARMIL2,ESPNL,RFLNB,WASH6P	44/277
3_Member	GO Biological Processes	GO:0097435	supramolecular fiber organization	-8.95772	-6.29443	283,389,391,581,649,859,1265,1465,1627,1855,2006,2670,3059,3693,3866,4016,4320,4542,4641,5045,5339,5345,5881,6624,7169,7408,7454,7461,8312,8557,8636,8985,9051,9509,9564,10093,10458,10459,10552,10609,10634,11013,11133,11344,23242,23616,29984,54509,55909,57580,79095,79187,79585,79709,79767,84033,84687,85301,116985,124602,134549,144347,146206,283234,339768,359845,642658,653440	ANG,RHOC,RHOG,BAX,BMP1,CAV3,CNN2,CSRP1,DBN1,DVL1,ELN,GFAP,HCLS1,ITGB5,KRT15,LOXL1,MMP11,MYO1F,MYO1C,FURIN,PLEC,SERPINF2,RAC3,FSCN1,TPM2,VASP,WAS,CLIP2,AXIN1,TCAP,SSNA1,PLOD3,PSTPIP1,ADAMTS2,BCAR1,ARPC4,BAIAP2,MAD2L2,ARPC1A,P3H4,GAS2L1,TMSB15A,KPTN,TWF2,COBL,SH3BP1,RHOD,RHOF,BIN3,PREX1,BBLN,FSD1,CORO7,COLGALT1,ELMO3,OBSCN,PPP1R9B,COL27A1,ARAP1,KIF19,SHROOM1,RFLNA,CARMIL2,CCDC88B,ESPNL,RFLNB,SCX,WA…	68/589
4_Summary	Reactome Gene Sets	R-HSA-2262752	Cellular responses to stress	-12.6378	-8.9922	335,468,533,598,816,1017,1026,1051,1387,1410,2077,2288,2876,3006,3012,3014,3017,3159,3162,3297,3303,3320,4000,4097,4851,5598,5606,5609,6132,6137,6141,6142,6158,6176,6181,6188,6193,6195,6203,6209,6217,6223,6227,6234,6256,6604,6923,7029,7086,7709,7975,8131,8334,8339,8353,8365,8367,9261,9448,9612,9817,9997,10072,10312,10963,11133,11224,23523,23636,25873,27287,30827,51343,51529,51807,54583,55766,5776…	APOA1,ATF4,ATP6V0B,BCL2L1,CAMK2B,CDK2,CDKN1A,CEBPB,CREBBP,CRYAB,ERF,FKBP4,GPX1,H1-2,H2AC8,H2AX,H2BC5,HMGA1,HMOX1,HSF1,HSPA1A,HSP90AA1,LMNA,MAFG,NOTCH1,MAPK7,MAP2K3,MAP2K7,RPL8,RPL13,RPL18,RPL18A,RPL28,RPLP1,RPLP2,RPS3,RPS5,RPS6KA1,RPS9,RPS15,RPS16,RPS19,RPS21,RPS28,RXRA,SMARCD3,ELOB,TFDP2,TKT,ZBTB17,MAFK,NPRL3,H2AC6,H2BC8,H3C6,H4C8,H4C5,MAPKAPK2,MAP4K4,NCOR2,KEAP1,SCO2,DPP3,TCIRG1,STIP1,KPTN,RPL3…	94/-
4_Member	Reactome Gene Sets	R-HSA-2262752	Cellular responses to stress	-12.6378	-8.9922	335,468,533,598,816,1017,1026,1051,1387,1410,2077,2288,2876,3006,3012,3014,3017,3159,3162,3297,3303,3320,4000,4097,4851,5598,5606,5609,6132,6137,6141,6142,6158,6176,6181,6188,6193,6195,6203,6209,6217,6223,6227,6234,6256,6604,6923,7029,7086,7709,7975,8131,8334,8339,8353,8365,8367,9261,9448,9612,9817,9997,10072,10312,10963,11133,11224,23523,23636,25873,27287,30827,51343,51529,51807,54583,55766,5776…	APOA1,ATF4,ATP6V0B,BCL2L1,CAMK2B,CDK2,CDKN1A,CEBPB,CREBBP,CRYAB,ERF,FKBP4,GPX1,H1-2,H2AC8,H2AX,H2BC5,HMGA1,HMOX1,HSF1,HSPA1A,HSP90AA1,LMNA,MAFG,NOTCH1,MAPK7,MAP2K3,MAP2K7,RPL8,RPL13,RPL18,RPL18A,RPL28,RPLP1,RPLP2,RPS3,RPS5,RPS6KA1,RPS9,RPS15,RPS16,RPS19,RPS21,RPS28,RXRA,SMARCD3,ELOB,TFDP2,TKT,ZBTB17,MAFK,NPRL3,H2AC6,H2BC8,H3C6,H4C8,H4C5,MAPKAPK2,MAP4K4,NCOR2,KEAP1,SCO2,DPP3,TCIRG1,STIP1,KPTN,RPL3…	94/799
5_Summary	GO Biological Processes	GO:0050778	positive regulation of immune response	-12.3347	-8.76836	581,712,713,714,719,728,784,929,974,1387,1445,2268,3115,3265,3303,3320,3426,3566,3606,3635,3654,3656,3661,3665,3689,3783,3965,4277,4773,4792,4814,5293,5590,5819,6188,6223,6556,6688,6794,6850,7040,7070,7100,7186,7297,7305,7462,7784,8061,9261,9466,9564,9641,10432,10459,10603,10614,10865,11027,11326,22933,25865,26253,29108,51295,51296,54209,54923,55577,64170,79155,80149,84106,84787,84807,85363,11500…	BAX,C1QA,C1QB,C1QC,C3AR1,C5AR1,CACNB3,CD14,CD79B,CREBBP,CSK,FGR,HLA-DPB1,HRAS,HSPA1A,HSP90AA1,CFI,IL4R,IL18,INPP5D,IRAK1,IRAK2,IRF3,IRF7,ITGB2,KCNN4,LGALS9,MICB,NFATC2,NFKBIA,NINJ1,PIK3CD,PRKCZ,NECTIN2,RPS3,RPS19,SLC11A1,SPI1,STK11,SYK,TGFB1,THY1,TLR5,TRAF2,TYK2,TYROBP,LAT2,ZP3,FOSL1,MAPKAPK2,IL27RA,BCAR1,IKBKE,RBM14,MAD2L2,SH2B2,HEXIM1,ARID5A,LILRA2,VSIG4,SIRT2,PRKD2,CLEC4E,PYCARD,ECSIT,SLC15A3,…	83/-
5_Member	GO Biological Processes	GO:0050778	positive regulation of immune response	-12.3347	-8.76836	581,712,713,714,719,728,784,929,974,1387,1445,2268,3115,3265,3303,3320,3426,3566,3606,3635,3654,3656,3661,3665,3689,3783,3965,4277,4773,4792,4814,5293,5590,5819,6188,6223,6556,6688,6794,6850,7040,7070,7100,7186,7297,7305,7462,7784,8061,9261,9466,9564,9641,10432,10459,10603,10614,10865,11027,11326,22933,25865,26253,29108,51295,51296,54209,54923,55577,64170,79155,80149,84106,84787,84807,85363,11500…	BAX,C1QA,C1QB,C1QC,C3AR1,C5AR1,CACNB3,CD14,CD79B,CREBBP,CSK,FGR,HLA-DPB1,HRAS,HSPA1A,HSP90AA1,CFI,IL4R,IL18,INPP5D,IRAK1,IRAK2,IRF3,IRF7,ITGB2,KCNN4,LGALS9,MICB,NFATC2,NFKBIA,NINJ1,PIK3CD,PRKCZ,NECTIN2,RPS3,RPS19,SLC11A1,SPI1,STK11,SYK,TGFB1,THY1,TLR5,TRAF2,TYK2,TYROBP,LAT2,ZP3,FOSL1,MAPKAPK2,IL27RA,BCAR1,IKBKE,RBM14,MAD2L2,SH2B2,HEXIM1,ARID5A,LILRA2,VSIG4,SIRT2,PRKD2,CLEC4E,PYCARD,ECSIT,SLC15A3,…	81/648
5_Member	GO Biological Processes	GO:0002253	activation of immune response	-10.0123	-7.14489	581,712,713,714,719,728,784,929,974,1387,1445,2268,3115,3265,3320,3426,3635,3654,3656,3661,3665,4277,4773,4792,5293,6794,6850,7070,7100,7305,7462,8061,9261,9564,10432,10603,10614,11027,11326,22933,25865,26253,29108,51295,54923,79155,80149,84106,84807,85363,115004,150372,196051	BAX,C1QA,C1QB,C1QC,C3AR1,C5AR1,CACNB3,CD14,CD79B,CREBBP,CSK,FGR,HLA-DPB1,HRAS,HSP90AA1,CFI,INPP5D,IRAK1,IRAK2,IRF3,IRF7,MICB,NFATC2,NFKBIA,PIK3CD,STK11,SYK,THY1,TLR5,TYROBP,LAT2,FOSL1,MAPKAPK2,BCAR1,RBM14,SH2B2,HEXIM1,LILRA2,VSIG4,SIRT2,PRKD2,CLEC4E,PYCARD,ECSIT,LIME1,TNIP2,ZC3H12A,PRAM1,NFKBID,TRIM5,CGAS,NFAM1,PLPP4	53/380
5_Member	GO Biological Processes	GO:0002757	immune response-activating signaling pathway	-8.49236	-5.94022	581,719,728,784,929,974,1387,1445,2268,3115,3265,3635,3654,3656,3661,3665,4277,4773,4792,5293,6794,6850,7070,7100,7305,7462,8061,9261,9564,10603,11027,22933,25865,26253,29108,51295,54923,79155,80149,84106,84807,115004,150372,196051	BAX,C3AR1,C5AR1,CACNB3,CD14,CD79B,CREBBP,CSK,FGR,HLA-DPB1,HRAS,INPP5D,IRAK1,IRAK2,IRF3,IRF7,MICB,NFATC2,NFKBIA,PIK3CD,STK11,SYK,THY1,TLR5,TYROBP,LAT2,FOSL1,MAPKAPK2,BCAR1,SH2B2,LILRA2,SIRT2,PRKD2,CLEC4E,PYCARD,ECSIT,LIME1,TNIP2,ZC3H12A,PRAM1,NFKBID,CGAS,NFAM1,PLPP4	44/314
5_Member	GO Biological Processes	GO:0002764	immune response-regulating signaling pathway	-8.0743	-5.61626	581,719,728,784,929,958,974,1387,1445,2268,3115,3265,3635,3654,3656,3661,3665,4277,4773,4792,5293,5609,6794,6850,7070,7100,7305,7462,8061,9261,9564,10603,11027,22933,25865,26253,29108,51295,54923,79155,80149,84106,84807,115004,150372,196051	BAX,C3AR1,C5AR1,CACNB3,CD14,CD40,CD79B,CREBBP,CSK,FGR,HLA-DPB1,HRAS,INPP5D,IRAK1,IRAK2,IRF3,IRF7,MICB,NFATC2,NFKBIA,PIK3CD,MAP2K7,STK11,SYK,THY1,TLR5,TYROBP,LAT2,FOSL1,MAPKAPK2,BCAR1,SH2B2,LILRA2,SIRT2,PRKD2,CLEC4E,PYCARD,ECSIT,LIME1,TNIP2,ZC3H12A,PRAM1,NFKBID,CGAS,NFAM1,PLPP4	46/347
5_Member	GO Biological Processes	GO:0002768	immune response-regulating cell surface receptor signaling pathway	-7.79525	-5.4145	581,719,728,784,929,958,974,1387,1445,2268,3115,3265,3635,3654,3656,4277,4773,4792,5293,5609,6794,6850,7070,7100,7305,7462,9564,10603,11027,25865,26253,51295,54923,79155,80149,84106,84807,150372,196051	BAX,C3AR1,C5AR1,CACNB3,CD14,CD40,CD79B,CREBBP,CSK,FGR,HLA-DPB1,HRAS,INPP5D,IRAK1,IRAK2,MICB,NFATC2,NFKBIA,PIK3CD,MAP2K7,STK11,SYK,THY1,TLR5,TYROBP,LAT2,BCAR1,SH2B2,LILRA2,PRKD2,CLEC4E,ECSIT,LIME1,TNIP2,ZC3H12A,PRAM1,NFKBID,NFAM1,PLPP4	39/274
5_Member	GO Biological Processes	GO:0002429	immune response-activating cell surface receptor signaling pathway	-7.70349	-5.33668	581,719,728,784,929,974,1387,1445,2268,3115,3265,3635,3654,3656,4277,4773,4792,5293,6794,6850,7070,7100,7305,7462,9564,10603,11027,25865,51295,54923,79155,80149,84106,84807,150372,196051	BAX,C3AR1,C5AR1,CACNB3,CD14,CD79B,CREBBP,CSK,FGR,HLA-DPB1,HRAS,INPP5D,IRAK1,IRAK2,MICB,NFATC2,NFKBIA,PIK3CD,STK11,SYK,THY1,TLR5,TYROBP,LAT2,BCAR1,SH2B2,LILRA2,PRKD2,ECSIT,LIME1,TNIP2,ZC3H12A,PRAM1,NFKBID,NFAM1,PLPP4	36/243
5_Member	GO Biological Processes	GO:0050851	antigen receptor-mediated signaling pathway	-4.53965	-2.79058	581,784,974,1445,3115,3265,3635,4773,4792,5293,6794,6850,7070,7462,9564,10603,25865,54923,80149,84106,84807,150372	BAX,CACNB3,CD79B,CSK,HLA-DPB1,HRAS,INPP5D,NFATC2,NFKBIA,PIK3CD,STK11,SYK,THY1,LAT2,BCAR1,SH2B2,PRKD2,LIME1,ZC3H12A,PRAM1,NFKBID,NFAM1	22/158
5_Member	GO Biological Processes	GO:0050853	B cell receptor signaling pathway	-3.72284	-2.15718	581,974,4773,4792,5293,6850,7462,9564,10603,54923,150372	BAX,CD79B,NFATC2,NFKBIA,PIK3CD,SYK,LAT2,BCAR1,SH2B2,LIME1,NFAM1	11/58
5_Member	GO Biological Processes	GO:0050852	T cell receptor signaling pathway	-2.65061	-1.3849	784,1445,3115,3265,3635,5293,6794,7070,9564,25865,54923,80149,84106,84807	CACNB3,CSK,HLA-DPB1,HRAS,INPP5D,PIK3CD,STK11,THY1,BCAR1,PRKD2,LIME1,ZC3H12A,PRAM1,NFKBID	14/112
6_Summary	GO Biological Processes	GO:0097190	apoptotic signaling pathway	-12.2136	-8.71418	134,468,489,572,581,598,602,666,1026,1051,1616,1969,2068,2872,2876,3265,6688,6693,6794,7040,7133,7186,7703,8326,8742,8795,8797,8870,9641,10494,10572,23612,26471,27113,27141,29108,51079,54361,54541,57761,64782,79073,79094,83982,84334,85450,153090,162989,201163,342977,400410,4582,7023,83667	ADORA1,ATF4,ATP2A3,BAD,BAX,BCL2L1,BCL3,BOK,CDKN1A,CEBPB,DAXX,EPHA2,ERCC2,MKNK2,GPX1,HRAS,SPI1,SPN,STK11,TGFB1,TNFRSF1B,TRAF2,PCGF2,FZD9,TNFSF12,TNFRSF10B,TNFRSF10A,IER3,IKBKE,STK25,SIVA1,PHLDA3,NUPR1,BBC3,CIDEB,PYCARD,NDUFA13,WNT4,DDIT4,TRIB3,AEN,TMEM109,CHAC1,IFI27L2,COA8,ITPRIP,DAB2IP,DEDD2,FLCN,NANOS3,ST20,MUC1,TFAP4,SESN2	54/-
6_Member	GO Biological Processes	GO:0097190	apoptotic signaling pathway	-12.2136	-8.71418	134,468,489,572,581,598,602,666,1026,1051,1616,1969,2068,2872,2876,3265,6688,6693,6794,7040,7133,7186,7703,8326,8742,8795,8797,8870,9641,10494,10572,23612,26471,27113,27141,29108,51079,54361,54541,57761,64782,79073,79094,83982,84334,85450,153090,162989,201163,342977,400410	ADORA1,ATF4,ATP2A3,BAD,BAX,BCL2L1,BCL3,BOK,CDKN1A,CEBPB,DAXX,EPHA2,ERCC2,MKNK2,GPX1,HRAS,SPI1,SPN,STK11,TGFB1,TNFRSF1B,TRAF2,PCGF2,FZD9,TNFSF12,TNFRSF10B,TNFRSF10A,IER3,IKBKE,STK25,SIVA1,PHLDA3,NUPR1,BBC3,CIDEB,PYCARD,NDUFA13,WNT4,DDIT4,TRIB3,AEN,TMEM109,CHAC1,IFI27L2,COA8,ITPRIP,DAB2IP,DEDD2,FLCN,NANOS3,ST20	51/313
6_Member	GO Biological Processes	GO:0097193	intrinsic apoptotic signaling pathway	-11.4614	-8.11984	468,489,572,581,598,602,666,1026,1051,1616,1969,2068,2876,3265,6794,7133,7186,8795,8870,9641,10494,23612,26471,27113,27141,29108,54541,57761,64782,79073,79094,84334,153090,201163	ATF4,ATP2A3,BAD,BAX,BCL2L1,BCL3,BOK,CDKN1A,CEBPB,DAXX,EPHA2,ERCC2,GPX1,HRAS,STK11,TNFRSF1B,TRAF2,TNFRSF10B,IER3,IKBKE,STK25,PHLDA3,NUPR1,BBC3,CIDEB,PYCARD,DDIT4,TRIB3,AEN,TMEM109,CHAC1,COA8,DAB2IP,FLCN	34/162
6_Member	GO Biological Processes	GO:0008630	intrinsic apoptotic signaling pathway in response to DNA damage	-6.85138	-4.61066	572,581,598,602,666,1026,1969,7133,8870,9641,23612,26471,27141,29108,54541,64782,79073	BAD,BAX,BCL2L1,BCL3,BOK,CDKN1A,EPHA2,TNFRSF1B,IER3,IKBKE,PHLDA3,NUPR1,CIDEB,PYCARD,DDIT4,AEN,TMEM109	17/72
6_Member	GO Biological Processes	GO:0072332	intrinsic apoptotic signaling pathway by p53 class mediator	-4.6436	-2.86727	581,602,666,1026,2068,6794,23612,26471,29108,54541,64782,79073	BAX,BCL3,BOK,CDKN1A,ERCC2,STK11,PHLDA3,NUPR1,PYCARD,DDIT4,AEN,TMEM109	12/55
6_Member	GO Biological Processes	GO:0072331	signal transduction by p53 class mediator	-4.17556	-2.50405	581,602,666,1026,2068,4582,6794,7023,23612,26471,29108,54541,64782,79073,83667	BAX,BCL3,BOK,CDKN1A,ERCC2,MUC1,STK11,TFAP4,PHLDA3,NUPR1,PYCARD,DDIT4,AEN,TMEM109,SESN2	15/90
6_Member	GO Biological Processes	GO:0042771	intrinsic apoptotic signaling pathway in response to DNA damage by p53 class mediator	-3.92693	-2.31959	602,1026,23612,26471,29108,54541,64782,79073	BCL3,CDKN1A,PHLDA3,NUPR1,PYCARD,DDIT4,AEN,TMEM109	8/30
7_Summary	GO Biological Processes	GO:0001701	in utero embryonic development	-11.9182	-8.47678	115,398,598,1050,1051,1627,2068,2294,2624,2648,3714,4097,4188,4242,4245,4846,4849,4851,5045,5745,6137,6608,6615,6663,6692,7004,7075,7703,7784,7942,8061,8312,8314,8985,9021,9394,9546,9817,9997,10155,10365,22846,23764,26524,29924,30812,53615,54583,55224,56006,57662,64359,79798,84870,123920,196051,201163,345630,1855,1856,1889,1969,2535,5916,6939,6949,7040,7408,8463,8557,9742,23242,23654,23770,55182,…	ADCY9,ARHGDIG,BCL2L1,CEBPA,CEBPB,DBN1,ERCC2,FOXF1,GATA2,KAT2A,JAG2,MAFG,MDFI,MFNG,MGAT1,NOS3,CNOT3,NOTCH1,FURIN,PTH1R,RPL13,SMO,SNAI1,SOX10,SPINT1,TEAD4,TIE1,PCGF2,ZP3,TFEB,FOSL1,AXIN1,BAP1,PLOD3,SOCS3,HS6ST1,APBA3,KEAP1,SCO2,TRIM28,KLF2,VASH1,MAFF,LATS2,EPN1,SOX8,MBD3,EGLN1,ETNK2,SMG9,CAMSAP3,NXN,ARMC5,RSPO3,CMTM3,PLPP4,FLCN,FBLL1,DVL1,DVL2,ECE1,EPHA2,FZD2,RARG,TCF15,TCOF1,TGFB1,VASP,TEAD2,TCAP,…	113/-
7_Member	GO Biological Processes	GO:0001701	in utero embryonic development	-11.9182	-8.47678	115,398,598,1050,1051,1627,2068,2294,2624,2648,3714,4097,4188,4242,4245,4846,4849,4851,5045,5745,6137,6608,6615,6663,6692,7004,7075,7703,7784,7942,8061,8312,8314,8985,9021,9394,9546,9817,9997,10155,10365,22846,23764,26524,29924,30812,53615,54583,55224,56006,57662,64359,79798,84870,123920,196051,201163,345630	ADCY9,ARHGDIG,BCL2L1,CEBPA,CEBPB,DBN1,ERCC2,FOXF1,GATA2,KAT2A,JAG2,MAFG,MDFI,MFNG,MGAT1,NOS3,CNOT3,NOTCH1,FURIN,PTH1R,RPL13,SMO,SNAI1,SOX10,SPINT1,TEAD4,TIE1,PCGF2,ZP3,TFEB,FOSL1,AXIN1,BAP1,PLOD3,SOCS3,HS6ST1,APBA3,KEAP1,SCO2,TRIM28,KLF2,VASH1,MAFF,LATS2,EPN1,SOX8,MBD3,EGLN1,ETNK2,SMG9,CAMSAP3,NXN,ARMC5,RSPO3,CMTM3,PLPP4,FLCN,FBLL1	58/393
7_Member	GO Biological Processes	GO:0043009	chordate embryonic development	-11.486	-8.11984	115,398,598,1050,1051,1627,1855,1856,1889,1969,2068,2294,2535,2624,2648,3714,4097,4188,4242,4245,4846,4849,4851,5045,5745,5916,6137,6608,6615,6663,6692,6939,6949,7004,7040,7075,7408,7703,7784,7942,8061,8312,8314,8463,8557,8985,9021,9394,9546,9742,9817,9997,10155,10365,22846,23242,23654,23764,23770,26524,29924,30812,53615,54583,55182,55224,55897,56006,57662,64359,79798,84870,123920,140467,196051,2…	ADCY9,ARHGDIG,BCL2L1,CEBPA,CEBPB,DBN1,DVL1,DVL2,ECE1,EPHA2,ERCC2,FOXF1,FZD2,GATA2,KAT2A,JAG2,MAFG,MDFI,MFNG,MGAT1,NOS3,CNOT3,NOTCH1,FURIN,PTH1R,RARG,RPL13,SMO,SNAI1,SOX10,SPINT1,TCF15,TCOF1,TEAD4,TGFB1,TIE1,VASP,PCGF2,ZP3,TFEB,FOSL1,AXIN1,BAP1,TEAD2,TCAP,PLOD3,SOCS3,HS6ST1,APBA3,IFT140,KEAP1,SCO2,TRIM28,KLF2,VASH1,COBL,PLXNB2,MAFF,FKBP8,LATS2,EPN1,SOX8,MBD3,EGLN1,RNF220,ETNK2,MESP1,SMG9,CAMSAP3,N…	79/648
7_Member	GO Biological Processes	GO:0009792	embryo development ending in birth or egg hatching	-10.7893	-7.6859	115,398,598,1050,1051,1627,1855,1856,1889,1969,2068,2294,2535,2624,2648,3714,4097,4188,4242,4245,4846,4849,4851,5045,5745,5916,6137,6608,6615,6663,6692,6939,6949,7004,7040,7075,7408,7703,7784,7942,8061,8312,8314,8463,8557,8985,9021,9394,9546,9742,9817,9997,10155,10365,22846,23242,23654,23764,23770,26524,29924,30812,53615,54583,55182,55224,55897,56006,57662,64359,79798,84870,123920,140467,196051,2…	ADCY9,ARHGDIG,BCL2L1,CEBPA,CEBPB,DBN1,DVL1,DVL2,ECE1,EPHA2,ERCC2,FOXF1,FZD2,GATA2,KAT2A,JAG2,MAFG,MDFI,MFNG,MGAT1,NOS3,CNOT3,NOTCH1,FURIN,PTH1R,RARG,RPL13,SMO,SNAI1,SOX10,SPINT1,TCF15,TCOF1,TEAD4,TGFB1,TIE1,VASP,PCGF2,ZP3,TFEB,FOSL1,AXIN1,BAP1,TEAD2,TCAP,PLOD3,SOCS3,HS6ST1,APBA3,IFT140,KEAP1,SCO2,TRIM28,KLF2,VASH1,COBL,PLXNB2,MAFF,FKBP8,LATS2,EPN1,SOX8,MBD3,EGLN1,RNF220,ETNK2,MESP1,SMG9,CAMSAP3,N…	79/669
7_Member	GO Biological Processes	GO:0048568	embryonic organ development	-6.57326	-4.37175	468,668,1050,1051,1855,1856,1889,1942,1969,2068,2294,2535,2624,2735,3249,3399,3784,4188,4851,5916,5919,6608,6615,6692,6886,7004,7040,7703,7942,8463,8557,9021,9394,9742,10155,10763,10848,22846,23242,29924,53615,54583,55897,64072,84870,85301,161882,221908,259236,286204,286262	ATF4,FOXL2,CEBPA,CEBPB,DVL1,DVL2,ECE1,EFNA1,EPHA2,ERCC2,FOXF1,FZD2,GATA2,GLI1,HPN,ID3,KCNQ1,MDFI,NOTCH1,RARG,RARRES2,SMO,SNAI1,SPINT1,TAL1,TEAD4,TGFB1,PCGF2,TFEB,TEAD2,TCAP,SOCS3,HS6ST1,IFT140,TRIM28,NES,PPP1R13L,VASH1,COBL,EPN1,MBD3,EGLN1,MESP1,CDH23,RSPO3,COL27A1,ZFPM1,PPP1R35,TMIE,CRB2,TPRN	51/452
7_Member	GO Biological Processes	GO:0048598	embryonic morphogenesis	-6.51096	-4.33078	581,668,1387,1843,1855,1856,1889,1942,1969,2294,2535,2624,2648,2735,3249,3678,3689,3693,3714,3784,4188,4313,4324,4851,5916,6468,6608,6615,6692,6886,7040,7041,7408,7703,7709,8312,8463,8557,9021,9095,9742,10155,23242,23654,26524,30812,54361,54567,55897,55997,64072,65057,79798,84870,84913,140467,221908,259236,286204,286262,642658	BAX,FOXL2,CREBBP,DUSP1,DVL1,DVL2,ECE1,EFNA1,EPHA2,FOXF1,FZD2,GATA2,KAT2A,GLI1,HPN,ITGA5,ITGB2,ITGB5,JAG2,KCNQ1,MDFI,MMP2,MMP15,NOTCH1,RARG,FBXW4,SMO,SNAI1,SPINT1,TAL1,TGFB1,TGFB1I1,VASP,PCGF2,ZBTB17,AXIN1,TEAD2,TCAP,SOCS3,TBX19,IFT140,TRIM28,COBL,PLXNB2,LATS2,SOX8,WNT4,DLL4,MESP1,CFC1,CDH23,ACD,ARMC5,RSPO3,ATOH8,ZNF358,PPP1R35,TMIE,CRB2,TPRN,SCX	61/585
8_Summary	GO Biological Processes	GO:0044092	negative regulation of molecular function	-11.423	-8.11984	20,140,166,274,341,358,402,489,581,602,859,1026,1050,1843,1849,2302,2859,2876,3240,3265,3300,3315,3399,3654,3656,4188,4294,4792,4795,4851,5064,5104,5265,5292,5300,5329,5345,5347,5575,5598,6195,6536,6608,6688,7016,7023,7070,7076,8692,8904,9479,9546,9759,9817,10008,10268,10459,10614,10715,10763,25855,26086,26471,26524,29108,51035,51070,54583,54922,55502,55920,57761,58509,59307,79007,80149,83596,838…	ABCA2,ADORA3,TLE5,BIN1,APOC1,AQP1,ARL2,ATP2A3,BAX,BCL3,CAV3,CDKN1A,CEBPA,DUSP1,DUSP7,FOXJ1,GPR35,GPX1,HP,HRAS,DNAJB2,HSPB1,ID3,IRAK1,IRAK2,MDFI,MAP3K10,NFKBIA,NFKBIL1,NOTCH1,PALM,SERPINA5,SERPINA1,PIM1,PIN1,PLAUR,SERPINF2,PLK1,PRKAR1B,MAPK7,RPS6KA1,SLC6A9,SMO,SPI1,TESK1,TFAP4,THY1,TIMP1,HYAL2,CPNE1,MAPK8IP1,APBA3,HDAC4,KEAP1,KCNE3,RAMP3,MAD2L2,HEXIM1,CERS1,NES,BRMS1,GPSM1,NUPR1,LATS2,PYCARD,UBXN1…	88/-
8_Member	GO Biological Processes	GO:0044092	negative regulation of molecular function	-11.423	-8.11984	20,140,166,274,341,358,402,489,581,602,859,1026,1050,1843,1849,2302,2859,2876,3240,3265,3300,3315,3399,3654,3656,4188,4294,4792,4795,4851,5064,5104,5265,5292,5300,5329,5345,5347,5575,5598,6195,6536,6608,6688,7016,7023,7070,7076,8692,8904,9479,9546,9759,9817,10008,10268,10459,10614,10715,10763,25855,26086,26471,26524,29108,51035,51070,54583,54922,55502,55920,57761,58509,59307,79007,80149,83596,838…	ABCA2,ADORA3,TLE5,BIN1,APOC1,AQP1,ARL2,ATP2A3,BAX,BCL3,CAV3,CDKN1A,CEBPA,DUSP1,DUSP7,FOXJ1,GPR35,GPX1,HP,HRAS,DNAJB2,HSPB1,ID3,IRAK1,IRAK2,MDFI,MAP3K10,NFKBIA,NFKBIL1,NOTCH1,PALM,SERPINA5,SERPINA1,PIM1,PIN1,PLAUR,SERPINF2,PLK1,PRKAR1B,MAPK7,RPS6KA1,SLC6A9,SMO,SPI1,TESK1,TFAP4,THY1,TIMP1,HYAL2,CPNE1,MAPK8IP1,APBA3,HDAC4,KEAP1,KCNE3,RAMP3,MAD2L2,HEXIM1,CERS1,NES,BRMS1,GPSM1,NUPR1,LATS2,PYCARD,UBXN1…	88/762
8_Member	GO Biological Processes	GO:0043086	negative regulation of catalytic activity	-6.08597	-3.99912	274,341,358,402,859,1026,1050,1843,1849,2876,3240,3265,3315,4851,5064,5104,5265,5329,5345,5347,5575,5598,6195,7016,7023,7070,7076,8692,9479,9546,10459,10614,10715,10763,26086,26524,29108,51035,51070,54583,54922,55920,57761,79007,83596,84335,94032,124790,153090,286204	BIN1,APOC1,AQP1,ARL2,CAV3,CDKN1A,CEBPA,DUSP1,DUSP7,GPX1,HP,HRAS,HSPB1,NOTCH1,PALM,SERPINA5,SERPINA1,PLAUR,SERPINF2,PLK1,PRKAR1B,MAPK7,RPS6KA1,TESK1,TFAP4,THY1,TIMP1,HYAL2,MAPK8IP1,APBA3,MAD2L2,HEXIM1,CERS1,NES,GPSM1,LATS2,PYCARD,UBXN1,NOSIP,EGLN1,RASIP1,RCC2,TRIB3,DBNDD1,BCL2L12,AKT1S1,CAMK2N2,HEXIM2,DAB2IP,CRB2	50/456
8_Member	GO Biological Processes	GO:0051346	negative regulation of hydrolase activity	-2.16088	-1.04313	274,341,358,402,2876,3265,5104,5265,5329,5345,5598,6195,7076,26086,51035,54583,55920,83596,153090,286204	BIN1,APOC1,AQP1,ARL2,GPX1,HRAS,SERPINA5,SERPINA1,PLAUR,SERPINF2,MAPK7,RPS6KA1,TIMP1,GPSM1,UBXN1,EGLN1,RCC2,BCL2L12,DAB2IP,CRB2	20/208
9_Summary	GO Biological Processes	GO:0002683	negative regulation of immune system process	-11.3412	-8.07587	134,335,384,684,714,864,1050,1051,1265,1831,1840,1843,2268,2294,2302,2615,2624,2671,2852,2874,2876,2896,3162,3566,3635,3659,3965,4795,5045,5585,6223,6522,6688,6693,6850,7040,7070,7305,7805,8525,9231,9466,11025,11027,11326,22933,23170,25939,51043,51083,54209,56833,56834,58509,60343,64115,79626,79651,79890,80149,80772,81559,84243,115004,140685,153090,161882,374403,4846,114757,285,398,2651,3339,4313…	ADORA1,APOA1,ARG2,BST2,C1QC,RUNX3,CEBPA,CEBPB,CNN2,TSC22D3,DTX1,DUSP1,FGR,FOXF1,FOXJ1,LRRC32,GATA2,GFER,GPER1,GPS2,GPX1,GRN,HMOX1,IL4R,INPP5D,IRF1,LGALS9,NFKBIL1,FURIN,PKN1,RPS19,SLC4A2,SPI1,SPN,SYK,TGFB1,THY1,TYROBP,LAPTM5,DGKZ,DLG5,IL27RA,LILRB3,LILRA2,VSIG4,SIRT2,TTLL12,SAMHD1,ZBTB7B,GAL,TREM2,SLAMF8,GPR137,CACTIN,FAM3A,VSIR,TNFAIP8L2,RHBDF2,RIN3,ZC3H12A,CPTP,TRIM11,ZDHHC18,CGAS,ZBTB46,DAB2IP,…	87/-
9_Member	GO Biological Processes	GO:0002683	negative regulation of immune system process	-11.3412	-8.07587	134,335,384,684,714,864,1050,1051,1265,1831,1840,1843,2268,2294,2302,2615,2624,2671,2852,2874,2876,2896,3162,3566,3635,3659,3965,4795,5045,5585,6223,6522,6688,6693,6850,7040,7070,7305,7805,8525,9231,9466,11025,11027,11326,22933,23170,25939,51043,51083,54209,56833,56834,58509,60343,64115,79626,79651,79890,80149,80772,81559,84243,115004,140685,153090,161882,374403	ADORA1,APOA1,ARG2,BST2,C1QC,RUNX3,CEBPA,CEBPB,CNN2,TSC22D3,DTX1,DUSP1,FGR,FOXF1,FOXJ1,LRRC32,GATA2,GFER,GPER1,GPS2,GPX1,GRN,HMOX1,IL4R,INPP5D,IRF1,LGALS9,NFKBIL1,FURIN,PKN1,RPS19,SLC4A2,SPI1,SPN,SYK,TGFB1,THY1,TYROBP,LAPTM5,DGKZ,DLG5,IL27RA,LILRB3,LILRA2,VSIG4,SIRT2,TTLL12,SAMHD1,ZBTB7B,GAL,TREM2,SLAMF8,GPR137,CACTIN,FAM3A,VSIR,TNFAIP8L2,RHBDF2,RIN3,ZC3H12A,CPTP,TRIM11,ZDHHC18,CGAS,ZBTB46,DAB2IP,…	68/520
9_Member	GO Biological Processes	GO:0050866	negative regulation of cell activation	-5.97026	-3.91353	384,864,1051,1840,2268,2302,2615,2852,2896,3566,3635,3659,3965,4846,5585,6522,6693,7305,7805,9231,11326,51043,51083,54209,64115,79626,80149,114757,140685,374403	ARG2,RUNX3,CEBPB,DTX1,FGR,FOXJ1,LRRC32,GPER1,GRN,IL4R,INPP5D,IRF1,LGALS9,NOS3,PKN1,SLC4A2,SPN,TYROBP,LAPTM5,DLG5,VSIG4,ZBTB7B,GAL,TREM2,VSIR,TNFAIP8L2,ZC3H12A,CYGB,ZBTB46,TBC1D10C	30/215
9_Member	GO Biological Processes	GO:0007162	negative regulation of cell adhesion	-5.92796	-3.8764	285,335,384,398,864,1051,1840,1843,2302,2615,2651,3339,3566,3659,3965,4313,4582,4851,5364,5598,6494,6522,6688,6693,7040,7805,9231,9448,10459,11326,23654,51043,53827,55920,64115,79626,80139,80149	ANGPT2,APOA1,ARG2,ARHGDIG,RUNX3,CEBPB,DTX1,DUSP1,FOXJ1,LRRC32,GCNT2,HSPG2,IL4R,IRF1,LGALS9,MMP2,MUC1,NOTCH1,PLXNB1,MAPK7,SIPA1,SLC4A2,SPI1,SPN,TGFB1,LAPTM5,DLG5,MAP4K4,MAD2L2,VSIG4,PLXNB2,ZBTB7B,FXYD5,RCC2,VSIR,TNFAIP8L2,ZNF703,ZC3H12A	38/310
9_Member	GO Biological Processes	GO:0002695	negative regulation of leukocyte activation	-5.50551	-3.54837	384,864,1051,1840,2268,2302,2615,2852,2896,3566,3635,3659,3965,5585,6522,6693,7305,7805,9231,11326,51043,51083,64115,79626,80149,140685,374403	ARG2,RUNX3,CEBPB,DTX1,FGR,FOXJ1,LRRC32,GPER1,GRN,IL4R,INPP5D,IRF1,LGALS9,PKN1,SLC4A2,SPN,TYROBP,LAPTM5,DLG5,VSIG4,ZBTB7B,GAL,VSIR,TNFAIP8L2,ZC3H12A,ZBTB46,TBC1D10C	27/192
9_Member	GO Biological Processes	GO:0051250	negative regulation of lymphocyte activation	-5.17585	-3.28616	384,864,1051,1840,2268,2302,2615,3566,3635,3659,3965,5585,6522,6693,7305,7805,9231,11326,51043,51083,64115,79626,80149,374403	ARG2,RUNX3,CEBPB,DTX1,FGR,FOXJ1,LRRC32,IL4R,INPP5D,IRF1,LGALS9,PKN1,SLC4A2,SPN,TYROBP,LAPTM5,DLG5,VSIG4,ZBTB7B,GAL,VSIR,TNFAIP8L2,ZC3H12A,TBC1D10C	24/166
9_Member	GO Biological Processes	GO:0022408	negative regulation of cell-cell adhesion	-4.59345	-2.83325	335,384,864,1051,1840,2302,2615,3566,3659,3965,4851,5598,6522,6688,6693,7040,7805,9231,10459,11326,51043,53827,64115,79626,80139,80149	APOA1,ARG2,RUNX3,CEBPB,DTX1,FOXJ1,LRRC32,IL4R,IRF1,LGALS9,NOTCH1,MAPK7,SLC4A2,SPI1,SPN,TGFB1,LAPTM5,DLG5,MAD2L2,VSIG4,ZBTB7B,FXYD5,VSIR,TNFAIP8L2,ZNF703,ZC3H12A	26/203
9_Member	GO Biological Processes	GO:0050672	negative regulation of lymphocyte proliferation	-4.23336	-2.54493	384,1051,2302,2615,3635,3965,5585,6522,6693,7305,9231,11326,51043,51083,64115	ARG2,CEBPB,FOXJ1,LRRC32,INPP5D,LGALS9,PKN1,SLC4A2,SPN,TYROBP,DLG5,VSIG4,ZBTB7B,GAL,VSIR	15/89
9_Member	GO Biological Processes	GO:0032945	negative regulation of mononuclear cell proliferation	-4.17556	-2.50405	384,1051,2302,2615,3635,3965,5585,6522,6693,7305,9231,11326,51043,51083,64115	ARG2,CEBPB,FOXJ1,LRRC32,INPP5D,LGALS9,PKN1,SLC4A2,SPN,TYROBP,DLG5,VSIG4,ZBTB7B,GAL,VSIR	15/90
9_Member	GO Biological Processes	GO:0050868	negative regulation of T cell activation	-3.83993	-2.25256	384,864,1051,1840,2302,2615,3566,3659,3965,6522,6693,7805,9231,11326,51043,64115,79626,80149	ARG2,RUNX3,CEBPB,DTX1,FOXJ1,LRRC32,IL4R,IRF1,LGALS9,SLC4A2,SPN,LAPTM5,DLG5,VSIG4,ZBTB7B,VSIR,TNFAIP8L2,ZC3H12A	18/129
9_Member	GO Biological Processes	GO:0070664	negative regulation of leukocyte proliferation	-3.74544	-2.17689	384,1051,2302,2615,3635,3965,5585,6522,6693,7305,9231,11326,51043,51083,64115	ARG2,CEBPB,FOXJ1,LRRC32,INPP5D,LGALS9,PKN1,SLC4A2,SPN,TYROBP,DLG5,VSIG4,ZBTB7B,GAL,VSIR	15/98
9_Member	GO Biological Processes	GO:2001185	regulation of CD8-positive, alpha-beta T cell activation	-3.36928	-1.88688	864,3659,6522,9479,51043,64115	RUNX3,IRF1,SLC4A2,MAPK8IP1,ZBTB7B,VSIR	6/20
9_Member	GO Biological Processes	GO:2000564	regulation of CD8-positive, alpha-beta T cell proliferation	-3.34828	-1.87586	3659,6522,9479,64115	IRF1,SLC4A2,MAPK8IP1,VSIR	4/8
9_Member	GO Biological Processes	GO:1903707	negative regulation of hemopoiesis	-3.29685	-1.83938	714,864,1050,1840,2302,2624,3566,3635,3659,6522,11025,51043,56834,80149,140685,161882	C1QC,RUNX3,CEBPA,DTX1,FOXJ1,GATA2,IL4R,INPP5D,IRF1,SLC4A2,LILRB3,ZBTB7B,GPR137,ZC3H12A,ZBTB46,ZFPM1	16/119
9_Member	GO Biological Processes	GO:1902106	negative regulation of leukocyte differentiation	-3.10931	-1.7053	714,864,1840,2302,2624,3566,3635,3659,6522,11025,51043,56834,80149,140685,161882	C1QC,RUNX3,DTX1,FOXJ1,GATA2,IL4R,INPP5D,IRF1,SLC4A2,LILRB3,ZBTB7B,GPR137,ZC3H12A,ZBTB46,ZFPM1	15/112
9_Member	GO Biological Processes	GO:1903038	negative regulation of leukocyte cell-cell adhesion	-3.10173	-1.69921	384,864,1051,1840,2302,2615,3566,3659,3965,6522,6693,7805,9231,11326,51043,64115,79626,80149	ARG2,RUNX3,CEBPB,DTX1,FOXJ1,LRRC32,IL4R,IRF1,LGALS9,SLC4A2,SPN,LAPTM5,DLG5,VSIG4,ZBTB7B,VSIR,TNFAIP8L2,ZC3H12A	18/148
9_Member	GO Biological Processes	GO:0046642	negative regulation of alpha-beta T cell proliferation	-2.97115	-1.6098	384,3965,6522,51043,64115	ARG2,LGALS9,SLC4A2,ZBTB7B,VSIR	5/16
9_Member	GO Biological Processes	GO:2000515	negative regulation of CD4-positive, alpha-beta T cell activation	-2.85456	-1.53039	384,864,3566,3965,51043,64115,80149	ARG2,RUNX3,IL4R,LGALS9,ZBTB7B,VSIR,ZC3H12A	7/33
9_Member	GO Biological Processes	GO:0042130	negative regulation of T cell proliferation	-2.84144	-1.52469	384,1051,2302,2615,3965,6522,6693,9231,11326,51043,64115	ARG2,CEBPB,FOXJ1,LRRC32,LGALS9,SLC4A2,SPN,DLG5,VSIG4,ZBTB7B,VSIR	11/73
9_Member	GO Biological Processes	GO:0046636	negative regulation of alpha-beta T cell activation	-2.66486	-1.39624	384,864,3566,3965,6522,51043,64115,80149	ARG2,RUNX3,IL4R,LGALS9,SLC4A2,ZBTB7B,VSIR,ZC3H12A	8/45
9_Member	GO Biological Processes	GO:0045581	negative regulation of T cell differentiation	-2.42474	-1.22162	864,1840,2302,3566,3659,6522,51043,80149	RUNX3,DTX1,FOXJ1,IL4R,IRF1,SLC4A2,ZBTB7B,ZC3H12A	8/49
9_Member	GO Biological Processes	GO:0043376	regulation of CD8-positive, alpha-beta T cell differentiation	-2.17746	-1.05086	864,6522,51043	RUNX3,SLC4A2,ZBTB7B	3/8
9_Member	GO Biological Processes	GO:2001186	negative regulation of CD8-positive, alpha-beta T cell activation	-2.17746	-1.05086	6522,51043,64115	SLC4A2,ZBTB7B,VSIR	3/8
10_Summary	GO Biological Processes	GO:0016310	phosphorylation	-11.1593	-7.92874	156,203,332,816,864,1017,1436,1445,1455,1760,1841,1969,2046,2050,2264,2268,2645,2870,2872,2987,3654,3656,3706,3707,4215,4294,4296,4486,4832,5129,5214,5292,5293,5347,5575,5582,5585,5590,5598,5606,5609,5613,6195,6793,6794,6850,7016,7075,7083,7297,8408,8525,9261,9448,9463,9535,9641,10188,10298,10494,23396,25865,26524,26576,29941,54963,55224,55561,55577,56975,79012,80025,80271,80347,80863,83931,84033…	GRK2,AK1,BIRC5,CAMK2B,RUNX3,CDK2,CSF1R,CSK,CSNK1G2,DMPK,DTYMK,EPHA2,EPHA8,EPHB4,FGFR4,FGR,GCK,GRK6,MKNK2,GUK1,IRAK1,IRAK2,ITPKA,ITPKB,MAP3K3,MAP3K10,MAP3K11,MST1R,NME3,CDK18,PFKP,PIM1,PIK3CD,PLK1,PRKAR1B,PRKCG,PKN1,PRKCZ,MAPK7,MAP2K3,MAP2K7,PRKX,RPS6KA1,STK10,STK11,SYK,TESK1,TIE1,TK1,TYK2,ULK1,DGKZ,MAPKAPK2,MAP4K4,PICK1,GMFG,IKBKE,TNK2,PAK4,STK25,PIP5K1C,PRKD2,LATS2,SRPK3,PKN3,UCKL1,ETNK2,CDC42BP…	123/-
10_Member	GO Biological Processes	GO:0016310	phosphorylation	-11.1593	-7.92874	156,203,332,816,864,1017,1436,1445,1455,1760,1841,1969,2046,2050,2264,2268,2645,2870,2872,2987,3654,3656,3706,3707,4215,4294,4296,4486,4832,5129,5214,5292,5293,5347,5575,5582,5585,5590,5598,5606,5609,5613,6195,6793,6794,6850,7016,7075,7083,7297,8408,8525,9261,9448,9463,9535,9641,10188,10298,10494,23396,25865,26524,26576,29941,54963,55224,55561,55577,56975,79012,80025,80271,80347,80863,83931,84033…	GRK2,AK1,BIRC5,CAMK2B,RUNX3,CDK2,CSF1R,CSK,CSNK1G2,DMPK,DTYMK,EPHA2,EPHA8,EPHB4,FGFR4,FGR,GCK,GRK6,MKNK2,GUK1,IRAK1,IRAK2,ITPKA,ITPKB,MAP3K3,MAP3K10,MAP3K11,MST1R,NME3,CDK18,PFKP,PIM1,PIK3CD,PLK1,PRKAR1B,PRKCG,PKN1,PRKCZ,MAPK7,MAP2K3,MAP2K7,PRKX,RPS6KA1,STK10,STK11,SYK,TESK1,TIE1,TK1,TYK2,ULK1,DGKZ,MAPKAPK2,MAP4K4,PICK1,GMFG,IKBKE,TNK2,PAK4,STK25,PIP5K1C,PRKD2,LATS2,SRPK3,PKN3,UCKL1,ETNK2,CDC42BP…	84/720
10_Member	GO Biological Processes	GO:0018193	peptidyl-amino acid modification	-10.8881	-7.74767	156,335,816,1017,1387,1436,1455,1760,2264,2268,2288,2647,2648,2872,4016,4294,5300,5347,5351,5481,5582,5585,5590,5613,5905,6195,6794,6850,8408,8459,8974,8985,9261,9641,9759,10155,10362,10609,22933,23210,23409,25865,26168,26524,26576,29801,29941,51547,51564,51588,54344,54583,55214,55561,57452,65990,79001,79012,79683,79903,83475,83637,84243,84444,84630,139728,387893,401647	GRK2,APOA1,CAMK2B,CDK2,CREBBP,CSF1R,CSNK1G2,DMPK,FGFR4,FGR,FKBP4,BLOC1S1,KAT2A,MKNK2,LOXL1,MAP3K10,PIN1,PLK1,PLOD1,PPID,PRKCG,PKN1,PRKCZ,PRKX,RANGAP1,RPS6KA1,STK11,SYK,ULK1,TPST2,P4HA2,PLOD3,MAPKAPK2,IKBKE,HDAC4,TRIM28,HMG20B,P3H4,SIRT2,JMJD6,SIRT4,PRKD2,SENP3,LATS2,SRPK3,ZDHHC8,PKN3,SIRT7,HDAC7,PIAS4,DPM3,EGLN1,P3H2,CDC42BPG,GALNT16,ANTKMT,VKORC1,CAMKV,ZDHHC14,NAA60,DOHH,ZMIZ2,ZDHHC18,DOT1L,TTBK…	68/532
10_Member	GO Biological Processes	GO:0006468	protein phosphorylation	-7.73054	-5.35449	156,332,816,864,1017,1436,1445,1455,1760,2046,2050,2264,2268,2870,2872,3654,3656,4215,4294,4296,5129,5292,5293,5347,5575,5582,5585,5590,5613,6195,6793,6794,6850,7297,8408,9261,9448,9463,9535,9641,10188,10298,10494,25865,26524,26576,29941,55561,56975,79012,80863,84630,114783,124923,139728,374872,415116	GRK2,BIRC5,CAMK2B,RUNX3,CDK2,CSF1R,CSK,CSNK1G2,DMPK,EPHA8,EPHB4,FGFR4,FGR,GRK6,MKNK2,IRAK1,IRAK2,MAP3K3,MAP3K10,MAP3K11,CDK18,PIM1,PIK3CD,PLK1,PRKAR1B,PRKCG,PKN1,PRKCZ,PRKX,RPS6KA1,STK10,STK11,SYK,TYK2,ULK1,MAPKAPK2,MAP4K4,PICK1,GMFG,IKBKE,TNK2,PAK4,STK25,PRKD2,LATS2,SRPK3,PKN3,CDC42BPG,FAM20C,CAMKV,PRRT1,TTBK1,LMTK3,RSKR,PNCK,PEAK3,PIM3	57/490
10_Member	GO Biological Processes	GO:0018105	peptidyl-serine phosphorylation	-4.85595	-3.03905	156,816,1017,1455,1760,2872,4294,5347,5582,5585,5590,5613,6195,8408,9261,9641,25865,26524,26576,29941,79012,84630,139728	GRK2,CAMK2B,CDK2,CSNK1G2,DMPK,MKNK2,MAP3K10,PLK1,PRKCG,PKN1,PRKCZ,PRKX,RPS6KA1,ULK1,MAPKAPK2,IKBKE,PRKD2,LATS2,SRPK3,PKN3,CAMKV,TTBK1,PNCK	23/162
10_Member	GO Biological Processes	GO:0018209	peptidyl-serine modification	-4.78147	-2.98225	156,816,1017,1455,1760,2872,4294,5347,5582,5585,5590,5613,6195,8408,9261,9641,25865,26524,26576,29941,57452,79012,84630,139728	GRK2,CAMK2B,CDK2,CSNK1G2,DMPK,MKNK2,MAP3K10,PLK1,PRKCG,PKN1,PRKCZ,PRKX,RPS6KA1,ULK1,MAPKAPK2,IKBKE,PRKD2,LATS2,SRPK3,PKN3,GALNT16,CAMKV,TTBK1,PNCK	24/175
10_Member	GO Biological Processes	GO:0046777	protein autophosphorylation	-3.68507	-2.13012	816,1436,2050,2264,2268,2872,3654,4215,4294,4296,5292,5613,6793,6794,8408,9261,10494,25865,56975,415116	CAMK2B,CSF1R,EPHB4,FGFR4,FGR,MKNK2,IRAK1,MAP3K3,MAP3K10,MAP3K11,PIM1,PRKX,STK10,STK11,ULK1,MAPKAPK2,STK25,PRKD2,FAM20C,PIM3	20/156
11_Summary	GO Biological Processes	GO:0006954	inflammatory response	-11.1014	-7.92373	134,140,712,719,728,929,958,1051,1435,1436,1969,2212,2532,2683,2852,2896,3162,3240,3339,3566,3606,3656,3663,3689,3965,4064,4791,4793,4814,4851,5265,5293,5345,5590,5606,5919,6556,6608,6614,6850,6915,7040,7076,7100,7133,7305,8061,9034,9051,9261,9332,9759,10014,10219,10312,22933,26471,29108,51157,54209,56833,59307,79155,79792,80149,84292,84807,146433,150372,153090,388125	ADORA1,ADORA3,C1QA,C3AR1,C5AR1,CD14,CD40,CEBPB,CSF1,CSF1R,EPHA2,FCGR2A,ACKR1,B4GALT1,GPER1,GRN,HMOX1,HP,HSPG2,IL4R,IL18,IRAK2,IRF5,ITGB2,LGALS9,CD180,NFKB2,NFKBIB,NINJ1,NOTCH1,SERPINA1,PIK3CD,SERPINF2,PRKCZ,MAP2K3,RARRES2,SLC11A1,SMO,SIGLEC1,SYK,TBXA2R,TGFB1,TIMP1,TLR5,TNFRSF1B,TYROBP,FOSL1,CCRL2,PSTPIP1,MAPKAPK2,CD163,HDAC4,HDAC5,KLRG1,TCIRG1,SIRT2,NUPR1,PYCARD,ZNF580,TREM2,SLAMF8,SIGIRR,TNIP2,G…	71/-
11_Member	GO Biological Processes	GO:0006954	inflammatory response	-11.1014	-7.92373	134,140,712,719,728,929,958,1051,1435,1436,1969,2212,2532,2683,2852,2896,3162,3240,3339,3566,3606,3656,3663,3689,3965,4064,4791,4793,4814,4851,5265,5293,5345,5590,5606,5919,6556,6608,6614,6850,6915,7040,7076,7100,7133,7305,8061,9034,9051,9261,9332,9759,10014,10219,10312,22933,26471,29108,51157,54209,56833,59307,79155,79792,80149,84292,84807,146433,150372,153090,388125	ADORA1,ADORA3,C1QA,C3AR1,C5AR1,CD14,CD40,CEBPB,CSF1,CSF1R,EPHA2,FCGR2A,ACKR1,B4GALT1,GPER1,GRN,HMOX1,HP,HSPG2,IL4R,IL18,IRAK2,IRF5,ITGB2,LGALS9,CD180,NFKB2,NFKBIB,NINJ1,NOTCH1,SERPINA1,PIK3CD,SERPINF2,PRKCZ,MAP2K3,RARRES2,SLC11A1,SMO,SIGLEC1,SYK,TBXA2R,TGFB1,TIMP1,TLR5,TNFRSF1B,TYROBP,FOSL1,CCRL2,PSTPIP1,MAPKAPK2,CD163,HDAC4,HDAC5,KLRG1,TCIRG1,SIRT2,NUPR1,PYCARD,ZNF580,TREM2,SLAMF8,SIGIRR,TNIP2,G…	71/562
12_Summary	GO Biological Processes	GO:0001819	positive regulation of cytokine production	-11.0922	-7.92373	247,468,602,719,728,929,1051,1436,2212,2268,2648,3115,3162,3265,3303,3315,3320,3566,3603,3606,3654,3659,3661,3663,3665,3965,4828,5293,5345,5590,6188,6556,6693,6850,7040,7100,7186,7297,7305,7784,7805,8140,8692,9261,9466,9641,10148,10555,10865,11027,25865,26253,29108,51043,51157,54209,63940,64170,79792,83786,115004,150372,161882,192683,283234,353091,330,384,1387,2671,2874,2896,3656,4064,4277,4792,4…	ALOX15B,ATF4,BCL3,C3AR1,C5AR1,CD14,CEBPB,CSF1R,FCGR2A,FGR,KAT2A,HLA-DPB1,HMOX1,HRAS,HSPA1A,HSPB1,HSP90AA1,IL4R,IL16,IL18,IRAK1,IRF1,IRF3,IRF5,IRF7,LGALS9,NMB,PIK3CD,SERPINF2,PRKCZ,RPS3,SLC11A1,SPN,SYK,TGFB1,TLR5,TRAF2,TYK2,TYROBP,ZP3,LAPTM5,SLC7A5,HYAL2,MAPKAPK2,IL27RA,IKBKE,EBI3,AGPAT2,ARID5A,LILRA2,PRKD2,CLEC4E,PYCARD,ZBTB7B,ZNF580,TREM2,GPSM3,CARD9,GSDMD,FRMD8,CGAS,NFAM1,ZFPM1,SCAMP5,CCDC88B,R…	143/-
12_Member	GO Biological Processes	GO:0001819	positive regulation of cytokine production	-11.0922	-7.92373	247,468,602,719,728,929,1051,1436,2212,2268,2648,3115,3162,3265,3303,3315,3320,3566,3603,3606,3654,3659,3661,3663,3665,3965,4828,5293,5345,5590,6188,6556,6693,6850,7040,7100,7186,7297,7305,7784,7805,8140,8692,9261,9466,9641,10148,10555,10865,11027,25865,26253,29108,51043,51157,54209,63940,64170,79792,83786,115004,150372,161882,192683,283234,353091	ALOX15B,ATF4,BCL3,C3AR1,C5AR1,CD14,CEBPB,CSF1R,FCGR2A,FGR,KAT2A,HLA-DPB1,HMOX1,HRAS,HSPA1A,HSPB1,HSP90AA1,IL4R,IL16,IL18,IRAK1,IRF1,IRF3,IRF5,IRF7,LGALS9,NMB,PIK3CD,SERPINF2,PRKCZ,RPS3,SLC11A1,SPN,SYK,TGFB1,TLR5,TRAF2,TYK2,TYROBP,ZP3,LAPTM5,SLC7A5,HYAL2,MAPKAPK2,IL27RA,IKBKE,EBI3,AGPAT2,ARID5A,LILRA2,PRKD2,CLEC4E,PYCARD,ZBTB7B,ZNF580,TREM2,GPSM3,CARD9,GSDMD,FRMD8,CGAS,NFAM1,ZFPM1,SCAMP5,CCDC88B,R…	66/503
12_Member	GO Biological Processes	GO:0002831	regulation of response to biotic stimulus	-8.19031	-5.70311	330,384,929,1387,2268,2671,2874,2896,3303,3320,3654,3656,3659,3661,3665,3965,4064,4277,4792,4795,4814,5819,6223,6688,6693,6850,7040,7100,7305,8061,9261,9641,10432,10614,11027,11326,22933,23170,25939,26253,29108,51295,51296,54209,55577,56833,58509,59307,60343,64170,79155,80149,80212,80772,81559,84243,85363,115004,153090,353091	BIRC3,ARG2,CD14,CREBBP,FGR,GFER,GPS2,GRN,HSPA1A,HSP90AA1,IRAK1,IRAK2,IRF1,IRF3,IRF7,LGALS9,CD180,MICB,NFKBIA,NFKBIL1,NINJ1,NECTIN2,RPS19,SPI1,SPN,SYK,TGFB1,TLR5,TYROBP,FOSL1,MAPKAPK2,IKBKE,RBM14,HEXIM1,LILRA2,VSIG4,SIRT2,TTLL12,SAMHD1,CLEC4E,PYCARD,ECSIT,SLC15A3,TREM2,NAGK,SLAMF8,CACTIN,SIGIRR,FAM3A,CARD9,TNIP2,ZC3H12A,CCDC92,CPTP,TRIM11,ZDHHC18,TRIM5,CGAS,DAB2IP,RAET1G	60/513
12_Member	GO Biological Processes	GO:0045088	regulation of innate immune response	-8.15089	-5.67559	330,929,1387,2268,2671,2874,2896,3303,3320,3654,3656,3659,3661,3665,3965,4792,4795,4814,5819,6223,6688,6850,7040,7100,7305,8061,9261,9641,10432,10614,11027,11326,22933,23170,25939,26253,29108,51295,51296,54209,55577,56833,58509,60343,64170,79155,80772,81559,84243,85363,115004,153090,353091	BIRC3,CD14,CREBBP,FGR,GFER,GPS2,GRN,HSPA1A,HSP90AA1,IRAK1,IRAK2,IRF1,IRF3,IRF7,LGALS9,NFKBIA,NFKBIL1,NINJ1,NECTIN2,RPS19,SPI1,SYK,TGFB1,TLR5,TYROBP,FOSL1,MAPKAPK2,IKBKE,RBM14,HEXIM1,LILRA2,VSIG4,SIRT2,TTLL12,SAMHD1,CLEC4E,PYCARD,ECSIT,SLC15A3,TREM2,NAGK,SLAMF8,CACTIN,FAM3A,CARD9,TNIP2,CPTP,TRIM11,ZDHHC18,TRIM5,CGAS,DAB2IP,RAET1G	53/428
[truncated: 40 more rows]

## Sheet: ADvsControl_down
GroupID	Category	Term	Description	LogP	Log(q-value)	Genes	Symbols	InTerm_InList
[truncated: 231 more rows]
