# Supplementary material for: Distinct transcriptional alterations distinguish Lewy body disease from Alzheimer’s disease
Source: Brain. 2024 Jun 25;148(1):69–88. doi: 10.1093/brain/awae202 (PMC11706328; doi:10.1093/brain/awae202)
Supplement: awae202_Supplementary_Data [file awae202_supplementary_data.zip › brain-2023-02363-File014.xlsx]

## Sheet: LBD_DLBD_TLBD_vs_control_up
GO	Description	_LogP_DLBD_up	_LogP_LBD_up	_LogP_TLBD_up
GO:0030029	actin filament-based process	-18.7635	-16.5601	-5.17422
hsa05200	Pathways in cancer	-18.33	-10.5857	-4.44663
hsa04380	Osteoclast differentiation	-16.2002	-14.9124	-8.35549
hsa05417	Lipid and atherosclerosis	-13.5897	-8.95764	-9.39414
GO:0002697	regulation of immune effector process	-17.1021	-19.6452	-3.91979
WP3888	VEGFA VEGFR2 signaling	-18.3151	-14.0279	-3.91285
R-HSA-109582	Hemostasis	-17.2794	-16.236	-3.5971
GO:0048598	embryonic morphogenesis	-16.5568	-15.2556	-2.99284
GO:0008285	negative regulation of cell population proliferation	-18.9111	-17.2913	-2.8246
GO:0098657	import into cell	-22.5778	-15.4959	-3.78741
GO:0001568	blood vessel development	-20.3742	-15.7053	-3.48574
GO:0006954	inflammatory response	-22.9039	-25.0219	-13.9724
GO:0001775	cell activation	-24.8737	-27.4715	-13.7788
GO:0050778	positive regulation of immune response	-24.7868	-25.5986	-12.9762
GO:0002694	regulation of leukocyte activation	-20.6162	-23.8987	-8.06107
R-HSA-1280215	Cytokine Signaling in Immune system	-23.1582	-20.5438	-9.37992
GO:0071345	cellular response to cytokine stimulus	-17.6166	-20.0928	-7.64716
GO:0001819	positive regulation of cytokine production	-19.0616	-22.4804	-10.6147
GO:0006457	protein folding	-3.13289	-4.72963	-16.2271
GO:0030335	positive regulation of cell migration	-15.1794	-14.3479	0

## Sheet: LBD_DLBD_TLBD_vs_control_down
GO	Description	_LogP_DLBD_down	_LogP_LBD_down	_LogP_TLBD_down
hsa01212	Fatty acid metabolism	-8.23196	-6.13889	-4.94094
GO:0043648	dicarboxylic acid metabolic process	-7.7668	-8.1775	-4.00221
R-HSA-1247673	Erythrocytes take up oxygen and release carbon dioxide	-7.92444	-6.67406	-4.95861
GO:0006575	cellular modified amino acid metabolic process	-6.57202	-8.03572	-3.28313
GO:0120178	steroid hormone biosynthetic process	-5.35502	-6.09983	-4.77713
M5885	NABA MATRISOME ASSOCIATED	-4.07591	-5.18759	-5.07096
GO:0072329	monocarboxylic acid catabolic process	-6.29146	-5.92414	-2.50876
GO:0001676	long-chain fatty acid metabolic process	-6.62914	-5.3745	-2.60633
GO:0055086	nucleobase-containing small molecule metabolic process	-6.62254	-4.89322	-2.94722
R-HSA-211859	Biological oxidations	-5.93093	-4.29072	-2.22429
hsa00270	Cysteine and methionine metabolism	-4.61609	-5.43096	-2.60894
GO:0015711	organic anion transport	-6.67127	-4.9571	-3.64894
GO:0010817	regulation of hormone levels	-8.79871	-4.33188	-3.2958
WP4519	Cerebral organic acidurias including diseases	-3.19827	-3.52769	-5.13306
GO:0016054	organic acid catabolic process	-20.6318	-19.4517	-6.42283
GO:0044283	small molecule biosynthetic process	-10.6882	-10.0252	-6.86042
GO:0044782	cilium organization	-10.4276	-5.48091	0
hsa00280	Valine, leucine and isoleucine degradation	-6.91293	-5.70356	0
GO:0003351	epithelial cilium movement involved in extracellular fluid movement	-5.25168	-3.00848	0
hsa00260	Glycine, serine and threonine metabolism	-5.50057	-6.33992	0

## Sheet: LBD_ATS_AS_S_vs_control_up
GO	Description	_LogP_LBD_AS_vs_Control	_LogP_LBD_ATS_vs_Control	_LogP_LBD_S_vs_Control
hsa04380	Osteoclast differentiation	-16.5943	-17.0275	-2.77761
GO:0071345	cellular response to cytokine stimulus	-19.2902	-19.3764	-2.19326
GO:0030029	actin filament-based process	-23.9253	-15.8976	-3.99434
WP3888	VEGFA VEGFR2 signaling	-24.2679	-17.7942	-3.65261
GO:0001775	cell activation	-21.4776	-30.2282	-2.80694
hsa04010	MAPK signaling pathway	-15.3171	-12.9	-4.74563
R-HSA-1280215	Cytokine Signaling in Immune system	-19.287	-28.3331	-5.10534
hsa05417	Lipid and atherosclerosis	-15.6899	-13.7347	-9.25985
R-HSA-109582	Hemostasis	-17.2975	-16.6452	0
GO:0008285	negative regulation of cell population proliferation	-18.8624	-17.6015	0
GO:0007167	enzyme-linked receptor protein signaling pathway	-16.2171	-13.9608	0
hsa05200	Pathways in cancer	-18.6425	-14.076	0
GO:0098657	import into cell	-23.2248	-18.7994	0
GO:0048514	blood vessel morphogenesis	-22.321	-15.3594	0
GO:0006954	inflammatory response	-19.9954	-30.2191	0
WP3945	TYROBP causal network in microglia	-10.8559	-21.6888	0
GO:0050778	positive regulation of immune response	-19.8764	-27.4883	0
GO:0002683	negative regulation of immune system process	-15.812	-21.0535	0
GO:0050865	regulation of cell activation	-17.5274	-27.2127	0
GO:0006457	protein folding	-3.33532	-3.92375	-20.0538

## Sheet: LBD_ATS_AS_S_vs_control_down
GO	Description	_LogP_LBD_AS_vs_Control	_LogP_LBD_ATS_vs_Control	_LogP_LBD_S_vs_Control
hsa01212	Fatty acid metabolism	-6.55979	-8.58308	-6.265
GO:0072330	monocarboxylic acid biosynthetic process	-4.25396	-6.13654	-6.36405
GO:0032787	monocarboxylic acid metabolic process	-8.80206	-13.3077	-6.71943
GO:1990748	cellular detoxification	-5.4883	-4.6191	-9.12366
GO:0120178	steroid hormone biosynthetic process	-5.63319	-5.56197	-4.10179
GO:0016054	organic acid catabolic process	-14.6606	-21.7259	-4.33061
R-HSA-382551	Transport of small molecules	-6.06445	-4.25334	-2.38862
GO:0006720	isoprenoid metabolic process	-6.06253	-5.93564	-2.2158
R-HSA-211859	Biological oxidations	-4.10494	-5.7571	-2.46508
GO:0015711	organic anion transport	-4.87904	-7.31712	-2.30624
GO:0008652	amino acid biosynthetic process	-3.79311	-6.2871	-2.93674
GO:0006066	alcohol metabolic process	-5.18096	-5.55187	0
hsa00260	Glycine, serine and threonine metabolism	-4.75043	-5.73342	0
GO:0008299	isoprenoid biosynthetic process	-5.96974	-3.60567	0
hsa00280	Valine, leucine and isoleucine degradation	-5.18696	-8.33429	0
GO:0003341	cilium movement	-4.53119	-6.3919	0
GO:0044782	cilium organization	-5.43575	-8.04882	0
GO:0072329	monocarboxylic acid catabolic process	-5.20467	-8.3777	0
GO:0055086	nucleobase-containing small molecule metabolic process	-7.16943	-7.39391	0
GO:0006575	cellular modified amino acid metabolic process	-6.30826	-6.97436	0

## Sheet: LBD_AD_vs_control_up
GO	Description	_LogP_AD_up	_LogP_LBD_up
GO:0035239	tube morphogenesis	-9.22827	-16.9036
GO:0002697	regulation of immune effector process	-7.60991	-19.6452
WP5087	Pleural mesothelioma	-9.49292	-15.588
GO:0043408	regulation of MAPK cascade	-9.23222	-13.5745
GO:0098657	import into cell	-9.97268	-15.4959
GO:0097190	apoptotic signaling pathway	-12.2136	-12.8918
GO:0044092	negative regulation of molecular function	-11.423	-10.5748
WP3888	VEGFA VEGFR2 signaling	-14.2071	-14.0279
GO:0043549	regulation of kinase activity	-10.7409	-12.5197
GO:0008285	negative regulation of cell population proliferation	-10.7294	-17.2913
GO:0030029	actin filament-based process	-13.6838	-16.5601
R-HSA-109582	Hemostasis	-10.3284	-16.236
GO:0001819	positive regulation of cytokine production	-11.0922	-22.4804
GO:0050778	positive regulation of immune response	-12.3347	-25.5986
R-HSA-1280215	Cytokine Signaling in Immune system	-10.2977	-20.5438
GO:0006954	inflammatory response	-11.1014	-25.0219
GO:0002694	regulation of leukocyte activation	-8.73409	-23.8987
GO:0001775	cell activation	-8.47956	-27.4715
GO:0043009	chordate embryonic development	-11.486	-9.78434
GO:0051493	regulation of cytoskeleton organization	-14.0958	-5.42471

## Sheet: LBD_AD_vs_control_down
GO	Description	_LogP_AD_down	_LogP_LBD_down
GO:0055086	nucleobase-containing small molecule metabolic process	-16.533	-4.89322
hsa00280	Valine, leucine and isoleucine degradation	-11.2017	-5.70356
GO:0043648	dicarboxylic acid metabolic process	-14.1265	-8.1775
GO:0044782	cilium organization	-8.10855	-5.48091
hsa01200	Carbon metabolism	-9.00079	-4.37303
GO:0006637	acyl-CoA metabolic process	-8.38621	-4.43186
GO:0007018	microtubule-based movement	-6.92516	-5.61092
GO:0072329	monocarboxylic acid catabolic process	-5.32083	-5.92414
GO:0006631	fatty acid metabolic process	-5.99244	-8.27586
GO:0060322	head development	-8.51548	-2.14526
GO:0099536	synaptic signaling	-9.1444	-2.38558
hsa04146	Peroxisome	-8.19846	-3.92145
GO:0050804	modulation of chemical synaptic transmission	-8.68094	-3.20456
R-HSA-71406	Pyruvate metabolism and Citric Acid (TCA) cycle	-13.5084	-2.52647
GO:0006091	generation of precursor metabolites and energy	-10.8875	-2.92301
GO:0016054	organic acid catabolic process	-17.9761	-19.4517
GO:0032787	monocarboxylic acid metabolic process	-10.8777	-10.687
GO:0006575	cellular modified amino acid metabolic process	-2.63267	-8.03572
GO:0031175	neuron projection development	-9.25908	0
GO:0098660	inorganic ion transmembrane transport	-8.09124	0

## Sheet: LBD_ATS_AS_S_vs_AD_up
GO	Description	_LogP_LBD_AS_vs_AD	_LogP_LBD_ATS_vs_AD	_LogP_LBD_S_vs_AD
GO:0000902	cell morphogenesis	-4.55242	-10.8838	-12.2463
GO:0050804	modulation of chemical synaptic transmission	-4.15206	-17.0177	-16.7628
GO:0007610	behavior	-5.05199	-14.8581	-16.4323
GO:0098660	inorganic ion transmembrane transport	-4.24393	-11.7625	-10.5812
R-HSA-112316	Neuronal System	-5.6648	-13.6301	-14.2635
GO:0060322	head development	-4.46164	-6.22062	-10.5523
GO:0099536	synaptic signaling	-9.0678	-16.5453	-16.955
GO:0120035	regulation of plasma membrane bounded cell projection organization	-3.02324	-11.3729	-15.5396
GO:0042391	regulation of membrane potential	-3.89183	-11.1724	-15.7302
GO:0044089	positive regulation of cellular component biogenesis	-6.06821	-7.90457	-6.09302
GO:0034762	regulation of transmembrane transport	-2.95789	-8.8761	-6.95394
GO:0050803	regulation of synapse structure or activity	-2.98529	-6.8983	-9.17497
GO:1903530	regulation of secretion by cell	-3.58115	-7.38172	-8.45672
GO:0050808	synapse organization	-2.8656	-9.31387	-10.7982
GO:0007264	small GTPase mediated signal transduction	-3.57873	-5.90303	-7.47526
R-HSA-9006934	Signaling by Receptor Tyrosine Kinases	-5.18108	-4.99905	-7.75416
GO:0048193	Golgi vesicle transport	-2.0612	-2.78777	-6.31586
GO:0033365	protein localization to organelle	0	-2.38594	-9.19277
GO:0120032	regulation of plasma membrane bounded cell projection assembly	0	-3.54373	-8.21803
GO:0007612	learning	0	-10.4348	-8.07571

## Sheet: LBD_ATS_AS_S_vs_AD_down
GO	Description	_LogP_LBD_AS_vs_AD	_LogP_LBD_ATS_vs_AD	_LogP_LBD_S_vs_AD
GO:1901137	carbohydrate derivative biosynthetic process	-2.02114	-7.5521	-7.20854
GO:0043254	regulation of protein-containing complex assembly	-2.95399	-2.25316	-7.41785
CORUM:5380	TRBP containing complex (DICER, RPL7A, EIF6, MOV10 and subunits of the 60S ribosomal particle)	-18.9295	-6.3334	-6.85148
CORUM:306	Ribosome, cytoplasmic	-69.4244	-20.2273	-18.5072
GO:1901798	positive regulation of signal transduction by p53 class mediator	-6.45931	-2.24059	0
GO:0040017	positive regulation of locomotion	0	0	-7.07043
GO:0030029	actin filament-based process	0	0	-8.48713
GO:0045862	positive regulation of proteolysis	0	0	-9.53994
GO:0061024	membrane organization	0	0	-6.88811
GO:0008610	lipid biosynthetic process	0	0	-6.85493
GO:0001667	ameboidal-type cell migration	0	0	-7.17614
GO:0051336	regulation of hydrolase activity	0	0	-6.60716
GO:0001944	vasculature development	0	0	-7.14489
GO:0042063	gliogenesis	0	0	-8.73479
GO:0034330	cell junction organization	0	0	-6.62901
GO:0071214	cellular response to abiotic stimulus	0	0	-7.02455
R-HSA-9716542	Signaling by Rho GTPases, Miro GTPases and RHOBTB3	0	0	-5.78653
GO:0043009	chordate embryonic development	0	0	-5.06596
R-HSA-1912420	Pre-NOTCH Processing in Golgi	0	-2.89044	-5.70643
GO:0046467	membrane lipid biosynthetic process	0	-2.71249	-6.52162
