# Supplementary material for: Distinct transcriptional alterations distinguish Lewy body disease from Alzheimer’s disease
Source: Brain. 2024 Jun 25;148(1):69–88. doi: 10.1093/brain/awae202 (PMC11706328; doi:10.1093/brain/awae202)
Supplement: awae202_Supplementary_Data [file awae202_supplementary_data.zip › brain-2023-02363-File015.xlsx]

## Sheet: female_XX_LBDvsControl
seqnames	start	end	width	gene_id	gene_type	gene_name	logFC	CI.L	CI.R	AveExpr	t	P.Value	adj.P.Val	B
chr1	166839447	166856359	16913	ENSG00000143157.12	protein_coding	POGK	0.539093	0.217808	0.860379	7.42477	6.70767	4.60201e-11	6.28957e-07	14.7203
chr7	51016212	51316818	300607	ENSG00000106078.19	protein_coding	COBL	0.475347	0.219844	0.73085	8.36101	6.61509	8.2714e-11	6.28957e-07	14.1624
chr10	87050202	87094843	44642	ENSG00000148672.10	protein_coding	GLUD1	-0.574615	-0.741875	-0.407355	9.46713	-6.47667	1.96286e-10	9.95037e-07	13.3377
chr1	29147743	29181900	34158	ENSG00000116350.17	protein_coding	SRSF4	0.332032	0.0853702	0.578695	6.51851	6.39726	3.2005e-10	1.21683e-06	12.8681
chr10	6089034	6117457	28424	ENSG00000134453.16	protein_coding	RBM17	0.317197	0.195951	0.438443	7.36634	6.14219	1.48781e-09	4.06433e-06	11.41
chr15	51681492	51721026	39535	ENSG00000104112.9	protein_coding	SCG3	-0.671729	-0.905275	-0.438182	8.08013	-6.11808	1.71639e-09	4.06433e-06	11.2744
chr12	48829756	48852842	23087	ENSG00000174243.10	protein_coding	DDX23	0.322793	-0.110177	0.755764	6.73295	6.10342	1.87074e-09	4.06433e-06	11.1929
chr4	24806117	24980204	174088	ENSG00000181982.19	protein_coding	CCDC149	0.380422	0.183878	0.576965	5.78937	6.01388	3.15988e-09	6.00693e-06	10.6912
chr11	72754729	72794047	39319	ENSG00000214530.10	protein_coding	STARD10	0.794019	0.702097	0.885942	5.11664	5.96649	4.1622e-09	6.75821e-06	10.4219
chr6	33318558	33323016	4459	ENSG00000204209.13	protein_coding	DAXX	0.388009	0.164339	0.61168	6.15765	5.95504	4.44385e-09	6.75821e-06	10.3729
chr5	179911651	180072113	160463	ENSG00000113269.14	protein_coding	RNF130	0.343246	0.193979	0.492513	7.69525	5.88008	6.83334e-09	9.4474e-06	9.96232
chrX	71095851	71103532	7682	ENSG00000184481.17	protein_coding	FOXO4	0.584043	0.442855	0.725232	7.8273	5.8601	7.65971e-09	9.70741e-06	9.8522
chr20	51386957	51562831	175875	ENSG00000101096.20	protein_coding	NFATC2	0.713711	0.554127	0.873294	3.53444	5.82681	9.25183e-09	1.08232e-05	9.50287
chr14	88465778	88555007	89230	ENSG00000070778.13	protein_coding	PTPN21	0.377366	0.137193	0.617538	5.32469	5.79528	1.1057e-08	1.20111e-05	9.50641
chr14	54566117	54793315	227199	ENSG00000020577.14	protein_coding	SAMD4A	0.641668	0.477006	0.80633	7.27524	5.72291	1.66025e-08	1.68327e-05	9.12045
chr8	66432492	66468907	36416	ENSG00000147576.17	protein_coding	ADHFE1	-0.834572	-0.953589	-0.715554	3.52471	-5.69062	1.98685e-08	1.8885e-05	8.85483
chr4	4267701	4290154	22454	ENSG00000145220.14	protein_coding	LYAR	0.500394	0.346736	0.654051	3.48276	5.67307	2.18947e-08	1.95867e-05	8.71132
chr8	85373436	85449040	75605	ENSG00000164879.7	protein_coding	CA3	0.857521	0.67805	1.03699	0.480655	5.64076	2.61764e-08	2.21162e-05	7.32
chr15	84748592	84806445	57854	ENSG00000166716.10	protein_coding	ZNF592	0.364184	0.128443	0.599925	5.97882	5.57467	3.76158e-08	2.57169e-05	8.35729
chr5	179550554	179610012	59459	ENSG00000176783.15	protein_coding	RUFY1	0.342796	0.191061	0.494531	5.53748	5.57232	3.81017e-08	2.57169e-05	8.34653
chr3	52704955	52711148	6194	ENSG00000114902.14	protein_coding	SPCS1	-0.353161	-0.572502	-0.133819	6.02788	-5.55903	4.09639e-08	2.57169e-05	8.27737
chr1	42682418	42703805	21388	ENSG00000065978.19	protein_coding	YBX1	0.302186	0.189695	0.414678	7.64661	5.55687	4.1448e-08	2.57169e-05	8.25293
chr19	6737925	6751530	13606	ENSG00000125733.18	protein_coding	TRIP10	0.784709	0.613911	0.955507	4.77799	5.53525	4.66408e-08	2.57169e-05	8.14674
chr12	130789600	130839266	49667	ENSG00000111450.14	protein_coding	STX2	0.306206	0.190093	0.42232	5.25981	5.53409	4.69118e-08	2.57169e-05	8.15066
chr19	39391303	39400641	9339	ENSG00000063322.15	protein_coding	MED29	-0.54568	-0.66188	-0.429479	6.80974	-5.53366	4.703e-08	2.57169e-05	8.13822
chr2	26190635	26244672	54038	ENSG00000084754.12	protein_coding	HADHA	-0.316504	-0.743326	0.110318	7.85688	-5.53206	4.74314e-08	2.57169e-05	8.12561
chr1	32179675	32198285	18611	ENSG00000084652.16	protein_coding	TXLNA	0.349399	0.116664	0.582133	6.26249	5.5319	4.74708e-08	2.57169e-05	8.13513
chr4	17460261	17512206	51946	ENSG00000151552.12	protein_coding	QDPR	0.658772	0.588476	0.729068	9.54713	5.5228	4.98863e-08	2.57169e-05	8.07867
chr10	7818505	8016631	198127	ENSG00000165632.8	protein_coding	TAF3	0.441472	0.349115	0.53383	5.19154	5.52182	5.01373e-08	2.57169e-05	8.08865
chr19	14408798	14419383	10586	ENSG00000123136.15	protein_coding	DDX39A	0.52564	0.373144	0.678136	4.38429	5.51965	5.07303e-08	2.57169e-05	8.058
chr2	85341955	85354531	12577	ENSG00000042445.14	protein_coding	RETSAT	-0.520195	-0.823847	-0.216543	5.93107	-5.50004	5.64023e-08	2.76699e-05	7.97779
chr6	109440724	109443919	3196	ENSG00000135587.9	protein_coding	SMPD2	0.51737	0.373047	0.661693	2.65154	5.48742	6.03743e-08	2.80128e-05	7.61856
chr10	99710868	99732127	21260	ENSG00000014919.13	protein_coding	COX15	-0.341797	-0.469652	-0.213943	5.29627	-5.48616	6.07853e-08	2.80128e-05	7.90821
chr8	123497889	123541206	43318	ENSG00000156804.7	protein_coding	FBXO32	0.486899	-0.0796293	1.05343	5.88415	5.46923	6.65798e-08	2.89299e-05	7.82083
chr17	40140318	40172171	31854	ENSG00000108349.17	protein_coding	CASC3	0.406436	0.28363	0.529242	8.83464	5.44426	7.61169e-08	3.21552e-05	7.67688
chr14	94561442	94593118	31677	ENSG00000188488.14	protein_coding	SERPINA5	2.01204	1.86133	2.16275	0.508469	5.43525	7.9922e-08	3.28501e-05	6.24642
chr12	113816738	113966325	149588	ENSG00000122965.11	protein_coding	RBM19	0.322477	-0.0939556	0.73891	4.838	5.42084	8.62597e-08	3.45221e-05	7.57736
chr7	56101573	56106476	4904	ENSG00000106153.13	protein_coding	CHCHD2	-0.302412	-0.507247	-0.0975757	7.65168	-5.40536	9.36683e-08	3.65258e-05	7.48294
chr11	9664077	9752993	88917	ENSG00000133789.15	protein_coding	SWAP70	0.399419	0.246267	0.552571	6.07006	5.38971	1.01792e-07	3.87014e-05	7.42162
chr17	28724348	28727935	3588	ENSG00000160606.11	protein_coding	TLCD1	-0.793992	-1.00884	-0.579146	2.89985	-5.38483	1.0446e-07	3.8747e-05	7.22545
chr15	40405485	40435947	30463	ENSG00000128928.10	protein_coding	IVD	-0.396232	-0.845954	0.0534901	6.62971	-5.36186	1.17962e-07	4.27133e-05	7.27276
chr11	61799627	61829318	29692	ENSG00000149485.19	protein_coding	FADS1	-0.635584	-0.780703	-0.490464	7.2994	-5.35538	1.22115e-07	4.3189e-05	7.23818
chr6	160991727	161117385	125659	ENSG00000085511.20	protein_coding	MAP3K4	0.288396	0.112413	0.464378	5.39776	5.35091	1.24978e-07	4.3197e-05	7.23306
chr4	173384701	173406380	21680	ENSG00000164106.8	protein_coding	SCRG1	-0.579977	-0.711057	-0.448896	7.23665	-5.34105	1.31667e-07	4.44976e-05	7.16899
chr6	36196744	36232790	36047	ENSG00000096070.19	protein_coding	BRPF3	0.417711	0.285822	0.5496	5.81558	5.33466	1.3614e-07	4.47485e-05	7.15023
chrX	10015254	10144474	129221	ENSG00000047644.19	protein_coding	WWC3	0.331519	0.170288	0.49275	5.70177	5.33098	1.38804e-07	4.47485e-05	7.13077
chr5	178204533	178211163	6631	ENSG00000197451.12	protein_coding	HNRNPAB	0.369804	0.1536	0.586008	5.9513	5.32767	1.41237e-07	4.47485e-05	7.11402
chr6	7590198	7611967	21770	ENSG00000168566.13	protein_coding	SNRNP48	0.665321	0.421388	0.909255	4.60678	5.31304	1.52532e-07	4.73411e-05	7.03539
chr17	50693198	50707914	14717	ENSG00000154945.7	protein_coding	ANKRD40	0.446687	0.0252098	0.868165	8.90454	5.28579	1.75867e-07	5.307e-05	6.88615
chr1	52345723	52366205	20483	ENSG00000154222.15	protein_coding	CC2D1B	0.423887	0.222994	0.62478	5.23828	5.28297	1.78471e-07	5.307e-05	6.89959
chr11	45929319	46121454	192136	ENSG00000135365.16	protein_coding	PHF21A	0.325703	0.206841	0.444565	6.56466	5.27777	1.83379e-07	5.307e-05	6.85632
chr1	205227946	205285632	57687	ENSG00000133069.17	protein_coding	TMCC2	0.452502	0.303055	0.601948	7.42164	5.27613	1.84949e-07	5.307e-05	6.84262
chr16	31432593	31443160	10568	ENSG00000176723.10	protein_coding	ZNF843	-0.654607	-0.748256	-0.560958	1.54161	-5.27183	1.89139e-07	5.32671e-05	6.28958
chrX	150980509	150990771	10263	ENSG00000029993.15	protein_coding	HMGB3	-0.568817	-0.699847	-0.437787	5.00184	-5.26378	1.9724e-07	5.44489e-05	6.80763
chr5	179110853	179345461	234609	ENSG00000087116.16	protein_coding	ADAMTS2	0.822451	0.381421	1.26348	2.44267	5.26024	2.00887e-07	5.44489e-05	6.50518
chr11	72836745	73142318	305574	ENSG00000137478.15	protein_coding	FCHSD2	0.302037	0.037323	0.566751	6.85636	5.25664	2.0468e-07	5.44489e-05	6.74997
chr6	3268962	3457050	188089	ENSG00000137266.15	protein_coding	SLC22A23	0.392876	-0.0405873	0.82634	6.14334	5.25386	2.07656e-07	5.44489e-05	6.75009
chr19	10553085	10566031	12947	ENSG00000129347.21	protein_coding	KRI1	0.479953	0.350645	0.60926	4.75153	5.24815	2.13907e-07	5.51373e-05	6.73144
chr8	22165140	22212326	47187	ENSG00000168487.20	protein_coding	BMP1	0.552115	0.387609	0.716622	3.90613	5.24299	2.19701e-07	5.56868e-05	6.6753
chr10	5890203	5937594	47392	ENSG00000134452.20	protein_coding	FBH1	0.258562	-0.0119631	0.529088	5.91421	5.23751	2.26036e-07	5.63533e-05	6.67155
chr19	51689128	51712387	23260	ENSG00000182310.15	protein_coding	SPACA6	0.718441	0.209757	1.22712	4.64893	5.22824	2.37211e-07	5.81855e-05	6.63201
chr9	112380080	112472405	92326	ENSG00000119471.15	protein_coding	HSDL2	-0.538351	-0.69245	-0.384252	6.56157	-5.21217	2.57696e-07	6.2207e-05	6.5397
chr6	143060496	143341058	280563	ENSG00000146416.19	protein_coding	AIG1	-0.302491	-0.496572	-0.10841	5.96411	-5.20432	2.68291e-07	6.37526e-05	6.51228
chr11	35251205	35420063	168859	ENSG00000110436.13	protein_coding	SLC1A2	-0.824917	-1.27419	-0.37564	11.4243	-5.20075	2.73405e-07	6.39683e-05	6.48122
chr7	137227341	137343774	116434	ENSG00000105894.12	protein_coding	PTN	-0.519754	-0.800362	-0.239146	7.84298	-5.19688	2.78802e-07	6.42427e-05	6.45316
chr19	45506579	45526983	20405	ENSG00000125753.14	protein_coding	VASP	0.545104	0.358577	0.731631	4.777	5.18858	2.90905e-07	6.60311e-05	6.44557
chr19	17555649	17583162	27514	ENSG00000130309.11	protein_coding	COLGALT1	0.551171	0.363378	0.738964	5.38407	5.18537	2.95783e-07	6.61509e-05	6.42736
chr1	109733932	109741038	7107	ENSG00000134202.11	protein_coding	GSTM3	-0.544084	-0.879164	-0.209004	8.05185	-5.17023	3.19682e-07	7.04597e-05	6.32374
chr17	75941507	75979177	37671	ENSG00000161533.12	protein_coding	ACOX1	-0.317104	-0.597336	-0.0368734	6.35573	-5.16088	3.3529e-07	7.20809e-05	6.29659
chrX	48574449	48581162	6714	ENSG00000102317.18	protein_coding	RBM3	-0.831908	-1.05714	-0.606671	5.24709	-5.16032	3.36517e-07	7.20809e-05	6.3057
chr19	1259384	1274880	15497	ENSG00000099622.14	protein_coding	CIRBP	-0.719007	-0.806232	-0.631783	7.27332	-5.15263	3.49923e-07	7.39114e-05	6.24317
chr21	46598604	46605208	6605	ENSG00000160307.10	protein_coding	S100B	-0.621337	-0.715849	-0.526825	9.43356	-5.14141	3.70404e-07	7.71658e-05	6.1868
chr4	108742048	108763054	21007	ENSG00000164089.9	protein_coding	ETNPPL	-0.811754	-0.973719	-0.649789	7.74564	-5.12949	3.93808e-07	8.09328e-05	6.136
chr9	72900671	73080442	179772	ENSG00000165092.13	protein_coding	ALDH1A1	-0.97762	-1.18429	-0.770945	5.91312	-5.10546	4.44914e-07	9.02166e-05	6.03683
chr6	33204655	33206831	2177	ENSG00000204228.4	protein_coding	HSD17B8	-0.825557	-0.984178	-0.666935	2.62404	-5.1009	4.54933e-07	9.10345e-05	5.86463
chr18	49782164	49813953	31790	ENSG00000167315.18	protein_coding	ACAA2	-0.34774	-0.485093	-0.210388	6.67894	-5.09139	4.77342e-07	9.42782e-05	5.95462
chr7	50590063	50793462	203400	ENSG00000106070.20	protein_coding	GRB10	0.395217	-0.135282	0.925715	6.39747	5.08094	5.03227e-07	9.81165e-05	5.91747
chr9	84668551	85027054	358504	ENSG00000148053.17	protein_coding	NTRK2	-0.616609	-1.12186	-0.111352	10.3413	-5.07604	5.15904e-07	9.93148e-05	5.87901
chr16	3024027	3027755	3729	ENSG00000131652.14	protein_coding	THOC6	0.58561	0.445644	0.725576	2.51822	5.06417	5.4758e-07	0.000104095	5.64792
chr5	126531200	126595362	64163	ENSG00000164904.18	protein_coding	ALDH7A1	-0.554329	-0.731292	-0.377367	7.86447	-5.03885	6.21935e-07	0.00011677	5.69876
chr16	2752626	2772538	19913	ENSG00000167978.17	protein_coding	SRRM2	0.32064	0.137464	0.503816	8.42815	5.03236	6.42355e-07	0.000119133	5.6685
chr19	45668221	45683722	15502	ENSG00000010310.9	protein_coding	GIPR	1.44969	1.33684	1.56254	2.30518	5.02523	6.66048e-07	0.000119421	5.33053
chr6	37353979	37394734	40756	ENSG00000112130.17	protein_coding	RNF8	0.273418	0.086169	0.460668	5.52006	5.02229	6.75531e-07	0.000119421	5.6547
chr6	10747759	10852753	104995	ENSG00000137210.14	protein_coding	TMEM14B	-0.35568	-0.500272	-0.211087	5.49588	-5.02056	6.81388e-07	0.000119421	5.64279
chr19	49906825	49929763	22939	ENSG00000213024.12	protein_coding	NUP62	0.339741	0.173272	0.506211	5.07024	5.0203	6.82276e-07	0.000119421	5.65143
chr9	114155537	114312511	156975	ENSG00000196739.15	protein_coding	COL27A1	0.689317	0.558415	0.820219	3.89283	5.02007	6.83171e-07	0.000119421	5.63392
chr7	75533298	75738962	205665	ENSG00000127946.17	protein_coding	HIP1	0.421041	-0.0763726	0.918455	6.77103	5.01382	7.04703e-07	0.000121786	5.59313
chr6	26124145	26139116	14972	ENSG00000180573.10	protein_coding	H2AC6	0.669645	0.475438	0.863852	5.00946	5.0054	7.35178e-07	0.000125445	5.58428
chr19	40576853	40591399	14547	ENSG00000160410.15	protein_coding	SHKBP1	0.629007	0.184266	1.07375	3.35914	5.00338	7.42375e-07	0.000125445	5.51674
chr20	5544439	5611006	66568	ENSG00000125772.14	protein_coding	GPCPD1	-0.628743	-0.79531	-0.462176	4.6111	-4.96794	8.85338e-07	0.000146833	5.41294
chr19	14053363	14062076	8714	ENSG00000187867.10	protein_coding	PALM3	0.678939	0.25972	1.09816	2.91785	4.96724	8.88257e-07	0.000146833	5.27275
chr5	134524312	134583230	58919	ENSG00000043143.22	protein_coding	JADE2	0.451244	0.305232	0.597256	6.17554	4.96133	9.14626e-07	0.000149566	5.36001
chr11	61299451	61342596	43146	ENSG00000167986.15	protein_coding	DDB1	-0.303213	-0.595188	-0.0112378	7.71499	-4.95313	9.5243e-07	0.000152871	5.30109
chr6	109978256	109980720	2465	ENSG00000146360.9	protein_coding	GPR6	1.17718	1.00827	1.34609	0.193956	4.9526	9.5494e-07	0.000152871	4.36775
chr16	66934444	66945096	10653	ENSG00000172831.14	protein_coding	CES2	-0.358517	-0.49657	-0.220465	5.47226	-4.94089	1.01167e-06	0.000160266	5.27348
chr16	67430652	67437553	6902	ENSG00000176387.7	protein_coding	HSD11B2	1.21773	0.763072	1.67239	1.49579	4.93593	1.03684e-06	0.000162559	4.73822
chr17	17212212	17237188	24977	ENSG00000154803.13	protein_coding	FLCN	0.522832	0.360942	0.684722	6.04497	4.93327	1.05053e-06	0.000163024	5.23359
chrX	110673856	110795819	121964	ENSG00000101938.15	protein_coding	CHRDL1	-0.697031	-0.844404	-0.549658	5.51892	-4.89744	1.25275e-06	0.000191048	5.088
chr9	120388869	120580170	191302	ENSG00000136861.18	protein_coding	CDK5RAP2	0.261507	-0.0986063	0.62162	6.09608	4.89678	1.25623e-06	0.000191048	5.05866
chr4	87473335	87531061	57727	ENSG00000152583.13	protein_coding	SPARCL1	-0.523074	-0.617317	-0.428831	11.1299	-4.89239	1.28347e-06	0.000193257	5.02666
chr20	34872146	34927962	55817	ENSG00000131069.20	protein_coding	ACSS2	0.343154	0.213268	0.47304	5.92975	4.88885	1.30587e-06	0.000194702	5.02987
chr16	28822999	28837237	14239	ENSG00000168488.19	protein_coding	ATXN2L	0.351387	0.0681655	0.634608	6.26576	4.88495	1.33098e-06	0.000194912	5.00777
chr9	133406059	133418096	12038	ENSG00000148300.12	protein_coding	REXO4	0.419554	0.0435805	0.795528	5.05538	4.88241	1.34759e-06	0.000194912	5.01817
chr1	43991500	44031467	39968	ENSG00000196517.13	protein_coding	SLC6A9	0.689214	0.44195	0.936477	4.57495	4.88195	1.35093e-06	0.000194912	5.02263
chr6	26224199	26227473	3275	ENSG00000274750.3	protein_coding	H3C6	1.36627	1.11679	1.61575	0.344436	4.88075	1.35854e-06	0.000194912	4.04679
chr17	45148475	45152099	3625	ENSG00000186834.4	protein_coding	HEXIM1	0.487544	0.262774	0.712315	6.28734	4.87384	1.40523e-06	0.000199727	4.95374
chr19	11164270	11197791	33522	ENSG00000197256.11	protein_coding	KANK2	0.416754	0.330197	0.503311	5.90663	4.86936	1.43606e-06	0.000202218	4.93944
chr18	9475009	9538114	63106	ENSG00000017797.13	protein_coding	RALBP1	0.279622	0.0874487	0.471794	6.97356	4.86321	1.47964e-06	0.000206444	4.8899
chr10	77790791	77926755	135965	ENSG00000151208.17	protein_coding	DLG5	0.348922	0.200851	0.496993	5.96172	4.85923	1.50852e-06	0.000208559	4.89388
chr3	47585269	47782106	196838	ENSG00000173473.11	protein_coding	SMARCC1	0.414395	0.32808	0.50071	6.61062	4.84774	1.59505e-06	0.000218537	4.81992
chr4	2937933	2963406	25474	ENSG00000087269.16	protein_coding	NOP14	0.28916	-0.0352147	0.613534	4.30249	4.83955	1.65959e-06	0.000225349	4.83283
chr14	21016763	21070872	54110	ENSG00000165795.24	protein_coding	NDRG2	-0.42418	-0.958331	0.109971	11.7818	-4.8345	1.70064e-06	0.00022888	4.76904
chr8	98102344	98117171	14828	ENSG00000132541.11	protein_coding	RIDA	-0.501706	-0.733189	-0.270222	6.50765	-4.82461	1.78411e-06	0.000235937	4.72597
chr22	41447830	41529273	81444	ENSG00000100412.17	protein_coding	ACO2	-0.359092	-0.533745	-0.18444	8.29083	-4.82185	1.80781e-06	0.000237011	4.69435
chr12	121132819	121188032	55214	ENSG00000089041.17	protein_coding	P2RX7	0.677466	0.203288	1.15164	6.10843	4.81531	1.86663e-06	0.000242629	4.70188
chr7	44577894	44582287	4394	ENSG00000158604.15	protein_coding	TMED4	-0.313258	-0.434582	-0.191934	5.96906	-4.80474	1.9631e-06	0.000252765	4.65057
chr10	124619292	124744378	125087	ENSG00000189319.14	protein_coding	FAM53B	0.459222	0.329628	0.588816	5.4331	4.80319	1.97784e-06	0.000252765	4.6517
chr14	91457508	91510554	53047	ENSG00000100796.18	protein_coding	PPP4R3A	0.319087	-0.158601	0.796776	6.07321	4.79371	2.07004e-06	0.000262343	4.60029
chr3	12583601	12664125	80525	ENSG00000132155.13	protein_coding	RAF1	0.259092	-0.000824682	0.51901	7.0259	4.7866	2.14192e-06	0.0002689	4.54687
chr17	58269855	58280935	11081	ENSG00000005381.8	protein_coding	MPO	-1.05368	-1.18594	-0.921423	0.19194	-4.78317	2.17734e-06	0.0002689	3.79647
chr1	206684905	206734281	49377	ENSG00000162889.11	protein_coding	MAPKAPK2	0.428815	0.254052	0.603578	6.55433	4.78302	2.17891e-06	0.0002689	4.52985
chr20	2873420	3039076	165657	ENSG00000132670.21	protein_coding	PTPRA	-0.252598	-0.629092	0.123895	8.14415	-4.78131	2.19689e-06	0.0002689	4.51076
chr11	45847118	45883248	36131	ENSG00000121671.12	protein_coding	CRY2	-0.376928	-0.772295	0.0184384	6.52867	-4.78005	2.21018e-06	0.0002689	4.5239
chrX	38561542	38688920	127379	ENSG00000156298.13	protein_coding	TSPAN7	-0.442817	-0.567689	-0.317945	8.90009	-4.76491	2.37621e-06	0.000286804	4.44128
chr17	28573115	28576948	3834	ENSG00000109107.14	protein_coding	ALDOC	-0.45166	-0.659186	-0.244134	10.6855	-4.7581	2.45474e-06	0.000293951	4.41666
chr6	24704861	24719998	15138	ENSG00000112308.13	protein_coding	C6orf62	-0.322144	-0.462825	-0.181463	7.48628	-4.75164	2.53145e-06	0.000299512	4.38589
chr5	78997564	79236038	238475	ENSG00000132837.15	protein_coding	DMGDH	-0.695663	-1.14152	-0.249803	2.10701	-4.75089	2.54058e-06	0.000299512	4.22899
chr1	17406760	17439677	32918	ENSG00000179051.14	protein_coding	RCC2	0.383872	0.0208606	0.746884	6.02885	4.74628	2.59689e-06	0.000303796	4.38491
chr14	96501433	96567116	65684	ENSG00000090060.19	protein_coding	PAPOLA	0.402718	-0.0414741	0.846911	7.60864	4.74141	2.65787e-06	0.000308556	4.34162
chr9	83623049	83644130	21082	ENSG00000148057.16	protein_coding	IDNK	-0.482214	-0.701169	-0.263259	4.12379	-4.7398	2.67832e-06	0.000308575	4.39237
chr10	110207605	110287365	79761	ENSG00000119950.21	protein_coding	MXI1	0.278574	-0.14984	0.706987	8.13677	4.73158	2.78492e-06	0.000317955	4.28862
chr2	86720291	86778041	57751	ENSG00000153561.13	protein_coding	RMND5A	0.348566	0.195236	0.501896	6.9111	4.73033	2.80155e-06	0.000317955	4.3045
chr7	92528773	92540481	11709	ENSG00000127993.16	protein_coding	RBM48	0.490652	0.140937	0.840367	4.99485	4.71265	3.04635e-06	0.000341258	4.26764
chr7	101232092	101238820	6729	ENSG00000106404.14	protein_coding	CLDN15	0.800857	0.646563	0.955151	2.99632	4.71229	3.05176e-06	0.000341258	4.19023
chr7	99966720	99976042	9323	ENSG00000160862.13	protein_coding	AZGP1	0.921406	0.513023	1.32979	5.04317	4.70627	3.14173e-06	0.000348755	4.24188
chr2	239048168	239401654	353487	ENSG00000068024.17	protein_coding	HDAC4	0.3621	-0.0204009	0.744601	5.71433	4.70255	3.19548e-06	0.000352151	4.20198
chr2	6917412	7068286	150875	ENSG00000151692.15	protein_coding	RNF144A	0.353069	-0.131322	0.837461	6.42378	4.68925	3.40235e-06	0.00036916	4.12992
chr1	26472440	26476642	4203	ENSG00000198830.11	protein_coding	HMGN2	-0.433802	-0.69567	-0.171935	6.41532	-4.68839	3.41615e-06	0.00036916	4.11805
chr12	109713825	109770495	56671	ENSG00000139438.6	protein_coding	FAM222A	0.645124	0.484004	0.806245	4.39576	4.68802	3.42265e-06	0.00036916	4.16805
chr2	85418931	85437029	18099	ENSG00000152292.17	protein_coding	SH2D6	1.00936	0.848836	1.16988	1.3884	4.68276	3.50803e-06	0.000375705	3.7854
chrX	1336616	1382689	46074	ENSG00000185291.12	protein_coding	IL3RA	0.956788	0.635854	1.27772	-2.24014	4.67986	3.55614e-06	0.000378194	3.49121
chr6	154387515	154510685	123171	ENSG00000153721.19	protein_coding	CNKSR3	0.516269	0.311812	0.720726	3.65842	4.67285	3.67525e-06	0.000385544	4.08812
chr4	87975667	87983532	7866	ENSG00000118785.15	protein_coding	SPP1	1.012	0.843777	1.18023	8.04082	4.67294	3.67595e-06	0.000385544	4.04966
chr11	66480013	66509657	29645	ENSG00000254986.7	protein_coding	DPP3	0.397402	0.280527	0.514276	3.74206	4.66904	3.74155e-06	0.00038922	4.07835
chr1	165662216	165698863	36648	ENSG00000143149.12	protein_coding	ALDH9A1	-0.400597	-0.768009	-0.0331852	6.80853	-4.66787	3.76219e-06	0.00038922	4.02986
chr4	56647988	56681899	33912	ENSG00000171476.22	protein_coding	HOPX	-0.4466	-0.63417	-0.259031	8.026	-4.6656	3.80257e-06	0.00039074	3.99939
chr8	80628451	80874781	246331	ENSG00000164684.13	protein_coding	ZNF704	0.331835	0.100494	0.563177	6.42862	4.6586	3.92941e-06	0.000399105	3.98746
chr1	153543613	153550136	6524	ENSG00000196154.12	protein_coding	S100A4	1.1115	0.773017	1.44998	3.71534	4.65833	3.93647e-06	0.000399105	4.01506
chr22	38734725	38794143	59419	ENSG00000100242.15	protein_coding	SUN2	0.600397	0.462036	0.738758	7.46129	4.65641	3.97132e-06	0.000399973	3.96676
chr12	4720400	4851927	131528	ENSG00000130035.9	protein_coding	GALNT8	0.408081	0.277693	0.538469	5.37323	4.64988	4.09304e-06	0.000406056	3.98052
chr10	68331174	68343193	12020	ENSG00000096746.18	protein_coding	HNRNPH3	0.320216	0.215259	0.425172	7.95452	4.64891	4.11182e-06	0.000406056	3.92471
chr19	18340598	18369950	29353	ENSG00000130517.14	protein_coding	PGPEP1	0.299772	0.175673	0.423871	6.46659	4.64574	4.17318e-06	0.000409456	3.92241
chr11	130226677	130314917	88241	ENSG00000196323.14	protein_coding	ZBTB44	0.308666	0.148286	0.469046	6.374	4.64239	4.23893e-06	0.000413241	3.92247
chr3	67360460	67654612	294153	ENSG00000172340.15	protein_coding	SUCLG2	-0.486697	-0.622995	-0.350398	4.89305	-4.63951	4.29647e-06	0.000414999	3.95073
chr3	47016429	47164113	147685	ENSG00000181555.21	protein_coding	SETD2	0.272072	0.0946313	0.449513	6.62261	4.63876	4.31154e-06	0.000414999	3.89695
chr12	111360651	111369121	8471	ENSG00000198324.14	protein_coding	PHETA1	0.537904	0.452727	0.623081	3.3134	4.63443	4.39941e-06	0.000420694	3.91281
chr15	89305198	89334861	29664	ENSG00000140521.17	protein_coding	POLG	0.281025	0.090358	0.471692	5.76419	4.63314	4.42603e-06	0.000420694	3.89487
chr10	124984317	125161170	176854	ENSG00000175029.17	protein_coding	CTBP2	0.293419	0.147578	0.439259	5.65377	4.62774	4.53894e-06	0.000428747	3.88027
chr15	91853708	92172435	318728	ENSG00000176463.14	protein_coding	SLCO3A1	0.459579	0.262532	0.656627	5.74822	4.62526	4.59169e-06	0.000431052	3.86571
chr10	12165330	12196144	30815	ENSG00000165609.13	protein_coding	NUDT5	0.270229	-0.14476	0.685218	5.51278	4.61651	4.78239e-06	0.0004462	3.83718
chr17	18244815	18258738	13924	ENSG00000177731.16	protein_coding	FLII	0.325062	0.0504215	0.599702	5.6031	4.61459	4.82524e-06	0.000447452	3.82113
chr1	111542218	111716691	174474	ENSG00000116473.14	protein_coding	RAP1A	0.309622	0.204929	0.414316	6.68875	4.61232	4.87653e-06	0.000449469	3.78272
chr7	6637318	6658279	20962	ENSG00000205903.7	protein_coding	ZNF316	0.39302	0.225754	0.560285	5.46423	4.60357	5.07859e-06	0.000463286	3.77176
chr9	130053426	130140169	86744	ENSG00000148358.20	protein_coding	GPR107	-0.290037	-0.494237	-0.0858377	6.58378	-4.6032	5.08737e-06	0.000463286	3.75249
chr13	36301638	36370180	68543	ENSG00000133104.14	protein_coding	SPART	0.299623	0.0313495	0.567896	6.78948	4.59841	5.20152e-06	0.000470516	3.72875
chrX	38801432	38806537	5106	ENSG00000165175.16	protein_coding	MID1IP1	0.495847	0.336103	0.655591	6.65223	4.59732	5.22864e-06	0.000470516	3.71102
chr6	139135080	139180802	45723	ENSG00000112406.5	protein_coding	HECA	0.405563	0.14638	0.664746	5.82555	4.59113	5.3799e-06	0.000479	3.72031
chr12	52069246	52077495	8250	ENSG00000123395.15	protein_coding	ATG101	0.47126	0.228177	0.714344	5.12294	4.59081	5.38798e-06	0.000479	3.7307
chr1	150218417	150236156	17740	ENSG00000143401.15	protein_coding	ANP32E	-0.326781	-0.450985	-0.202578	6.66168	-4.58813	5.45522e-06	0.000479555	3.67411
chr2	105744912	105894274	149363	ENSG00000071051.14	protein_coding	NCK2	0.356304	0.160017	0.552591	5.61451	4.58665	5.49256e-06	0.000480062	3.70047
chr6	89080751	89085160	4410	ENSG00000146278.11	protein_coding	PNRC1	0.430423	0.204504	0.656342	5.70454	4.58188	5.6151e-06	0.000487968	3.69243
chr10	28532493	28623112	90620	ENSG00000095787.24	protein_coding	WAC	0.305379	0.0567715	0.553987	8.04073	4.57331	5.84153e-06	0.00049909	3.59862
chr12	111766887	111817532	50646	ENSG00000111275.13	protein_coding	ALDH2	-0.404834	-0.547924	-0.261745	8.82141	-4.57067	5.91328e-06	0.000502397	3.584
chr4	175632934	176002664	369731	ENSG00000150625.16	protein_coding	GPM6A	-0.460039	-0.646766	-0.273312	9.60467	-4.56831	5.97792e-06	0.000505068	3.58086
chr11	67119263	67258082	138820	ENSG00000173120.15	protein_coding	KDM2A	0.25278	-0.00609959	0.511659	6.62518	4.56599	6.04195e-06	0.000505587	3.58515
chr2	26243170	26290465	47296	ENSG00000138029.14	protein_coding	HADHB	-0.386989	-0.527166	-0.246812	7.90901	-4.56556	6.05407e-06	0.000505587	3.56802
chr10	133308914	133313162	4249	ENSG00000198546.15	protein_coding	ZNF511	0.597545	0.244368	0.950722	3.24613	4.56056	6.19509e-06	0.000512037	3.59884
chr10	123008979	123058290	49312	ENSG00000196177.13	protein_coding	ACADSB	-0.507467	-0.640604	-0.374331	5.03441	-4.55626	6.31892e-06	0.000519449	3.59493
chr8	29333064	29350684	17621	ENSG00000120875.9	protein_coding	DUSP4	-0.745126	-0.885288	-0.604964	2.11655	-4.55323	6.40741e-06	0.000523892	3.43678
chr19	8206736	8262421	55686	ENSG00000090661.12	protein_coding	CERS4	0.384793	0.153441	0.616146	5.66861	4.55014	6.49907e-06	0.000528544	3.54031
chr1	161159450	161165723	6274	ENSG00000143258.16	protein_coding	USP21	0.392087	0.283085	0.501089	5.7735	4.54304	6.71429e-06	0.000543143	3.50806
chr8	27490781	27545564	54784	ENSG00000120915.14	protein_coding	EPHX2	-0.465134	-0.677737	-0.25253	4.61262	-4.53924	6.8322e-06	0.000549757	3.5264
chr10	43385617	43409186	23570	ENSG00000169813.17	protein_coding	HNRNPF	0.338393	-0.0158027	0.692589	6.1504	4.53325	7.0222e-06	0.000562071	3.45844
chr2	46541806	46584688	42883	ENSG00000119729.12	protein_coding	RHOQ	0.399278	0.299353	0.499203	7.67896	4.53183	7.06807e-06	0.000562781	3.42459
chr5	154445997	154461053	15057	ENSG00000164576.12	protein_coding	SAP30L	0.279139	0.128921	0.429356	6.68066	4.5282	7.18635e-06	0.000569219	3.42613
chr6	38675925	38703145	27221	ENSG00000124767.7	protein_coding	GLO1	-0.259343	-0.397945	-0.120742	7.28561	-4.52524	7.28434e-06	0.000573991	3.40313
chr6	43477523	43506556	29034	ENSG00000137221.14	protein_coding	TJAP1	0.529527	0.234144	0.824909	5.34264	4.51387	7.67329e-06	0.000601523	3.40021
chr11	72685069	72793599	108531	ENSG00000186635.15	protein_coding	ARAP1	0.427805	0.342416	0.513193	5.98669	4.50687	7.92128e-06	0.000617779	3.34586
chr17	81228277	81239091	10815	ENSG00000167302.11	protein_coding	TEPSIN	0.545784	0.438638	0.65293	3.6557	4.50477	7.99738e-06	0.000620531	3.38968
chr10	45454585	45594906	140322	ENSG00000165406.16	protein_coding	MARCHF8	0.278237	0.132824	0.423651	5.9585	4.5032	8.0548e-06	0.000621814	3.33731
chr9	113444731	113597743	153013	ENSG00000138835.22	protein_coding	RGS3	0.48096	0.261888	0.700031	5.19584	4.49871	8.22152e-06	0.000631479	3.33717
chr1	3812086	3857396	45311	ENSG00000116198.14	protein_coding	CEP104	0.255168	0.0991725	0.411164	5.37199	4.49711	8.28114e-06	0.000632862	3.32395
chr14	50312324	50335558	23235	ENSG00000125375.17	protein_coding	DMAC2L	-0.496675	-0.654517	-0.338832	3.95827	-4.49353	8.41704e-06	0.000636848	3.34674
chr19	15451624	15464544	12921	ENSG00000105122.13	protein_coding	RASAL3	0.829679	0.713661	0.945698	1.54478	4.49036	8.53911e-06	0.000642885	3.05725
chr17	6057807	6124427	66621	ENSG00000179314.15	protein_coding	WSCD1	0.414063	0.0861236	0.742002	6.44074	4.48463	8.76382e-06	0.000656552	3.2368
chr1	26529761	26575030	45270	ENSG00000117676.14	protein_coding	RPS6KA1	0.506804	0.314046	0.699561	4.29546	4.48088	8.91443e-06	0.000664562	3.29245
chr1	220748225	220784815	36591	ENSG00000117791.16	protein_coding	MTARC2	-0.40325	-0.71273	-0.0937707	4.31908	-4.47964	8.96442e-06	0.000665029	3.28851
chr9	93576584	93679587	103004	ENSG00000197724.11	protein_coding	PHF2	0.257247	0.0930833	0.421411	5.92863	4.47494	9.15729e-06	0.000676039	3.21178
chr12	49707725	49764934	57210	ENSG00000139644.13	protein_coding	TMBIM6	-0.303175	-0.441217	-0.165133	9.69804	-4.46284	9.67256e-06	0.000710629	3.12914
chr17	78130770	78142968	12199	ENSG00000167895.15	protein_coding	TMC8	0.759155	0.668577	0.849733	2.57237	4.45531	1.00068e-05	0.000731654	3.10893
chr6	41683978	41736259	52282	ENSG00000112561.19	protein_coding	TFEB	0.604517	0.489453	0.719582	4.27255	4.45175	1.01698e-05	0.000740012	3.17178
chr7	77537295	77640069	102775	ENSG00000127947.16	protein_coding	PTPN12	0.328279	0.0886086	0.56795	6.12454	4.4479	1.03465e-05	0.000747998	3.10584
chr16	1510427	1612072	101646	ENSG00000187535.14	protein_coding	IFT140	0.399276	0.260004	0.538549	4.14485	4.44723	1.03779e-05	0.000747998	3.15583
chr19	18001132	18014102	12971	ENSG00000105643.11	protein_coding	ARRDC2	0.568624	0.425941	0.711306	6.28883	4.44564	1.04557e-05	0.000750045	3.07376
chr17	27878314	27894752	16439	ENSG00000232859.10	protein_coding	LYRM9	-0.561638	-0.818814	-0.304461	5.04994	-4.44422	1.05216e-05	0.000751234	3.1102
chr1	2228319	2310213	81895	ENSG00000157933.10	protein_coding	SKI	0.307497	0.0927607	0.522233	6.34511	4.44136	1.06557e-05	0.000757251	3.06482
chr22	23070519	23125032	54514	ENSG00000128266.9	protein_coding	GNAZ	0.298997	-0.131508	0.729502	6.31941	4.43879	1.07797e-05	0.000760762	3.04655
chr16	68084751	68229259	144509	ENSG00000072736.19	protein_coding	NFATC3	0.404312	0.276804	0.531819	4.73103	4.43827	1.08051e-05	0.000760762	3.10546
chr10	116056925	116276803	219879	ENSG00000151892.16	protein_coding	GFRA1	-0.483884	-0.74007	-0.227699	5.75021	-4.43393	1.10187e-05	0.000771038	3.05447
chr10	102644479	102658318	13840	ENSG00000171206.15	protein_coding	TRIM8	0.421954	-0.155375	0.999284	7.24017	4.43324	1.10525e-05	0.000771038	3.0046
chr7	140518420	140673993	155574	ENSG00000146966.13	protein_coding	DENND2A	0.277526	-0.22753	0.782581	6.11496	4.43105	1.11611e-05	0.000773697	3.015
chr11	119096025	119108331	12307	ENSG00000172269.20	protein_coding	DPAGT1	0.303448	0.126487	0.480409	4.72972	4.43043	1.11924e-05	0.000773697	3.07733
chr2	197568224	197676045	107822	ENSG00000162944.11	protein_coding	RFTN2	0.381055	0.214557	0.547553	6.61839	4.42868	1.12806e-05	0.000775791	3.01172
chr8	1755778	1801711	45934	ENSG00000182372.10	protein_coding	CLN8	0.254233	-0.177141	0.685607	5.24707	4.42781	1.13247e-05	0.000775791	3.04003
chr3	179236691	179267002	30312	ENSG00000171121.16	protein_coding	KCNMB3	0.727596	0.592822	0.86237	1.01606	4.41986	1.17356e-05	0.000800336	2.59583
chr19	12646511	12666742	20232	ENSG00000104774.13	protein_coding	MAN2B1	0.422556	0.119802	0.725309	3.3767	4.41825	1.18204e-05	0.000802518	3.03037
chr19	1039997	1065572	25576	ENSG00000064687.13	protein_coding	ABCA7	0.568804	0.331478	0.806131	2.9415	4.41394	1.2051e-05	0.000814538	2.98776
chr15	78167468	78245688	78221	ENSG00000103740.10	protein_coding	ACSBG1	-0.499446	-0.624087	-0.374805	7.25887	-4.41297	1.21055e-05	0.000814601	2.91859
chr15	88621337	88632281	10945	ENSG00000181026.15	protein_coding	AEN	0.491716	0.249311	0.73412	4.14798	4.40915	1.2312e-05	0.000822088	3.00145
chr22	45192244	45240894	48651	ENSG00000100364.19	protein_coding	KIAA0930	0.432406	0.00855804	0.856255	8.65828	4.40747	1.24045e-05	0.000823506	2.89223
chr2	231706895	231713551	6657	ENSG00000187514.17	protein_coding	PTMA	0.286915	-0.0248485	0.598678	8.97728	4.40657	1.24544e-05	0.000823506	2.88865
chr9	128161251	128204383	43133	ENSG00000148337.21	protein_coding	CIZ1	0.273629	0.0634605	0.483797	6.83649	4.40551	1.25139e-05	0.000823858	2.89637
chr14	65006174	65102695	96522	ENSG00000125952.20	protein_coding	MAX	0.298824	0.183733	0.413916	6.71528	4.40312	1.26481e-05	0.000829107	2.88886
chr9	127224265	127393660	169396	ENSG00000136895.19	protein_coding	GARNL3	-0.304055	-0.451547	-0.156562	5.20043	-4.39321	1.32195e-05	0.000860783	2.90317
chr12	109900264	109983841	83578	ENSG00000139437.18	protein_coding	TCHP	0.262637	-0.216073	0.741348	4.77661	4.38108	1.39531e-05	0.000899144	2.87014
chr8	22042398	22048809	6412	ENSG00000158815.11	protein_coding	FGF17	0.868054	0.751056	0.985052	3.67446	4.37903	1.40854e-05	0.000903844	2.87858
chr1	149390614	149468030	77417	ENSG00000286219.1	protein_coding	NOTCH2NLC	-1.28672	-1.45128	-1.12216	-1.25053	-4.37714	1.41995e-05	0.000907335	1.8008
chr10	133394094	133422520	28427	ENSG00000148824.19	protein_coding	MTG1	0.573391	0.383426	0.763355	3.03107	4.37366	1.4421e-05	0.000913644	2.83169
chr6	165279664	165309605	29942	ENSG00000112539.15	protein_coding	C6orf118	0.959935	0.672321	1.24755	-0.450666	4.37277	1.4478e-05	0.000913644	1.9433
chrX	154444141	154450654	6514	ENSG00000071859.15	protein_coding	FAM50A	0.369855	0.233739	0.505972	6.19284	4.37276	1.44784e-05	0.000913644	2.77353
chr12	124324415	124567589	243175	ENSG00000196498.13	protein_coding	NCOR2	0.373806	0.229002	0.51861	6.12405	4.36307	1.51144e-05	0.000945924	2.73801
chr2	235494043	236131800	637758	ENSG00000157985.19	protein_coding	AGAP1	0.305018	0.203084	0.406951	7.73664	4.35668	1.55478e-05	0.000963216	2.68906
chr4	99948086	99950355	2270	ENSG00000164032.12	protein_coding	H2AZ1	0.36954	0.122682	0.616398	6.7186	4.35233	1.585e-05	0.000975901	2.69812
chr20	3227417	3239559	12143	ENSG00000088836.14	protein_coding	SLC4A11	0.773228	0.277242	1.26921	2.37104	4.34918	1.60725e-05	0.000976419	2.64023
chrX	13770939	13938638	167700	ENSG00000046653.15	protein_coding	GPM6B	-0.336524	-0.676636	0.00358854	10.2545	-4.34916	1.60738e-05	0.000976419	2.66053
chr6	24544104	24646191	102088	ENSG00000137261.15	protein_coding	KIAA0319	-0.459275	-0.680956	-0.237594	5.37168	-4.34914	1.60756e-05	0.000976419	2.72857
chr3	183919934	184017939	98006	ENSG00000114770.17	protein_coding	ABCC5	0.35599	0.205451	0.50653	6.59714	4.34819	1.6143e-05	0.000976419	2.68186
chr16	48165773	48247568	81796	ENSG00000121270.16	protein_coding	ABCC11	-1.05923	-1.17376	-0.944701	-0.374049	-4.34459	1.64017e-05	0.000982192	2.04318
chr3	52048919	52056571	7653	ENSG00000164086.10	protein_coding	DUSP7	0.382228	0.137856	0.626599	5.47729	4.34338	1.64896e-05	0.000982192	2.68785
chr10	132783179	132786147	2969	ENSG00000148826.9	protein_coding	NKX6-2	0.984048	0.844169	1.12393	4.4478	4.34325	1.65068e-05	0.000982192	2.72956
chr19	17747718	17788568	40851	ENSG00000130475.14	protein_coding	FCHO1	0.597388	0.482325	0.712451	4.09205	4.3428	1.65335e-05	0.000982192	2.73335
chr11	71453109	71524107	70999	ENSG00000172890.13	protein_coding	NADSYN1	0.401999	-0.24583	1.04983	5.44527	4.33898	1.68129e-05	0.000994902	2.66663
chr11	3826978	3840959	13982	ENSG00000177105.10	protein_coding	RHOG	0.458803	0.295139	0.622467	5.11903	4.33653	1.6996e-05	0.00100184	2.66738
chr10	24583609	24723887	140279	ENSG00000107863.19	protein_coding	ARHGAP21	0.319937	0.0958056	0.544068	8.85377	4.33447	1.71499e-05	0.00100674	2.59172
chr7	134127299	134264591	137293	ENSG00000155530.3	protein_coding	LRGUK	0.869559	0.706213	1.03291	-0.982534	4.33366	1.72115e-05	0.00100674	1.71451
chr19	51077495	51084245	6751	ENSG00000129437.11	protein_coding	KLK14	1.05543	0.911475	1.19939	0.120397	4.33256	1.72949e-05	0.00100711	2.10129
chr1	153929501	153946718	17218	ENSG00000198837.10	protein_coding	DENND4B	0.257787	-0.0995176	0.615092	6.86539	4.33184	1.73503e-05	0.00100711	2.59833
chr4	15778275	15853232	74958	ENSG00000004468.13	protein_coding	CD38	-0.86656	-0.987011	-0.746108	2.44552	-4.32499	1.78828e-05	0.00102627	2.6055
chr11	111878935	111885975	7041	ENSG00000137720.8	protein_coding	C11orf1	-0.326634	-0.74598	0.0927115	4.09086	-4.32349	1.79991e-05	0.00102906	2.65593
chr12	6765516	6770952	5437	ENSG00000159335.18	protein_coding	PTMS	0.416693	0.322791	0.510596	7.8411	4.32255	1.80743e-05	0.00102949	2.54197
chr7	497258	520296	23039	ENSG00000197461.13	protein_coding	PDGFA	0.306783	0.130826	0.48274	5.55515	4.32033	1.8251e-05	0.00103039	2.5833
chr5	134905120	135007959	102840	ENSG00000132570.15	protein_coding	PCBD2	-0.379559	-0.673207	-0.085911	3.90813	-4.31896	1.83611e-05	0.00103039	2.63855
chr17	7235029	7239722	4694	ENSG00000040633.13	protein_coding	PHF23	0.262617	0.146388	0.378845	5.68088	4.31555	1.86385e-05	0.00104102	2.56694
chr6	36493892	36547479	53588	ENSG00000112079.9	protein_coding	STK38	0.360135	0.241386	0.478884	5.50292	4.3136	1.87982e-05	0.00104337	2.56494
chr17	50478860	50485974	7115	ENSG00000136444.10	protein_coding	RSAD1	0.318713	0.147102	0.490323	6.40089	4.30913	1.91709e-05	0.00105918	2.51357
chr6	29555629	29633976	78348	ENSG00000204681.11	protein_coding	GABBR1	-0.362747	-0.74809	0.022596	9.47101	-4.30772	1.92892e-05	0.00105918	2.48438
chr12	56416363	56449426	33064	ENSG00000111602.12	protein_coding	TIMELESS	0.461056	0.0793888	0.842723	3.22529	4.30712	1.93406e-05	0.00105918	2.57017
chr10	99782640	99852594	69955	ENSG00000023839.12	protein_coding	ABCC2	0.940566	0.742965	1.13817	-0.180331	4.30687	1.93617e-05	0.00105918	1.83016
chr17	81509413	81523847	14435	ENSG00000184009.13	protein_coding	ACTG1	-0.321647	-0.559768	-0.0835265	10.1408	-4.30585	1.94479e-05	0.00106009	2.48225
chr19	4675224	4724673	49450	ENSG00000142002.18	protein_coding	DPP9	0.382668	0.218426	0.546909	4.6257	4.30087	1.98769e-05	0.00107645	2.5485
chr15	43870761	44195271	324511	ENSG00000171877.21	protein_coding	FRMD5	0.35731	0.223812	0.490808	5.46315	4.30072	1.98897e-05	0.00107645	2.5253
chr14	89124871	89619149	494279	ENSG00000053254.16	protein_coding	FOXN3	0.324144	-0.402861	1.05115	6.51113	4.29743	2.01788e-05	0.00108822	2.46918
chr4	39822863	39977956	155094	ENSG00000121892.15	protein_coding	PDS5A	0.279313	0.0107131	0.547913	6.4065	4.29444	2.04438e-05	0.0010933	2.46601
chr19	43727983	43754962	26980	ENSG00000105771.14	protein_coding	SMG9	0.412893	0.270306	0.55548	5.58222	4.29337	2.05396e-05	0.0010933	2.47873
chr1	108692310	108702928	10619	ENSG00000134186.12	protein_coding	PRPF38B	0.317034	0.176476	0.457591	6.36093	4.29314	2.05604e-05	0.0010933	2.44413
chr1	10636604	10796650	160047	ENSG00000130940.15	protein_coding	CASZ1	0.771632	0.555752	0.987512	0.406596	4.29085	2.07676e-05	0.00110047	2.02694
chr3	189956728	190122437	165710	ENSG00000090530.10	protein_coding	P3H2	0.547817	0.338673	0.75696	3.09612	4.28344	2.14496e-05	0.00113266	2.47997
chr19	7636881	7647873	10993	ENSG00000076944.16	protein_coding	STXBP2	0.766042	0.290324	1.24176	1.3301	4.28065	2.17122e-05	0.00114067	2.24777
chr17	15999784	16045015	45232	ENSG00000011295.16	protein_coding	TTC19	-0.316052	-0.54768	-0.0844236	6.06997	-4.27972	2.18004e-05	0.00114067	2.41556
chr22	38518948	38570204	51257	ENSG00000100206.10	protein_coding	DMC1	-0.753464	-0.889114	-0.617815	0.19509	-4.27945	2.18263e-05	0.00114067	1.95156
chr19	48954815	48961798	6984	ENSG00000087088.20	protein_coding	BAX	0.390886	0.288738	0.493033	4.05197	4.2778	2.19839e-05	0.00114462	2.47432
chr1	109984765	110023742	38978	ENSG00000168710.18	protein_coding	AHCYL1	-0.476802	-0.604034	-0.349569	9.80037	-4.27675	2.20858e-05	0.00114462	2.36145
chr2	181891730	181930738	39009	ENSG00000138434.17	protein_coding	ITPRID2	0.297841	0.0625923	0.533091	7.93283	4.2763	2.21278e-05	0.00114462	2.35495
chr11	35431823	35530300	98478	ENSG00000149090.12	protein_coding	PAMR1	-0.558308	-0.684861	-0.431755	5.43609	-4.27471	2.22873e-05	0.00114897	2.40456
chr11	65714005	65720818	6814	ENSG00000172922.11	protein_coding	RNASEH2C	0.447708	0.0245259	0.870891	6.19069	4.27242	2.25073e-05	0.00115639	2.3691
chr3	48688003	48740353	52351	ENSG00000068745.15	protein_coding	IP6K2	0.257781	-0.0686042	0.584167	6.11114	4.26225	2.35219e-05	0.00120445	2.33757
chr9	6413151	6507054	93904	ENSG00000147854.17	protein_coding	UHRF2	0.332737	0.21208	0.453394	5.02339	4.25887	2.38702e-05	0.00121508	2.37392
chr18	12446512	12658134	211623	ENSG00000134278.15	protein_coding	SPIRE1	0.298454	-0.078906	0.675815	7.44834	4.25842	2.3917e-05	0.00121508	2.2934
chr10	15075475	15088776	13302	ENSG00000176244.7	protein_coding	ACBD7	-0.52736	-1.06256	0.00783812	7.60971	-4.25771	2.3996e-05	0.00121508	2.2814
chr16	3725054	3880713	155660	ENSG00000005339.15	protein_coding	CREBBP	0.308431	-0.15753	0.774393	6.2025	4.25715	2.40491e-05	0.00121508	2.31105
chr12	132489551	132585188	95638	ENSG00000112787.14	protein_coding	FBRSL1	0.362479	0.19298	0.531978	5.27077	4.25519	2.42538e-05	0.00122136	2.3335
chr4	2741648	2756342	14695	ENSG00000168884.15	protein_coding	TNIP2	0.531847	0.408115	0.65558	4.41385	4.25362	2.44223e-05	0.00122313	2.36709
chr1	205504596	205532793	28198	ENSG00000117266.16	protein_coding	CDK18	0.590311	0.414125	0.766497	6.85389	4.25301	2.44922e-05	0.00122313	2.28548
chr10	97426191	97433444	7254	ENSG00000171314.9	protein_coding	PGAM1	-0.306139	-0.559313	-0.0529639	6.97938	-4.25258	2.45301e-05	0.00122313	2.28098
chr8	103140713	103230305	89593	ENSG00000164929.17	protein_coding	BAALC	-0.309495	-0.570105	-0.0488851	9.45022	-4.25082	2.47177e-05	0.00122845	2.254
chr10	91906584	91909486	2903	ENSG00000174721.10	protein_coding	FGFBP3	-0.414754	-0.536833	-0.292676	3.30654	-4.24637	2.51985e-05	0.00124796	2.3507
chrX	140502985	140505069	2085	ENSG00000134595.9	protein_coding	SOX3	-0.789742	-0.904645	-0.674839	0.141718	-4.245	2.53494e-05	0.00124796	1.86267
chr1	160081538	160090563	9026	ENSG00000162728.5	protein_coding	KCNJ9	0.457359	0.252771	0.661947	7.73252	4.24383	2.54795e-05	0.00124796	2.22631
chr20	3786772	3806121	19350	ENSG00000101224.18	protein_coding	CDC25B	0.30552	0.190274	0.420765	5.96185	4.24357	2.55059e-05	0.00124796	2.25961
chr12	56752161	56787790	35630	ENSG00000025423.11	protein_coding	HSD17B6	-0.495717	-0.600835	-0.3906	4.3775	-4.24344	2.55205e-05	0.00124796	2.33578
chr16	57092583	57148369	55787	ENSG00000140848.17	protein_coding	CPNE2	0.358924	-0.078948	0.796795	5.9358	4.24222	2.56562e-05	0.00125058	2.25535
chr14	23058564	23095614	37051	ENSG00000100813.15	protein_coding	ACIN1	0.260827	0.116001	0.405654	7.27736	4.23939	2.5972e-05	0.00126192	2.21781
chr19	55591376	55601970	10595	ENSG00000179943.8	protein_coding	FIZ1	0.376237	-0.087994	0.840468	5.83376	4.2384	2.60832e-05	0.00126329	2.23989
chr2	219236598	219245478	8881	ENSG00000163521.16	protein_coding	GLB1L	-0.507554	-0.846809	-0.168298	2.36377	-4.23583	2.63742e-05	0.00127275	2.24019
chr20	48624252	48827999	203748	ENSG00000124126.14	protein_coding	PREX1	0.351852	0.0700438	0.633659	7.59026	4.2352	2.6446e-05	0.00127275	2.19293
chr19	44662278	44684359	22082	ENSG00000186567.13	protein_coding	CEACAM19	0.578358	0.423663	0.733054	3.1579	4.2337	2.66182e-05	0.00127616	2.29569
chr2	223975045	224039318	64274	ENSG00000135919.14	protein_coding	SERPINE2	-0.459584	-0.579519	-0.339649	7.96447	-4.23275	2.67301e-05	0.00127616	2.18609
chr10	14819245	14838575	19331	ENSG00000185267.10	protein_coding	CDNF	-1.12442	-1.41359	-0.835261	-0.695657	-4.23227	2.67834e-05	0.00127616	1.56666
chr22	38219291	38273010	53720	ENSG00000198792.13	protein_coding	TMEM184B	0.443156	0.192728	0.693585	6.97318	4.22922	2.71405e-05	0.00128334	2.1774
chr19	17075777	17214537	138761	ENSG00000099331.14	protein_coding	MYO9B	0.423949	-0.0296163	0.877515	5.86557	4.22892	2.71746e-05	0.00128334	2.20801
chr19	54137749	54155681	17933	ENSG00000088038.19	protein_coding	CNOT3	0.34118	0.23375	0.44861	4.8415	4.22821	2.72565e-05	0.00128334	2.25038
chr11	7513298	7657127	143830	ENSG00000166387.14	protein_coding	PPFIBP2	0.419214	0.174095	0.664332	5.15543	4.22422	2.77292e-05	0.0012919	2.22055
chr10	84139509	84153568	14060	ENSG00000165678.21	protein_coding	GHITM	-0.291437	-0.384267	-0.198607	8.49586	-4.22393	2.77634e-05	0.0012919	2.1499
chrX	70286595	70290514	3920	ENSG00000120509.11	protein_coding	PDZD11	-0.273669	-0.440446	-0.106891	6.02532	-4.22381	2.77783e-05	0.0012919	2.18945
chr19	54216278	54223506	7229	ENSG00000204577.11	protein_coding	LILRB3	1.25377	1.13743	1.3701	0.421461	4.22286	2.78947e-05	0.00129336	1.76427
chr2	101696850	101894689	197840	ENSG00000071054.16	protein_coding	MAP4K4	0.437175	0.280179	0.594171	10.0625	4.21967	2.8278e-05	0.00130715	2.13369
chr20	3888839	3929887	41049	ENSG00000125779.24	protein_coding	PANK2	0.265777	0.161718	0.369836	6.12968	4.21795	2.8488e-05	0.0013089	2.15913
chr1	151510510	151538692	28183	ENSG00000143375.15	protein_coding	CGN	0.533651	0.297317	0.769985	3.29248	4.21708	2.85951e-05	0.00130986	2.23596
chr19	17281645	17287646	6002	ENSG00000160117.16	protein_coding	ANKLE1	0.733462	0.568779	0.898145	1.06533	4.21526	2.88204e-05	0.00131622	1.93842
chr7	6615610	6624290	8681	ENSG00000236609.4	protein_coding	ZNF853	0.289938	-0.0295692	0.609444	6.29064	4.21281	2.9125e-05	0.00132219	2.12249
chr2	25926598	25982749	56152	ENSG00000084731.15	protein_coding	KIF3C	0.354647	0.277925	0.431369	7.94717	4.21187	2.92434e-05	0.00132361	2.10422
chr9	137077517	137084539	7023	ENSG00000197355.11	protein_coding	UAP1L1	0.496376	0.287109	0.705643	4.47762	4.20976	2.95104e-05	0.0013287	2.19221
chr12	48482498	48496524	14027	ENSG00000177627.11	protein_coding	C12orf54	-0.807927	-0.917776	-0.698078	0.170291	-4.20944	2.95509e-05	0.0013287	1.71714
chr1	28505943	28539300	33358	ENSG00000180198.17	protein_coding	RCC1	0.669605	0.574745	0.764466	3.72251	4.20678	2.98933e-05	0.00133635	2.20199
chr1	169690665	169711702	21038	ENSG00000188404.10	protein_coding	SELL	1.02278	0.772944	1.27262	2.31861	4.20504	3.01194e-05	0.00133635	2.07789
chr7	40135005	40860763	725759	ENSG00000175600.16	protein_coding	SUGCT	-0.577396	-0.771306	-0.383487	1.48199	-4.20485	3.01393e-05	0.00133635	1.98519
chr20	34928432	34956027	27596	ENSG00000100983.12	protein_coding	GSS	-0.340693	-0.579666	-0.101719	4.96202	-4.20484	3.01398e-05	0.00133635	2.15213
chr19	49340595	49362457	21863	ENSG00000074219.14	protein_coding	TEAD2	0.648299	0.515538	0.781061	4.25977	4.20193	3.05236e-05	0.00134943	2.17907
chrX	53374149	53422728	48580	ENSG00000072501.19	protein_coding	SMC1A	0.262143	0.047022	0.477264	6.162	4.20069	3.0682e-05	0.00135097	2.08756
chr9	94726699	95087159	360461	ENSG00000148120.18	protein_coding	AOPEP	0.384838	0.212685	0.556992	5.01097	4.20028	3.07362e-05	0.00135097	2.12693
chr9	95099054	95426796	327743	ENSG00000158169.13	protein_coding	FANCC	0.678654	0.401756	0.955551	2.5337	4.19754	3.10996e-05	0.001363	2.09138
chr14	34752731	34875647	122917	ENSG00000198604.11	protein_coding	BAZ1A	0.394259	0.225713	0.562805	4.40902	4.19397	3.15781e-05	0.00138	2.13197
chr8	90001405	90053633	52229	ENSG00000104325.7	protein_coding	DECR1	-0.345993	-0.67327	-0.0187157	6.51745	-4.19209	3.18341e-05	0.0013872	2.04344
chr2	237085882	237100474	14593	ENSG00000198612.11	protein_coding	COPS8	-0.253482	-0.41326	-0.0937027	6.74713	-4.19035	3.20713e-05	0.00139355	2.04331
chr17	67991099	67996469	5371	ENSG00000186665.10	protein_coding	C17orf58	-0.403145	-0.584728	-0.221563	3.52127	-4.18811	3.23805e-05	0.00139899	2.13026
chr1	248810446	248825915	15470	ENSG00000175137.11	protein_coding	SH3BP5L	0.317945	0.169989	0.4659	5.61493	4.18485	3.28353e-05	0.00141462	2.04184
chr1	202961873	202967275	5403	ENSG00000159348.13	protein_coding	CYB5R1	-0.273178	-0.483612	-0.0627444	5.77084	-4.18265	3.31452e-05	0.00142393	2.03161
chr7	100826820	100867010	40191	ENSG00000146828.18	protein_coding	SLC12A9	0.446134	-0.178529	1.0708	4.19289	4.17904	3.36602e-05	0.00144198	2.08504
chr1	204198163	204213988	15826	ENSG00000174567.8	protein_coding	GOLT1A	-0.683136	-0.82871	-0.537562	0.956275	-4.17756	3.38741e-05	0.00144707	1.83757
chr19	9140397	9163424	23028	ENSG00000130803.15	protein_coding	ZNF317	0.250975	0.134052	0.367898	5.07617	4.17688	3.39734e-05	0.00144725	2.04602
chr11	65638101	65650918	12818	ENSG00000213445.10	protein_coding	SIPA1	0.582908	0.467241	0.698574	3.88703	4.16887	3.51567e-05	0.00149092	2.05396
chr16	31032889	31042975	10087	ENSG00000103496.15	protein_coding	STX4	0.25243	-0.190366	0.695226	5.5393	4.16758	3.53478e-05	0.00149092	1.97495
chr15	90083045	90102477	19433	ENSG00000182054.10	protein_coding	IDH2	-0.499904	-0.856718	-0.14309	6.43959	-4.16754	3.53609e-05	0.00149092	1.93987
chr4	143336762	143474568	137807	ENSG00000109458.8	protein_coding	GAB1	0.347836	0.225112	0.47056	6.01552	4.16678	3.54687e-05	0.00149092	1.96508
chr3	139517434	139539829	22396	ENSG00000114115.10	protein_coding	RBP1	-0.484547	-0.762559	-0.206536	4.99757	-4.16666	3.54887e-05	0.00149092	1.98582
chr16	3018445	3022383	3939	ENSG00000006327.14	protein_coding	TNFRSF12A	0.966842	0.475425	1.45826	1.55302	4.16204	3.61922e-05	0.00151628	1.81339
chr3	48625723	48635493	9771	ENSG00000225697.13	protein_coding	SLC26A6	0.548233	0.427033	0.669434	3.27152	4.16026	3.64657e-05	0.00152355	2.0221
chr10	100987367	100994403	7037	ENSG00000107815.10	protein_coding	TWNK	0.377706	0.151779	0.603632	3.85895	4.15938	3.66029e-05	0.00152378	2.02
chrX	15790472	15823260	32789	ENSG00000169249.13	protein_coding	ZRSR2	0.339373	0.211055	0.467691	5.19676	4.15894	3.66716e-05	0.00152378	1.95301
chr17	76712832	76726799	13968	ENSG00000070495.15	protein_coding	JMJD6	0.661871	0.529602	0.794139	6.13632	4.15714	3.69671e-05	0.00153187	1.9152
chr17	78107397	78132407	25011	ENSG00000141524.17	protein_coding	TMC6	0.662005	0.410176	0.913834	5.10215	4.1547	3.73489e-05	0.00153298	1.95548
chr14	95181940	95319908	137969	ENSG00000165959.12	protein_coding	CLMN	0.589759	0.402241	0.777277	6.20005	4.15345	3.75485e-05	0.00153298	1.91087
chr12	85955666	86838904	883239	ENSG00000182050.13	protein_coding	MGAT4C	-0.51102	-1.22928	0.207244	3.61409	-4.15239	3.77069e-05	0.00153298	1.99365
chr5	142108779	142154440	45662	ENSG00000131507.11	protein_coding	NDFIP1	-0.27562	-0.440058	-0.111182	8.07171	-4.15229	3.77224e-05	0.00153298	1.87141
chr11	69004395	69013382	8988	ENSG00000172935.9	protein_coding	MRGPRF	0.933309	0.811867	1.05475	1.63239	4.15227	3.77266e-05	0.00153298	1.80388
chr17	29573475	29594054	20580	ENSG00000108262.16	protein_coding	GIT1	0.44776	0.204274	0.691246	8.02573	4.15206	3.7763e-05	0.00153298	1.85846
chr9	136401922	136410614	8693	ENSG00000165689.17	protein_coding	ENTR1	0.356945	0.185823	0.528068	4.44313	4.15106	3.7921e-05	0.00153298	1.96596
chr17	59155732	59206709	50978	ENSG00000068489.13	protein_coding	PRR11	-0.461933	-0.613542	-0.310323	2.39041	-4.15084	3.79561e-05	0.00153298	1.94575
chr1	53196792	53214197	17406	ENSG00000157184.7	protein_coding	CPT2	-0.463359	-0.563932	-0.362785	4.23544	-4.15079	3.79637e-05	0.00153298	1.97235
chr5	67179613	67196799	17187	ENSG00000134061.5	protein_coding	CD180	0.983382	0.782384	1.18438	0.798071	4.15056	3.80019e-05	0.00153298	1.57641
chr9	100578079	100588389	10311	ENSG00000170681.7	protein_coding	CAVIN4	0.608651	0.220694	0.996608	1.44177	4.14832	3.83638e-05	0.00154348	1.73898
chrX	3604340	3713649	109310	ENSG00000183943.6	protein_coding	PRKX	0.394795	0.125598	0.663993	5.47079	4.14681	3.86107e-05	0.00154518	1.90786
chr20	31664452	31723989	59538	ENSG00000171552.14	protein_coding	BCL2L1	0.270307	-0.142776	0.683389	7.04442	4.14646	3.86682e-05	0.00154518	1.85013
chr19	47475150	47484265	9116	ENSG00000118162.14	protein_coding	KPTN	0.464286	0.315533	0.613039	3.73399	4.1462	3.87108e-05	0.00154518	1.96875
chr6	169751622	169781600	29979	ENSG00000130023.16	protein_coding	ERMARD	-0.364893	-0.654399	-0.0753879	4.13869	-4.14383	3.91024e-05	0.00155673	1.94683
chr12	132918306	132956306	38001	ENSG00000196458.11	protein_coding	ZNF605	0.375388	0.247749	0.503028	5.36946	4.14304	3.92339e-05	0.00155788	1.89861
chr19	47290023	47322066	32044	ENSG00000197405.8	protein_coding	C5AR1	0.823556	0.698184	0.948929	2.01673	4.14202	3.94026e-05	0.00156051	1.84095
chr17	2405562	2511891	106330	ENSG00000127804.13	protein_coding	METTL16	0.278312	-0.127514	0.684138	5.54269	4.13937	3.98488e-05	0.00157	1.86568
chr2	127048027	127107288	59262	ENSG00000136717.15	protein_coding	BIN1	0.43676	0.30923	0.564291	7.28246	4.13799	4.00845e-05	0.00157521	1.8153
chr17	4997950	5028401	30452	ENSG00000129250.12	protein_coding	KIF1C	0.503249	0.362803	0.643695	9.40115	4.13492	4.06102e-05	0.00159175	1.79359
chr9	6215786	6257983	42198	ENSG00000137033.12	protein_coding	IL33	-0.788623	-0.93521	-0.642035	4.03676	-4.13315	4.09224e-05	0.00159797	1.91511
chr18	50795120	50825402	30283	ENSG00000134042.14	protein_coding	MRO	-0.491144	-0.678401	-0.303887	7.58168	-4.1328	4.09789e-05	0.00159797	1.78781
chr19	18434388	18438167	3780	ENSG00000105655.19	protein_coding	ISYNA1	0.666424	-0.0406038	1.37345	3.85146	4.13161	4.11857e-05	0.00160192	1.91158
chr16	67562467	67639177	76711	ENSG00000102974.16	protein_coding	CTCF	0.275405	0.0346467	0.516162	5.79144	4.13085	4.1312e-05	0.00160274	1.83719
chr15	42412823	42491141	78319	ENSG00000103994.18	protein_coding	ZNF106	0.302847	0.154347	0.451347	8.02293	4.12999	4.14626e-05	0.00160449	1.77323
chr11	61792980	61867354	74375	ENSG00000134824.14	protein_coding	FADS2	-0.533684	-0.675605	-0.391763	7.73751	-4.12867	4.17036e-05	0.00160972	1.76669
chr12	1688574	1788674	100101	ENSG00000006831.10	protein_coding	ADIPOR2	0.333538	0.126269	0.540808	8.08469	4.12569	4.22217e-05	0.00162192	1.75565
chr19	7903843	7914478	10636	ENSG00000076984.18	protein_coding	MAP2K7	0.336403	-0.33948	1.01229	4.55375	4.12563	4.22331e-05	0.00162192	1.85983
chr3	136250340	136337896	87557	ENSG00000114054.14	protein_coding	PCCB	-0.401581	-0.530398	-0.272763	5.37217	-4.12332	4.2647e-05	0.00163369	1.83072
chr12	56316223	56334053	17831	ENSG00000135473.15	protein_coding	PAN2	0.453922	-0.103121	1.01097	5.95897	4.12067	4.31292e-05	0.00164801	1.79601
chr5	43287470	43313512	26043	ENSG00000112972.15	protein_coding	HMGCS1	-0.477011	-0.692632	-0.261391	6.62789	-4.11764	4.3686e-05	0.0016651	1.76305
chr1	85318481	85578363	259883	ENSG00000153904.21	protein_coding	DDAH1	-0.323071	-0.558372	-0.0877706	8.46683	-4.11226	4.46831e-05	0.00169462	1.70425
chr5	137867858	137887851	19994	ENSG00000120729.10	protein_coding	MYOT	0.736295	0.378281	1.09431	3.84637	4.10972	4.5173e-05	0.00170893	1.83124
chr10	68414064	68472121	58058	ENSG00000138346.15	protein_coding	DNA2	0.65959	0.38934	0.92984	2.21486	4.1084	4.54149e-05	0.00171382	1.75552
chr12	131894622	131923150	28529	ENSG00000177169.10	protein_coding	ULK1	0.360716	0.271083	0.450348	5.5678	4.10674	4.57334e-05	0.00171764	1.73841
chr1	42430329	42456253	25925	ENSG00000066185.13	protein_coding	ZMYND12	-0.583384	-0.762058	-0.404711	2.60746	-4.1067	4.5742e-05	0.00171764	1.7951
chr8	66176376	66178464	2089	ENSG00000147571.5	protein_coding	CRH	-1.14238	-1.31616	-0.968604	-0.224329	-4.10208	4.66391e-05	0.00173948	1.36558
chr17	36591879	36600804	8926	ENSG00000278535.5	protein_coding	DHRS11	-0.411046	-0.832691	0.0105995	4.44313	-4.10185	4.66834e-05	0.00173948	1.77756
chr5	172834251	172952683	118433	ENSG00000113719.16	protein_coding	ERGIC1	0.2548	-0.123562	0.633161	6.66873	4.10136	4.67812e-05	0.00173948	1.68325
chrX	152914442	152973480	59039	ENSG00000147394.18	protein_coding	ZNF185	-0.390031	-0.501906	-0.278156	3.42997	-4.09863	4.73199e-05	0.00174828	1.79089
chr1	46632737	46673867	41131	ENSG00000123472.12	protein_coding	ATPAF1	-0.268525	-0.383656	-0.153393	7.89361	-4.09842	4.73626e-05	0.00174828	1.65285
chr11	47565430	47573461	8032	ENSG00000110536.14	protein_coding	PTPMT1	-0.288908	-0.445773	-0.132044	4.31738	-4.09613	4.78195e-05	0.00175938	1.75936
chr6	24494867	24537207	42341	ENSG00000112294.14	protein_coding	ALDH5A1	-0.424984	-0.581538	-0.26843	6.82713	-4.09558	4.79334e-05	0.00175938	1.67529
chr9	6532467	6645729	113263	ENSG00000178445.10	protein_coding	GLDC	-0.327719	-0.661943	0.00650483	4.78185	-4.09447	4.81538e-05	0.00175938	1.74473
chr14	31489956	31861224	371269	ENSG00000151413.17	protein_coding	NUBPL	-0.327	-0.441712	-0.212288	3.5628	-4.09285	4.84835e-05	0.00176396	1.76922
chr17	28601827	28614197	12371	ENSG00000167524.16	protein_coding	RSKR	0.463274	0.195685	0.730863	5.85216	4.09031	4.90064e-05	0.00177873	1.66958
chr14	74056847	74084492	27646	ENSG00000119711.13	protein_coding	ALDH6A1	-0.444765	-0.588916	-0.300614	8.46234	-4.08885	4.93074e-05	0.00178383	1.61309
chr1	111448864	111462773	13910	ENSG00000116459.11	protein_coding	ATP5PB	-0.272506	-0.665961	0.120949	7.32271	-4.08847	4.93815e-05	0.00178383	1.62773
chr12	50763710	50821162	57453	ENSG00000123268.9	protein_coding	ATF1	0.349834	0.153656	0.546012	3.35741	4.0849	5.01266e-05	0.00180646	1.73831
chr1	248850006	248859144	9139	ENSG00000171163.16	protein_coding	ZNF692	0.548285	0.188637	0.907932	5.57071	4.0843	5.02623e-05	0.00180707	1.65854
chr19	46774883	46788594	13712	ENSG00000105281.12	protein_coding	SLC1A5	0.827044	0.446986	1.2071	2.62072	4.08194	5.07544e-05	0.00182046	1.68722
chr18	12785478	12929643	144166	ENSG00000175354.20	protein_coding	PTPN2	0.278253	0.176865	0.379642	4.51696	4.0784	5.15079e-05	0.00184314	1.68899
chr11	108116695	108147603	30909	ENSG00000075239.14	protein_coding	ACAT1	-0.253112	-0.408402	-0.0978221	6.46773	-4.07469	5.23131e-05	0.00186624	1.59186
chr2	240479422	240569209	89788	ENSG00000144504.15	protein_coding	ANKMY1	-0.423146	-0.745522	-0.10077	2.34021	-4.0743	5.2399e-05	0.00186624	1.66216
chr11	93478472	93543391	64920	ENSG00000166002.7	protein_coding	SMCO4	0.470812	0.328305	0.613319	2.64181	4.07337	5.26035e-05	0.00186914	1.664
chr21	46136160	46155579	19420	ENSG00000160282.15	protein_coding	FTCD	0.890277	0.643624	1.13693	1.63475	4.07226	5.28499e-05	0.00187352	1.57544
chr5	132747426	132754403	6978	ENSG00000205089.8	protein_coding	CCNI2	0.707443	0.599806	0.81508	0.683325	4.06932	5.35001e-05	0.00189216	1.34714
chr11	9460319	9528524	68206	ENSG00000166478.10	protein_coding	ZNF143	0.284758	0.140391	0.429125	4.43234	4.06813	5.3766e-05	0.00189715	1.65489
chr15	42491233	42545356	54124	ENSG00000092531.10	protein_coding	SNAP23	0.325369	-0.331944	0.982681	5.20834	4.06537	5.43886e-05	0.0019071	1.6093
chr11	111908564	111923722	15159	ENSG00000109846.9	protein_coding	CRYAB	0.600068	0.353866	0.846271	10.2959	4.06527	5.44242e-05	0.0019071	1.52943
chr2	152335174	152649826	314653	ENSG00000157827.20	protein_coding	FMNL2	0.323369	-0.204731	0.85147	8.2654	4.06429	5.46357e-05	0.00190741	1.52097
chr10	97332497	97334729	2233	ENSG00000181274.7	protein_coding	FRAT2	0.430277	0.173686	0.686867	3.66078	4.06384	5.47387e-05	0.00190741	1.66098
chr1	44405194	44651724	246531	ENSG00000187147.18	protein_coding	RNF220	0.318319	0.144646	0.491992	7.80514	4.06353	5.48091e-05	0.00190741	1.51832
chr3	53867066	53882152	15087	ENSG00000113812.14	protein_coding	ACTR8	-0.251444	-0.520667	0.0177791	4.50653	-4.06228	5.50943e-05	0.00191295	1.62997
chr2	233059967	233207903	147937	ENSG00000168918.14	protein_coding	INPP5D	0.546849	0.377787	0.71591	4.66504	4.05986	5.56583e-05	0.00192814	1.61662
chr2	85751344	85791383	40040	ENSG00000168874.13	protein_coding	ATOH8	0.644692	0.274616	1.01477	4.63223	4.05721	5.62848e-05	0.00194541	1.5955
chr5	151181052	151224093	43042	ENSG00000198624.13	protein_coding	CCDC69	0.365135	0.279793	0.450477	5.39808	4.05324	5.72098e-05	0.00197037	1.55401
chr22	49960768	49964072	3305	ENSG00000198355.5	protein_coding	PIM3	0.459295	0.263792	0.654798	4.97794	4.05302	5.72661e-05	0.00197037	1.56224
chr1	156249224	156282825	33602	ENSG00000198952.8	protein_coding	SMG5	0.301476	0.184319	0.418634	7.32042	4.05149	5.76261e-05	0.00197828	1.47392
chr22	38056311	38075701	19391	ENSG00000100151.16	protein_coding	PICK1	0.427555	-0.0179449	0.873056	4.81971	4.048	5.84686e-05	0.00199866	1.55734
chr9	34329506	34343711	14206	ENSG00000164978.18	protein_coding	NUDT2	-0.290363	-0.427281	-0.153444	4.88351	-4.04795	5.84825e-05	0.00199866	1.5446
chr1	154325525	154351304	25780	ENSG00000143515.19	protein_coding	ATP8B2	0.273694	0.200401	0.346988	5.37189	4.04565	5.90431e-05	0.00201329	1.52557
chr19	58561931	58573575	11645	ENSG00000099326.9	protein_coding	MZF1	0.300919	0.198516	0.403322	3.96164	4.04213	5.99128e-05	0.00203741	1.57222
chr11	119355215	119381711	26497	ENSG00000036672.16	protein_coding	USP2	0.268933	-0.00819014	0.546056	5.13747	4.04118	6.01494e-05	0.00203741	1.51563
chr8	99960936	100131268	170333	ENSG00000132554.20	protein_coding	RGS22	-0.931043	-1.16831	-0.693775	0.767477	-4.04063	6.02864e-05	0.00203741	1.28337
chr19	2163933	2232578	68646	ENSG00000104885.18	protein_coding	DOT1L	0.484451	0.280291	0.688611	3.10331	4.03958	6.0549e-05	0.00204175	1.5669
chr11	64340204	64357534	17331	ENSG00000168071.22	protein_coding	CCDC88B	0.61156	0.384706	0.838415	3.11982	4.03514	6.16769e-05	0.00207056	1.55265
chr6	85449584	85495791	46208	ENSG00000135318.12	protein_coding	NT5E	-0.540243	-0.742283	-0.338202	4.26891	-4.03479	6.17695e-05	0.00207056	1.5387
chr3	42782908	42804490	21583	ENSG00000181061.14	protein_coding	HIGD1A	-0.33881	-0.441841	-0.235779	6.98669	-4.03461	6.18119e-05	0.00207056	1.43124
chr1	173596060	173669837	73778	ENSG00000285777.1	protein_coding	RP3-436N22.5	1.06423	0.948856	1.1796	-1.38374	4.03245	6.23669e-05	0.00207999	0.600129
chr2	63892146	64019428	127283	ENSG00000143952.20	protein_coding	VPS54	0.252196	0.126383	0.378008	5.04694	4.03186	6.25197e-05	0.00208053	1.4821
chr10	73497538	73625994	128457	ENSG00000166348.19	protein_coding	USP54	0.361995	0.158249	0.56574	7.66355	4.03122	6.26848e-05	0.00208146	1.39971
chr15	65611366	65660995	49630	ENSG00000074621.14	protein_coding	SLC24A1	-0.519622	-0.674769	-0.364476	2.76823	-4.02938	6.31657e-05	0.00209286	1.52468
chr18	50282343	50287839	5497	ENSG00000154832.16	protein_coding	CXXC1	0.398855	0.301952	0.495758	4.93227	4.02833	6.3441e-05	0.00209742	1.46855
chr22	20394115	20408461	14347	ENSG00000185252.19	protein_coding	ZNF74	0.290223	0.0871808	0.493266	4.10456	4.02699	6.37917e-05	0.00210443	1.51053
chr7	88205115	88226993	21879	ENSG00000075142.14	protein_coding	SRI	-0.313251	-0.49612	-0.130381	7.9993	-4.02443	6.44717e-05	0.00211768	1.36587
chr2	96536743	96552634	15892	ENSG00000196843.17	protein_coding	ARID5A	0.581572	0.364769	0.798374	3.78066	4.02249	6.49951e-05	0.00213027	1.5029
chr20	38926312	38953106	26795	ENSG00000101447.15	protein_coding	FAM83D	0.820601	0.585038	1.05617	0.0609557	4.02011	6.56346e-05	0.0021466	1.02894
chr17	27629798	27649560	19763	ENSG00000168961.17	protein_coding	LGALS9	0.62166	0.193206	1.05011	3.81764	4.01941	6.58301e-05	0.00214838	1.4912
chr14	55027230	55049489	22260	ENSG00000180008.9	protein_coding	SOCS4	0.325639	-0.0368639	0.688141	4.80169	4.01789	6.62369e-05	0.00215244	1.44841
chr10	12068954	12123221	54268	ENSG00000181192.12	protein_coding	DHTKD1	-0.352892	-0.474464	-0.231321	5.27489	-4.01766	6.63006e-05	0.00215244	1.42117
chr8	23020133	23069031	48899	ENSG00000120889.13	protein_coding	TNFRSF10B	0.494279	0.190599	0.79796	4.36953	4.01738	6.63791e-05	0.00215244	1.46761
chr5	131949973	132012243	62271	ENSG00000164398.15	protein_coding	ACSL6	-0.467542	-0.682748	-0.252336	5.81131	-4.01583	6.68089e-05	0.00216177	1.41309
chr22	38200767	38216507	15741	ENSG00000185022.12	protein_coding	MAFF	0.836827	0.669027	1.00463	5.39282	4.01396	6.73441e-05	0.00217446	1.39906
chr2	230864639	230879248	14610	ENSG00000135916.16	protein_coding	ITM2C	-0.466248	-0.630835	-0.301662	10.1649	-4.01293	6.76133e-05	0.00217852	1.32787
chr2	130151392	130182750	31359	ENSG00000136699.20	protein_coding	SMPD4	0.304318	-0.498014	1.10665	5.09217	4.01205	6.78537e-05	0.00218165	1.40704
chr15	67254786	67502260	247475	ENSG00000103599.20	protein_coding	IQCH	-0.728397	-1.141	-0.315797	0.342635	-4.01146	6.80187e-05	0.00218234	1.12388
chr10	100996618	101007836	11219	ENSG00000107816.17	protein_coding	LZTS2	0.404721	0.229252	0.58019	5.67141	4.01011	6.84011e-05	0.00218654	1.36163
chr16	287440	352723	65284	ENSG00000103126.15	protein_coding	AXIN1	0.441422	0.243545	0.639299	4.33186	4.00998	6.84372e-05	0.00218654	1.43428
chr12	46358188	46372773	14586	ENSG00000134294.14	protein_coding	SLC38A2	0.658535	0.512395	0.804675	7.53132	4.00589	6.96224e-05	0.00221974	1.32403
chr13	20403666	20525873	122208	ENSG00000165475.15	protein_coding	CRYL1	-0.361592	-0.460938	-0.262245	6.71537	-4.00481	6.99097e-05	0.00222424	1.30276
chr1	236795260	236921278	126019	ENSG00000116984.15	protein_coding	MTR	-0.376657	-0.662975	-0.0903392	4.93588	-4.00029	7.12226e-05	0.00226128	1.37253
chr8	22146830	22157084	10255	ENSG00000168481.9	protein_coding	LGI3	0.442848	0.336407	0.549288	6.23211	3.99778	7.19691e-05	0.00227548	1.3089
chr6	80106647	80346270	239624	ENSG00000083123.15	protein_coding	BCKDHB	-0.511013	-0.808989	-0.213038	4.51955	-3.99631	7.24028e-05	0.00228426	1.38042
chr7	56064002	56080670	16669	ENSG00000129103.19	protein_coding	SUMF2	-0.26318	-0.470153	-0.0562059	5.80901	-3.99478	7.28554e-05	0.00228426	1.29761
chr14	95407266	95516650	109385	ENSG00000176438.13	protein_coding	SYNE3	0.366638	0.182099	0.551178	4.41222	3.99475	7.28651e-05	0.00228426	1.37417
chr16	3651639	3717553	65915	ENSG00000126602.11	protein_coding	TRAP1	-0.277241	-0.65681	0.102328	5.39168	-3.99398	7.30949e-05	0.00228426	1.32187
chr2	219069357	219160865	91509	ENSG00000187736.13	protein_coding	NHEJ1	0.452114	0.382736	0.521491	2.25928	3.99393	7.31099e-05	0.00228426	1.33927
chr1	32361270	32364278	3009	ENSG00000225828.1	protein_coding	FAM229A	0.663723	0.330952	0.996494	2.50662	3.9938	7.3148e-05	0.00228426	1.3672
chr11	43680680	43856617	175938	ENSG00000149084.13	protein_coding	HSD17B12	-0.387578	-0.489902	-0.285254	5.7693	-3.99297	7.34006e-05	0.00228563	1.30862
chr9	37915898	38069227	153330	ENSG00000107338.10	protein_coding	SHB	0.476843	-1.17892	2.1326	3.0656	3.99266	7.34924e-05	0.00228563	1.39653
chr22	42692121	42721298	29178	ENSG00000128274.17	protein_coding	A4GALT	0.691211	0.531339	0.851083	2.50168	3.99125	7.39204e-05	0.00229425	1.36071
chr6	89254464	89315299	60836	ENSG00000111886.11	protein_coding	GABRR2	1.03991	0.795014	1.2848	0.210555	3.99068	7.40932e-05	0.00229493	0.938681
chr19	48321509	48330553	9045	ENSG00000142227.11	protein_coding	EMP3	0.512866	0.00327383	1.02246	4.42174	3.98706	7.52067e-05	0.00232222	1.34883
chr1	42767249	42779491	12243	ENSG00000164008.16	protein_coding	C1orf50	-0.459879	-0.746259	-0.173499	3.13802	-3.98681	7.52797e-05	0.00232222	1.37442
chr17	49289206	49362473	73268	ENSG00000198740.9	protein_coding	ZNF652	0.376419	0.216787	0.536051	6.72629	3.9859	7.55617e-05	0.0023262	1.23209
chr19	11767000	11784078	17079	ENSG00000197044.11	protein_coding	ZNF441	-0.559738	-0.72391	-0.395565	2.64814	-3.98463	7.5954e-05	0.00233355	1.35346
chr20	25248085	25298012	49928	ENSG00000100994.12	protein_coding	PYGB	-0.3506	-0.55239	-0.14881	7.57096	-3.98161	7.69025e-05	0.00235793	1.20308
chr5	177501904	177511274	9371	ENSG00000146094.16	protein_coding	DOK3	0.598453	0.501605	0.695301	2.98778	3.97765	7.81607e-05	0.00239169	1.33735
chr1	25362249	25430192	67944	ENSG00000188672.19	protein_coding	RHCE	-0.903918	-0.996154	-0.811682	0.0287613	-3.97564	7.88043e-05	0.00240654	0.940993
chr5	141639302	141651418	12117	ENSG00000197948.11	protein_coding	FCHSD1	0.47612	0.327045	0.625196	3.61789	3.97482	7.90689e-05	0.00240978	1.32965
chrX	103710909	103714032	3124	ENSG00000179363.7	protein_coding	TMEM31	0.825872	0.618733	1.03301	-0.00146754	3.97409	7.93073e-05	0.00241211	0.868842
chr11	64823052	64844653	21602	ENSG00000171219.9	protein_coding	CDC42BPG	0.992599	0.341391	1.64381	-0.929735	3.97361	7.94626e-05	0.00241211	0.58213
chr8	28890395	29064764	174370	ENSG00000147421.18	protein_coding	HMBOX1	0.28723	0.0149907	0.55947	5.7103	3.97135	8.02003e-05	0.0024224	1.21392
chr16	1997654	2009821	12168	ENSG00000167962.14	protein_coding	ZNF598	0.410556	0.269457	0.551655	3.36401	3.97124	8.02359e-05	0.0024224	1.32088
chr12	70366290	70434292	68003	ENSG00000135643.5	protein_coding	KCNMB4	0.359921	-0.0217512	0.741593	7.05822	3.97111	8.02796e-05	0.0024224	1.17573
chr21	46188141	46228824	40684	ENSG00000160285.15	protein_coding	LSS	0.364816	0.230222	0.49941	6.89077	3.96523	8.22312e-05	0.00247638	1.15286
chr13	113177536	113208715	31180	ENSG00000126226.22	protein_coding	PCID2	0.275716	0.106393	0.44504	5.10813	3.96254	8.31391e-05	0.00249385	1.22913
chr4	46035769	46124054	88286	ENSG00000163285.8	protein_coding	GABRG1	-0.499298	-0.60736	-0.391237	6.93046	-3.95878	8.44414e-05	0.00252792	1.15157
chr12	55966781	55972789	6009	ENSG00000123374.11	protein_coding	CDK2	0.566921	0.46102	0.672822	3.26264	3.95586	8.54376e-05	0.00255272	1.26235
chr1	234604269	234610178	5910	ENSG00000168264.11	protein_coding	IRF2BP2	0.344709	0.136817	0.552601	6.97398	3.95499	8.5741e-05	0.00255511	1.12251
chr12	47709734	47725567	15834	ENSG00000111405.9	protein_coding	ENDOU	-0.534711	-0.925501	-0.143921	3.09232	-3.95466	8.58536e-05	0.00255511	1.25862
chr14	77131270	77142734	11465	ENSG00000177108.5	protein_coding	ZDHHC22	0.273902	0.114737	0.433068	6.14338	3.95366	8.62046e-05	0.00256055	1.14733
chr10	3066333	3137718	71386	ENSG00000067057.18	protein_coding	PFKP	0.454104	0.18576	0.722449	6.74022	3.95231	8.6691e-05	0.00256997	1.12371
chr17	42561467	42566277	4811	ENSG00000068120.15	protein_coding	COASY	0.311085	0.0288593	0.593311	6.04591	3.95063	8.72745e-05	0.00257976	1.12169
chr2	47509290	47570985	61696	ENSG00000184261.5	protein_coding	KCNK12	0.503704	0.412488	0.59492	4.83912	3.95024	8.74218e-05	0.00257976	1.20431
chr16	67159932	67164570	4639	ENSG00000135722.9	protein_coding	FBXL8	0.830231	0.64717	1.01329	-0.681361	3.94992	8.75301e-05	0.00257976	0.609228
chr18	57544377	57586732	42356	ENSG00000066926.13	protein_coding	FECH	-0.27891	-0.43208	-0.12574	4.91023	-3.94429	8.95556e-05	0.00263435	1.15994
chr2	72887382	72892158	4777	ENSG00000116096.6	protein_coding	SPR	0.676017	0.400289	0.951745	5.28229	3.94349	8.98751e-05	0.00263865	1.14087
chr19	797075	812327	15253	ENSG00000011304.22	protein_coding	PTBP1	0.365923	0.202298	0.529548	5.26801	3.94187	9.04409e-05	0.00264844	1.12287
chr1	212791828	212816830	25003	ENSG00000203705.11	protein_coding	TATDN3	-0.340084	-0.485663	-0.194504	4.4466	-3.94156	9.05569e-05	0.00264844	1.17794
chr19	29665459	29675477	10019	ENSG00000166289.6	protein_coding	PLEKHF1	0.574804	0.483198	0.66641	1.93888	3.9397	9.12439e-05	0.00266341	1.13516
chr22	31064105	31104757	40653	ENSG00000183963.19	protein_coding	SMTN	0.737224	0.167394	1.30705	4.87443	3.93862	9.16701e-05	0.00267072	1.15504
chr3	149030127	149086554	56428	ENSG00000071794.16	protein_coding	HLTF	-0.390336	-0.514691	-0.265981	5.12523	-3.93564	9.27592e-05	0.00268851	1.13163
chr17	57971547	57988259	16713	ENSG00000136451.9	protein_coding	VEZF1	0.25397	-0.022197	0.530138	6.06274	3.9355	9.28123e-05	0.00268851	1.06972
chr19	17523301	17553839	30539	ENSG00000167483.19	protein_coding	NIBAN3	0.930416	0.666766	1.19407	-0.188822	3.93492	9.303e-05	0.00268851	0.741442
chr4	112274537	112285904	11368	ENSG00000145365.11	protein_coding	TIFA	0.622539	0.396863	0.848215	2.13882	3.93457	9.31644e-05	0.00268851	1.1117
chr8	62248591	63014000	765410	ENSG00000185942.13	protein_coding	NKAIN3	-0.592675	-0.835601	-0.34975	6.69412	-3.93106	9.45217e-05	0.00271737	1.05403
chr15	70829130	70854157	25028	ENSG00000166173.11	protein_coding	LARP6	0.358462	0.250174	0.46675	6.32018	3.92969	9.5026e-05	0.00272671	1.04029
chr19	1609290	1652615	43326	ENSG00000071564.17	protein_coding	TCF3	0.386543	0.280914	0.492172	4.54227	3.92533	9.67173e-05	0.00277001	1.10727
chr15	32615144	32639941	24798	ENSG00000198826.11	protein_coding	ARHGAP11A	0.629647	0.513544	0.745749	2.43024	3.92413	9.71901e-05	0.00277832	1.11044
chr1	230690776	230745576	54801	ENSG00000135744.9	protein_coding	AGT	-0.526005	-0.687165	-0.364845	7.81895	-3.92076	9.85457e-05	0.00281179	0.975533
chr20	62642503	62685785	43283	ENSG00000101187.16	protein_coding	SLCO4A1	0.885511	0.769384	1.00164	5.41656	3.91901	9.92537e-05	0.00282669	1.05228
chr6	37170152	37175428	5277	ENSG00000137193.14	protein_coding	PIM1	0.503982	0.113531	0.894432	4.45523	3.918	9.96367e-05	0.00282714	1.09024
chr1	160367071	160372846	5776	ENSG00000171786.6	protein_coding	NHLH1	0.830582	0.473455	1.18771	0.746951	3.91713	9.99792e-05	0.00283001	0.857893
chr20	49219347	49244077	24731	ENSG00000124228.15	protein_coding	DDX27	0.265047	0.130743	0.399352	5.51004	3.91676	0.000100129	0.00283001	1.0262
chr2	85354394	85391752	37359	ENSG00000115459.18	protein_coding	ELMOD3	0.265368	0.11566	0.415077	5.07671	3.91634	0.000100301	0.00283001	1.04439
chr17	36948925	37056871	107947	ENSG00000275700.6	protein_coding	AATF	0.250581	-0.0224439	0.523605	5.79858	3.91518	0.000100771	0.00283802	0.999997
chr19	35319261	35347361	28101	ENSG00000012124.17	protein_coding	CD22	0.799045	0.598558	0.999532	5.25371	3.91216	0.000102042	0.00286327	1.0415
chr3	48636463	48662886	26424	ENSG00000008300.17	protein_coding	CELSR3	0.369781	0.230073	0.50949	5.52091	3.91207	0.000102045	0.00286327	1.01094
chr1	241497511	241519799	22289	ENSG00000091483.8	protein_coding	FH	-0.292477	-0.454727	-0.130227	5.93614	-3.91054	0.000102679	0.00286979	1.00286
chr2	217799588	218033982	234395	ENSG00000079308.20	protein_coding	TNS1	0.36115	-0.013646	0.735945	7.8144	3.91043	0.000102724	0.00286979	0.932667
chr8	6499632	6563409	63778	ENSG00000091879.14	protein_coding	ANGPT2	1.04781	0.80557	1.29006	4.16464	3.90947	0.000103154	0.00287319	1.09517
chr9	114402080	114505473	103394	ENSG00000095397.16	protein_coding	WHRN	0.660523	0.352076	0.96897	4.47613	3.90828	0.00010364	0.00287894	1.05651
chr21	39184176	39321559	137384	ENSG00000185658.14	protein_coding	BRWD1	-0.322053	-0.542494	-0.101611	6.62334	-3.90799	0.000103739	0.00287894	0.967234
chr20	23626706	23638473	11768	ENSG00000101439.9	protein_coding	CST3	-0.531567	-0.67177	-0.391364	10.1024	-3.90612	0.000104538	0.00289583	0.927662
chr7	74289407	74405935	116529	ENSG00000106665.16	protein_coding	CLIP2	0.382136	0.116831	0.64744	7.64224	3.90539	0.000104838	0.00289885	0.914184
chr1	41506365	42035925	529561	ENSG00000127124.16	protein_coding	HIVEP3	0.350994	0.151122	0.550866	4.34487	3.90321	0.000105758	0.00291779	1.04923
chr8	144511288	144517845	6558	ENSG00000160957.14	protein_coding	RECQL4	0.637063	0.495541	0.778585	1.34893	3.90262	0.000106008	0.00291779	0.952189
chr1	61681046	61725423	44378	ENSG00000162604.12	protein_coding	TM2D1	-0.335619	-0.485592	-0.185645	4.48751	-3.90241	0.000106098	0.00291779	1.0381
chr6	3722614	3751713	29100	ENSG00000168994.14	protein_coding	PXDC1	0.45664	-0.0977228	1.011	5.58888	3.90052	0.00010692	0.00293185	0.954161
chr12	120302316	120313249	10934	ENSG00000089163.4	protein_coding	SIRT4	0.627534	0.0585708	1.1965	1.99996	3.90032	0.000106995	0.00293185	0.972503
chr17	78168581	78173527	4947	ENSG00000108639.8	protein_coding	SYNGR2	0.524512	0.239039	0.809984	4.82741	3.89887	0.000107634	0.00294405	1.00009
chr22	20080232	20111877	31646	ENSG00000128191.16	protein_coding	DGCR8	0.27096	-0.122925	0.664846	5.08126	3.8959	0.000108916	0.00297377	0.966741
chrX	304529	318819	14291	ENSG00000178605.13	protein_coding	GTPBP6	0.433335	0.304846	0.561823	-1.51803	3.89516	0.000109242	0.00297732	1.03269
chr17	35756249	35795707	39459	ENSG00000271447.6	protein_coding	MMP28	-0.499108	-0.638182	-0.360034	4.67218	-3.89312	0.000110152	0.00298472	0.970379
chr3	193398967	193593111	194145	ENSG00000127249.15	protein_coding	ATP13A4	-0.511634	-0.707323	-0.315945	6.15658	-3.88993	0.000111582	0.00301324	0.917892
chr2	177612999	177618742	5744	ENSG00000197557.7	protein_coding	TTC30A	-0.57346	-0.75578	-0.391139	2.39895	-3.88952	0.000111748	0.00301324	1.0071
chr16	77722492	77742260	19769	ENSG00000140876.11	protein_coding	NUDT7	-0.449787	-0.618936	-0.280638	2.50858	-3.88346	0.000114498	0.00307724	0.990227
chr7	2558972	2614733	55762	ENSG00000106012.18	protein_coding	IQCE	0.291152	0.142331	0.439974	6.35293	3.88156	0.000115375	0.00309459	0.852886
chr19	50384204	50418018	33815	ENSG00000062822.15	protein_coding	POLD1	0.579903	0.17711	0.982697	0.92844	3.88095	0.000115657	0.00309668	0.788772
chr8	143304384	143359979	55596	ENSG00000184428.13	protein_coding	TOP1MT	0.362478	-0.086499	0.811454	3.05605	3.87871	0.000116703	0.0031192	0.988925
chr8	56160909	56211324	50416	ENSG00000181690.8	protein_coding	PLAG1	0.613864	0.342814	0.884913	1.02621	3.87809	0.000116994	0.00312149	0.762257
chr10	102394110	102402524	8415	ENSG00000077150.20	protein_coding	NFKB2	0.578766	0.389918	0.767614	3.24987	3.87605	0.000117956	0.00313178	0.980805
chr19	15235519	15332545	97027	ENSG00000141867.19	protein_coding	BRD4	0.27712	0.0247739	0.529466	6.42866	3.87588	0.000118033	0.00313178	0.826737
chr19	34590644	34677159	86516	ENSG00000205209.8	protein_coding	SCGB2B2	-0.628383	-0.747381	-0.509384	0.754888	-3.87509	0.000118409	0.00313178	0.743864
chr7	100875103	100888664	13562	ENSG00000087087.20	protein_coding	SRRT	0.333009	0.0101055	0.655913	6.02435	3.87508	0.00011841	0.00313178	0.842088
chr3	50329782	50340980	11199	ENSG00000068028.18	protein_coding	RASSF1	0.333013	0.240543	0.425482	4.63888	3.87326	0.000119277	0.00314925	0.911822
chr7	74453790	74602605	148816	ENSG00000006704.11	protein_coding	GTF2IRD1	0.330054	-0.0677065	0.727814	3.97558	3.87113	0.000120297	0.00316518	0.942871
chr6	43427366	43450427	23062	ENSG00000124574.15	protein_coding	ABCC10	0.351662	-0.00634398	0.709668	3.97435	3.86629	0.000122649	0.00320986	0.924077
chr19	10350529	10380572	30044	ENSG00000105397.14	protein_coding	TYK2	0.355633	0.193477	0.517789	5.4206	3.86598	0.000122803	0.00320986	0.839878
chr3	72371825	72446623	74799	ENSG00000163602.11	protein_coding	RYBP	0.315585	0.147303	0.483868	5.66781	3.86564	0.000122969	0.00320986	0.848909
chrX	152826994	152830757	3764	ENSG00000147400.10	protein_coding	CETN2	-0.251848	-0.439922	-0.0637742	6.40264	-3.86413	0.000123714	0.00320986	0.798908
chr10	95659823	95694143	34321	ENSG00000119977.22	protein_coding	TCTN3	-0.27612	-0.392049	-0.160191	4.86225	-3.86412	0.000123721	0.00320986	0.877934
chr9	98731329	98796965	65637	ENSG00000165138.18	protein_coding	ANKS6	0.282161	0.086293	0.47803	5.36677	3.8641	0.00012373	0.00320986	0.8342
chr1	153614255	153616986	2732	ENSG00000189334.9	protein_coding	S100A14	-0.878343	-1.15895	-0.597733	0.113574	-3.86341	0.00012407	0.00320986	0.623978
chr19	36034984	36054739	19756	ENSG00000161277.11	protein_coding	THAP8	0.32594	-0.119243	0.771123	3.16349	3.86333	0.000124109	0.00320986	0.936045
chr12	122980060	122982913	2854	ENSG00000182196.14	protein_coding	ARL6IP4	0.922542	0.821375	1.02371	-0.91617	3.8574	0.000127081	0.00327013	0.363702
chr12	54575387	54588659	13273	ENSG00000135447.17	protein_coding	PPP1R1A	0.339423	0.235167	0.44368	6.00456	3.85401	0.000128815	0.00330357	0.763777
chr19	45769709	45782552	12844	ENSG00000104936.20	protein_coding	DMPK	0.444713	0.312462	0.576964	5.15271	3.85259	0.000129554	0.00331693	0.807888
chr4	145110838	145180589	69752	ENSG00000164164.17	protein_coding	OTUD4	0.283799	-0.0996455	0.667244	5.38188	3.85201	0.000129843	0.00331875	0.817822
chr7	149872968	149891204	18237	ENSG00000171130.19	protein_coding	ATP6V0E2	-0.306706	-0.689854	0.076442	7.72798	-3.85042	0.000130667	0.0033342	0.713073
chr20	33731657	33792269	60613	ENSG00000131061.14	protein_coding	ZNF341	0.417306	0.149791	0.684821	2.93917	3.84837	0.000131739	0.00335593	0.880641
chr16	56961923	56983845	21923	ENSG00000087237.12	protein_coding	CETP	-0.979669	-1.08152	-0.877814	-1.00876	-3.84694	0.000132492	0.00336168	0.298186
chr20	4852356	5010293	157938	ENSG00000089057.15	protein_coding	SLC23A2	-0.260132	-0.376321	-0.143943	6.83502	-3.84654	0.000132704	0.00336168	0.730623
chr22	37905657	37942822	37166	ENSG00000100139.14	protein_coding	MICALL1	0.335446	0.169644	0.501249	4.03937	3.84638	0.00013279	0.00336168	0.852686
chr1	234391313	234479179	87867	ENSG00000059588.10	protein_coding	TARBP1	-0.464879	-0.597742	-0.332016	4.91327	-3.84628	0.000132849	0.00336168	0.805444
chr6	148272304	148552048	279745	ENSG00000111961.18	protein_coding	SASH1	0.345436	0.188485	0.502388	7.81251	3.84426	0.000133913	0.00338297	0.696493
chr12	109850945	109880541	29597	ENSG00000139433.11	protein_coding	GLTP	0.343693	0.116541	0.570845	6.73236	3.84019	0.000136098	0.00341042	0.691535
chr16	15594387	15643154	48768	ENSG00000166783.22	protein_coding	MARF1	0.271615	-0.073346	0.616577	7.61901	3.84015	0.000136121	0.00341042	0.689941
chr17	42552922	42555214	2293	ENSG00000108786.11	protein_coding	HSD17B1	0.890831	0.5082	1.27346	0.389568	3.83925	0.000136608	0.003417	0.582402
chr10	13438484	13528974	90491	ENSG00000165626.18	protein_coding	BEND7	0.373727	0.0103408	0.737113	4.20318	3.83843	0.000137053	0.00342143	0.825351
chr19	45488777	45502513	13737	ENSG00000213889.11	protein_coding	PPM1N	0.537819	0.423688	0.651949	1.62914	3.8381	0.000137235	0.00342143	0.755226
chr6	108986437	109094819	108383	ENSG00000080546.13	protein_coding	SESN1	0.277931	-0.340359	0.896221	6.70715	3.83753	0.000137546	0.00342357	0.693239
chr2	99181152	99199561	18410	ENSG00000185414.20	protein_coding	MRPL30	-0.273453	-0.628438	0.0815313	4.64753	-3.83694	0.000137864	0.00342587	0.790415
chr11	113797874	113875570	77697	ENSG00000048028.11	protein_coding	USP28	0.275266	-0.00464456	0.555176	4.45514	3.83351	0.000139755	0.00345591	0.794405
chr1	145891208	145910111	18904	ENSG00000143127.13	protein_coding	ITGA10	0.650688	0.297506	1.00387	3.6169	3.83244	0.000140361	0.0034628	0.826555
chr9	131576770	131740076	163307	ENSG00000107263.19	protein_coding	RAPGEF1	0.281084	0.0675943	0.494573	6.92077	3.83219	0.000140488	0.0034628	0.661193
chr22	29554808	29581327	26520	ENSG00000184117.12	protein_coding	NIPSNAP1	-0.274553	-0.45664	-0.0924655	5.46473	-3.83055	0.000141406	0.00347303	0.722528
chr12	100573683	100628288	54606	ENSG00000139354.11	protein_coding	GAS2L3	0.745593	0.541227	0.94996	0.278749	3.83023	0.000141588	0.00347303	0.498235
chr2	241551424	241574131	22708	ENSG00000176720.6	protein_coding	BOK	0.627786	0.30996	0.945612	5.72877	3.82895	0.000142347	0.00348472	0.693009
chr20	62796473	62801729	5257	ENSG00000101189.7	protein_coding	MRGBP	0.296929	0.184821	0.409037	3.81927	3.82726	0.000143262	0.00349715	0.791402
chr10	104309698	104338465	28768	ENSG00000148841.17	protein_coding	ITPRIP	0.590707	0.0395376	1.14188	3.63465	3.82621	0.00014387	0.00350638	0.804017
chr5	66139971	66183615	43645	ENSG00000153914.16	protein_coding	SREK1	0.302944	0.174313	0.431575	6.3211	3.82199	0.000146287	0.00354823	0.634945
chr2	231198546	231376848	178303	ENSG00000135931.19	protein_coding	ARMC9	0.271767	0.13816	0.405374	4.75264	3.82014	0.00014736	0.00356856	0.721498
chr7	107891162	107931730	40569	ENSG00000091140.14	protein_coding	DLD	-0.329275	-0.894532	0.235983	5.98518	-3.81972	0.000147606	0.00356884	0.675299
chr5	34656328	34832612	176285	ENSG00000039560.14	protein_coding	RAI14	0.312622	-0.119682	0.744926	4.665	3.81876	0.000148167	0.0035767	0.714056
chr11	8612037	8682694	70658	ENSG00000166436.17	protein_coding	TRIM66	-0.368835	-0.468021	-0.269648	3.872	-3.81656	0.000149464	0.00359866	0.754501
chr20	36890229	36951893	61665	ENSG00000101347.11	protein_coding	SAMHD1	0.357648	-0.101763	0.81706	6.4363	3.81641	0.000149551	0.00359866	0.623982
chr22	37019635	37029821	10187	ENSG00000128309.17	protein_coding	MPST	0.433635	0.269379	0.59789	4.64529	3.81602	0.000149786	0.00359866	0.702111
chr16	30524004	30526821	2818	ENSG00000169957.10	protein_coding	ZNF768	0.398814	-0.0142661	0.811895	5.07876	3.81462	0.000150614	0.00361285	0.674577
chr8	22620418	22669148	48731	ENSG00000147439.13	protein_coding	BIN3	0.325404	0.140425	0.510383	4.1834	3.81341	0.000151338	0.00361879	0.722749
chr11	74000277	74009085	8809	ENSG00000175564.13	protein_coding	UCP3	0.611729	0.245602	0.977855	1.71816	3.80798	0.000154614	0.00368443	0.659863
chr3	42653697	42667580	13884	ENSG00000114853.15	protein_coding	ZBTB47	0.30762	0.125524	0.489717	7.67894	3.80766	0.00015481	0.00368443	0.552397
chrX	130063955	130110716	46762	ENSG00000102034.17	protein_coding	ELF4	0.70987	0.536698	0.883042	1.38507	3.80662	0.000155446	0.00369378	0.57882
chr19	44747705	44760044	12340	ENSG00000069399.15	protein_coding	BCL3	0.571524	0.394643	0.748405	2.84014	3.80586	0.000155916	0.00369917	0.731702
chr6	30676389	30687895	11507	ENSG00000146112.12	protein_coding	PPP1R18	0.461045	0.239806	0.682283	5.40157	3.8054	0.000156213	0.00370045	0.625369
chrX	153776412	153785732	9321	ENSG00000184343.11	protein_coding	SRPK3	0.683165	0.469686	0.896644	1.61428	3.80139	0.000158686	0.00375319	0.655624
chr15	40807086	40815084	7999	ENSG00000166140.17	protein_coding	ZFYVE19	0.29709	-0.02518	0.619359	5.14319	3.80064	0.000159154	0.0037572	0.618019
chr19	42297033	42303546	6514	ENSG00000079462.8	protein_coding	PAFAH1B3	0.421352	-0.0590995	0.901803	4.05935	3.80015	0.000159463	0.0037572	0.686133
chr6	46687875	46704319	16445	ENSG00000180113.16	protein_coding	TDRD6	0.672367	0.258607	1.08613	2.33971	3.79994	0.000159597	0.0037572	0.690287
chr4	44678420	44700928	22509	ENSG00000151806.14	protein_coding	GUF1	-0.296715	-0.409884	-0.183546	5.07684	-3.79932	0.000159986	0.00376054	0.62665
chr22	24270817	24417739	146923	ENSG00000100014.20	protein_coding	SPECC1L	0.335255	-0.1152	0.785711	5.80169	3.79889	0.000160259	0.00376115	0.571898
chr12	92140278	92145846	5569	ENSG00000133639.6	protein_coding	BTG1	0.314664	-0.369134	0.998462	6.25352	3.79704	0.000161427	0.00377689	0.561146
chr7	32957404	33006930	49527	ENSG00000122642.11	protein_coding	FKBP9	-0.29092	-0.775769	0.193929	5.62316	-3.79595	0.000162121	0.00378249	0.590179
chr11	47586678	47589194	2517	ENSG00000196666.6	protein_coding	FAM180B	-1.1363	-1.23062	-1.04198	-2.30476	-3.79588	0.000162164	0.00378249	-0.148199
chr1	241628851	241640369	11519	ENSG00000203668.3	protein_coding	CHML	-0.592449	-0.703782	-0.481115	2.76382	-3.79372	0.000163552	0.00380904	0.692076
chr1	25543606	25568886	25281	ENSG00000157978.12	protein_coding	LDLRAP1	0.586323	0.136263	1.03638	4.56675	3.79221	0.000164549	0.0038264	0.629993
chr13	113759226	113816995	57770	ENSG00000184497.13	protein_coding	TMEM255B	0.582988	0.344304	0.821672	1.84504	3.78901	0.00016661	0.00386504	0.611694
chrX	102651092	102659083	7992	ENSG00000198932.13	protein_coding	GPRASP1	-0.348063	-0.511276	-0.18485	6.47305	-3.78884	0.000166719	0.00386504	0.548118
chrX	153947557	153971818	24262	ENSG00000172534.14	protein_coding	HCFC1	0.294647	0.152944	0.436351	5.68055	3.78831	0.000167066	0.00386719	0.545923
chr1	6460786	6466175	5390	ENSG00000215788.11	protein_coding	TNFRSF25	0.55795	0.308318	0.807582	3.97867	3.78728	0.000167754	0.00387722	0.643134
chr21	32733899	32771792	37894	ENSG00000159086.15	protein_coding	PAXBP1	0.321997	-0.133123	0.777118	4.80122	3.7862	0.000168457	0.00388004	0.608029
chr11	34150987	34358010	207024	ENSG00000166016.6	protein_coding	ABTB2	0.39634	0.230391	0.562288	4.04831	3.78609	0.00016853	0.00388004	0.643642
chr20	2835314	2841190	5877	ENSG00000132635.17	protein_coding	PCED1A	0.36226	0.224387	0.500132	5.51053	3.78592	0.000168642	0.00388004	0.540381
chr11	75759512	75801535	42024	ENSG00000062282.15	protein_coding	DGAT2	0.434977	0.233572	0.636382	3.20552	3.78538	0.000168999	0.00388238	0.664753
chr16	1678256	1702280	24025	ENSG00000206053.13	protein_coding	JPT2	0.391585	0.260604	0.522566	4.99442	3.78325	0.000170423	0.0039033	0.564813
chr19	49335171	49343335	8165	ENSG00000104894.12	protein_coding	CD37	0.794058	0.628689	0.959426	1.85913	3.78272	0.000170775	0.00390549	0.589363
chr16	28342555	28363508	20954	ENSG00000198156.10	protein_coding	NPIPB6	0.944003	0.755119	1.13289	1.54635	3.78031	0.000172407	0.00392237	0.548666
chr5	141343829	141512975	169147	ENSG00000254245.3	protein_coding	PCDHGA3	-0.93025	-1.20374	-0.656762	1.14233	-3.77988	0.000172699	0.00392237	0.530326
chr11	90200429	90223077	22649	ENSG00000110172.12	protein_coding	CHORDC1	0.728392	0.494619	0.962166	5.84733	3.7794	0.000173061	0.00392237	0.53899
chr10	73248843	73252693	3851	ENSG00000182180.14	protein_coding	MRPS16	-0.280525	-0.571009	0.00995837	5.4105	-3.77857	0.000173574	0.00392815	0.528969
chr5	170353487	170736632	383146	ENSG00000182132.14	protein_coding	KCNIP1	-0.419045	-0.538179	-0.299911	5.15186	-3.77765	0.000174208	0.00393664	0.556594
chr3	53088483	53130453	41971	ENSG00000163933.10	protein_coding	RFT1	-0.252935	-0.47105	-0.0348209	3.57272	-3.77702	0.000174638	0.00394049	0.624697
chr5	40841308	40860175	18868	ENSG00000132357.14	protein_coding	CARD6	0.577535	0.189324	0.965747	2.50355	3.76715	0.000181516	0.00408357	0.574641
chr6	31652416	31658210	5795	ENSG00000204444.11	protein_coding	APOM	-0.577077	-0.708838	-0.445316	1.70456	-3.76577	0.000182496	0.00409161	0.538281
chr1	150268200	150280916	12717	ENSG00000118292.9	protein_coding	C1orf54	-0.364237	-0.885064	0.15659	4.46747	-3.76567	0.000182568	0.00409161	0.53889
chr12	132623753	132687376	63624	ENSG00000177084.18	protein_coding	POLE	0.451183	0.289847	0.612519	3.86275	3.76479	0.000183199	0.00409161	0.572867
chr12	26121991	26299290	177300	ENSG00000123096.12	protein_coding	SSPN	-0.547766	-0.66018	-0.435352	4.68037	-3.7648	0.000183213	0.00409161	0.545892
chr1	2635976	2801717	165742	ENSG00000215912.12	protein_coding	TTC34	-0.727678	-0.875188	-0.580168	1.13902	-3.76452	0.00018339	0.00409161	0.485948
chr8	125430358	125438403	8046	ENSG00000173334.4	protein_coding	TRIB1	-0.416307	-0.598243	-0.23437	4.29027	-3.7637	0.000183981	0.00409161	0.545678
chr2	111119378	111168445	49068	ENSG00000153094.24	protein_coding	BCL2L11	0.329709	0.223421	0.435996	3.24819	3.76363	0.000184026	0.00409161	0.590434
chr3	9933793	9945413	11621	ENSG00000163703.20	protein_coding	CRELD1	0.529103	0.422969	0.635237	3.74903	3.76257	0.000184802	0.0040966	0.573582
chr8	42849637	42897290	47654	ENSG00000120925.16	protein_coding	RNF170	-0.251251	-0.401105	-0.101398	5.60244	-3.7622	0.000185058	0.0040966	0.458806
chr15	90868588	90883564	14977	ENSG00000140564.13	protein_coding	FURIN	0.391045	0.26232	0.51977	5.51968	3.75715	0.000188751	0.00414473	0.439213
chr1	29192657	29230942	38286	ENSG00000116353.16	protein_coding	MECR	-0.305541	-0.458819	-0.152263	4.60369	-3.75562	0.000189876	0.0041494	0.493392
chr17	34927859	34981078	53220	ENSG00000132141.14	protein_coding	CCT6B	-0.970439	-1.075	-0.865874	0.722403	-3.75184	0.000192695	0.00419844	0.355338
chr7	157335381	157417439	82059	ENSG00000105993.15	protein_coding	DNAJB6	0.354744	0.192967	0.516521	7.42269	3.75099	0.000193331	0.00420496	0.366311
chr7	96481626	96709891	228266	ENSG00000127922.9	protein_coding	SEM1	-0.300137	-0.428853	-0.171421	6.10346	-3.7507	0.000193548	0.00420496	0.393089
chr16	67192155	67198918	6764	ENSG00000205250.9	protein_coding	E2F4	0.294512	-0.408064	0.997088	5.27226	3.75029	0.00019386	0.00420573	0.432839
chr8	11421476	11475908	54433	ENSG00000154319.16	protein_coding	FAM167A	-0.407681	-0.685917	-0.129446	6.62801	-3.748	0.000195611	0.00423767	0.360769
chr15	74782080	74803197	21118	ENSG00000103653.17	protein_coding	CSK	0.393209	-0.0155357	0.801953	4.53617	3.74464	0.000198169	0.0042791	0.455558
chr22	37225270	37244448	19179	ENSG00000128340.15	protein_coding	RAC2	0.850704	0.738074	0.963334	1.3179	3.74439	0.000198367	0.0042791	0.377332
chr22	46330875	46357340	26466	ENSG00000100416.15	protein_coding	TRMU	0.25122	0.0952622	0.407177	4.60411	3.74324	0.000199253	0.00428605	0.449195
chr3	58237532	58295693	58162	ENSG00000163686.15	protein_coding	ABHD6	0.29631	0.208527	0.384094	5.48729	3.74051	0.000201383	0.00432207	0.408214
chr20	50586108	50691542	105435	ENSG00000042062.13	protein_coding	RIPOR3	0.719455	0.564646	0.874263	2.76401	3.73961	0.000202095	0.00432289	0.505999
chr14	73958010	74019399	61390	ENSG00000187097.13	protein_coding	ENTPD5	-0.400499	-0.559505	-0.241492	4.04976	-3.73959	0.000202102	0.00432289	0.476291
chr19	49659569	49665875	6307	ENSG00000126456.16	protein_coding	IRF3	0.341984	0.0759264	0.608041	5.1594	3.7392	0.000202409	0.00432336	0.394358
chr5	659862	693352	33491	ENSG00000171368.12	protein_coding	TPPP	0.27872	-0.314666	0.872106	8.35466	3.73707	0.00020409	0.00434419	0.308675
chr10	122458551	122514907	56357	ENSG00000166033.13	protein_coding	HTRA1	-0.332281	-0.484611	-0.179952	9.11849	-3.73684	0.000204268	0.00434419	0.300868
chr1	42456117	42473385	17269	ENSG00000127125.9	protein_coding	PPCS	-0.352348	-0.532908	-0.171788	4.64053	-3.73652	0.000204527	0.00434419	0.434337
chr1	22428838	22531157	102320	ENSG00000184677.18	protein_coding	ZBTB40	0.281175	-0.0136064	0.575957	5.39649	3.7323	0.000207904	0.00439751	0.371043
chr11	17365172	17389331	24160	ENSG00000187486.7	protein_coding	KCNJ11	0.37402	0.160469	0.587571	4.06168	3.73124	0.000208764	0.00440957	0.447118
chr4	165207561	165323156	115596	ENSG00000109466.14	protein_coding	KLHL2	0.303954	0.197154	0.410755	7.18603	3.72978	0.000209944	0.00442833	0.286619
chr1	206203346	206464436	261091	ENSG00000266028.8	protein_coding	SRGAP2	0.266691	0.138762	0.394619	6.2646	3.72931	0.000210328	0.00443028	0.323972
chr6	43243481	43288258	44778	ENSG00000146216.13	protein_coding	TTBK1	0.286169	0.167921	0.404417	5.97455	3.72854	0.000210956	0.00443736	0.321518
chr1	923923	944575	20653	ENSG00000187634.13	protein_coding	SAMD11	0.83613	0.395576	1.27668	0.329998	3.72739	0.000211899	0.00445104	0.209517
chr19	14087851	14091036	3186	ENSG00000141858.12	protein_coding	SAMD1	0.36223	-0.0630918	0.787551	6.466	3.72626	0.000212843	0.0044647	0.280226
chr11	61130257	61161615	31359	ENSG00000167987.11	protein_coding	VPS37C	0.271819	0.0440772	0.499561	4.34023	3.72566	0.000213322	0.00446859	0.411242
chr16	70661204	70686053	24850	ENSG00000132613.15	protein_coding	MTSS2	0.376297	0.195843	0.556751	9.39542	3.72307	0.000215481	0.00450761	0.253146
chr19	4229523	4237528	8006	ENSG00000105246.6	protein_coding	EBI3	0.857335	0.69547	1.0192	0.302563	3.72181	0.000216532	0.00451717	0.150819
chr12	2825348	2835544	10197	ENSG00000053702.15	protein_coding	NRIP2	0.602551	0.486101	0.719001	4.14645	3.71899	0.000218937	0.00454835	0.40764
chr12	111931282	112013185	81904	ENSG00000198270.13	protein_coding	TMEM116	-0.261154	-0.364437	-0.157871	3.73915	-3.71862	0.000219223	0.00454835	0.413116
chr17	78378649	78425114	46466	ENSG00000087157.19	protein_coding	PGS1	0.306116	0.203587	0.408644	4.82683	3.71629	0.000221204	0.00457753	0.3469
chr6	158168350	158199344	30995	ENSG00000272047.3	protein_coding	GTF2H5	-0.289733	-0.453435	-0.126032	5.81351	-3.71587	0.000221565	0.00457753	0.285106
chr22	41244779	41286187	41409	ENSG00000100401.20	protein_coding	RANGAP1	0.376765	0.0964339	0.657097	7.30677	3.71557	0.000221827	0.00457753	0.233438
chr9	137191617	137204193	12577	ENSG00000176058.13	protein_coding	TPRN	0.532802	0.182062	0.883542	4.79256	3.71449	0.000222778	0.00459081	0.338008
chr10	22321099	22331484	10386	ENSG00000168283.14	protein_coding	BMI1	0.35344	0.15157	0.55531	5.26999	3.71101	0.000225764	0.00463976	0.30988
chr9	35696948	35732195	35248	ENSG00000137076.21	protein_coding	TLN1	0.321688	0.167419	0.475957	7.06848	3.70857	0.000227893	0.00467396	0.217137
chr11	65576046	65592650	16605	ENSG00000173442.13	protein_coding	EHBP1L1	0.369422	0.153164	0.58568	4.44102	3.7084	0.000228043	0.00467396	0.353486
chr17	68259182	68422731	163550	ENSG00000141337.13	protein_coding	ARSG	-0.571947	-0.713364	-0.43053	0.930796	-3.70493	0.000231117	0.00472379	0.226037
chr1	9292894	9369532	76639	ENSG00000171621.14	protein_coding	SPSB1	0.443877	0.203891	0.683864	3.51991	3.70485	0.000231191	0.00472379	0.378645
chr7	151057210	151076526	19317	ENSG00000164889.15	protein_coding	SLC4A2	0.404366	0.192795	0.615936	4.54151	3.70371	0.000232207	0.00473379	0.316415
chr2	206737763	206765328	27566	ENSG00000138400.13	protein_coding	MDH1B	-0.606033	-0.880066	-0.332001	1.84368	-3.70331	0.000232571	0.00473486	0.343731
chr17	78174091	78187233	13143	ENSG00000167900.12	protein_coding	TK1	0.796226	0.593225	0.999226	0.586298	3.70261	0.0002332	0.004735	0.140607
chr2	74526645	74529760	3116	ENSG00000115307.17	protein_coding	AUP1	0.363406	0.156947	0.569864	6.79554	3.70051	0.000235102	0.00476725	0.190438
chr1	236142505	236221865	79361	ENSG00000077585.14	protein_coding	GPR137B	-0.304946	-0.640152	0.030261	6.09651	-3.69999	0.000235559	0.00477014	0.22835
chr2	189560590	189583758	23169	ENSG00000138449.11	protein_coding	SLC40A1	-0.377601	-0.974168	0.218966	4.16853	-3.69955	0.00023596	0.00477192	0.332186
chr12	39550033	39619803	69771	ENSG00000173208.4	protein_coding	ABCD2	-0.623238	-0.820854	-0.425621	2.97383	-3.69848	0.000236943	0.00478543	0.36979
chr16	23061406	23149452	88047	ENSG00000103404.15	protein_coding	USP31	0.371037	0.195657	0.546417	5.45324	3.6978	0.000237553	0.00479138	0.261345
chr11	73787872	73865133	77262	ENSG00000175581.14	protein_coding	MRPL48	0.260938	0.0111485	0.510728	5.42617	3.69725	0.000238064	0.00479534	0.242411
chr19	37007857	37130368	122512	ENSG00000197050.11	protein_coding	ZNF420	0.325117	0.137393	0.51284	4.06803	3.69657	0.000238682	0.00480142	0.335126
chr3	179562886	179588407	25522	ENSG00000136518.17	protein_coding	ACTL6A	0.285636	-0.0161908	0.587462	4.29854	3.69327	0.00024173	0.00485632	0.310335
chr17	74326210	74355820	29611	ENSG00000196169.15	protein_coding	KIF19	0.850516	0.721252	0.979781	3.10562	3.69261	0.00024239	0.00486041	0.350092
chr16	67237683	67272191	34509	ENSG00000135740.17	protein_coding	SLC9A5	0.373372	-0.163568	0.910312	3.59544	3.69237	0.000242573	0.00486041	0.333565
chr8	66429014	66430733	1720	ENSG00000179041.4	protein_coding	RRS1	0.314719	0.0210452	0.608392	2.46468	3.68817	0.000246514	0.00492638	0.32511
chr22	39570753	39689735	118983	ENSG00000100346.18	protein_coding	CACNA1I	0.400889	0.281653	0.520125	4.82452	3.68641	0.000248191	0.00494691	0.245054
chr4	5014586	5019458	4873	ENSG00000170891.11	protein_coding	CYTL1	1.01112	0.905312	1.11693	0.516691	3.68244	0.000252	0.00501305	0.0544878
chr20	346782	359660	12879	ENSG00000125841.13	protein_coding	NRSN2	-0.255392	-0.357692	-0.153093	7.19819	-3.68227	0.000252169	0.00501305	0.121543
chr1	28592200	28595449	3250	ENSG00000188060.8	protein_coding	RAB42	0.880936	0.749518	1.01235	-0.594769	3.67935	0.000254999	0.00504952	-0.143921
chr15	63597353	63602428	5076	ENSG00000197361.8	protein_coding	FBXL22	-0.757316	-0.941515	-0.573118	-0.233425	-3.67624	0.000258058	0.00510343	-0.0582795
chr6	26158146	26171349	13204	ENSG00000158373.8	protein_coding	H2BC5	0.696395	0.626912	0.765878	2.20127	3.67556	0.000258738	0.00511025	0.266738
chr4	4235542	4248223	12682	ENSG00000132406.12	protein_coding	TMEM128	-0.462048	-0.610872	-0.313225	3.69615	-3.67466	0.000259624	0.0051211	0.269347
chr3	122795069	122881139	86071	ENSG00000138463.9	protein_coding	SLC49A4	-0.37049	-0.794216	0.0532368	3.67312	-3.67245	0.00026183	0.00515791	0.264158
chr10	87751512	87841361	89850	ENSG00000138138.14	protein_coding	ATAD1	-0.261314	-0.395024	-0.127604	5.75845	-3.67133	0.000262956	0.00517039	0.15158
chr4	154626945	154753120	126176	ENSG00000121207.12	protein_coding	LRAT	-0.537838	-0.709846	-0.365831	2.94161	-3.67096	0.000263329	0.00517039	0.277508
chr5	71579531	71658706	79176	ENSG00000131844.17	protein_coding	MCCC2	-0.313457	-0.436378	-0.190536	5.42428	-3.67081	0.000263483	0.00517039	0.167843
chr19	39863323	39934626	71304	ENSG00000275395.6	protein_coding	FCGBP	1.062	0.966755	1.15725	3.88805	3.66877	0.000265611	0.00520543	0.254199
chr22	23145366	23165663	20298	ENSG00000100228.14	protein_coding	RAB36	-0.458846	-0.69645	-0.221242	4.20515	-3.66503	0.000269382	0.00526577	0.198454
chr1	223109404	223143248	33845	ENSG00000187554.14	protein_coding	TLR5	0.68752	0.409207	0.965833	2.1496	3.66468	0.000269732	0.00526584	0.224628
chr17	75525080	75575209	50130	ENSG00000073350.14	protein_coding	LLGL2	0.560566	0.228883	0.89225	1.98616	3.65905	0.000275593	0.00536862	0.210911
chr19	281040	291403	10364	ENSG00000141934.10	protein_coding	PLPP2	0.682924	0.550061	0.815788	4.20117	3.65899	0.000275703	0.00536862	0.194576
chr1	160115759	160143591	27833	ENSG00000018625.15	protein_coding	ATP1A2	-0.42287	-0.682717	-0.163022	10.7127	-3.65613	0.000278684	0.0054128	0.0299151
chr14	76761468	76783015	21548	ENSG00000071246.11	protein_coding	VASH1	0.33842	0.0951713	0.581668	6.40191	3.6548	0.000280099	0.00542643	0.0330931
chr1	150960583	150975003	14421	ENSG00000143418.20	protein_coding	CERS2	0.268611	0.141405	0.395817	7.43088	3.65416	0.000280779	0.00543267	0.0190024
chr7	98252379	98310441	58063	ENSG00000164713.10	protein_coding	BRI3	0.265048	-0.121027	0.651123	5.69039	3.6534	0.000281589	0.00544144	0.0564592
chr7	75986831	75994656	7826	ENSG00000189077.11	protein_coding	TMEM120A	0.32148	-0.0881927	0.731154	5.34307	3.65303	0.000281992	0.00544231	0.0798811
chr18	68715209	69055189	339981	ENSG00000150636.17	protein_coding	CCDC102B	-0.416056	-0.679539	-0.152574	2.7227	-3.65175	0.000283363	0.00546184	0.214248
chr6	34236873	34246231	9359	ENSG00000137309.20	protein_coding	HMGA1	0.297981	-0.0252391	0.6212	5.50278	3.65023	0.000285012	0.00548666	0.066334
chr1	149928651	149936879	8229	ENSG00000014914.21	protein_coding	MTMR11	0.333198	0.190892	0.475503	3.81851	3.64669	0.000288881	0.00554432	0.169558
chrX	46912276	47061242	148967	ENSG00000102221.14	protein_coding	JADE3	0.416997	0.248472	0.585521	3.66057	3.6455	0.000290188	0.00555816	0.182965
chr10	73183362	73247255	63894	ENSG00000213551.7	protein_coding	DNAJC9	0.26968	0.0557293	0.483631	5.25518	3.63933	0.000297076	0.00568293	0.0594368
chr12	6638075	6647433	9359	ENSG00000111644.8	protein_coding	ACRBP	0.689555	0.505556	0.873554	-0.0592825	3.63271	0.000304628	0.00580542	-0.143395
chr5	159157409	159210053	52645	ENSG00000145860.12	protein_coding	RNF145	0.299634	0.100475	0.498794	6.27637	3.63239	0.000305006	0.00580542	-0.00666437
chr6	46549580	46652830	103251	ENSG00000146233.8	protein_coding	CYP39A1	0.655423	0.473057	0.83779	1.72435	3.63141	0.000306142	0.00581976	0.0748384
chr7	37848597	37900397	51801	ENSG00000086288.12	protein_coding	NME8	1.00088	0.829653	1.17212	-1.19036	3.62995	0.000307835	0.00584056	-0.451563
chr3	49907160	49930173	23014	ENSG00000164077.14	protein_coding	MON1A	0.343065	0.132553	0.553576	4.41996	3.62858	0.000309442	0.00584056	0.0673952
chr19	37907208	38208369	301162	ENSG00000105738.11	protein_coding	SIPA1L3	0.300649	0.108598	0.492701	4.04463	3.62853	0.000309497	0.00584056	0.0904921
chr19	2071036	2096673	25638	ENSG00000172081.14	protein_coding	MOB3A	0.362287	0.142247	0.582327	5.33759	3.62849	0.000309541	0.00584056	-0.00375087
chr1	155002630	155018522	15893	ENSG00000160685.13	protein_coding	ZBTB7B	0.375191	0.265752	0.484631	4.55106	3.62771	0.000310461	0.00585068	0.0548884
chr15	33858782	34075155	216374	ENSG00000169857.9	protein_coding	AVEN	0.326178	0.191184	0.461172	4.10539	3.62482	0.00031387	0.00590029	0.086236
chr6	83512534	83525704	13171	ENSG00000146250.7	protein_coding	PRSS35	-0.858601	-1.3728	-0.3444	2.22621	-3.62351	0.000315465	0.00591702	0.108878
chr16	88696499	88706408	9910	ENSG00000158717.11	protein_coding	RNF166	0.393321	0.285273	0.501369	3.02359	3.62293	0.000316134	0.00591702	0.1174
chr5	141355021	141512975	157955	ENSG00000262576.3	protein_coding	PCDHGA4	-0.861878	-0.97839	-0.745366	0.0444643	-3.62291	0.000316151	0.00591702	-0.152185
chr19	12763003	12872740	109738	ENSG00000095066.12	protein_coding	HOOK2	0.451562	0.0709107	0.832214	4.59923	3.62279	0.000316316	0.00591702	0.0344113
chr10	132036336	132184858	148523	ENSG00000188385.12	protein_coding	JAKMIP3	0.408867	0.228807	0.588928	5.11009	3.62163	0.000317697	0.00593555	0.00502957
chr9	113221544	113264492	42949	ENSG00000136868.11	protein_coding	SLC31A1	-0.30906	-1.0537	0.435577	4.76539	-3.62053	0.000319011	0.0059495	0.0335254
chr21	44885953	44931989	46037	ENSG00000160255.18	protein_coding	ITGB2	0.808307	0.595249	1.02137	3.11538	3.62039	0.000319226	0.0059495	0.111042
chr10	101007679	101032295	24617	ENSG00000186862.20	protein_coding	PDZD7	0.352095	0.142927	0.561263	3.40225	3.61871	0.000321214	0.00596935	0.0889713
chr20	46499630	46513559	13930	ENSG00000198185.11	protein_coding	ZNF334	-0.394323	-0.586429	-0.202217	3.81228	-3.6185	0.000321469	0.00596935	0.0742844
chr8	23135588	23164027	28440	ENSG00000173530.6	protein_coding	TNFRSF10D	1.03959	0.897152	1.18203	3.45503	3.61812	0.000322005	0.00597202	0.102387
chr6	27146361	27146855	495	ENSG00000197903.8	protein_coding	H2BC12	0.695458	0.617427	0.77349	0.661862	3.61745	0.000322742	0.0059784	-0.11378
chr4	154535005	154550400	15396	ENSG00000171566.12	protein_coding	PLRG1	-0.36391	-0.464261	-0.263558	5.57479	-3.61677	0.000323583	0.00598669	-0.0325787
chr1	6247353	6261098	13746	ENSG00000158292.7	protein_coding	GPR153	0.455137	0.247045	0.663229	4.32577	3.61504	0.000325712	0.00601648	0.0290297
chr17	45435900	45490749	54850	ENSG00000225190.11	protein_coding	PLEKHM1	0.332677	0.223254	0.4421	4.89602	3.61354	0.000327548	0.006038	-0.019207
chr16	15643267	15734691	91425	ENSG00000072864.16	protein_coding	NDE1	0.3772	0.0553071	0.699093	4.73244	3.6112	0.000330451	0.00608414	-0.00308146
chr6	33291654	33298942	7289	ENSG00000237441.10	protein_coding	RGL2	0.315739	0.171094	0.460384	6.11476	3.61073	0.000331036	0.00608754	-0.105506
chr19	1554672	1568325	13654	ENSG00000181588.17	protein_coding	MEX3D	0.308974	0.158738	0.45921	3.4095	3.60922	0.000332926	0.00610793	0.0591003
chr4	88695913	88697829	1917	ENSG00000177432.8	protein_coding	NAP1L5	-0.432181	-0.580172	-0.284189	5.70724	-3.60919	0.000332985	0.00610793	-0.0416035
chr1	154957026	154963853	6828	ENSG00000163348.4	protein_coding	PYGO2	0.261865	-0.0968792	0.620609	6.4764	3.60889	0.00033335	0.00610793	-0.118553
chr8	86468257	86514357	46101	ENSG00000176623.12	protein_coding	RMDN1	-0.348031	-0.561642	-0.13442	5.69946	-3.60422	0.000339273	0.00620152	-0.109273
chr20	50190830	50192668	1839	ENSG00000172216.6	protein_coding	CEBPB	0.506744	0.051238	0.962251	4.95947	3.60307	0.000340784	0.00622167	-0.0682897
chr19	1508023	1536046	28024	ENSG00000185988.15	protein_coding	PLK5	0.745644	0.572949	0.918338	1.53953	3.60218	0.000341888	0.00623231	-0.0130961
chr19	58278955	58302791	23837	ENSG00000278129.2	protein_coding	ZNF8	0.296335	0.188527	0.404143	3.74894	3.60192	0.000342221	0.00623231	0.0295884
chr16	75536741	75556268	19528	ENSG00000205084.11	protein_coding	TMEM231	-0.324108	-0.550053	-0.0981638	4.33156	-3.6012	0.000343148	0.00623487	-0.0210894
chr19	45913214	45914778	1565	ENSG00000188425.4	protein_coding	NANOS2	1.33482	0.917548	1.75208	-2.23824	3.6006	0.000343928	0.0062416	-0.724557
chr5	97091867	97142753	50887	ENSG00000145721.12	protein_coding	LIX1	-0.556654	-0.684425	-0.428882	5.63473	-3.60013	0.000344585	0.00624607	-0.099146
chr2	135136916	135531218	394303	ENSG00000121988.18	protein_coding	ZRANB3	-0.433368	-0.533744	-0.332992	1.94462	-3.59881	0.000346246	0.00626124	0.019967
chr1	158999968	159055155	55188	ENSG00000163565.19	protein_coding	IFI16	0.443641	0.170409	0.716873	4.85982	3.59779	0.000347595	0.00627818	-0.0511581
chr2	43774039	43810010	35972	ENSG00000138036.18	protein_coding	DYNC2LI1	-0.434776	-0.734029	-0.135523	3.99639	-3.5937	0.000352963	0.00636037	-0.0181132
chr12	110719680	110742939	23260	ENSG00000186298.12	protein_coding	PPP1CC	0.278505	0.0673404	0.489669	7.08221	3.59198	0.000355247	0.0063936	-0.174105
chr19	35612735	35625355	12621	ENSG00000249115.9	protein_coding	HAUS5	0.367485	0.105325	0.629645	3.26183	3.59148	0.000355914	0.00639804	0.00599902
chr15	89664367	89679427	15061	ENSG00000166819.12	protein_coding	PLIN1	-0.589477	-0.789873	-0.38908	2.37365	-3.59113	0.000356391	0.00639905	0.0143593
chr11	2883213	2885775	2563	ENSG00000129757.15	protein_coding	CDKN1C	0.589202	0.20917	0.969234	4.44864	3.58983	0.000358184	0.00641147	-0.0654489
chr19	38587641	38618882	31242	ENSG00000104814.13	protein_coding	MAP4K1	0.530104	0.423834	0.636375	1.12734	3.58967	0.000358348	0.00641147	-0.0977808
chr20	46060991	46089962	28972	ENSG00000124160.12	protein_coding	NCOA5	0.320348	0.205376	0.435321	5.73271	3.58774	0.000360958	0.00644947	-0.151858
chr6	87590067	87667453	77387	ENSG00000135336.16	protein_coding	ORC3	-0.290097	-0.485449	-0.0947446	4.81956	-3.58697	0.000361992	0.0064539	-0.0884809
chr13	99606669	99897134	290466	ENSG00000125246.15	protein_coding	CLYBL	-0.3416	-0.69723	0.0140306	3.27696	-3.58563	0.000363818	0.00647885	-0.00791228
chr1	155247205	155255483	8279	ENSG00000160767.21	protein_coding	FAM189B	0.292777	0.15472	0.430834	5.46602	3.58523	0.000364367	0.00648104	-0.151455
chr17	81911939	81921323	9385	ENSG00000187531.14	protein_coding	SIRT7	0.499868	0.31958	0.680157	4.0528	3.5847	0.000365112	0.0064867	-0.0569982
chr19	7534004	7561764	27761	ENSG00000032444.17	protein_coding	PNPLA6	0.389155	0.242266	0.536043	5.79767	3.58313	0.000367259	0.00651724	-0.178465
chr4	71062667	71572087	509421	ENSG00000080493.18	protein_coding	SLC4A4	-0.488797	-0.672366	-0.305228	7.00076	-3.5816	0.000369421	0.00654796	-0.196379
chr17	15699577	15720787	21211	ENSG00000187607.16	protein_coding	ZNF286A	0.324865	-0.236792	0.886521	3.42807	3.58123	0.000369869	0.00654828	-0.0243483
chr20	40685848	40689236	3389	ENSG00000204103.4	protein_coding	MAFB	0.455307	0.338706	0.571908	3.24395	3.57643	0.000376577	0.00665156	-0.0399147
chr7	141656728	141702166	45439	ENSG00000257093.7	protein_coding	DENND11	0.301782	-0.0838036	0.687367	7.19956	3.57599	0.000377202	0.00665486	-0.245591
chr1	40072710	40097260	24551	ENSG00000131238.18	protein_coding	PPT1	-0.306242	-0.428473	-0.184011	7.3856	-3.57521	0.000378297	0.0066623	-0.225918
chr19	32830509	32869767	39259	ENSG00000021488.13	protein_coding	SLC7A9	0.981424	0.859496	1.10335	1.00356	3.57508	0.0003785	0.0066623	-0.165377
chrX	109623700	109625172	1473	ENSG00000176076.7	protein_coding	KCNE5	-0.793983	-0.913751	-0.674214	-0.245615	-3.5745	0.000379309	0.00666882	-0.318186
chr6	42963865	42979181	15317	ENSG00000124587.14	protein_coding	PEX6	0.387767	0.303215	0.472319	5.63519	3.57228	0.000382483	0.00670912	-0.206111
chr11	612553	615983	3431	ENSG00000185507.21	protein_coding	IRF7	0.703645	0.608196	0.799094	1.858	3.5718	0.000383155	0.00671316	-0.068429
chr17	63622415	63696305	73891	ENSG00000198909.8	protein_coding	MAP3K3	0.292318	0.117348	0.467288	4.93528	3.57067	0.000384786	0.00673398	-0.162247
chr4	2930561	2934834	4274	ENSG00000109736.15	protein_coding	MFSD10	0.455463	0.306835	0.60409	3.77388	3.56928	0.000386787	0.00675408	-0.0902021
chr1	59296638	59810647	514010	ENSG00000172456.18	protein_coding	FGGY	-0.445065	-0.54437	-0.34576	3.46754	-3.56925	0.000386823	0.00675408	-0.0754317
chr5	150357629	150400308	42680	ENSG00000070814.22	protein_coding	TCOF1	0.306335	-0.115623	0.728293	5.86365	3.5686	0.000387774	0.00676239	-0.238048
chr1	155127876	155134899	7024	ENSG00000169242.12	protein_coding	EFNA1	0.508529	0.287367	0.729691	5.16468	3.56804	0.000388633	0.00676239	-0.191829
chr7	74199652	74229834	30183	ENSG00000086730.17	protein_coding	LAT2	0.665148	0.539332	0.790963	4.07943	3.56507	0.000392982	0.00683025	-0.107862
chrX	7898247	7927739	29493	ENSG00000006757.12	protein_coding	PNPLA4	-0.309256	-0.493504	-0.125009	4.73832	-3.56316	0.000395724	0.00686983	-0.173198
chr19	52297169	52325922	28754	ENSG00000198464.14	protein_coding	ZNF480	0.33765	0.134152	0.541148	3.77512	3.56275	0.000396331	0.00686983	-0.0946583
chr6	34537802	34556333	18532	ENSG00000124664.11	protein_coding	SPDEF	-0.772831	-1.60207	0.0564068	-0.942992	-3.56256	0.000396614	0.00686983	-0.441284
chr22	17084954	17115694	30741	ENSG00000177663.14	protein_coding	IL17RA	0.30319	-0.141845	0.748224	4.67003	3.56046	0.000399727	0.006908	-0.178299
chr19	46860997	47005077	144081	ENSG00000160007.19	protein_coding	ARHGAP35	0.266767	0.132757	0.400777	8.18255	3.55592	0.000406542	0.00698512	-0.328692
chr3	122384176	122412334	28159	ENSG00000114023.15	protein_coding	FAM162A	-0.251092	-0.697172	0.194988	6.65211	-3.55592	0.000406544	0.00698512	-0.295412
chr11	799179	809753	10575	ENSG00000177595.19	protein_coding	PIDD1	0.601051	0.488747	0.713354	2.77644	3.5557	0.000406886	0.00698512	-0.0989645
chr11	62337448	62393412	55965	ENSG00000162174.12	protein_coding	ASRGL1	-0.286868	-0.585996	0.01226	8.00919	-3.55533	0.000407447	0.00698512	-0.335513
chr19	42268537	42295797	27261	ENSG00000079432.9	protein_coding	CIC	0.288677	0.113731	0.463623	6.48806	3.55505	0.000407863	0.00698512	-0.306902
chr17	4498881	4539035	40155	ENSG00000183018.9	protein_coding	SPNS2	0.393071	0.014409	0.771732	5.47992	3.55363	0.000410042	0.00700665	-0.256065
chr2	99284238	99304742	20505	ENSG00000144214.10	protein_coding	LYG1	0.681998	0.468979	0.895017	1.0156	3.5521	0.000412365	0.00703844	-0.230035
chrX	154411524	154421726	10203	ENSG00000102125.16	protein_coding	TAZ	0.410404	0.257048	0.563761	5.24046	3.55154	0.000413248	0.0070433	-0.25238
chr1	179293714	179358680	64967	ENSG00000057252.13	protein_coding	SOAT1	0.336893	0.0832256	0.59056	4.27196	3.55005	0.000415537	0.00706659	-0.172926
chr16	75228181	75268053	39873	ENSG00000050820.17	protein_coding	BCAR1	0.442733	0.264719	0.620747	4.24561	3.54984	0.000415873	0.00706659	-0.184534
chr14	77457870	77469472	11603	ENSG00000100591.8	protein_coding	AHSA1	0.455936	0.311879	0.599993	7.64845	3.5476	0.000419379	0.00710236	-0.343449
chr13	45333471	45341284	7814	ENSG00000133112.17	protein_coding	TPT1	0.256623	-0.226466	0.739711	10.6969	3.54603	0.000421779	0.00712905	-0.347969
chr17	78356778	78360077	3300	ENSG00000184557.4	protein_coding	SOCS3	1.01015	0.667117	1.35319	4.77089	3.54605	0.000421893	0.00712905	-0.221125
chr19	4536402	4540036	3635	ENSG00000171236.10	protein_coding	LRG1	1.02915	0.879936	1.17836	-0.524533	3.54496	0.000423469	0.00713983	-0.525334
chr3	123282296	123449090	166795	ENSG00000173175.15	protein_coding	ADCY5	0.273399	0.0320474	0.514751	6.49437	3.54402	0.000424941	0.0071516	-0.329738
chr11	64726911	64745456	18546	ENSG00000068831.19	protein_coding	RASGRP2	0.348088	-0.120522	0.816698	4.02458	3.54362	0.000425579	0.0071516	-0.18837
chr16	58231157	58283836	52680	ENSG00000103021.9	protein_coding	CCDC113	-0.40882	-0.534135	-0.283504	4.23351	-3.54079	0.000430074	0.00721458	-0.204454
chr11	66664998	66677887	12890	ENSG00000173914.12	protein_coding	RBM4B	0.266249	0.0898039	0.442695	5.49239	3.54066	0.000430275	0.00721458	-0.295476
chr19	41301587	41353922	52336	ENSG00000105329.11	protein_coding	TGFB1	0.44693	0.283239	0.610621	3.77031	3.53999	0.000431348	0.00722341	-0.17904
chr2	213284379	214410501	1126123	ENSG00000144451.19	protein_coding	SPAG16	-0.339109	-0.467644	-0.210575	4.72211	-3.53974	0.000431752	0.00722341	-0.268037
chr13	94436811	94479682	42872	ENSG00000080166.16	protein_coding	DCT	-0.634846	-1.21885	-0.0508432	0.927695	-3.53873	0.000433373	0.00723462	-0.23459
chr19	3594507	3606875	12369	ENSG00000006638.13	protein_coding	TBXA2R	0.667084	0.535732	0.798435	0.351076	3.52996	0.000447689	0.00744093	-0.378316
chr10	19816239	20289856	473618	ENSG00000120594.17	protein_coding	PLXDC2	0.330062	-0.0395366	0.69966	5.15182	3.52721	0.000452275	0.0075028	-0.301644
chr10	43194535	43267065	72531	ENSG00000198915.12	protein_coding	RASGEF1A	0.26006	0.140032	0.380089	5.34287	3.52713	0.000452398	0.0075028	-0.325543
chr15	49326962	49620929	293968	ENSG00000166262.16	protein_coding	FAM227B	-0.587462	-1.13477	-0.0401549	1.91315	-3.52493	0.000456094	0.00755158	-0.215621
chr19	51097606	51108409	10804	ENSG00000142544.7	protein_coding	CTU1	0.603934	0.247198	0.960669	2.04337	3.52479	0.000456333	0.00755158	-0.213452
chr6	31676684	31684040	7357	ENSG00000204428.12	protein_coding	LY6G5C	0.429459	0.271879	0.58704	2.69203	3.52384	0.000457941	0.00756996	-0.200134
chr17	76274049	76308276	34228	ENSG00000129646.16	protein_coding	QRICH2	0.488295	0.334878	0.641712	2.9971	3.5226	0.000460048	0.0075854	-0.207451
chr2	11658178	11670195	12018	ENSG00000169006.7	protein_coding	NTSR2	-0.53925	-1.04847	-0.0300293	5.91583	-3.52248	0.000460343	0.0075854	-0.403763
chr4	1982717	2041903	59187	ENSG00000185049.16	protein_coding	NELFA	0.339814	0.221276	0.458351	3.89832	3.52171	0.000461563	0.00759681	-0.257957
chr3	10164919	10243745	78827	ENSG00000134070.5	protein_coding	IRAK2	0.4899	0.30169	0.67811	3.15373	3.51737	0.000469017	0.00768621	-0.222838
chr21	32402511	32612865	210355	ENSG00000265590.10	protein_coding	CFAP298-TCP10L	0.577295	0.312247	0.842343	1.84037	3.5163	0.000470871	0.00770829	-0.253508
chr16	1444934	1475084	30151	ENSG00000103249.18	protein_coding	CLCN7	0.429807	0.28918	0.570434	4.73222	3.51568	0.00047197	0.00771797	-0.331983
chr19	10486125	10503558	17434	ENSG00000079999.14	protein_coding	KEAP1	0.26541	0.0709685	0.459851	6.29084	3.51532	0.000472575	0.00771957	-0.433881
chr13	20702127	20723098	20972	ENSG00000172458.5	protein_coding	IL17D	-0.335362	-0.825327	0.154602	6.74607	-3.51489	0.00047333	0.00772361	-0.458959
chr19	37735833	37817300	81468	ENSG00000189144.15	protein_coding	ZNF573	-0.563944	-0.785227	-0.342661	0.915517	-3.51295	0.000476721	0.00776228	-0.334947
chrX	154458281	154477779	19499	ENSG00000130827.6	protein_coding	PLXNA3	0.396843	0.28005	0.513636	4.15507	3.51123	0.000479754	0.00780332	-0.308138
chr1	32247222	32248856	1635	ENSG00000183615.6	protein_coding	FAM167B	1.03639	0.666134	1.40664	1.30029	3.50865	0.000484375	0.00785327	-0.348666
chr1	3857267	3885429	28163	ENSG00000169598.17	protein_coding	DFFB	0.446218	0.173848	0.718589	3.73963	3.50685	0.00048756	0.0078917	-0.290852
chr1	159826811	159837492	10682	ENSG00000158714.11	protein_coding	SLAMF8	1.22093	1.10318	1.33867	0.653647	3.50666	0.000487951	0.0078917	-0.418164
chr17	76470891	76501790	30900	ENSG00000129667.13	protein_coding	RHBDF2	0.651582	0.506779	0.796385	3.35092	3.50559	0.000489859	0.00790847	-0.270977
chr11	72814406	72843674	29269	ENSG00000168010.11	protein_coding	ATG16L2	0.378427	0.245562	0.511291	4.33798	3.50496	0.000490964	0.0079179	-0.339855
chr19	45485294	45497055	11762	ENSG00000125744.12	protein_coding	RTN2	0.373052	0.207058	0.539046	5.06822	3.50466	0.000491501	0.00791817	-0.386545
chr11	61348754	61362283	13530	ENSG00000162144.10	protein_coding	CYB561A3	0.274017	0.179677	0.368357	4.43773	3.50405	0.000492612	0.00792767	-0.350522
chr13	46211940	46277366	65427	ENSG00000173988.13	protein_coding	LRRC63	0.739553	0.218121	1.26098	1.73236	3.50221	0.000495953	0.00795545	-0.293702
chr12	21526296	21541249	14954	ENSG00000134548.11	protein_coding	SPX	-0.476209	-0.687707	-0.264711	5.53271	-3.50199	0.00049641	0.00795545	-0.433607
chr20	1180561	1185415	4855	ENSG00000125895.6	protein_coding	TMEM74B	0.440305	0.0416506	0.83896	3.4705	3.50143	0.000497377	0.00795866	-0.293565
chrX	333933	386955	53023	ENSG00000167393.18	protein_coding	PPP2R3B	0.464416	0.296145	0.632687	-2.25339	3.49743	0.000504734	0.00805878	-0.421705
chr20	43590937	43647299	56363	ENSG00000101052.13	protein_coding	IFT52	-0.335463	-0.500869	-0.170057	4.10202	-3.49729	0.000504998	0.00805878	-0.34392
chr3	184361718	184368596	6879	ENSG00000163882.9	protein_coding	POLR2H	0.297742	0.204372	0.391111	5.49251	3.49415	0.000510865	0.00814385	-0.463685
chr1	233904676	234324511	419836	ENSG00000183780.13	protein_coding	SLC35F3	0.36315	0.256779	0.469522	3.99618	3.49339	0.000512277	0.00815541	-0.338175
chr19	38899700	38908893	9194	ENSG00000104825.17	protein_coding	NFKBIB	0.294323	0.113459	0.475188	5.37593	3.49298	0.000513051	0.00815541	-0.467957
chr22	39519695	39522683	2989	ENSG00000128272.17	protein_coding	ATF4	0.343814	0.160103	0.527524	9.10513	3.49121	0.000516399	0.00819771	-0.546508
chr13	38687077	38887131	200055	ENSG00000150893.11	protein_coding	FREM2	-0.798829	-0.932998	-0.66466	1.5622	-3.48956	0.000519548	0.00823051	-0.341945
chr17	38530031	38605952	75922	ENSG00000277363.5	protein_coding	SRCIN1	0.2921	0.182026	0.402173	6.58929	3.48807	0.000522383	0.00826681	-0.526553
chr17	75776434	75785893	9460	ENSG00000132475.10	protein_coding	H3-3B	-0.255118	-0.376613	-0.133624	8.41939	-3.48777	0.000522943	0.00826706	-0.559439
chr3	122055362	122121139	65778	ENSG00000114013.16	protein_coding	CD86	0.896144	0.797733	0.994554	1.77532	3.48603	0.00052631	0.00830308	-0.373897
chr15	56918623	57299281	380659	ENSG00000140262.18	protein_coding	TCF12	0.264427	0.132668	0.396187	6.43552	3.48574	0.000526859	0.00830308	-0.50853
chr1	153618787	153631360	12574	ENSG00000189171.15	protein_coding	S100A13	-0.397146	-0.52533	-0.268961	5.21176	-3.48509	0.000528142	0.00830364	-0.491798
chr1	246566444	246668595	102152	ENSG00000162852.14	protein_coding	CNST	0.291268	-0.0542	0.636736	5.75306	3.48436	0.000529514	0.00830364	-0.473596
chr3	10992186	11039247	47062	ENSG00000157103.12	protein_coding	SLC6A1	-0.419502	-0.919428	0.0804236	7.40095	-3.48387	0.000530528	0.00830364	-0.538875
chr10	73785606	73801797	16192	ENSG00000214655.11	protein_coding	ZSWIM8	0.289998	-0.106343	0.68634	5.85344	3.4834	0.00053139	0.00830364	-0.505763
chr10	43643860	43648881	5022	ENSG00000169740.14	protein_coding	ZNF32	0.260595	0.0835073	0.437682	6.93143	3.48333	0.000531527	0.00830364	-0.559389
chr12	123633739	123662604	28866	ENSG00000111358.14	protein_coding	GTF2H3	-0.322243	-0.474586	-0.1699	3.90759	-3.4831	0.000531976	0.00830364	-0.377052
chr17	75979231	76005999	26769	ENSG00000261408.7	protein_coding	TEN1-CDK3	0.77047	0.435611	1.10533	-1.54249	3.48302	0.000532133	0.00830364	-0.85237
chr14	75427716	75474111	46396	ENSG00000140044.13	protein_coding	JDP2	0.520565	0.384444	0.656686	5.10546	3.48294	0.000532355	0.00830364	-0.464915
chr1	53087179	53142638	55460	ENSG00000162383.13	protein_coding	SLC1A7	1.47038	1.36733	1.57343	1.27834	3.48244	0.000533359	0.00831079	-0.403202
chr19	39530987	39532852	1866	ENSG00000176401.6	protein_coding	EID2B	-0.317088	-0.541187	-0.092989	2.79074	-3.48004	0.000537964	0.00836811	-0.341809
chr16	30957754	30984664	26911	ENSG00000099381.19	protein_coding	SETD1A	0.3147	-0.076093	0.705493	4.40504	3.47995	0.000538139	0.00836811	-0.42798
chrX	1403139	1453762	50624	ENSG00000169093.16	protein_coding	ASMTL	-0.396202	-0.848641	0.0562381	-1.76132	-3.47896	0.000540092	0.00838991	-0.355521
chr7	86643909	86864879	220971	ENSG00000198822.11	protein_coding	GRM3	-0.282711	-0.521691	-0.0437312	6.58763	-3.47697	0.000544032	0.00844249	-0.547439
chr11	47617315	47642607	25293	ENSG00000109919.10	protein_coding	MTCH2	-0.281568	-0.412842	-0.150293	6.10745	-3.47606	0.000545842	0.00846194	-0.532414
chr14	68874128	68979440	105313	ENSG00000072110.16	protein_coding	ACTN1	0.284011	-0.191235	0.759257	6.12712	3.47523	0.000547506	0.00847395	-0.541539
chr2	207762598	207769906	7309	ENSG00000163251.4	protein_coding	FZD5	0.489728	0.368154	0.611301	2.36788	3.47512	0.000547731	0.00847395	-0.360438
chr8	143597831	143603224	5394	ENSG00000179886.6	protein_coding	TIGD5	0.441534	0.254121	0.628947	3.14854	3.47397	0.000550026	0.00849217	-0.365361
chr20	38805697	38923024	117328	ENSG00000101445.10	protein_coding	PPP1R16B	0.282832	0.154566	0.411098	8.54165	3.47297	0.000552031	0.00851449	-0.604686
chr9	35658290	35661511	3222	ENSG00000159884.12	protein_coding	CCDC107	0.280578	0.141547	0.419609	4.9221	3.47187	0.000554265	0.00854028	-0.49993
chr3	72996803	73069198	72396	ENSG00000163605.15	protein_coding	PPP4R2	0.26905	0.123009	0.415091	5.93434	3.46819	0.00056176	0.008647	-0.554833
chr13	45192853	45201045	8193	ENSG00000180332.7	protein_coding	KCTD4	0.494703	-0.0664598	1.05587	3.70417	3.46775	0.000562665	0.00865219	-0.404256
chr11	47239302	47248906	9605	ENSG00000134575.13	protein_coding	ACP2	-0.350658	-0.465847	-0.235469	4.58274	-3.46668	0.000564861	0.00867718	-0.4843
chr21	32790673	32813743	23071	ENSG00000205929.11	protein_coding	C21orf62	0.900651	0.774233	1.02707	0.813897	3.46559	0.000567113	0.00870298	-0.515376
chr17	76265348	76271298	5951	ENSG00000185262.9	protein_coding	UBALD2	0.428179	0.284979	0.57138	5.26734	3.46526	0.000567834	0.00870439	-0.556939
chr3	138347648	138405534	57887	ENSG00000158186.13	protein_coding	MRAS	0.346879	0.265983	0.427775	9.57973	3.46499	0.000568349	0.00870439	-0.631865
chr19	54617158	54638022	20865	ENSG00000104972.16	protein_coding	LILRB1	0.653276	0.54275	0.763803	2.58997	3.46404	0.000570348	0.0087262	-0.387988
chr19	3630183	3700468	70286	ENSG00000186111.11	protein_coding	PIP5K1C	0.378901	0.206464	0.551338	6.94989	3.4616	0.000575445	0.0087952	-0.627458
chr21	43789513	43805293	15781	ENSG00000160214.13	protein_coding	RRP1	0.261221	0.0880152	0.434426	4.21081	3.46131	0.000576014	0.0087952	-0.472311
chr4	163323962	163344832	20871	ENSG00000164128.7	protein_coding	NPY1R	0.556893	0.448302	0.665484	2.9016	3.46066	0.000577388	0.00879851	-0.400202
chr19	6210381	6279975	69595	ENSG00000130382.9	protein_coding	MLLT1	0.309795	0.109294	0.510296	6.76173	3.46008	0.000578596	0.0088065	-0.633459
chr19	54415219	54436904	21686	ENSG00000167614.14	protein_coding	TTYH1	-0.446027	-0.570302	-0.321751	7.87939	-3.45981	0.000579231	0.0088065	-0.654797
chr12	20695332	20753386	58055	ENSG00000139155.9	protein_coding	SLCO1C1	-0.603564	-0.824577	-0.382552	5.03883	-3.4592	0.00058055	0.0088065	-0.509641
chr5	14664664	14699850	35187	ENSG00000154124.5	protein_coding	OTULIN	0.28952	-0.0577066	0.636746	4.36823	3.45904	0.000580802	0.0088065	-0.485506
chr4	139015781	139045939	30159	ENSG00000151014.6	protein_coding	NOCT	-0.522121	-1.00897	-0.0352748	0.966832	-3.45876	0.000581387	0.0088065	-0.486663
chr12	47734363	47771040	36678	ENSG00000079337.16	protein_coding	RAPGEF3	0.369884	0.209598	0.530169	6.91995	3.45623	0.000586793	0.00886207	-0.646527
chr8	144104461	144107611	3151	ENSG00000179632.10	protein_coding	MAF1	0.281787	0.188352	0.375222	6.40808	3.45557	0.000588173	0.00887395	-0.639336
chr8	64587763	64798737	210975	ENSG00000172817.4	protein_coding	CYP7B1	-0.44183	-0.609091	-0.274569	3.64883	-3.45484	0.000589739	0.00888724	-0.456709
chr17	28328325	28335489	7165	ENSG00000109083.14	protein_coding	IFT20	0.313013	-0.150124	0.77615	5.5371	3.45461	0.000590223	0.00888724	-0.594253
chr6	41149342	41154337	4996	ENSG00000161911.11	protein_coding	TREML1	0.847699	0.708506	0.986893	-0.210835	3.45418	0.00059116	0.00889254	-0.695064
chr4	170060222	170091699	31478	ENSG00000109576.14	protein_coding	AADAT	-0.314122	-0.540664	-0.0875799	3.51716	-3.45267	0.000594415	0.00893267	-0.452228
chr1	148808181	149048286	240106	ENSG00000178104.19	protein_coding	PDE4DIP	0.352548	0.257196	0.4479	8.45658	3.45131	0.000597361	0.00896808	-0.676022
chr20	44619522	44652233	32712	ENSG00000196839.13	protein_coding	ADA	0.520549	0.36286	0.678237	3.04552	3.44999	0.000600212	0.00899312	-0.437338
chr20	57648392	57711536	63145	ENSG00000124225.16	protein_coding	PMEPA1	0.258581	0.136267	0.380896	6.07337	3.44928	0.000601763	0.00900749	-0.645407
chr2	229922302	230013119	90818	ENSG00000153832.12	protein_coding	FBXO36	-0.427584	-0.897806	0.0426384	3.11033	-3.44868	0.000603086	0.00901841	-0.443997
chr19	8520778	8577577	56800	ENSG00000142347.19	protein_coding	MYO1F	0.575524	0.372886	0.778161	2.72316	3.44791	0.000604763	0.00902693	-0.438224
chr1	210328252	210676296	348045	ENSG00000054392.13	protein_coding	HHAT	-0.469774	-0.801938	-0.137609	2.10388	-3.44788	0.000604842	0.00902693	-0.450084
chr3	52524385	52535054	10670	ENSG00000168268.11	protein_coding	NT5DC2	0.339045	0.222714	0.455376	5.10162	3.44569	0.000609666	0.00907483	-0.597304
chrX	49053572	49069857	16286	ENSG00000147144.13	protein_coding	CCDC120	0.420292	0.286617	0.553966	3.66865	3.44507	0.000611037	0.00907483	-0.483255
chr19	40222208	40226697	4490	ENSG00000105219.10	protein_coding	CCNP	0.95329	0.814913	1.09167	-0.369753	3.44493	0.000611336	0.00907483	-0.733574
chr1	228393673	228406835	13163	ENSG00000154370.16	protein_coding	TRIM11	0.337076	-0.0665811	0.740732	4.33747	3.44482	0.000611592	0.00907483	-0.536619
chr8	56211686	56218809	7124	ENSG00000170791.18	protein_coding	CHCHD7	-0.281961	-0.589826	0.0259052	5.28606	-3.4448	0.000611632	0.00907483	-0.609153
chr20	59958423	60034011	75589	ENSG00000124215.17	protein_coding	CDH26	0.509658	0.374746	0.644571	1.41249	3.4441	0.00061318	0.00908007	-0.49716
chr3	152835131	152841439	6309	ENSG00000169860.7	protein_coding	P2RY1	-0.540479	-0.657189	-0.423768	3.95022	-3.44206	0.000617795	0.00913952	-0.512768
chr16	30024427	30052978	28552	ENSG00000149926.13	protein_coding	TLCD3B	0.459901	0.308186	0.611615	4.0233	3.43971	0.000623036	0.00919916	-0.520738
chr4	105369077	105474067	104991	ENSG00000138777.20	protein_coding	PPA2	-0.257588	-0.505508	-0.00966717	5.50321	-3.43825	0.000626313	0.00923365	-0.633328
chr1	161505430	161524013	18584	ENSG00000143226.15	protein_coding	FCGR2A	0.845472	0.652209	1.03873	3.05441	3.4372	0.000628793	0.0092572	-0.473333
chr20	21511017	21514064	3048	ENSG00000125820.6	protein_coding	NKX2-2	0.358295	0.0724409	0.644149	3.65906	3.43235	0.000639828	0.00939238	-0.524838
chrX	135248920	135344109	95190	ENSG00000186376.15	protein_coding	ZNF75D	-0.272645	-0.420262	-0.125028	3.79464	-3.4303	0.000644606	0.00943519	-0.531775
chr14	35401513	35404749	3237	ENSG00000100906.11	protein_coding	NFKBIA	0.349769	0.232682	0.466856	6.52192	3.42898	0.000647711	0.00945162	-0.722432
chr19	2819868	2836735	16868	ENSG00000172006.12	protein_coding	ZNF554	-0.301309	-0.484647	-0.117971	3.64908	-3.42878	0.00064815	0.00945162	-0.531387
chr7	139561570	139777998	216429	ENSG00000064393.16	protein_coding	HIPK2	0.350395	0.23003	0.47076	10.242	3.42875	0.000648214	0.00945162	-0.742457
chr3	49268596	49277232	8637	ENSG00000188315.8	protein_coding	C3orf62	0.300258	0.21816	0.382356	3.83046	3.42518	0.00065663	0.00955094	-0.553101
chr19	45039045	45070956	31912	ENSG00000104859.15	protein_coding	CLASRP	0.394815	0.232517	0.557113	5.01329	3.42507	0.000656909	0.00955094	-0.655735
chr16	4257186	4273075	15890	ENSG00000090447.12	protein_coding	TFAP4	0.361276	-0.212694	0.935247	2.66558	3.42456	0.000658105	0.00955918	-0.511839
chr19	54155161	54159721	4561	ENSG00000105617.4	protein_coding	LENG1	0.386438	0.282993	0.489884	2.25923	3.42397	0.000659502	0.00957033	-0.51652
chr11	108308519	108467531	159013	ENSG00000166323.13	protein_coding	C11orf65	-0.859669	-1.06279	-0.65655	-1.10486	-3.42321	0.000661311	0.00958743	-0.898804
chr8	140511311	140517154	5844	ENSG00000104472.10	protein_coding	CHRAC1	0.291629	0.146537	0.436721	4.08204	3.4219	0.00066444	0.00960641	-0.592174
chr12	102836889	102958410	121522	ENSG00000171759.10	protein_coding	PAH	-0.56908	-0.730773	-0.407387	2.64584	-3.42183	0.00066461	0.00960641	-0.518441
chr17	7561919	7571969	10051	ENSG00000161956.13	protein_coding	SENP3	0.286382	0.110307	0.462458	4.08504	3.42161	0.000665146	0.00960641	-0.596266
chr4	154231742	154491799	260058	ENSG00000197410.14	protein_coding	DCHS2	-0.542416	-0.719024	-0.365809	3.17548	-3.41946	0.00067033	0.00967208	-0.539217
chr15	63321378	63381846	60469	ENSG00000074410.14	protein_coding	CA12	-0.783822	-0.975713	-0.591932	2.41903	-3.41897	0.000671547	0.00968046	-0.52897
chr5	138465479	138469303	3825	ENSG00000120738.8	protein_coding	EGR1	-0.556739	-0.689246	-0.424232	3.89857	-3.41844	0.000672846	0.00968277	-0.592843
chr1	960584	965719	5136	ENSG00000187961.14	protein_coding	KLHL17	0.560145	0.418421	0.70187	1.86008	3.41836	0.000672981	0.00968277	-0.538231
chr19	48170680	48197620	26941	ENSG00000185453.13	protein_coding	ZSWIM9	0.300577	0.183422	0.417732	5.73579	3.41806	0.000673703	0.009684	-0.729449
chr6	83210402	83431051	220650	ENSG00000065833.9	protein_coding	ME1	-0.355149	-0.578589	-0.131709	5.57856	-3.4177	0.000674572	0.00968734	-0.680435
chr6	43307134	43369647	62514	ENSG00000171467.16	protein_coding	ZNF318	0.263186	0.0457832	0.480589	5.1718	3.41491	0.00068138	0.00975484	-0.673376
chr6	41789896	41895375	105480	ENSG00000164663.15	protein_coding	USP49	0.294931	0.144475	0.445387	3.74915	3.41218	0.000688119	0.00982561	-0.588017
chr19	42247569	42255128	7560	ENSG00000105722.10	protein_coding	ERF	0.366052	0.0704203	0.661684	4.06468	3.41022	0.000692977	0.00986779	-0.630044
chr2	54330034	54383742	53709	ENSG00000177994.16	protein_coding	C2orf73	-0.735678	-0.927075	-0.54428	0.465473	-3.40885	0.000696409	0.00989697	-0.684561
chr7	151085831	151144436	58606	ENSG00000133612.19	protein_coding	AGAP3	0.284323	0.0809545	0.487692	7.345	3.40869	0.000696802	0.00989697	-0.80653
chr2	153477338	153478762	1425	ENSG00000177519.4	protein_coding	RPRM	0.566817	0.410614	0.72302	2.72968	3.40782	0.000698982	0.00989697	-0.562361
chr7	150368189	150374044	5856	ENSG00000214022.12	protein_coding	REPIN1	0.279529	-0.29398	0.853038	6.60968	3.40743	0.000699961	0.00989697	-0.802703
chr19	4639516	4655568	16053	ENSG00000185361.9	protein_coding	TNFAIP8L1	0.258046	0.110876	0.405215	5.13831	3.40716	0.000700652	0.00989697	-0.715943
chr10	101610664	101695295	84632	ENSG00000107829.15	protein_coding	FBXW4	0.305907	0.105291	0.506523	7.43502	3.40707	0.000700884	0.00989697	-0.826689
chr11	65653597	65663090	9494	ENSG00000173039.19	protein_coding	RELA	0.348931	0.249463	0.448399	5.9668	3.40669	0.000701848	0.00990139	-0.774518
chr17	8072636	8087716	15081	ENSG00000179477.11	protein_coding	ALOX12B	-0.868689	-1.07471	-0.66267	-1.90603	-3.40538	0.000705137	0.00993738	-1.03526
chr19	35867899	35879792	11894	ENSG00000105290.13	protein_coding	APLP1	0.36875	0.224407	0.513093	8.47038	3.40491	0.000706355	0.00993738	-0.822778
chr11	125903348	125943702	40355	ENSG00000109832.14	protein_coding	DDX25	-0.329821	-0.536283	-0.123359	4.66245	-3.40484	0.000706505	0.00993738	-0.662471
chr11	1469457	1501247	31791	ENSG00000182208.14	protein_coding	MOB2	0.372174	0.256964	0.487385	5.10545	3.40338	0.000710261	0.00997382	-0.738084
chr19	3572777	3579088	6312	ENSG00000064961.19	protein_coding	HMG20B	0.363449	0.0247942	0.702103	4.392	3.40116	0.0007159	0.0100345	-0.686742
chr14	64535905	64546173	10269	ENSG00000126803.10	protein_coding	HSPA2	0.478449	0.301562	0.655337	6.55371	3.40018	0.000718519	0.0100619	-0.797103
chr7	55951793	56000181	48389	ENSG00000146729.10	protein_coding	NIPSNAP2	-0.36689	-0.682434	-0.0513467	6.53846	-3.3995	0.000720222	0.0100765	-0.798575
chr1	162790702	162812823	22122	ENSG00000132196.16	protein_coding	HSD17B7	0.414333	0.171897	0.656769	4.11407	3.39731	0.000725873	0.0101369	-0.665113
chr6	3223324	3231730	8407	ENSG00000137285.11	protein_coding	TUBB2B	-0.529025	-0.761371	-0.296678	7.51775	-3.39679	0.000727349	0.0101482	-0.855709
chr10	48153088	48274696	121609	ENSG00000170324.21	protein_coding	FRMPD2	-0.590723	-0.98129	-0.200156	1.90824	-3.3961	0.000729023	0.0101537	-0.605135
chr17	16441577	16492193	50617	ENSG00000181350.12	protein_coding	LRRC75A	-0.289084	-0.679642	0.101474	4.15685	-3.39553	0.000730501	0.0101537	-0.675548
chr9	33025273	33039907	14635	ENSG00000086061.16	protein_coding	DNAJA1	0.464533	0.322128	0.606937	8.45081	3.39498	0.000732049	0.0101537	-0.858716
chr22	45308968	45341955	32988	ENSG00000100376.12	protein_coding	FAM118A	0.534478	0.426399	0.642558	4.70928	3.39491	0.000732235	0.0101537	-0.713869
chr18	80034346	80097088	62743	ENSG00000267127.7	protein_coding	RP11-795F19.5	0.485769	0.348426	0.623111	1.80937	3.39474	0.000732567	0.0101537	-0.613591
chr16	29806106	29811164	5059	ENSG00000103495.14	protein_coding	MAZ	0.262596	0.0844169	0.440775	7.76506	3.39464	0.000732833	0.0101537	-0.864525
chr9	105244622	105439171	194550	ENSG00000070214.16	protein_coding	SLC44A1	0.390096	0.19155	0.588642	8.28527	3.39459	0.000733008	0.0101537	-0.862189
chr2	119223831	119265652	41822	ENSG00000115107.20	protein_coding	STEAP3	0.542739	0.320608	0.764869	2.73235	3.39442	0.000733413	0.0101537	-0.602569
chr19	13961530	14007039	45510	ENSG00000132005.9	protein_coding	RFX1	0.45771	-0.0975832	1.013	2.56582	3.39409	0.000734292	0.0101537	-0.603286
chr10	133380017	133420271	40255	ENSG00000254536.2	protein_coding	RP11-108K14.8	0.695221	0.567846	0.822596	-0.242642	3.39404	0.000734419	0.0101537	-0.834379
chr9	79571773	79726882	155110	ENSG00000106829.20	protein_coding	TLE4	0.307427	0.0092164	0.605637	5.9361	3.39309	0.00073693	0.0101791	-0.798997
chrX	71533104	71575892	42789	ENSG00000147162.14	protein_coding	OGT	0.263391	0.13681	0.389972	7.27993	3.3911	0.000742196	0.0102426	-0.838463
chrX	43654907	43746824	91918	ENSG00000189221.10	protein_coding	MAOA	-0.25859	-0.443532	-0.0736475	6.63254	-3.38902	0.000747727	0.0103002	-0.843476
chr5	157085832	157142869	57038	ENSG00000135077.9	protein_coding	HAVCR2	0.509764	0.369827	0.649702	3.61504	3.38868	0.000748675	0.0103039	-0.651291
chr7	36389821	36453791	63971	ENSG00000011426.11	protein_coding	ANLN	0.585109	0.427388	0.74283	7.31407	3.38817	0.000750154	0.0103086	-0.862975
chr7	8113184	8262687	149504	ENSG00000003147.19	protein_coding	ICA1	-0.329468	-0.593522	-0.0654149	4.48105	-3.38804	0.000750372	0.0103086	-0.724655
chr9	120855651	120894896	39246	ENSG00000119403.15	protein_coding	PHF19	0.279885	-0.168023	0.727793	5.66969	3.3876	0.000751553	0.0103155	-0.822156
chr17	74987632	75005800	18169	ENSG00000109089.7	protein_coding	CDR2L	0.398376	0.277206	0.519546	4.74964	3.38657	0.000754337	0.0103227	-0.761813
chr20	2692874	2760108	67235	ENSG00000088881.21	protein_coding	EBF4	0.336535	0.213901	0.459169	4.34727	3.38639	0.000754788	0.0103227	-0.724769
chr9	123356170	123380324	24155	ENSG00000148204.12	protein_coding	CRB2	0.437967	0.259231	0.616703	5.31241	3.3856	0.000757006	0.0103359	-0.801985
chr6	132296055	132401475	105421	ENSG00000079931.15	protein_coding	MOXD1	-0.454674	-0.81026	-0.0990874	3.60508	-3.38412	0.000760961	0.0103653	-0.668124
chr19	49850735	49860744	10010	ENSG00000104960.15	protein_coding	PTOV1	0.429185	0.316822	0.541549	7.19074	3.38397	0.000761424	0.0103653	-0.889887
chr17	75272981	75289510	16530	ENSG00000125454.12	protein_coding	SLC25A19	0.311193	0.13923	0.483155	3.53649	3.38374	0.000761994	0.0103653	-0.670769
chr17	1742836	1755265	12430	ENSG00000167711.14	protein_coding	SERPINF2	0.748771	0.614387	0.883155	1.50377	3.38242	0.000765582	0.0103979	-0.669073
chr15	99098217	99135593	37377	ENSG00000182253.15	protein_coding	SYNM	0.281857	-0.29673	0.860445	8.24877	3.38231	0.000765888	0.0103979	-0.906359
chr19	7680833	7687703	6871	ENSG00000181029.9	protein_coding	TRAPPC5	0.606435	0.299733	0.913137	3.69865	3.38213	0.000766444	0.0103979	-0.679978
chr20	33675477	33686385	10909	ENSG00000101412.13	protein_coding	E2F1	0.343779	0.175668	0.51189	3.73436	3.38158	0.000767894	0.0104083	-0.691677
chr4	103077592	103099870	22279	ENSG00000164039.15	protein_coding	BDH2	-0.345715	-0.574067	-0.117363	5.89031	-3.38131	0.000768634	0.0104091	-0.840808
chr12	6946468	6961316	14849	ENSG00000111679.17	protein_coding	PTPN6	0.54647	0.414536	0.678404	2.37426	3.3806	0.000770569	0.010426	-0.645019
chr1	177170958	177282422	111465	ENSG00000198797.7	protein_coding	BRINP2	-0.316954	-0.514699	-0.11921	5.46572	-3.37941	0.000773848	0.0104611	-0.817108
chr2	219597857	219616451	18595	ENSG00000144589.22	protein_coding	STK11IP	0.312325	0.211542	0.413109	3.62238	3.37823	0.00077713	0.0104775	-0.696935
chr12	122983480	123151090	167611	ENSG00000090975.14	protein_coding	PITPNM2	0.284495	-0.075795	0.644785	5.44237	3.37534	0.000785169	0.0105765	-0.842816
chr15	74337759	74367646	29888	ENSG00000140459.18	protein_coding	CYP11A1	-0.528134	-0.714509	-0.341758	2.1048	-3.37449	0.00078756	0.0105993	-0.662877
chr15	59132434	59372871	240438	ENSG00000157483.9	protein_coding	MYO1E	0.366513	0.0365994	0.696427	4.48421	3.37418	0.000788421	0.0106015	-0.763519
chr4	173331376	173334432	3057	ENSG00000164104.12	protein_coding	HMGB2	-0.309608	-0.768775	0.149559	5.08887	-3.3739	0.000789209	0.0106027	-0.820869
chr10	97584323	97612802	28480	ENSG00000241935.9	protein_coding	HOGA1	-0.477498	-0.622252	-0.332743	2.23184	-3.37218	0.000794055	0.010649	-0.669925
chr16	2140803	2154165	13363	ENSG00000167964.13	protein_coding	RAB26	0.392481	0.198233	0.58673	5.10469	3.37169	0.000795486	0.0106503	-0.830794
chr7	100602363	100608175	5813	ENSG00000106333.13	protein_coding	PCOLCE	0.464086	0.0593948	0.868777	2.7314	3.37165	0.000795554	0.0106503	-0.67362
chr16	66603874	66613892	10019	ENSG00000140931.20	protein_coding	CMTM3	0.370078	0.292644	0.447512	4.19654	3.36837	0.000804914	0.0107662	-0.775598
chr18	48919853	48950965	31113	ENSG00000101665.10	protein_coding	SMAD7	0.329916	-0.0247419	0.684575	4.47547	3.36698	0.000808897	0.0108099	-0.785968
chr8	143246821	143262705	15885	ENSG00000181638.20	protein_coding	ZFP41	0.362404	0.208309	0.516498	3.49842	3.36606	0.000811538	0.0108357	-0.71864
chr11	17734774	17856804	122031	ENSG00000129159.9	protein_coding	KCNC1	0.325844	0.213228	0.438461	5.77024	3.36451	0.000816027	0.010866	-0.86537
chr4	185426249	185449826	23578	ENSG00000205129.9	protein_coding	C4orf47	0.544451	0.272322	0.81658	1.44826	3.36419	0.000816957	0.010866	-0.735444
chr22	28772674	28789301	16628	ENSG00000159873.10	protein_coding	CCDC117	0.385555	0.261831	0.509279	5.27296	3.36403	0.000817445	0.010866	-0.849733
chr4	76214040	76283783	69744	ENSG00000189157.14	protein_coding	FAM47E	-0.423403	-0.581766	-0.26504	2.41933	-3.36339	0.000819293	0.010866	-0.697399
chr8	30578318	30658236	79919	ENSG00000197265.9	protein_coding	GTF2E2	0.270195	-0.0890106	0.629401	4.95796	3.36331	0.000819523	0.010866	-0.83499
chr17	7311324	7315564	4241	ENSG00000132522.16	protein_coding	GPS2	0.616151	0.427751	0.804551	1.20105	3.36095	0.000826441	0.0109482	-0.765584
chr3	48306842	48328341	21500	ENSG00000229453.2	protein_coding	SPINK8	0.860451	0.280336	1.44057	0.733592	3.36057	0.000827542	0.0109532	-0.853441
chr15	64739891	64775589	35699	ENSG00000166831.9	protein_coding	RBPMS2	0.454054	0.0789247	0.829182	2.40665	3.36001	0.000829198	0.0109592	-0.708345
chr19	40421589	40425992	4404	ENSG00000197019.5	protein_coding	SERTAD1	0.509782	0.227253	0.79231	3.78562	3.35994	0.000829435	0.0109592	-0.758801
chr14	93718298	93788485	70188	ENSG00000175785.13	protein_coding	PRIMA1	0.533136	0.329142	0.73713	3.78509	3.35963	0.000830356	0.0109619	-0.760525
chr14	89794669	89954777	160109	ENSG00000140025.16	protein_coding	EFCAB11	-0.384386	-0.628585	-0.140187	2.97548	-3.35835	0.000834081	0.0109919	-0.72341
chr9	113876282	114056591	180310	ENSG00000157657.14	protein_coding	ZNF618	0.289936	0.168805	0.411067	3.63016	3.35456	0.000845377	0.0111121	-0.764779
chr17	79074824	79088599	13776	ENSG00000167280.17	protein_coding	ENGASE	0.401845	0.22402	0.57967	4.2836	3.35456	0.000845392	0.0111121	-0.81875
chr19	2427638	2456959	29322	ENSG00000176619.13	protein_coding	LMNB2	0.297792	0.126618	0.468966	4.1383	3.35416	0.000846579	0.0111181	-0.811617
chr2	119544432	119662251	117820	ENSG00000163075.13	protein_coding	CFAP221	-0.394691	-0.49953	-0.289852	3.07161	-3.35264	0.000851157	0.0111686	-0.740729
chr11	65261920	65305589	43670	ENSG00000014138.9	protein_coding	POLA2	0.433408	-0.0130952	0.87991	1.51423	3.34784	0.000865759	0.0113171	-0.765657
chr13	23979805	24307074	327270	ENSG00000182957.16	protein_coding	SPATA13	0.331648	0.211502	0.451794	5.39872	3.3477	0.000866195	0.0113171	-0.905894
chr1	17539698	17697874	158177	ENSG00000074964.17	protein_coding	ARHGEF10L	0.339624	0.0932297	0.586018	4.81226	3.34727	0.000867524	0.0113247	-0.886338
chrX	9725346	9786297	60952	ENSG00000101850.13	protein_coding	GPR143	-0.401974	-0.578022	-0.225926	3.78089	-3.34644	0.000870071	0.0113482	-0.807772
chr21	34073578	34106260	32683	ENSG00000198743.7	protein_coding	SLC5A3	0.675933	0.540489	0.811376	5.26063	3.34505	0.000874497	0.0113864	-0.882034
chr7	101205977	101218420	12444	ENSG00000106397.12	protein_coding	PLOD3	0.601881	0.452632	0.751131	4.77103	3.34453	0.000876117	0.0113938	-0.885764
chr12	116548105	116576606	28502	ENSG00000258102.5	protein_coding	MAP1LC3B2	-0.581501	-0.742692	-0.420309	-0.313772	-3.34405	0.000877461	0.0113938	-0.951264
chr15	66547179	66565979	18801	ENSG00000188501.11	protein_coding	LCTL	0.804447	0.621966	0.986928	0.446245	3.34368	0.000878599	0.0113938	-0.873653
chr10	75233641	75236030	2390	ENSG00000165644.11	protein_coding	COMTD1	0.520697	0.435528	0.605865	0.731466	3.34361	0.000878812	0.0113938	-0.833227
chr9	133459965	133470848	10884	ENSG00000160325.15	protein_coding	CACFD1	0.372389	0.217911	0.526868	4.20486	3.34187	0.000884249	0.0114546	-0.856066
chr17	29589769	29614761	24993	ENSG00000198720.13	protein_coding	ANKRD13B	0.334225	-0.203342	0.871792	4.84217	3.34102	0.00088691	0.0114793	-0.909439
chr6	16129086	16148248	19163	ENSG00000007944.15	protein_coding	MYLIP	0.290658	-0.256562	0.837878	4.48258	3.33967	0.000891137	0.0115144	-0.872714
chr7	1530702	1543043	12342	ENSG00000198517.10	protein_coding	MAFK	0.459596	0.231546	0.687647	4.72366	3.33755	0.000897907	0.0115822	-0.917525
chr4	138164097	138242349	78253	ENSG00000151012.13	protein_coding	SLC7A11	-0.429669	-0.595391	-0.263948	6.41897	-3.33583	0.000903409	0.0116433	-1.00109
chr1	161983192	162023869	40678	ENSG00000162745.11	protein_coding	OLFML2B	0.566048	0.238891	0.893205	2.11389	3.33508	0.00090571	0.011663	-0.786478
chr6	159778498	159789703	11206	ENSG00000120438.12	protein_coding	TCP1	0.264372	0.143815	0.384929	7.85653	3.33311	0.000912036	0.0117246	-1.05674
chr14	24171853	24180257	8405	ENSG00000100918.13	protein_coding	REC8	0.327027	-0.032931	0.686985	3.88937	3.33155	0.000917056	0.0117693	-0.865881
chr1	6590724	6614607	23884	ENSG00000162413.16	protein_coding	KLHL21	0.391661	0.208129	0.575192	6.57845	3.32917	0.000924844	0.0118286	-1.04589
chr22	26521996	26596717	74722	ENSG00000128294.16	protein_coding	TPST2	0.350423	0.0251551	0.675692	5.83273	3.32894	0.000925565	0.0118286	-1.0227
chr16	51135975	51151367	15393	ENSG00000103449.12	protein_coding	SALL1	0.285825	0.0376215	0.534028	5.44575	3.32856	0.000926764	0.0118339	-0.968716
chr2	74549026	74557551	8526	ENSG00000115325.14	protein_coding	DOK1	0.343448	0.218353	0.468543	3.6296	3.32797	0.000928706	0.0118488	-0.854286
chr4	55595229	55636698	41470	ENSG00000109255.11	protein_coding	NMU	-0.829011	-1.12168	-0.536342	-2.18429	-3.32436	0.000940577	0.0119802	-1.29515
chr1	185296388	185317273	20886	ENSG00000116679.16	protein_coding	IVNS1ABP	0.331372	-0.384799	1.04754	6.78088	3.32349	0.000943492	0.0119972	-1.05431
chr6	26277609	26285638	8030	ENSG00000158406.6	protein_coding	H4C8	0.530277	0.397666	0.662888	2.67397	3.32102	0.000951702	0.0120814	-0.824699
chr14	52857268	52952435	95168	ENSG00000073712.15	protein_coding	FERMT2	-0.263204	-0.481127	-0.045281	6.6551	-3.31925	0.000957663	0.0121394	-1.05831
chr22	37204237	37212477	8241	ENSG00000278195.2	protein_coding	SSTR3	0.34685	0.222183	0.471518	3.64385	3.31835	0.000960691	0.01216	-0.875596
chr19	41354417	41364165	9749	ENSG00000123810.9	protein_coding	B9D2	0.439695	0.126039	0.75335	1.47158	3.31823	0.000961096	0.01216	-0.859284
chr17	21284672	21315232	30561	ENSG00000034152.19	protein_coding	MAP2K3	0.37208	-0.0977585	0.841919	4.08444	3.31704	0.000965113	0.0121906	-0.927054
chr8	38030534	38060365	29832	ENSG00000187840.5	protein_coding	EIF4EBP1	0.541077	0.388481	0.693673	2.67644	3.3162	0.000967972	0.0122165	-0.84101
chr17	44076746	44123702	46957	ENSG00000108840.16	protein_coding	HDAC5	0.288245	-0.0948995	0.67139	7.20858	3.31518	0.000971435	0.0122399	-1.10917
chr19	47349315	47382704	33390	ENSG00000134815.19	protein_coding	DHX34	0.386848	0.243956	0.529739	3.84072	3.31409	0.000975185	0.0122668	-0.917837
chr1	18871430	18902724	31295	ENSG00000159423.17	protein_coding	ALDH4A1	-0.480244	-0.719067	-0.241422	6.96602	-3.31355	0.000977154	0.012273	-1.12143
chr14	74019349	74082863	63515	ENSG00000119636.16	protein_coding	BBOF1	-0.318766	-0.47098	-0.166551	2.92425	-3.31341	0.00097749	0.012273	-0.852986
chr1	19312326	19329300	16975	ENSG00000040487.13	protein_coding	SLC66A1	0.297231	0.0295446	0.564917	3.59634	3.31324	0.000978099	0.012273	-0.897292
chr20	18486540	18497225	10686	ENSG00000089050.16	protein_coding	RBBP9	-0.312334	-0.594127	-0.0305403	4.11748	-3.31138	0.000984494	0.0123431	-0.931047
chr7	100679507	100694250	14744	ENSG00000146830.11	protein_coding	GIGYF1	0.259802	-0.235168	0.754773	5.85855	3.30984	0.000989836	0.0123999	-1.08177
chr2	46916157	47076137	159981	ENSG00000068724.17	protein_coding	TTC7A	0.279385	0.20092	0.357849	5.01877	3.30934	0.000991558	0.0124112	-1.02624
chr15	40929340	40939073	9734	ENSG00000128917.8	protein_coding	DLL4	0.711897	0.488989	0.934805	3.58894	3.30697	0.000999957	0.0124822	-0.895142
chr6	105096822	105137157	40336	ENSG00000112276.14	protein_coding	BVES	0.466381	0.273922	0.658841	3.06624	3.30678	0.00100052	0.0124822	-0.874179
chr19	43646095	43670547	24453	ENSG00000011422.12	protein_coding	PLAUR	0.626834	0.146898	1.10677	2.51381	3.3051	0.00100643	0.0125355	-0.869776
chr2	158456952	158682879	225928	ENSG00000144283.22	protein_coding	PKP4	0.438466	0.0460248	0.830907	9.24315	3.30402	0.00101031	0.0125615	-1.15445
chr1	110210314	110283100	72787	ENSG00000116396.15	protein_coding	KCNC4	0.27616	0.123556	0.428765	5.97203	3.3038	0.001011	0.0125615	-1.09455
chrX	78129748	78139650	9903	ENSG00000187325.5	protein_coding	TAF9B	-0.306618	-0.516282	-0.0969542	5.04431	-3.30314	0.00101334	0.0125701	-1.03008
chr19	11559374	11619161	59788	ENSG00000198551.10	protein_coding	ZNF627	-0.267257	-0.450968	-0.0835449	3.6525	-3.30255	0.00101545	0.0125791	-0.928534
chr5	65926556	66082546	155991	ENSG00000112851.15	protein_coding	ERBIN	0.276706	0.180723	0.372689	8.17358	3.30241	0.00101593	0.0125791	-1.16288
chrX	51406948	51408843	1896	ENSG00000187690.4	protein_coding	EZHIP	0.869437	0.732544	1.00633	-0.708216	3.30224	0.00101655	0.0125791	-1.17087
chr12	6924463	6942321	17859	ENSG00000111676.15	protein_coding	ATN1	0.303388	0.15195	0.454826	7.90749	3.30171	0.00101842	0.012592	-1.1592
chr14	24130659	24132849	2191	ENSG00000139914.7	protein_coding	FITM1	0.732684	0.442183	1.02319	-0.418552	3.29924	0.00102725	0.0126703	-1.10726
chr14	80197526	80387757	190232	ENSG00000211448.13	protein_coding	DIO2	-0.535856	-0.706116	-0.365597	7.10705	-3.29857	0.00102986	0.0126922	-1.15827
chr17	28577565	28599025	21461	ENSG00000076382.17	protein_coding	SPAG5	0.3869	0.0950286	0.678771	3.86146	3.29802	0.00103166	0.0126942	-0.953384
chr20	35626031	35664956	38926	ENSG00000214078.13	protein_coding	CPNE1	0.305443	0.114766	0.496121	5.71748	3.29778	0.00103253	0.0126942	-1.1101
chr15	40331452	40340967	9516	ENSG00000188549.12	protein_coding	CCDC9B	0.282982	0.143047	0.422916	4.5099	3.29692	0.00103565	0.012712	-1.01404
chr8	23296897	23425328	128432	ENSG00000134013.16	protein_coding	LOXL2	0.529718	0.394467	0.66497	1.75102	3.29562	0.00104037	0.0127596	-0.909063
chr8	67062417	67196778	134362	ENSG00000104218.16	protein_coding	CSPP1	0.282384	0.178996	0.385773	5.25317	3.29506	0.00104239	0.012773	-1.08571
chr7	73593194	73624543	31350	ENSG00000009950.16	protein_coding	MLXIPL	0.438882	0.291035	0.58673	4.96296	3.29487	0.00104314	0.012773	-1.06405
chr4	158709127	158723396	14270	ENSG00000171497.5	protein_coding	PPID	0.379725	0.239353	0.520097	6.09396	3.2926	0.00105145	0.0128437	-1.13755
chr17	42113111	42121367	8257	ENSG00000108773.11	protein_coding	KAT2A	0.413981	0.267199	0.560763	6.57596	3.29137	0.001056	0.012889	-1.16011
chr16	629239	634117	4879	ENSG00000127578.7	protein_coding	WFIKKN1	0.737247	0.242758	1.23174	0.378285	3.29022	0.00106016	0.012919	-1.02869
chr1	22636628	22639678	3051	ENSG00000173372.17	protein_coding	C1QA	0.810996	0.552527	1.06947	4.81298	3.28818	0.00106789	0.0129924	-1.05769
chr3	57089982	57170306	80325	ENSG00000144730.19	protein_coding	IL17RD	-0.317079	-0.479548	-0.154611	5.13276	-3.28743	0.00107054	0.0130142	-1.08335
chr2	241637213	241673857	36645	ENSG00000168397.17	protein_coding	ATG4B	0.275024	0.120257	0.429791	5.5886	3.28696	0.00107228	0.013025	-1.13544
chr11	57484534	57515780	31247	ENSG00000149150.9	protein_coding	SLC43A1	0.423763	0.32136	0.526167	2.87804	3.28585	0.00107645	0.0130589	-0.937111
chr22	50059391	50085426	26036	ENSG00000100427.16	protein_coding	MLC1	-0.440123	-0.577554	-0.302692	8.59456	-3.28503	0.00107964	0.0130726	-1.21779
chr2	20560448	20651130	90683	ENSG00000118960.13	protein_coding	HS1BP3	0.295813	0.118726	0.472901	4.65394	3.28448	0.00108159	0.0130857	-1.07781
chr16	2209253	2210905	1653	ENSG00000182685.8	protein_coding	BRICD5	0.581949	0.205883	0.958016	1.37618	3.28351	0.00108526	0.0131093	-0.949093
chr1	232805416	232809929	4514	ENSG00000212916.6	protein_coding	MAP10	-0.78238	-0.976216	-0.588544	0.313466	-3.28191	0.00109131	0.0131719	-1.04036
chr22	21417371	21451463	34093	ENSG00000169635.10	protein_coding	HIC2	0.406637	0.299225	0.51405	3.07852	3.28066	0.00109609	0.0132121	-0.961266
chr12	93377883	93408146	30264	ENSG00000173598.14	protein_coding	NUDT4	0.276211	-0.185822	0.738245	6.34377	3.28023	0.00109774	0.0132121	-1.167
chrX	49074433	49101170	26738	ENSG00000196998.19	protein_coding	WDR45	0.251967	-0.020389	0.524324	5.32115	3.28013	0.00109812	0.0132121	-1.1468
chr20	64073181	64079988	6808	ENSG00000171700.14	protein_coding	RGS19	0.42085	0.225991	0.61571	2.32605	3.2791	0.00110206	0.0132491	-0.945853
chr1	1449689	1470163	20475	ENSG00000215915.10	protein_coding	ATAD3C	0.605883	0.264396	0.94737	3.16583	3.27793	0.00110661	0.0132933	-0.977392
chr2	240605430	240631259	25830	ENSG00000178623.12	protein_coding	GPR35	0.703409	0.543605	0.863214	1.07766	3.2773	0.00110899	0.013307	-0.992852
chr12	49791146	49828750	37605	ENSG00000167566.17	protein_coding	NCKAP5L	0.36232	-0.00739738	0.732038	3.68547	3.27716	0.0011095	0.013307	-1.00997
chr1	68428822	68449954	21133	ENSG00000116745.7	protein_coding	RPE65	-1.21375	-1.36875	-1.05874	-2.37937	-3.27509	0.00111754	0.0133928	-1.44824
chr16	29790719	29805384	14666	ENSG00000079616.13	protein_coding	KIF22	-0.264869	-0.801025	0.271286	3.93319	-3.27476	0.00111881	0.0133975	-1.05146
chr10	68282660	68333049	50390	ENSG00000108187.16	protein_coding	PBLD	-0.557671	-0.79845	-0.316892	2.87413	-3.27416	0.00112118	0.013403	-0.969452
chr22	21957025	21982813	25789	ENSG00000100038.20	protein_coding	TOP3B	0.399805	0.146341	0.653269	2.94542	3.27397	0.00112191	0.013403	-0.977065
chr3	26622806	26717537	94732	ENSG00000179796.12	protein_coding	LRRC3B	-0.377588	-0.866071	0.110894	5.01373	-3.27355	0.00112355	0.0134093	-1.11472
chr1	9539465	9585173	45709	ENSG00000171612.7	protein_coding	SLC25A33	-0.2772	-0.818214	0.263814	5.66319	-3.27333	0.00112437	0.0134093	-1.17628
chrX	154010506	154019902	9397	ENSG00000184216.14	protein_coding	IRAK1	0.291787	0.123591	0.459984	5.84952	3.27315	0.00112508	0.0134093	-1.1976
chr7	134744252	134970729	226478	ENSG00000122786.20	protein_coding	CALD1	0.266122	0.134341	0.397903	7.18939	3.27278	0.00112654	0.0134161	-1.23878
chr17	439978	445939	5962	ENSG00000183688.4	protein_coding	RFLNB	0.39647	0.0758515	0.717089	4.68705	3.27243	0.00112796	0.0134226	-1.0993
chr16	31458080	31467166	9087	ENSG00000140691.18	protein_coding	ARMC5	0.358566	0.189222	0.527911	3.38657	3.27144	0.00113179	0.0134576	-1.00659
chr3	138434586	138481686	47101	ENSG00000158220.14	protein_coding	ESYT3	0.459502	0.288565	0.63044	3.62533	3.2703	0.00113631	0.0134902	-1.00886
chr1	16740273	16972964	232692	ENSG00000058453.17	protein_coding	CROCC	0.422339	0.109409	0.735268	3.65884	3.26985	0.00113807	0.0134934	-1.03649
chr20	47209214	47356889	147676	ENSG00000101040.19	protein_coding	ZMYND8	0.272283	0.0497036	0.494862	6.83357	3.2697	0.00113866	0.0134934	-1.24605
chr6	53794497	53924125	129629	ENSG00000137269.15	protein_coding	LRRC1	0.309962	0.0424232	0.5775	4.29148	3.26955	0.00113924	0.0134934	-1.0794
chr5	181254417	181261139	6723	ENSG00000183718.5	protein_coding	TRIM52	0.293433	-0.219186	0.806053	4.82799	3.26767	0.00114671	0.0135502	-1.10787
chr3	49674014	49683971	9958	ENSG00000164062.13	protein_coding	APEH	-0.2933	-0.550081	-0.0365199	5.59236	-3.26634	0.00115203	0.0136025	-1.20417
chr5	176647387	176659054	11668	ENSG00000048140.18	protein_coding	TSPAN17	0.297514	0.184047	0.41098	5.4163	3.26518	0.00115664	0.0136464	-1.19086
chr16	88813734	88856970	43237	ENSG00000141012.13	protein_coding	GALNS	0.268712	0.100276	0.437149	3.79123	3.26416	0.00116076	0.0136844	-1.05294
chr14	105009573	105021083	11511	ENSG00000170779.11	protein_coding	CDCA4	0.425487	0.238266	0.612708	1.14042	3.26381	0.00116217	0.0136904	-1.03687
chr2	55865967	55924139	58173	ENSG00000115380.20	protein_coding	EFEMP1	-0.533113	-0.741736	-0.32449	6.4471	-3.26239	0.00116806	0.0137247	-1.22121
chrX	153861514	153886173	24660	ENSG00000198910.14	protein_coding	L1CAM	0.29899	0.137979	0.460001	5.41281	3.26219	0.00116869	0.0137247	-1.16025
chr7	128392277	128410252	17976	ENSG00000106348.18	protein_coding	IMPDH1	0.318389	0.155922	0.480856	4.72249	3.26189	0.00116992	0.0137285	-1.14371
chr5	132822141	132830659	8519	ENSG00000164403.15	protein_coding	SHROOM1	0.370611	0.216764	0.524459	4.80802	3.26003	0.00117749	0.013796	-1.15592
chr7	5592816	5606655	13840	ENSG00000075618.18	protein_coding	FSCN1	0.386459	-0.162654	0.935573	5.28349	3.25944	0.00117993	0.0138139	-1.19502
chr12	190077	214570	24494	ENSG00000111181.13	protein_coding	SLC6A12	0.468981	0.320364	0.617598	5.98644	3.25897	0.00118196	0.0138204	-1.24217
chr7	7636518	7718607	82090	ENSG00000106399.11	protein_coding	RPA3	-0.342727	-0.668486	-0.0169692	3.51995	-3.25885	0.00118229	0.0138204	-1.04963
chr1	205767986	205775482	7497	ENSG00000117280.13	protein_coding	RAB29	0.254026	0.16744	0.340612	5.87865	3.25768	0.00118712	0.0138569	-1.22499
chr15	75195643	75212169	16527	ENSG00000167173.19	protein_coding	C15orf39	0.448505	0.348846	0.548164	2.62474	3.25765	0.00118724	0.0138569	-1.01055
chr11	26994112	26997087	2976	ENSG00000176971.4	protein_coding	FIBIN	-0.495008	-0.701487	-0.288529	4.12006	-3.2566	0.0011916	0.0138928	-1.09144
chr16	2429394	2458854	29461	ENSG00000162063.13	protein_coding	CCNF	0.317485	0.181996	0.452973	2.82393	3.25566	0.00119542	0.0139194	-1.02421
chr22	31281594	31292534	10941	ENSG00000100100.13	protein_coding	PIK3IP1	-0.435208	-0.736542	-0.133873	5.91294	-3.25509	0.00119793	0.0139194	-1.26042
chr21	34073224	34143034	69811	ENSG00000243927.6	protein_coding	MRPS6	0.490201	0.352271	0.62813	6.19564	3.25192	0.00121114	0.0140389	-1.26561
chr1	231363751	231422287	58537	ENSG00000135766.9	protein_coding	EGLN1	0.577224	0.326586	0.827862	0.104619	3.25071	0.00121606	0.0140687	-1.19046
chr7	44512535	44541330	28796	ENSG00000015520.15	protein_coding	NPC1L1	1.45132	1.19738	1.70526	-0.791747	3.25002	0.00121908	0.014088	-1.31471
chr6	136822564	136913934	91371	ENSG00000112357.14	protein_coding	PEX7	-0.419869	-0.623161	-0.216576	2.87146	-3.24804	0.00122732	0.0141721	-1.04312
chr16	75472052	75495445	23394	ENSG00000183196.10	protein_coding	CHST6	0.424307	0.27506	0.573553	5.25045	3.24777	0.00122855	0.0141721	-1.21941
chr7	12570577	12660182	89606	ENSG00000006747.15	protein_coding	SCIN	0.953605	0.225765	1.68145	2.26516	3.24764	0.00122916	0.0141721	-1.03887
chr16	3953387	4116442	163056	ENSG00000162104.10	protein_coding	ADCY9	0.293874	0.105549	0.482199	4.71918	3.24691	0.00123213	0.0141956	-1.17139
chr1	27872543	27886685	14143	ENSG00000130775.16	protein_coding	THEMIS2	0.452936	0.316962	0.58891	3.48623	3.24613	0.00123546	0.014218	-1.0891
chr17	7834217	7854796	20580	ENSG00000132510.11	protein_coding	KDM6B	0.297712	0.0135755	0.581848	3.76238	3.24601	0.00123594	0.014218	-1.11307
chr17	50133737	50150677	16941	ENSG00000108819.11	protein_coding	PPP1R9B	0.263388	0.0865962	0.44018	8.08898	3.24525	0.00123922	0.0142449	-1.33879
chr12	64507001	64697564	190564	ENSG00000153179.13	protein_coding	RASSF3	0.381423	0.139249	0.623597	4.47493	3.24441	0.00124279	0.0142752	-1.15223
chr1	154924740	154936719	11980	ENSG00000163344.6	protein_coding	PMVK	-0.256335	-0.500297	-0.012374	6.56714	-3.24303	0.00124871	0.0143324	-1.33685
chr16	23677656	23690367	12712	ENSG00000166851.15	protein_coding	PLK1	0.443008	0.311727	0.574288	1.95718	3.2425	0.001251	0.0143395	-1.05391
chr7	123536997	123557904	20908	ENSG00000128609.16	protein_coding	NDUFA5	-0.304757	-0.415538	-0.193976	6.87974	-3.24237	0.00125159	0.0143395	-1.30553
chr15	90388242	90502239	113998	ENSG00000140575.13	protein_coding	IQGAP1	0.337963	0.117596	0.558331	6.44222	3.24224	0.00125216	0.0143395	-1.29601
chr3	126342635	126357408	14774	ENSG00000163884.4	protein_coding	KLF15	0.403907	0.271044	0.53677	5.71769	3.24125	0.00125652	0.0143676	-1.28933
chr22	50185913	50199598	13686	ENSG00000170638.10	protein_coding	TRABD	0.461519	0.323901	0.599136	2.48977	3.2408	0.00125839	0.0143676	-1.06167
chr6	99397629	99425331	27703	ENSG00000132424.17	protein_coding	PNISR	0.289212	0.0292556	0.549168	7.65346	3.2389	0.00126663	0.0144507	-1.35584
chr1	65420587	65436007	15421	ENSG00000213625.9	protein_coding	LEPROT	-0.338643	-0.540032	-0.137253	5.89572	-3.23767	0.00127204	0.0144908	-1.28148
chr17	60600183	60666280	66098	ENSG00000170836.12	protein_coding	PPM1D	0.334453	0.187091	0.481815	3.67893	3.2371	0.0012745	0.0145079	-1.11314
chr7	151081085	151083493	2409	ENSG00000164897.14	protein_coding	TMUB1	0.362468	0.165733	0.559202	3.40754	3.23617	0.00127859	0.0145436	-1.11615
chr18	10666483	11149569	483087	ENSG00000154864.13	protein_coding	PIEZO2	0.597622	0.323923	0.871321	4.28628	3.235	0.00128391	0.0145823	-1.16964
chrX	102712445	102717733	5289	ENSG00000158301.19	protein_coding	GPRASP2	-0.286216	-0.475411	-0.0970215	5.26607	-3.23303	0.00129249	0.0146486	-1.24182
chr7	44062727	44065567	2841	ENSG00000164708.6	protein_coding	PGAM2	0.650586	0.107097	1.19408	3.09902	3.23235	0.00129565	0.0146486	-1.10967
chr1	31365253	31376850	11598	ENSG00000121769.8	protein_coding	FABP3	0.309577	-0.166519	0.785672	6.24896	3.2304	0.00130422	0.0146692	-1.31015
chr20	37101226	37179588	78363	ENSG00000101353.15	protein_coding	MROH8	-0.290526	-0.552373	-0.0286792	3.0016	-3.23034	0.00130448	0.0146692	-1.10801
chr19	44165073	44178381	13309	ENSG00000167380.17	protein_coding	ZNF226	-0.324775	-0.439869	-0.209681	4.31781	-3.23026	0.00130485	0.0146692	-1.20488
chr14	88824153	88881078	56926	ENSG00000165533.19	protein_coding	TTC8	-0.318616	-0.835669	0.198437	4.12444	-3.22981	0.00130689	0.0146789	-1.18664
chr6	36127809	36144524	16716	ENSG00000156711.17	protein_coding	MAPK13	0.293686	0.0744478	0.512925	3.55371	3.22887	0.0013111	0.0147153	-1.14359
chr14	57999735	58298139	298405	ENSG00000139971.15	protein_coding	ARMH4	-0.437255	-0.917882	0.0433722	3.54696	-3.22825	0.00131389	0.0147344	-1.13989
chr15	78264086	78282196	18111	ENSG00000140403.13	protein_coding	DNAJA4	0.346862	0.211123	0.482602	7.56522	3.22807	0.00131474	0.0147344	-1.37742
chr14	23321457	23326163	4707	ENSG00000100836.11	protein_coding	PABPN1	0.366863	0.145821	0.587906	4.95991	3.22748	0.00131738	0.0147531	-1.25488
chr1	44783585	44788170	4586	ENSG00000142959.5	protein_coding	BEST4	-0.62767	-0.917003	-0.338336	-0.0876721	-3.22385	0.00133389	0.0148941	-1.23577
chr6	86937528	87016679	79152	ENSG00000168830.8	protein_coding	HTR1E	0.586635	0.389567	0.783703	1.4023	3.22235	0.00134081	0.0149384	-1.12131
chr2	42048021	42058517	10497	ENSG00000162878.13	protein_coding	PKDCC	0.404512	0.234087	0.574937	4.4289	3.22089	0.00134755	0.0149916	-1.23923
chr14	24078662	24115010	36349	ENSG00000129535.13	protein_coding	NRL	-0.312628	-0.844136	0.21888	2.13805	-3.22017	0.00135086	0.0150174	-1.11619
chr17	58301228	58328795	27568	ENSG00000005379.17	protein_coding	TSPOAP1	-0.334629	-0.506362	-0.162895	6.71696	-3.21954	0.00135382	0.0150394	-1.39217
chr6	32190766	32195523	4758	ENSG00000213654.10	protein_coding	GPSM3	0.544895	0.331435	0.758355	3.71625	3.21896	0.00135655	0.0150587	-1.18102
chr20	3667965	3682246	14282	ENSG00000149451.18	protein_coding	ADAM33	0.604444	0.508847	0.700041	4.00513	3.21849	0.00135879	0.0150725	-1.21515
chr19	51124906	51136651	11746	ENSG00000129450.9	protein_coding	SIGLEC9	0.961221	0.607913	1.31453	0.352462	3.21784	0.00136173	0.0150942	-1.25453
chr7	44104345	44114562	10218	ENSG00000106624.11	protein_coding	AEBP1	0.566498	0.332489	0.800506	6.52803	3.21667	0.00136736	0.0151382	-1.39869
chr8	143603210	143609773	6564	ENSG00000104524.14	protein_coding	PYCR3	-0.469459	-0.603065	-0.335854	2.91315	-3.21655	0.00136769	0.0151382	-1.15257
chr1	2508537	2526597	18061	ENSG00000157881.16	protein_coding	PANK4	0.250983	-0.0112201	0.513186	3.17408	3.21585	0.001371	0.0151528	-1.15383
chr19	14147743	14206187	58445	ENSG00000072071.16	protein_coding	ADGRL1	0.27733	0.128119	0.426541	7.63388	3.21441	0.00137777	0.0151963	-1.4314
chr19	3538261	3574290	36030	ENSG00000161091.14	protein_coding	MFSD12	0.31274	0.170987	0.454494	5.07914	3.21351	0.00138203	0.0152218	-1.32659
chr1	46246461	46278480	32020	ENSG00000085999.13	protein_coding	RAD54L	0.618814	0.387764	0.849864	1.33636	3.21206	0.00138889	0.0152617	-1.15545
chrX	131058346	131089885	31540	ENSG00000147256.12	protein_coding	ARHGAP36	-0.671989	-0.942386	-0.401593	1.10044	-3.21076	0.00139509	0.0153077	-1.18088
chr2	55634061	55693863	59803	ENSG00000138035.15	protein_coding	PNPT1	0.275028	0.128691	0.421365	5.20846	3.20995	0.00139894	0.015339	-1.32723
chr3	187721377	187745725	24349	ENSG00000113916.18	protein_coding	BCL6	0.339062	-0.103825	0.781949	7.09344	3.20963	0.00140054	0.0153454	-1.42884
chr14	24290598	24299780	9183	ENSG00000157379.14	protein_coding	DHRS1	0.276409	-0.172029	0.724848	3.80913	3.20797	0.00140847	0.0153997	-1.23179
chr19	11377207	11384342	7136	ENSG00000187266.14	protein_coding	EPOR	0.40156	0.246201	0.55692	3.29848	3.20785	0.00140903	0.0153997	-1.18667
chr17	1702816	1710377	7562	ENSG00000185561.10	protein_coding	TLCD2	0.479483	0.29551	0.663456	2.60023	3.20753	0.00141058	0.0153997	-1.15285
chr7	31337465	31340726	3262	ENSG00000164600.7	protein_coding	NEUROD6	-0.547628	-0.802354	-0.292902	3.56609	-3.20734	0.00141155	0.0153997	-1.20657
chr11	60378530	60417756	39227	ENSG00000166928.11	protein_coding	MS4A14	0.919435	0.757278	1.08159	2.04953	3.20735	0.00141157	0.0153997	-1.15693
chr17	35731639	35743521	11883	ENSG00000270885.2	protein_coding	RASL10B	0.37168	0.137872	0.605488	6.49731	3.20604	0.00141784	0.0154288	-1.42904
chr17	39626740	39636626	9887	ENSG00000131771.14	protein_coding	PPP1R1B	-0.350455	-0.519908	-0.181002	9.35499	-3.20594	0.0014183	0.0154288	-1.46018
chr8	8783354	8893630	110277	ENSG00000147324.11	protein_coding	MFHAS1	0.274371	0.0632699	0.485473	5.29836	3.20516	0.00142201	0.0154582	-1.33567
chr7	100092728	100101940	9213	ENSG00000166508.18	protein_coding	MCM7	0.357057	0.115731	0.598382	6.83409	3.20381	0.00142869	0.0155197	-1.46307
chr10	22534854	22714578	179725	ENSG00000150867.14	protein_coding	PIP4K2A	0.372653	0.20823	0.537076	8.44626	3.20257	0.00143473	0.0155465	-1.47253
chr20	45325288	45348424	23137	ENSG00000124145.6	protein_coding	SDC4	-0.45238	-0.964277	0.0595175	7.47714	-3.20022	0.00144635	0.0156133	-1.47885
chr11	9019476	9138114	118639	ENSG00000175356.14	protein_coding	SCUBE2	-0.38173	-0.482032	-0.281428	3.00054	-3.19995	0.00144752	0.0156133	-1.1941
chr2	135905881	135986100	80220	ENSG00000115866.11	protein_coding	DARS1	-0.272272	-0.405495	-0.139048	6.2196	-3.19994	0.00144758	0.0156133	-1.41108
chr19	18279694	18281622	1929	ENSG00000130522.6	protein_coding	JUND	0.345642	0.216996	0.474289	7.91406	3.19932	0.00145072	0.0156154	-1.48476
chr16	88874858	88977207	102350	ENSG00000129993.15	protein_coding	CBFA2T3	0.356763	0.00482555	0.708701	3.34846	3.19906	0.00145192	0.0156154	-1.21004
chr12	89347235	89352501	5267	ENSG00000139318.8	protein_coding	DUSP6	-0.401365	-0.605513	-0.197216	4.67141	-3.19903	0.00145211	0.0156154	-1.31421
chr12	131929200	131945896	16697	ENSG00000177192.14	protein_coding	PUS1	0.355135	0.26046	0.449811	3.29412	3.19898	0.00145235	0.0156154	-1.22205
chr1	20552573	20555020	2448	ENSG00000183114.8	protein_coding	FAM43B	0.468309	0.352571	0.584047	4.00705	3.19748	0.00145983	0.0156676	-1.263
chrX	103356489	103358462	1974	ENSG00000185222.10	protein_coding	TCEAL9	0.261544	0.0616498	0.461439	5.79539	3.1966	0.00146415	0.0156851	-1.41121
chr14	73591873	73595766	3894	ENSG00000177465.5	protein_coding	ACOT4	-0.464703	-0.595201	-0.334205	2.19776	-3.19652	0.00146455	0.0156851	-1.18352
chr16	28532708	28539008	6301	ENSG00000176046.9	protein_coding	NUPR1	0.525717	0.27831	0.773124	4.42304	3.19598	0.00146741	0.0156871	-1.32135
chr20	62214960	62220278	5319	ENSG00000101180.16	protein_coding	HRH3	0.481873	0.342027	0.621719	3.68306	3.19567	0.00146886	0.0156871	-1.25612
chr2	72942036	73075619	133584	ENSG00000144040.13	protein_coding	SFXN5	-0.35753	-0.882821	0.167761	8.35064	-3.19208	0.00148694	0.0158691	-1.50861
chr14	64986895	65062652	75758	ENSG00000257365.8	protein_coding	FNTB	0.310556	0.044865	0.576248	4.20713	3.19173	0.00148864	0.0158732	-1.31468
chr3	149517235	149736714	219480	ENSG00000018408.15	protein_coding	WWTR1	0.276397	-0.0471744	0.599969	5.85775	3.19158	0.00148942	0.0158732	-1.43632
chr16	30650717	30656413	5697	ENSG00000156858.12	protein_coding	PRR14	0.299058	-0.312962	0.911079	4.83226	3.18873	0.0015039	0.0160163	-1.38472
chr19	56132599	56160893	28295	ENSG00000167685.15	protein_coding	ZNF444	0.309511	0.211367	0.407655	5.53709	3.18814	0.00150697	0.0160215	-1.44595
chr7	102433106	102456825	23720	ENSG00000160991.17	protein_coding	ORAI2	0.260672	0.1156	0.405745	5.99221	3.18793	0.00150803	0.0160215	-1.46647
chr5	163437569	163446151	8583	ENSG00000113328.19	protein_coding	CCNG1	0.252072	-0.115675	0.619819	5.72	3.18761	0.00150965	0.0160215	-1.41563
chr8	54509422	54871720	362299	ENSG00000104237.11	protein_coding	RP1	-0.800609	-1.05715	-0.544063	-1.57097	-3.18606	0.00151765	0.0160839	-1.55988
chr5	180784780	180815652	30873	ENSG00000131446.17	protein_coding	MGAT1	0.257592	0.162988	0.352195	6.46774	3.18488	0.00152372	0.016137	-1.50152
chr21	42843094	42879568	36475	ENSG00000160193.12	protein_coding	WDR4	0.279998	0.0949078	0.465089	2.52728	3.18179	0.00153979	0.0162845	-1.22956
chr11	65386621	65413525	26905	ENSG00000126391.14	protein_coding	FRMD8	0.309923	0.0861186	0.533727	4.27577	3.17913	0.00155374	0.0164206	-1.36128
chr9	110190048	110208159	18112	ENSG00000188959.10	protein_coding	C9orf152	1.22191	1.07385	1.36998	-2.46911	3.17848	0.0015572	0.016438	-1.75716
chr19	13144058	13150383	6326	ENSG00000104915.15	protein_coding	STX10	0.35045	-0.142931	0.84383	4.86979	3.17711	0.00156449	0.0164998	-1.42497
chr19	1107637	1174268	66632	ENSG00000064932.16	protein_coding	SBNO2	0.492242	0.34716	0.637324	2.66074	3.17616	0.00156951	0.0165359	-1.25149
chr1	153947669	153958615	10947	ENSG00000160741.17	protein_coding	CRTC2	0.28526	0.140879	0.42964	5.37188	3.17512	0.00157501	0.0165648	-1.46207
chr17	43014607	43025123	10517	ENSG00000108828.16	protein_coding	VAT1	0.254252	-0.0156439	0.524149	6.8194	3.17452	0.00157824	0.0165874	-1.53915
chr1	9651731	9729114	77384	ENSG00000171608.16	protein_coding	PIK3CD	0.28617	0.0438004	0.52854	4.58202	3.17291	0.00158688	0.016639	-1.40195
chr1	155859567	155885199	25633	ENSG00000132718.9	protein_coding	SYT11	-0.292138	-0.453168	-0.131109	8.70809	-3.17285	0.00158717	0.016639	-1.55713
chr1	155135344	155138857	3514	ENSG00000169241.19	protein_coding	SLC50A1	0.285868	-0.105449	0.677186	3.68045	3.17263	0.00158836	0.016639	-1.32442
chr5	180300698	180353336	52639	ENSG00000131459.13	protein_coding	GFPT2	0.323408	0.194732	0.452085	5.09071	3.1724	0.00158958	0.016639	-1.42469
chr6	28349947	28369172	19226	ENSG00000189298.14	protein_coding	ZKSCAN3	-0.322077	-0.627354	-0.0167998	2.12308	-3.17201	0.00159173	0.0166486	-1.25281
chr19	1573596	1592865	19270	ENSG00000071655.18	protein_coding	MBD3	0.439793	-0.0283956	0.907982	5.59444	3.17176	0.00159322	0.0166528	-1.49854
chr16	2235816	2238711	2896	ENSG00000167968.13	protein_coding	DNASE1L2	0.702408	0.515598	0.889219	0.0407502	3.16965	0.00160445	0.0167471	-1.35777
chr1	162378841	162386812	7972	ENSG00000239887.6	protein_coding	C1orf226	0.384936	-0.151748	0.92162	2.82124	3.16735	0.001617	0.0168558	-1.28008
chr13	49308650	49444064	135415	ENSG00000102547.19	protein_coding	CAB39L	0.307467	-0.48616	1.10109	6.8428	3.16734	0.00161708	0.0168558	-1.54257
chr10	47365496	47384293	18798	ENSG00000265763.4	protein_coding	ZNF488	0.439393	-0.0336844	0.912471	4.74318	3.16709	0.00161851	0.0168591	-1.41409
chr4	82483170	82562357	79188	ENSG00000249242.8	protein_coding	TMEM150C	-0.368074	-0.665551	-0.0705971	5.54554	-3.16677	0.00162022	0.0168654	-1.47609
chr9	133233278	133276024	42747	ENSG00000175164.16	protein_coding	ABO	0.480952	0.0165881	0.945315	2.13472	3.16554	0.00162695	0.0168827	-1.27112
chr16	85676198	85690073	13876	ENSG00000131153.9	protein_coding	GINS2	-0.455459	-0.749318	-0.1616	1.71409	-3.16541	0.00162763	0.0168827	-1.27344
chr20	46345980	46364458	18479	ENSG00000080189.15	protein_coding	SLC35C2	-0.285749	-0.440077	-0.131422	5.16231	-3.16528	0.00162833	0.0168827	-1.49249
chr1	186375838	186421378	45541	ENSG00000157181.16	protein_coding	ODR4	-0.294418	-0.453259	-0.135576	4.43275	-3.16513	0.00162917	0.0168827	-1.39864
chr6	116254173	116444861	190689	ENSG00000111817.19	protein_coding	DSE	0.309518	0.144496	0.474541	4.09799	3.16504	0.00162965	0.0168827	-1.35935
chr14	94376747	94390693	13947	ENSG00000197249.14	protein_coding	SERPINA1	0.887773	0.707872	1.06767	2.96613	3.16477	0.00163136	0.0168889	-1.28099
chr19	53431984	53461862	29879	ENSG00000160336.17	protein_coding	ZNF761	0.260053	0.0400147	0.480092	4.01079	3.16422	0.00163419	0.0169066	-1.36325
chr4	3441968	3449486	7519	ENSG00000109758.9	protein_coding	HGFAC	0.836992	0.635103	1.03888	-0.973243	3.16396	0.00163566	0.0169067	-1.49573
chr1	155610205	155614951	4747	ENSG00000125459.17	protein_coding	MSTO1	-0.296379	-0.690636	0.0978786	3.16851	-3.16346	0.00163842	0.0169067	-1.32727
chr1	226631690	226739323	107634	ENSG00000143772.10	protein_coding	ITPKB	0.326981	-0.19245	0.846413	9.03248	3.16342	0.00163864	0.0169067	-1.59336
chr12	57623409	57633239	9831	ENSG00000135454.14	protein_coding	B4GALNT1	0.260976	-0.217686	0.739638	5.99554	3.16048	0.00165498	0.017029	-1.51846
chr18	904871	912172	7302	ENSG00000141433.13	protein_coding	ADCYAP1	-0.616243	-0.846432	-0.386054	2.87577	-3.15921	0.00166216	0.0170914	-1.31716
chr4	46243548	46475230	231683	ENSG00000151834.16	protein_coding	GABRA2	-0.374125	-0.483692	-0.264558	6.42909	-3.15839	0.00166676	0.0171121	-1.5246
chr16	56608584	56609497	914	ENSG00000125148.7	protein_coding	MT2A	0.558334	-0.043909	1.16058	7.65147	3.15788	0.00166981	0.0171121	-1.61062
chr21	42199689	42297244	97556	ENSG00000160179.19	protein_coding	ABCG1	0.310844	0.127933	0.493755	4.43515	3.15742	0.00167214	0.0171245	-1.43606
chr8	38386207	38409527	23321	ENSG00000165046.13	protein_coding	LETM2	-0.360738	-0.513512	-0.207964	2.15373	-3.15692	0.00167494	0.0171354	-1.29525
chr2	223051814	223198399	146586	ENSG00000152049.6	protein_coding	KCNE4	0.741053	0.613572	0.868534	4.22554	3.15688	0.00167545	0.0171354	-1.38568
chr9	127731524	127735313	3790	ENSG00000160404.18	protein_coding	TOR2A	0.360609	0.209641	0.511578	2.99903	3.15598	0.00168026	0.017173	-1.3232
chr16	66720893	66751609	30717	ENSG00000135720.13	protein_coding	DYNC1LI2	0.276868	0.148598	0.405138	9.4409	3.15523	0.00168455	0.0171896	-1.61394
chr17	7646627	7657770	11144	ENSG00000129244.9	protein_coding	ATP1B2	-0.37674	-0.900228	0.146748	9.23211	-3.15496	0.00168611	0.0171896	-1.61468
chr10	79555852	79560407	4556	ENSG00000185303.17	protein_coding	SFTPA2	-0.791124	-0.998152	-0.584096	-1.32278	-3.15429	0.00168987	0.0172134	-1.58884
chr10	23439075	23442377	3303	ENSG00000165312.7	protein_coding	OTUD1	0.300283	0.00356792	0.596999	3.99926	3.15409	0.00169102	0.0172135	-1.40034
chr7	30284597	30367689	83093	ENSG00000180233.11	protein_coding	ZNRF2	0.382746	0.248878	0.516614	1.90527	3.15331	0.00169548	0.0172474	-1.30605
chr16	66844414	66854153	9740	ENSG00000168748.14	protein_coding	CA7	0.478506	0.351998	0.605013	2.62018	3.15285	0.00169812	0.0172511	-1.31822
chr9	112486827	112669397	182571	ENSG00000165185.15	protein_coding	KIAA1958	0.256189	-0.140077	0.652455	4.75026	3.15161	0.00170523	0.0172899	-1.47023
chr17	49210411	49223225	12815	ENSG00000108798.9	protein_coding	ABI3	0.558887	0.414041	0.703733	2.3662	3.15103	0.00170853	0.0173107	-1.31191
chr1	205042937	205078289	35353	ENSG00000184144.12	protein_coding	CNTN2	0.437686	0.336154	0.539218	8.02206	3.15008	0.00171416	0.0173561	-1.61822
chr2	74471986	74483408	11423	ENSG00000135637.14	protein_coding	CCDC142	0.327714	0.0883936	0.567034	2.95838	3.14984	0.00171541	0.0173572	-1.33775
chr22	44172956	44219533	46578	ENSG00000138964.17	protein_coding	PARVG	0.674673	0.560932	0.788414	3.10638	3.1457	0.00173962	0.0175438	-1.35955
chr19	17292609	17306843	14235	ENSG00000130312.7	protein_coding	MRPL34	0.251908	-0.147818	0.651634	5.03859	3.14482	0.00174459	0.0175702	-1.52779
chr18	79964582	79970822	6241	ENSG00000226742.4	protein_coding	HSBP1L1	0.286763	-0.260768	0.834294	4.49128	3.14463	0.00174576	0.0175702	-1.47956
chr10	100347233	100364826	17594	ENSG00000099194.6	protein_coding	SCD	-0.292941	-0.821911	0.236029	10.7238	-3.14449	0.00174655	0.0175702	-1.63217
chr15	74409289	74433958	24670	ENSG00000138623.10	protein_coding	SEMA7A	0.349933	-0.124081	0.823946	4.29444	3.14444	0.00174685	0.0175702	-1.45162
chr18	24426634	24453531	26898	ENSG00000154059.11	protein_coding	IMPACT	-0.287055	-0.410938	-0.163171	5.00151	-3.14359	0.00175184	0.0176087	-1.52162
chr1	15941869	15976132	34264	ENSG00000116809.12	protein_coding	ZBTB17	0.309289	0.105445	0.513133	4.05484	3.14302	0.00175521	0.0176309	-1.44914
chr1	36322030	36324154	2125	ENSG00000142694.7	protein_coding	EVA1B	0.708488	0.597052	0.819923	0.199353	3.14174	0.00176278	0.0176836	-1.40968
chr8	85463968	85481493	17526	ENSG00000104267.10	protein_coding	CA2	0.38521	0.261551	0.508869	7.00912	3.14126	0.00176571	0.0176883	-1.61452
chr19	12345944	12365905	19962	ENSG00000198342.10	protein_coding	ZNF442	-0.475461	-0.758067	-0.192855	0.837561	-3.14119	0.00176601	0.0176883	-1.37985
chr19	38388421	38399587	11167	ENSG00000188766.12	protein_coding	SPRED3	-0.413577	-0.537456	-0.289697	3.52191	-3.14103	0.00176695	0.0176883	-1.40284
chr5	151212150	151270440	58291	ENSG00000196743.9	protein_coding	GM2A	-0.260783	-0.4247	-0.0968654	6.19168	-3.13953	0.00177587	0.0177564	-1.61819
chr2	202634969	202769757	134789	ENSG00000138439.12	protein_coding	FAM117B	0.29512	0.161288	0.428952	4.24729	3.13861	0.0017814	0.0177882	-1.46594
chr8	25184689	25418082	233394	ENSG00000147459.18	protein_coding	DOCK5	0.36196	0.109045	0.614875	6.20793	3.13782	0.0017862	0.0178245	-1.61239
chr6	135851701	136195574	343874	ENSG00000171408.14	protein_coding	PDE7B	-0.280412	-0.462538	-0.0982853	4.52964	-3.13639	0.00179473	0.0178861	-1.49849
chr19	12675717	12681880	6164	ENSG00000095059.16	protein_coding	DHPS	0.510598	0.163581	0.857614	2.35574	3.13206	0.00182094	0.0181172	-1.36962
chr15	35217345	35546193	328849	ENSG00000134146.12	protein_coding	DPH6	-0.503912	-0.939723	-0.0681018	2.27727	-3.13197	0.00182149	0.0181172	-1.36677
chr19	47608196	47703277	95082	ENSG00000063169.11	protein_coding	BICRA	0.314507	0.185277	0.443736	3.48577	3.1316	0.00182373	0.0181276	-1.43042
chr19	1407569	1435687	28119	ENSG00000071626.17	protein_coding	DAZAP1	0.251468	-0.0972674	0.600204	5.56403	3.13025	0.001832	0.0181979	-1.62006
chrX	155489011	155719098	230088	ENSG00000185973.12	protein_coding	TMLHE	-0.378023	-0.621472	-0.134573	2.84796	-3.12969	0.00183546	0.0182204	-1.38554
chr11	13962723	14268133	305411	ENSG00000262655.4	protein_coding	SPON1	-0.428781	-0.539588	-0.317974	6.00554	-3.12944	0.00183715	0.0182253	-1.59515
chrX	47635521	47650604	15084	ENSG00000126767.18	protein_coding	ELK1	0.367767	0.127438	0.608096	7.35396	3.12859	0.00184234	0.0182479	-1.68534
chr19	2274631	2282175	7545	ENSG00000188305.6	protein_coding	PEAK3	0.787161	0.549788	1.02453	-1.54805	3.12846	0.00184303	0.0182479	-1.71507
chr8	144529179	144605816	76638	ENSG00000147799.11	protein_coding	ARHGAP39	0.281189	0.105309	0.457069	3.62723	3.12806	0.0018455	0.0182605	-1.45093
chr10	68477998	68527523	49526	ENSG00000122912.15	protein_coding	SLC25A16	-0.273449	-0.847977	0.301078	4.19947	-3.12761	0.00184825	0.0182759	-1.50572
chr2	26173088	26189663	16576	ENSG00000157833.13	protein_coding	GAREM2	0.423479	0.279088	0.56787	6.97554	3.126	0.00185842	0.0183525	-1.69448
chr6	149218641	149411613	192973	ENSG00000055208.19	protein_coding	TAB2	0.263016	-0.0867781	0.61281	7.05342	3.12576	0.00185976	0.0183538	-1.66888
chr19	37554782	37594792	40011	ENSG00000180479.14	protein_coding	ZNF571	0.324759	0.0895987	0.55992	3.02018	3.12528	0.00186272	0.0183701	-1.40433
chr3	108380368	108529322	148955	ENSG00000144821.10	protein_coding	MYH15	-0.446207	-0.632442	-0.259972	2.86712	-3.12491	0.00186503	0.0183701	-1.40402
chr2	64092652	64144420	51769	ENSG00000197329.12	protein_coding	PELI1	0.286145	0.156009	0.416282	4.92225	3.1227	0.00187888	0.0184945	-1.55927
chr8	141207166	141308305	101140	ENSG00000022567.10	protein_coding	SLC45A4	0.324248	0.179217	0.469279	5.20706	3.12164	0.00188555	0.0185122	-1.59629
chr16	10627501	10694930	67430	ENSG00000153060.8	protein_coding	TEKT5	0.79712	-0.0038261	1.59807	-1.86833	3.12033	0.00189381	0.0185813	-1.76388
chr16	57512181	57536571	24391	ENSG00000135736.6	protein_coding	CCDC102A	0.599031	0.481755	0.716307	1.19678	3.11827	0.00190687	0.0186834	-1.42346
chr16	30085793	30091924	6132	ENSG00000149922.11	protein_coding	TBX6	0.63738	0.499678	0.775081	1.39709	3.11821	0.00190725	0.0186834	-1.41298
chr6	41158506	41163186	4681	ENSG00000095970.17	protein_coding	TREM2	0.663112	0.53399	0.792233	3.28267	3.11814	0.0019079	0.0186834	-1.44538
chr1	11674480	11691650	17171	ENSG00000116670.15	protein_coding	MAD2L2	0.286039	0.120137	0.451941	4.42763	3.11746	0.00191203	0.0187118	-1.56388
chr16	30407414	30431108	23695	ENSG00000179965.12	protein_coding	ZNF771	0.344481	0.157879	0.531083	4.05725	3.11562	0.00192384	0.0187704	-1.52123
chr3	134355347	134375479	20133	ENSG00000114019.15	protein_coding	AMOTL2	0.294597	0.177533	0.411662	5.01495	3.11537	0.00192546	0.0187704	-1.60185
chr1	205083129	205084460	1332	ENSG00000174529.7	protein_coding	TMEM81	0.46614	0.151194	0.781086	3.76833	3.11536	0.00192551	0.0187704	-1.48017
chr1	30869466	30908758	39293	ENSG00000162512.16	protein_coding	SDC3	-0.253426	-0.391835	-0.115016	8.28231	-3.11453	0.00193083	0.0187819	-1.74043
chrX	109535781	109544698	8918	ENSG00000101888.12	protein_coding	NXT2	-0.368376	-0.550975	-0.185778	3.08272	-3.11419	0.00193305	0.0187819	-1.45004
chr11	60971680	61020377	48698	ENSG00000013725.14	protein_coding	CD6	-0.604495	-0.709964	-0.499025	0.667904	-3.11403	0.00193406	0.0187819	-1.45374
chr10	49154725	49188585	33861	ENSG00000204161.14	protein_coding	TMEM273	0.452051	0.205066	0.699037	3.89851	3.11399	0.00193433	0.0187819	-1.51092
chr12	53506688	53507484	797	ENSG00000139574.9	protein_coding	NPFF	0.642921	0.55091	0.734931	0.549657	3.11338	0.00193825	0.018799	-1.46959
chr15	72686179	72738475	52297	ENSG00000140463.14	protein_coding	BBS4	-0.253156	-0.365001	-0.141312	4.80404	-3.11221	0.00194581	0.0188604	-1.58641
chr7	76302673	76304295	1623	ENSG00000106211.10	protein_coding	HSPB1	0.924117	0.578781	1.26945	7.17666	3.11121	0.00195297	0.0189005	-1.73504
chr18	12407896	12432238	24343	ENSG00000141391.14	protein_coding	PRELID3A	0.263325	-0.0232843	0.549934	3.59893	3.11108	0.00195317	0.0189005	-1.49689
chr3	142596393	142713664	117272	ENSG00000120756.13	protein_coding	PLS1	0.592203	0.501133	0.683274	0.763538	3.11091	0.0019543	0.0189005	-1.46907
chr1	23191895	23217502	25608	ENSG00000179546.5	protein_coding	HTR1D	0.675796	0.28624	1.06535	0.344736	3.10956	0.00196305	0.018967	-1.55099
chr7	16087525	16502504	414980	ENSG00000214960.11	protein_coding	CRPPA	-0.380395	-0.605015	-0.155775	2.06291	-3.10793	0.00197375	0.0190558	-1.43208
chr1	13474973	13514003	39031	ENSG00000162494.6	protein_coding	LRRC38	0.619197	0.523665	0.714729	0.0379655	3.10764	0.00197569	0.0190558	-1.555
chr8	53851795	53959303	107509	ENSG00000147509.14	protein_coding	RGS20	-0.387896	-0.572187	-0.203606	5.38258	-3.10761	0.001976	0.0190558	-1.67531
chr1	103617427	103625780	8354	ENSG00000243480.8	protein_coding	AMY2A	-0.895233	-1.03023	-0.760235	-2.24903	-3.10345	0.00200338	0.019271	-1.82033
chr16	3012923	3014505	1583	ENSG00000213937.4	protein_coding	CLDN9	0.705526	0.509708	0.901344	1.87558	3.10262	0.00200898	0.0193004	-1.44517
chr11	5514393	5518431	4039	ENSG00000175518.8	protein_coding	UBQLNL	0.870769	0.773669	0.96787	-1.31371	3.10176	0.00201466	0.0193249	-1.72267
chr17	42572310	42577831	5522	ENSG00000131470.15	protein_coding	PSMC3IP	0.307464	0.142583	0.472345	3.44174	3.10045	0.00202345	0.0193734	-1.51549
chr3	98497912	98523066	25155	ENSG00000080822.17	protein_coding	CLDND1	0.383082	0.217831	0.548333	8.94843	3.10034	0.00202432	0.0193734	-1.77994
chr4	73052362	73069755	17394	ENSG00000163626.17	protein_coding	COX18	-0.296461	-0.380886	-0.212036	3.66077	-3.09892	0.00203376	0.0194158	-1.53018
chr17	28546708	28552631	5924	ENSG00000109103.12	protein_coding	UNC119	0.304231	0.144959	0.463502	5.80225	3.09732	0.00204463	0.0195074	-1.72615
chr16	31083425	31089628	6204	ENSG00000151006.7	protein_coding	PRSS53	0.528462	0.348885	0.708038	0.207134	3.09706	0.00204636	0.0195086	-1.53726
chr4	101411286	102074812	663527	ENSG00000153064.12	protein_coding	BANK1	-0.570108	-0.872739	-0.267476	0.59781	-3.09673	0.00204861	0.0195086	-1.51615
chr11	62936385	62984967	48583	ENSG00000197901.12	protein_coding	SLC22A6	-0.930328	-1.67062	-0.190032	-0.143897	-3.09486	0.00206139	0.019618	-1.58752
chr3	196706277	196712250	5974	ENSG00000174007.9	protein_coding	CEP19	0.31231	0.191578	0.433041	3.8769	3.09463	0.00206294	0.0196205	-1.54885
chr2	74425835	74442422	16588	ENSG00000114993.17	protein_coding	RTKN	0.374577	0.239118	0.510035	6.12961	3.09192	0.0020817	0.0197548	-1.7549
chr1	32741830	32774970	33141	ENSG00000162522.11	protein_coding	KIAA1522	0.329993	0.149875	0.51011	6.40493	3.0914	0.00208521	0.0197705	-1.76758
chr16	72054505	72061055	6551	ENSG00000257017.9	protein_coding	HP	1.36943	1.04828	1.69059	-0.901657	3.08966	0.00209741	0.0198445	-1.7163
chr2	17663812	17800242	136431	ENSG00000163029.16	protein_coding	SMC6	0.257508	-0.234095	0.749112	4.19353	3.08957	0.00209782	0.0198445	-1.59233
chr16	19523811	19553408	29598	ENSG00000103540.16	protein_coding	CCP110	0.387351	0.21854	0.556162	6.42878	3.08954	0.00209824	0.0198445	-1.76898
chr1	22652762	22661637	8876	ENSG00000173369.17	protein_coding	C1QB	0.773177	0.607254	0.939099	5.03737	3.08885	0.00210314	0.0198786	-1.6766
chr2	202912214	202988263	76050	ENSG00000138380.18	protein_coding	CARF	-0.348422	-0.431746	-0.265098	3.52185	-3.08852	0.00210515	0.0198852	-1.55226
chr1	161663147	161678654	15508	ENSG00000072694.21	protein_coding	FCGR2B	1.06179	0.721611	1.40196	-1.29523	3.08817	0.00210759	0.0198958	-1.74437
chr5	141402778	141512975	110198	ENSG00000261934.3	protein_coding	PCDHGA9	-0.647376	-0.98502	-0.309731	1.22895	-3.0849	0.0021305	0.0200872	-1.50798
chr11	6211345	6234711	23367	ENSG00000051009.11	protein_coding	FAM160A2	-0.26349	-0.642597	0.115617	4.01222	-3.08372	0.00213889	0.0201413	-1.61594
chr8	85177154	85217158	40005	ENSG00000133740.11	protein_coding	E2F5	0.344455	-0.164773	0.853682	2.55266	3.08249	0.0021476	0.0201983	-1.50671
chr3	124761948	124901418	139471	ENSG00000082781.12	protein_coding	ITGB5	0.308937	-0.213813	0.831687	6.35559	3.08206	0.00215071	0.0202151	-1.80051
chr11	57406954	57427580	20627	ENSG00000134802.18	protein_coding	SLC43A3	0.415292	0.200155	0.630429	2.63994	3.08082	0.00215944	0.0202846	-1.51205
chr8	28348287	28490278	141992	ENSG00000214050.8	protein_coding	FBXO16	-0.344908	-0.741615	0.0517984	2.06462	-3.08027	0.00216339	0.0203091	-1.50822
chr1	248095184	248101103	5920	ENSG00000196071.5	protein_coding	OR2L13	0.87019	0.528693	1.21169	1.2818	3.07768	0.00218213	0.0204472	-1.51867
chr11	134069071	134152001	82931	ENSG00000166086.13	protein_coding	JAM3	0.326375	0.168747	0.484003	6.66248	3.07698	0.0021871	0.0204685	-1.81274
chr17	44846353	44850476	4124	ENSG00000131097.7	protein_coding	HIGD1B	0.487379	0.192776	0.781981	5.75907	3.07623	0.00219269	0.0205083	-1.78573
chr17	76136333	76141245	4913	ENSG00000129654.8	protein_coding	FOXJ1	0.908387	0.508107	1.30867	2.7502	3.07567	0.00219678	0.0205339	-1.53412
chr15	41895933	41972557	76625	ENSG00000103966.11	protein_coding	EHD4	0.250679	0.0366955	0.464662	4.12279	3.07463	0.00220406	0.0205893	-1.64649
chr17	44345246	44353106	7861	ENSG00000030582.18	protein_coding	GRN	0.415578	0.230594	0.600563	4.84152	3.07353	0.00221222	0.0206528	-1.71801
chr4	109688622	109703583	14962	ENSG00000138794.10	protein_coding	CASP6	0.347374	0.21923	0.475519	2.40433	3.07198	0.00222345	0.020727	-1.53492
chr20	325552	330224	4673	ENSG00000177732.9	protein_coding	SOX12	0.299388	0.120628	0.478147	5.06822	3.07187	0.00222425	0.020727	-1.74974
chr19	18868545	18896727	28183	ENSG00000223802.9	protein_coding	CERS1	0.436916	0.192361	0.68147	5.74437	3.07165	0.00222603	0.0207309	-1.80633
chr19	11505929	11529172	23244	ENSG00000130159.14	protein_coding	ECSIT	0.286932	0.134535	0.439329	4.97929	3.07114	0.00222959	0.0207513	-1.74215
chrX	15688830	15788411	99582	ENSG00000169239.13	protein_coding	CA5B	-0.274652	-0.483833	-0.0654716	4.43858	-3.07009	0.00223734	0.0207619	-1.68672
chr2	30231534	30323730	92197	ENSG00000213626.13	protein_coding	LBH	-0.373538	-0.571436	-0.17564	3.83003	-3.06984	0.00223917	0.0207619	-1.63197
chr1	45493866	45500079	6214	ENSG00000280670.3	protein_coding	CCDC163	-0.383758	-0.56595	-0.201566	3.84698	-3.0698	0.00223947	0.0207619	-1.64305
chr19	54351384	54370558	19175	ENSG00000167613.16	protein_coding	LAIR1	0.674371	0.394127	0.954615	3.47488	3.06854	0.00224898	0.0208297	-1.59664
chr11	576470	612222	35753	ENSG00000070047.13	protein_coding	PHRF1	0.273824	0.0702436	0.477405	3.889	3.0683	0.00225051	0.0208313	-1.64577
chr19	15912367	15934867	22501	ENSG00000171903.17	protein_coding	CYP4F11	-0.742029	-0.870332	-0.613726	2.54507	-3.06688	0.00226131	0.0209058	-1.554
chr7	50304068	50405101	101034	ENSG00000185811.19	protein_coding	IKZF1	0.647896	0.517344	0.778448	1.85639	3.06442	0.00227952	0.0210486	-1.55054
chr16	31074422	31084196	9775	ENSG00000167395.10	protein_coding	ZNF646	0.273526	0.0519787	0.495073	3.7838	3.06267	0.00229265	0.021157	-1.64799
chr1	34974356	34985313	10958	ENSG00000284773.1	protein_coding	RP11-244H3.5	-0.815061	-0.897892	-0.73223	-1.5465	-3.06215	0.00229653	0.0211671	-1.80956
chr8	144314584	144326910	12327	ENSG00000185000.12	protein_coding	DGAT1	0.33552	0.244423	0.426617	4.20882	3.06171	0.00229991	0.0211853	-1.70052
chr4	41981756	41986465	4710	ENSG00000182308.7	protein_coding	DCAF4L1	0.706914	0.470992	0.942837	0.0791633	3.06126	0.00230331	0.021197	-1.66187
chr9	37510892	37576380	65489	ENSG00000147912.13	protein_coding	FBXO10	0.316778	0.104537	0.529019	3.91081	3.06117	0.00230396	0.021197	-1.67092
chr3	52495338	52524495	29158	ENSG00000010327.10	protein_coding	STAB1	0.648039	0.493455	0.802624	4.11713	3.05892	0.00232137	0.0212868	-1.68782
chr15	82536750	82540459	3710	ENSG00000182774.13	protein_coding	RPS17	0.463323	0.362837	0.563809	1.5121	3.05878	0.00232212	0.0212868	-1.57115
chr1	32862268	32872482	10215	ENSG00000160097.20	protein_coding	FNDC5	-0.341596	-0.821436	0.138245	5.10861	-3.05861	0.00232352	0.0212868	-1.79537
chr15	56244009	56445997	201989	ENSG00000151575.14	protein_coding	TEX9	-0.498757	-0.756618	-0.240897	1.28652	-3.05793	0.00232863	0.0213208	-1.57362
chr7	73667831	73672112	4282	ENSG00000176428.6	protein_coding	VPS37D	0.391719	0.18365	0.599788	2.75411	3.05749	0.00233197	0.0213297	-1.58816
chr6	134169248	134318112	148865	ENSG00000118515.12	protein_coding	SGK1	0.406297	0.271158	0.541437	6.47759	3.05741	0.00233281	0.0213297	-1.84735
chr19	35666516	35678483	11968	ENSG00000105668.7	protein_coding	UPK1A	1.06432	0.43259	1.69605	-2.22591	3.05725	0.00233381	0.0213297	-1.96311
chr12	47782722	47833132	50411	ENSG00000061273.18	protein_coding	HDAC7	0.331089	0.161607	0.500572	5.53881	3.05663	0.00233863	0.0213586	-1.83374
chr10	3775996	3785281	9286	ENSG00000067082.15	protein_coding	KLF6	0.272624	0.141646	0.403601	6.12849	3.05648	0.00233978	0.0213586	-1.86646
chr9	99104038	99154192	50155	ENSG00000106799.13	protein_coding	TGFBR1	0.373527	-0.112867	0.859922	4.19067	3.05531	0.00234875	0.0214147	-1.69228
chr19	2997639	3047635	49997	ENSG00000065717.15	protein_coding	TLE2	0.338473	0.0555671	0.62138	4.37066	3.05414	0.00235783	0.0214545	-1.73539
chr11	64185272	64204543	19272	ENSG00000168439.17	protein_coding	STIP1	0.498119	-0.320456	1.31669	7.61308	3.05406	0.00235875	0.0214545	-1.90568
chr4	176184579	176195585	11007	ENSG00000150628.7	protein_coding	SPATA4	-0.67703	-0.813352	-0.540707	-1.05838	-3.05383	0.00236016	0.0214545	-1.77776
chr20	50118254	50153734	35481	ENSG00000240849.11	protein_coding	PEDS1	0.265289	0.13307	0.397507	5.33261	3.05232	0.00237189	0.0215482	-1.83532
chr1	155277463	155289848	12386	ENSG00000143630.10	protein_coding	HCN3	0.322082	0.086405	0.55776	3.83496	3.05184	0.00237564	0.0215568	-1.6849
chr16	30092314	30096915	4602	ENSG00000090238.12	protein_coding	YPEL3	0.299983	-0.0307009	0.630668	7.03836	3.05184	0.00237567	0.0215568	-1.91123
chr17	39904595	39919854	15260	ENSG00000073605.19	protein_coding	GSDMB	0.462578	0.0555722	0.869584	4.90454	3.05136	0.00237962	0.0215798	-1.78032
chr4	673580	682033	8454	ENSG00000215375.6	protein_coding	MYL5	-0.483804	-0.88526	-0.0823483	2.4007	-3.05046	0.00238641	0.0216156	-1.61141
chr1	151131685	151146664	14980	ENSG00000143434.16	protein_coding	SEMA6C	0.257704	-0.0266587	0.542067	3.8184	3.04985	0.0023912	0.0216461	-1.68606
chr17	28725897	28743455	17559	ENSG00000160602.14	protein_coding	NEK8	-0.450114	-0.555003	-0.345225	1.20957	-3.04958	0.00239335	0.0216526	-1.59254
chr22	29058672	29061831	3160	ENSG00000100249.5	protein_coding	C22orf31	-0.868953	-0.997999	-0.739907	-0.422513	-3.04902	0.0023977	0.0216772	-1.69218
chr11	62792123	62806302	14180	ENSG00000162231.14	protein_coding	NXF1	0.266857	-0.157964	0.691678	6.28175	3.04827	0.00240364	0.0217048	-1.8773
chr3	46370854	46376206	5353	ENSG00000160791.13	protein_coding	CCR5	0.985698	0.787788	1.18361	-0.157697	3.04805	0.00240542	0.0217048	-1.74671
chr1	84811602	84893206	81605	ENSG00000171517.6	protein_coding	LPAR3	-0.628059	-0.812751	-0.443367	3.18208	-3.04796	0.00240625	0.0217048	-1.64584
chr7	5970925	6009106	38182	ENSG00000122512.16	protein_coding	PMS2	-0.362615	-0.752543	0.0273137	3.42482	-3.04573	0.00242366	0.0218089	-1.66263
chr14	50237563	50312229	74667	ENSG00000087299.12	protein_coding	L2HGDH	-0.259877	-0.461247	-0.0585063	3.56688	-3.04557	0.00242497	0.0218089	-1.67547
chr13	33818069	33966558	148490	ENSG00000133119.13	protein_coding	RFC3	-0.473152	-0.699583	-0.246722	1.43746	-3.04408	0.00243681	0.0219024	-1.60628
chr8	17864380	17910365	45986	ENSG00000104760.17	protein_coding	FGL1	-0.543034	-0.784927	-0.301142	1.55192	-3.04315	0.00244422	0.0219561	-1.60692
chr1	29236516	29326813	90298	ENSG00000060656.20	protein_coding	PTPRU	0.275723	-0.307909	0.859354	4.9454	3.0411	0.00246073	0.0220783	-1.82298
chr1	176463171	176845601	382431	ENSG00000116183.11	protein_coding	PAPPA2	-0.510787	-0.653187	-0.368387	0.457387	-3.04067	0.00246412	0.0220929	-1.65507
chr2	128236716	128318868	82153	ENSG00000136720.7	protein_coding	HS6ST1	0.277405	0.0561333	0.498677	6.50207	3.0385	0.0024817	0.0221879	-1.92717
chr14	102080742	102139699	58958	ENSG00000080824.19	protein_coding	HSP90AA1	0.426012	0.0572414	0.794782	11.8257	3.03739	0.00249075	0.0222558	-1.93633
chr14	24426545	24430954	4410	ENSG00000139899.11	protein_coding	CBLN3	-0.413499	-0.571632	-0.255366	2.66654	-3.03491	0.00251095	0.0223837	-1.64856
chr1	204828651	205022822	194172	ENSG00000163531.17	protein_coding	NFASC	0.261273	0.166462	0.356085	7.63625	3.03358	0.00252187	0.0224678	-1.95249
chr2	200853009	200864744	11736	ENSG00000013441.16	protein_coding	CLK1	0.396532	0.118352	0.674712	7.23534	3.03288	0.00252781	0.0225075	-1.94887
chr16	56632659	56633981	1323	ENSG00000205364.4	protein_coding	MT1M	0.510172	-0.0578199	1.07816	6.44043	3.03188	0.00253623	0.0225693	-1.96485
chr5	141364162	141512975	148814	ENSG00000253485.3	protein_coding	PCDHGA5	-0.623742	-0.772903	-0.47458	-0.23704	-3.02975	0.00255362	0.0227108	-1.7425
chr10	69220332	69267552	47221	ENSG00000156510.13	protein_coding	HKDC1	-0.60975	-0.782989	-0.43651	0.80766	-3.02849	0.00256411	0.0227666	-1.67113
chr19	39406847	39409412	2566	ENSG00000128016.7	protein_coding	ZFP36	0.674952	0.535013	0.814892	5.03984	3.02849	0.00256439	0.0227666	-1.87115
chr3	44494847	44510636	15790	ENSG00000178917.17	protein_coding	ZNF852	0.495413	0.371368	0.619457	0.691364	3.0261	0.00258414	0.0229286	-1.69871
chr2	74483073	74494559	11487	ENSG00000115282.21	protein_coding	TTC31	0.296954	-0.132159	0.726067	4.21391	3.02571	0.00258746	0.0229447	-1.79536
chr12	57459785	57472268	12484	ENSG00000111087.10	protein_coding	GLI1	0.645328	0.329792	0.960864	2.7896	3.02445	0.00259812	0.0230127	-1.6669
chr10	87357720	87370695	12976	ENSG00000214562.15	protein_coding	NUTM2D	-0.555666	-0.889114	-0.222218	0.863667	-3.02408	0.00260118	0.0230127	-1.67333
chr10	24848614	24952606	103993	ENSG00000099256.19	protein_coding	PRTFDC1	-0.287188	-0.426836	-0.147539	4.80087	-3.02408	0.00260119	0.0230127	-1.85542
chr19	45589764	45602212	12449	ENSG00000177464.5	protein_coding	GPR4	0.639211	0.437316	0.841106	3.71096	3.02297	0.00261078	0.0230708	-1.73244
chr1	153534599	153536244	1646	ENSG00000197956.10	protein_coding	S100A6	0.349131	0.168931	0.529331	7.42112	3.02255	0.0026143	0.0230884	-2.00752
chr1	27959588	27968093	8506	ENSG00000158156.9	protein_coding	XKR8	0.30849	0.0821504	0.53483	4.05755	3.02204	0.0026185	0.0231121	-1.79071
chr16	67939750	67944131	4382	ENSG00000213398.8	protein_coding	LCAT	0.385376	0.108284	0.662468	3.54888	3.02186	0.00262002	0.0231121	-1.75321
chr12	133181409	133214832	33424	ENSG00000090612.22	protein_coding	ZNF268	-0.251676	-0.643463	0.140112	4.0789	-3.02134	0.00262445	0.0231377	-1.80192
chr14	102501767	102509799	8033	ENSG00000156381.9	protein_coding	ANKRD9	0.31696	0.166461	0.46746	6.15408	3.02071	0.00262989	0.0231723	-1.97105
chr11	65040901	65044828	3928	ENSG00000168061.17	protein_coding	SAC3D1	0.412484	0.0193934	0.805575	2.61083	3.02017	0.00263447	0.0231857	-1.68791
chr2	96824526	96857934	33409	ENSG00000163126.15	protein_coding	ANKRD23	0.4744	0.116184	0.832617	1.29762	3.01998	0.00263616	0.0231872	-1.6711
chr3	52433035	52445103	12069	ENSG00000010319.7	protein_coding	SEMA3G	-0.653341	-0.862984	-0.443698	3.37514	-3.01941	0.00264121	0.0232182	-1.72085
chr4	2071918	2242121	170204	ENSG00000130997.16	protein_coding	POLN	0.510867	0.342655	0.67908	1.62466	3.01887	0.0026456	0.023239	-1.67285
chr13	112690038	112887168	197131	ENSG00000068650.19	protein_coding	ATP11A	0.318984	-0.0143487	0.652316	4.98208	3.01876	0.00264663	0.023239	-1.85946
chr1	26177484	26189884	12401	ENSG00000142675.18	protein_coding	CNKSR1	0.54546	0.17709	0.913829	2.35199	3.01776	0.00265525	0.0232797	-1.68445
chr10	125896564	126009592	113029	ENSG00000203780.12	protein_coding	FANK1	-0.343158	-0.435319	-0.250996	2.38963	-3.01753	0.00265719	0.0232797	-1.68181
chr8	143579697	143599541	19845	ENSG00000104529.18	protein_coding	EEF1D	0.310399	0.201103	0.419695	6.97233	3.01687	0.00266299	0.0233078	-2.01896
chr1	108815898	108963484	147587	ENSG00000162641.20	protein_coding	AKNAD1	0.689486	0.600704	0.778267	-0.208151	3.01601	0.00267037	0.0233078	-1.81442
chr1	109292365	109307011	14647	ENSG00000221986.7	protein_coding	MYBPHL	0.469325	0.340612	0.598038	1.79336	3.01563	0.0026736	0.0233078	-1.67915
chr6	26204552	26206038	1487	ENSG00000276966.2	protein_coding	H4C5	0.794124	0.637028	0.951219	0.685771	3.01562	0.00267375	0.0233078	-1.70871
chr22	19330698	19447450	116753	ENSG00000100084.14	protein_coding	HIRA	0.25677	-0.232886	0.746425	3.85366	3.0156	0.00267393	0.0233078	-1.79495
chr9	27325209	27529814	204606	ENSG00000120162.10	protein_coding	MOB3B	0.327106	0.105899	0.548312	5.06645	3.01555	0.00267439	0.0233078	-1.88826
chr7	1044546	1059261	14716	ENSG00000164849.10	protein_coding	GPR146	0.404672	0.267882	0.541463	3.67977	3.01521	0.00267732	0.0233092	-1.77348
chr1	155185824	155192916	7093	ENSG00000185499.16	protein_coding	MUC1	0.54499	0.460787	0.629193	2.06211	3.01517	0.00267762	0.0233092	-1.68032
chr15	55611544	55743152	131609	ENSG00000166450.13	protein_coding	PRTG	-0.500125	-0.8473	-0.152951	0.690574	-3.01489	0.00268006	0.0233171	-1.71042
chr11	72080337	72096895	16559	ENSG00000184154.15	protein_coding	LRTOMT	-0.305924	-0.387075	-0.224772	3.99597	-3.01395	0.00268829	0.0233753	-1.83551
chr19	55600022	55603138	3117	ENSG00000171443.7	protein_coding	ZNF524	0.369231	-0.046071	0.784533	2.90322	3.01284	0.00269792	0.0234091	-1.72303
chr5	141412987	141512975	99989	ENSG00000253846.3	protein_coding	PCDHGA10	-0.678443	-0.851757	-0.505128	0.297056	-3.01264	0.00269974	0.0234091	-1.74626
chr14	92923150	92935285	12136	ENSG00000100604.13	protein_coding	CHGA	0.371511	-0.517434	1.26046	6.42487	3.01239	0.00270205	0.0234091	-1.97261
chr9	136327476	136359605	32130	ENSG00000160360.13	protein_coding	GPSM1	0.347725	0.192693	0.502758	4.95348	3.0121	0.00270448	0.0234091	-1.91472
chr19	44141554	44160313	18760	ENSG00000263002.8	protein_coding	ZNF234	0.310557	-0.0583052	0.679419	2.98029	3.01188	0.00270642	0.0234125	-1.71906
chr5	126867714	127030558	162845	ENSG00000173926.6	protein_coding	MARCHF3	0.369972	0.205225	0.534719	3.12292	3.01156	0.00270923	0.0234153	-1.74374
chr21	37607373	38121345	513973	ENSG00000157542.11	protein_coding	KCNJ6	0.347528	0.17659	0.518467	5.43933	3.01132	0.00271136	0.0234153	-1.9311
chr1	32539427	32605941	66515	ENSG00000160062.15	protein_coding	ZBTB8A	-0.322739	-0.444411	-0.201066	2.13086	-3.01096	0.00271445	0.0234287	-1.69442
chr1	204422628	204494805	72178	ENSG00000133056.14	protein_coding	PIK3C2B	0.272866	0.134614	0.411118	5.09088	3.01041	0.00271933	0.0234454	-1.90893
chr12	94306449	94459988	153540	ENSG00000173588.15	protein_coding	CEP83	-0.270374	-0.854603	0.313855	3.02969	-3.01037	0.00271964	0.0234454	-1.73839
chr9	128702503	128720916	18414	ENSG00000160447.7	protein_coding	PKN3	0.582955	0.475794	0.690115	2.22351	3.01014	0.00272175	0.0234454	-1.69848
chr15	79898840	79923702	24863	ENSG00000180953.11	protein_coding	ST20	0.663637	0.5123	0.814974	-0.77267	3.00995	0.00272337	0.0234454	-1.86458
chr1	228100726	228105411	4686	ENSG00000143793.13	protein_coding	C1orf35	0.364934	0.199187	0.530681	3.78667	3.00987	0.0027241	0.0234454	-1.80462
chr17	74950742	74973166	22425	ENSG00000167861.16	protein_coding	HID1	0.302046	0.195093	0.408999	5.82045	3.00835	0.00273758	0.0235134	-1.98071
chr11	5663195	5938619	275425	ENSG00000132256.20	protein_coding	TRIM5	0.443175	0.275183	0.611167	2.38255	3.00828	0.00273818	0.0235134	-1.70244
chr8	47736913	47738164	1252	ENSG00000221869.5	protein_coding	CEBPD	0.458055	0.204958	0.711152	3.52467	3.00785	0.00274205	0.02352	-1.79643
chr17	58556678	58692055	135378	ENSG00000121101.16	protein_coding	TEX14	0.52271	0.115346	0.930073	1.16418	3.00717	0.00274803	0.0235448	-1.71874
chrX	100644195	100675788	31594	ENSG00000102359.9	protein_coding	SRPX2	0.77558	0.60888	0.94228	1.0883	3.00606	0.00275796	0.0235767	-1.74034
chr7	101162509	101165569	3061	ENSG00000128564.7	protein_coding	VGF	-0.568001	-0.679205	-0.456797	3.15225	-3.00588	0.00275967	0.0235781	-1.77708
chrX	21705978	21758116	52139	ENSG00000091482.8	protein_coding	SMPX	0.652349	0.377108	0.92759	0.240626	3.00477	0.00276948	0.0236354	-1.77361
chr1	56494761	56645301	150541	ENSG00000162407.9	protein_coding	PLPP3	-0.45581	-0.605244	-0.306377	7.59672	-3.00425	0.00277435	0.0236637	-2.02405
chr13	109752695	109786583	33889	ENSG00000185950.9	protein_coding	IRS2	0.260647	0.129124	0.392171	7.38405	3.00392	0.00277709	0.0236738	-2.05942
chr12	10699089	10723323	24235	ENSG00000060138.13	protein_coding	YBX3	0.560612	0.473374	0.64785	5.40728	3.00164	0.00279795	0.0238249	-1.97069
chr5	141421047	141512975	91929	ENSG00000253873.6	protein_coding	PCDHGA11	-0.658633	-0.797613	-0.519653	0.149849	-3.00019	0.0028108	0.0239081	-1.77945
chr13	102729367	102759072	29706	ENSG00000175820.4	protein_coding	CCDC168	0.863371	0.719833	1.00691	-1.94118	3.00018	0.00281087	0.0239081	-2.05519
chr10	87859158	87863533	4376	ENSG00000227268.5	protein_coding	KLLN	-0.500785	-0.582986	-0.418584	-0.146935	-2.99953	0.00281685	0.0239455	-1.81177
chr2	219229783	219236679	6897	ENSG00000163516.14	protein_coding	ANKZF1	0.317624	0.204017	0.43123	5.24025	2.99928	0.0028191	0.0239513	-1.96545
chr5	132257696	132273454	15759	ENSG00000131435.13	protein_coding	PDLIM4	0.470266	-0.0427214	0.983253	2.94286	2.9974	0.00283632	0.0240656	-1.76699
chr5	36596588	36688334	91747	ENSG00000079215.15	protein_coding	SLC1A3	-0.366248	-0.688176	-0.0443205	10.5085	-2.99655	0.00284411	0.0240831	-2.07097
chr15	89677764	89690783	13020	ENSG00000166821.9	protein_coding	PEX11A	-0.27678	-0.454982	-0.0985775	4.31326	-2.99328	0.00287428	0.0243115	-1.89149
chr13	46125920	46211871	85952	ENSG00000136167.15	protein_coding	LCP1	0.604627	-0.43743	1.64669	4.16004	2.99147	0.00289138	0.0244422	-1.85807
chr7	39566385	39610320	43936	ENSG00000241127.8	protein_coding	YAE1	-0.287071	-0.767218	0.193076	3.49797	-2.98967	0.00290798	0.0245419	-1.82732
chr3	121631399	121660927	29529	ENSG00000180353.11	protein_coding	HCLS1	0.56252	0.0266	1.09844	4.44039	2.98938	0.00291092	0.0245531	-1.89791
chr12	2794970	2805423	10454	ENSG00000004478.8	protein_coding	FKBP4	0.528076	0.071559	0.984593	8.06625	2.98846	0.00291964	0.0246131	-2.10532
chr21	36699115	36749917	50803	ENSG00000159263.16	protein_coding	SIM2	0.616274	0.448225	0.784324	1.30816	2.98809	0.00292275	0.0246256	-1.76645
chr15	40769980	40772449	2470	ENSG00000188277.10	protein_coding	C15orf62	0.650521	0.132203	1.16884	0.71457	2.98782	0.00292536	0.0246339	-1.79912
chr11	77128246	77215241	86996	ENSG00000137474.22	protein_coding	MYO7A	0.371876	0.157797	0.585956	3.23108	2.98741	0.00292917	0.0246524	-1.81164
chr17	41513745	41522529	8785	ENSG00000171346.16	protein_coding	KRT15	1.00686	0.867524	1.14619	-2.21614	2.98643	0.00293844	0.0247167	-2.12598
chr19	10836575	10869790	33216	ENSG00000214212.9	protein_coding	C19orf38	0.584714	0.45454	0.714888	0.794051	2.98511	0.00295101	0.0247876	-1.79006
chr19	3750772	3761692	10921	ENSG00000011132.12	protein_coding	APBA3	0.365363	0.214168	0.516559	2.18608	2.98503	0.00295176	0.0247876	-1.76726
chr17	29929200	30108452	179253	ENSG00000176927.15	protein_coding	EFCAB5	0.550143	0.390331	0.709955	0.329617	2.98456	0.00295626	0.024798	-1.84
chr20	31819308	31834689	15382	ENSG00000101306.11	protein_coding	MYLK2	-0.779726	-1.20367	-0.355777	-0.364179	-2.98235	0.00297728	0.0249571	-1.86441
chr19	12163064	12189871	26808	ENSG00000196646.12	protein_coding	ZNF136	-0.397476	-0.532693	-0.262259	2.73588	-2.98223	0.00297851	0.0249571	-1.80062
chr19	1065923	1086628	20706	ENSG00000180448.11	protein_coding	ARHGAP45	0.556727	0.282265	0.831188	1.7301	2.98068	0.00299333	0.0250537	-1.77084
chr8	81440326	81447439	7114	ENSG00000147588.7	protein_coding	PMP2	-0.385271	-0.74834	-0.0222009	8.65453	-2.98035	0.00299675	0.0250646	-2.13113
chr7	150944961	150978321	33361	ENSG00000055118.17	protein_coding	KCNH2	0.298965	-0.355148	0.953079	3.77539	2.98021	0.00299792	0.0250646	-1.878
chr14	75958097	75983011	24915	ENSG00000119699.8	protein_coding	TGFB3	0.474984	0.137324	0.812645	6.3767	2.97892	0.00301072	0.0251577	-2.11634
chr11	112063218	112074274	11057	ENSG00000150773.12	protein_coding	PIH1D2	-0.473831	-0.803781	-0.143881	0.913755	-2.97802	0.00301909	0.0252138	-1.79266
chr5	141359994	141512975	152982	ENSG00000253910.3	protein_coding	PCDHGB2	-0.623455	-0.742176	-0.504733	1.15934	-2.97763	0.00302284	0.0252313	-1.79161
chr19	6375148	6379058	3911	ENSG00000125650.4	protein_coding	PSPN	0.339049	0.0612642	0.616834	3.13334	2.97573	0.00304137	0.0253174	-1.83534
chr6	134917393	134950115	32723	ENSG00000118514.14	protein_coding	ALDH8A1	0.594232	0.426178	0.762287	2.06186	2.97572	0.00304149	0.0253174	-1.78575
chr19	7515292	7521025	5734	ENSG00000198816.7	protein_coding	ZNF358	0.494852	0.255569	0.734136	5.87144	2.97539	0.00304507	0.0253334	-2.0887
chr7	130506238	130668748	162511	ENSG00000158623.14	protein_coding	COPG2	-0.290791	-0.439401	-0.142181	4.61393	-2.97469	0.00305151	0.0253409	-1.95495
chr11	60172015	60184666	12652	ENSG00000110077.15	protein_coding	MS4A6A	0.80781	0.559281	1.05634	3.22383	2.97444	0.00305431	0.0253409	-1.83206
chr1	10450031	10451998	1968	ENSG00000241563.4	protein_coding	CORT	-0.531312	-0.838893	-0.223732	-0.51623	-2.97435	0.00305486	0.0253409	-1.89843
chr1	203475806	203491352	15547	ENSG00000188783.6	protein_coding	PRELP	0.419641	0.134997	0.704285	6.17619	2.97431	0.00305549	0.0253409	-2.09506
chr6	6588108	6654983	66876	ENSG00000112799.9	protein_coding	LY86	0.634007	0.25131	1.0167	2.76399	2.97414	0.00305704	0.0253409	-1.80602
chr12	49188736	49274600	85865	ENSG00000167553.16	protein_coding	TUBA1C	0.417495	0.307146	0.527844	4.65456	2.97375	0.00306089	0.025354	-1.98034
chr17	63998351	64004305	5955	ENSG00000224383.8	protein_coding	PRR29	-0.518064	-0.711796	-0.324332	0.459261	-2.97277	0.00307046	0.0254057	-1.81589
chr2	74505043	74507695	2653	ENSG00000115289.14	protein_coding	PCGF1	0.264363	0.190466	0.33826	4.14019	2.97217	0.00307632	0.0254403	-1.93418
chr16	74408270	74421953	13684	ENSG00000140839.12	protein_coding	CLEC18B	0.628669	0.48078	0.776558	0.893946	2.97141	0.00308383	0.0254747	-1.81032
chr5	140631728	140633701	1974	ENSG00000170458.14	protein_coding	CD14	0.680324	0.440531	0.920117	2.63848	2.96989	0.00309917	0.0255595	-1.82106
chr5	69189574	69210357	20784	ENSG00000153044.10	protein_coding	CENPH	-0.447338	-0.597213	-0.297462	0.639717	-2.9697	0.00310082	0.0255595	-1.8252
chr17	82418318	82442645	24328	ENSG00000169660.17	protein_coding	HEXD	0.319322	0.185323	0.453321	3.3382	2.96912	0.00310656	0.0255929	-1.87978
chr20	63736283	63739103	2821	ENSG00000203896.10	protein_coding	LIME1	0.572026	0.264674	0.879378	0.934663	2.9687	0.00311073	0.0256134	-1.81468
chr17	81110487	81166221	55735	ENSG00000181409.14	protein_coding	AATK	0.372613	0.00688803	0.738338	5.90345	2.96536	0.00314445	0.0258513	-2.10575
chr19	54572920	54590287	17368	ENSG00000239998.6	protein_coding	LILRA2	0.702103	0.430934	0.973271	1.12922	2.96531	0.00314472	0.0258513	-1.82748
chr3	94047836	94063389	15554	ENSG00000178700.9	protein_coding	DHFR2	-0.440826	-0.573277	-0.308375	3.35706	-2.96351	0.00316293	0.0259449	-1.88536
chr19	54173412	54189882	16471	ENSG00000125505.17	protein_coding	MBOAT7	0.278543	0.167254	0.389832	7.07287	2.96311	0.003167	0.0259643	-2.16121
chr21	41167801	41282530	114730	ENSG00000182240.16	protein_coding	BACE2	0.504553	0.375844	0.633263	4.02427	2.96024	0.0031964	0.026163	-1.94298
chr18	23506184	23586506	80323	ENSG00000141458.13	protein_coding	NPC1	0.304679	0.12904	0.480318	6.30639	2.95793	0.00321991	0.0262907	-2.13099
chr16	31201486	31203450	1965	ENSG00000103490.14	protein_coding	PYCARD	0.624889	0.487509	0.76227	0.788881	2.95786	0.00322065	0.0262907	-1.85215
chr11	47354860	47378547	23688	ENSG00000066336.12	protein_coding	SPI1	0.544623	0.463628	0.625617	1.95755	2.95477	0.00325251	0.0265082	-1.83929
chr4	54009789	54064605	54817	ENSG00000109220.11	protein_coding	CHIC2	0.361734	0.270594	0.452875	3.06497	2.95339	0.00326692	0.0265971	-1.88216
chr2	70978380	70985499	7120	ENSG00000144031.12	protein_coding	ANKRD53	0.65273	0.497133	0.808328	-0.765374	2.95287	0.00327237	0.0266272	-2.00815
chr5	132190147	132295315	105169	ENSG00000072682.20	protein_coding	P4HA2	0.472378	0.195114	0.749641	5.03089	2.95227	0.00327885	0.0266514	-2.07263
chr19	54333185	54339162	5978	ENSG00000239961.3	protein_coding	LILRA4	0.877601	0.719626	1.03558	-0.238248	2.9493	0.0033098	0.0268646	-1.96184
chr16	68020916	68023232	2317	ENSG00000182810.7	protein_coding	DDX28	-0.323318	-0.476324	-0.170313	2.63873	-2.94925	0.00331038	0.0268646	-1.87859
chr8	22156913	22164479	7567	ENSG00000168484.13	protein_coding	SFTPC	0.415799	0.205321	0.626277	2.58157	2.94463	0.0033595	0.0271762	-1.89319
chr19	12668071	12681834	13764	ENSG00000285589.1	protein_coding	CTD-2192J16.27	0.502809	0.410109	0.595509	0.320194	2.94242	0.00338318	0.027326	-1.91766
chr19	35154730	35169881	15152	ENSG00000089327.15	protein_coding	FXYD5	0.409612	0.188436	0.630787	3.88888	2.94228	0.00338472	0.027326	-1.99674
chr2	74834127	74893359	59233	ENSG00000159399.10	protein_coding	HK2	0.61731	0.170779	1.06384	2.80301	2.94225	0.0033852	0.027326	-1.89483
chr7	130164713	130207770	43058	ENSG00000146842.17	protein_coding	TMEM209	-0.359164	-0.502193	-0.216135	2.90889	-2.94146	0.00339351	0.0273785	-1.91962
chrX	135094985	135098712	3728	ENSG00000196972.9	protein_coding	SMIM10L2B	-0.323796	-0.477048	-0.170545	5.40728	-2.94067	0.00340213	0.0274335	-2.1352
chr3	12514934	12561059	46126	ENSG00000225526.6	protein_coding	MKRN2OS	0.577393	0.478382	0.676404	0.768372	2.94009	0.00340841	0.0274695	-1.90325
chrX	102153708	102155977	2270	ENSG00000184515.11	protein_coding	BEX5	-0.270897	-0.470213	-0.0715806	5.55223	-2.93986	0.00341085	0.0274747	-2.12007
chr7	6590021	6608726	18706	ENSG00000146576.13	protein_coding	C7orf26	0.253328	0.158959	0.347697	4.37415	2.93925	0.00341743	0.0275131	-2.06223
chr1	70411218	70439851	28634	ENSG00000116761.12	protein_coding	CTH	-0.381142	-0.773291	0.0110066	2.61571	-2.93863	0.00342422	0.0275386	-1.90924
chr1	153627926	153632039	4114	ENSG00000160678.12	protein_coding	S100A1	-0.323509	-0.426827	-0.220191	8.62528	-2.93796	0.00343156	0.0275831	-2.2559
chr1	203167811	203175826	8016	ENSG00000133055.9	protein_coding	MYBPH	1.05071	0.620072	1.48135	-1.20179	2.93711	0.00344079	0.0276426	-2.06932
chr3	122564338	122575203	10866	ENSG00000163840.10	protein_coding	DTX3L	0.31445	-0.307095	0.935996	4.41444	2.93687	0.00344346	0.0276492	-2.06042
chr19	33299934	33302534	2601	ENSG00000245848.3	protein_coding	CEBPA	0.379286	0.267036	0.491537	4.26218	2.93114	0.00350678	0.0280638	-2.07247
chr3	15560699	15601852	41154	ENSG00000131373.15	protein_coding	HACL1	-0.306205	-0.479185	-0.133226	3.71368	-2.93102	0.00350798	0.0280638	-1.9996
chr12	4307763	4360028	52266	ENSG00000078237.7	protein_coding	TIGAR	0.299666	0.171684	0.427648	3.51387	2.92991	0.00352034	0.0281479	-1.98246
chr17	75874164	75878581	4418	ENSG00000132481.7	protein_coding	TRIM47	0.438847	0.280642	0.597052	4.98207	2.92947	0.00352549	0.0281742	-2.14823
chr16	71447597	71463095	15499	ENSG00000167377.18	protein_coding	ZNF23	0.55902	0.356005	0.762036	-0.692091	2.9273	0.00354964	0.0283368	-2.06267
chr6	27125897	27132795	6899	ENSG00000124635.9	protein_coding	H2BC11	0.776584	0.630318	0.92285	-0.498986	2.92714	0.00355141	0.0283368	-2.03463
chr3	39141855	39154562	12708	ENSG00000144655.15	protein_coding	CSRNP1	0.334897	0.201584	0.468211	4.86758	2.9268	0.0035553	0.0283527	-2.14319
chr9	91409045	91423832	14788	ENSG00000165030.4	protein_coding	NFIL3	0.465387	0.321483	0.609291	4.22241	2.92665	0.00355714	0.0283527	-2.04669
chr9	113313222	113340298	27077	ENSG00000148225.16	protein_coding	WDR31	-0.3855	-0.668652	-0.102347	2.95574	-2.92638	0.00355993	0.0283601	-1.95708
chr18	50227193	50266495	39303	ENSG00000172361.6	protein_coding	CFAP53	0.391825	0.217099	0.566551	2.03009	2.92401	0.0035868	0.0285243	-1.91901
chr12	40692439	41072415	379977	ENSG00000018236.15	protein_coding	CNTN1	-0.299431	-0.579387	-0.0194753	7.86353	-2.9239	0.00358804	0.0285243	-2.25766
chr17	3510502	3557812	47311	ENSG00000167723.15	protein_coding	TRPV3	0.295984	0.14284	0.449129	4.09194	2.92249	0.00360405	0.0286216	-2.06175
chr17	45393902	45434421	40520	ENSG00000159314.11	protein_coding	ARHGAP27	0.354766	0.15192	0.557611	3.57371	2.92208	0.00360872	0.0286438	-2.01762
chr17	4630919	4642294	11376	ENSG00000161905.13	protein_coding	ALOX15	0.826015	0.499721	1.15231	-1.95161	2.9207	0.00362452	0.0287541	-2.19864
chr6	26172059	26184655	12597	ENSG00000274290.3	protein_coding	H2BC6	0.536715	0.338544	0.734887	0.16534	2.91925	0.00364127	0.0288388	-1.99028
chr1	2528745	2530263	1519	ENSG00000197921.6	protein_coding	HES5	-0.867432	-1.06623	-0.66863	0.575989	-2.91896	0.00364468	0.0288388	-1.95691
chr12	65050626	65121305	70680	ENSG00000156076.10	protein_coding	WIF1	-0.627518	-1.15846	-0.0965796	5.41908	-2.91835	0.00365195	0.0288749	-2.18001
chr2	178829757	179050086	220330	ENSG00000163492.15	protein_coding	CCDC141	-0.770733	-1.14581	-0.395658	-2.07442	-2.91812	0.00365423	0.0288749	-2.19113
chr2	49918503	51225575	1307073	ENSG00000179915.24	protein_coding	NRXN1	-0.259501	-0.438795	-0.0802069	6.92235	-2.91806	0.00365493	0.0288749	-2.25681
chr19	54643889	54670359	26471	ENSG00000186818.12	protein_coding	LILRB4	0.684725	0.539191	0.830258	1.43079	2.91683	0.00366921	0.0289576	-1.93905
chr7	64794388	64833681	39294	ENSG00000197008.10	protein_coding	ZNF138	-0.364448	-0.474658	-0.254237	2.89389	-2.91622	0.00367625	0.0289982	-1.97951
chr6	36676460	36687337	10878	ENSG00000124762.14	protein_coding	CDKN1A	0.589197	0.408893	0.7695	5.79626	2.91566	0.00368315	0.0290375	-2.25419
chr11	75240774	75243704	2931	ENSG00000261594.4	protein_coding	TPBGL	-0.516507	-0.613426	-0.419588	1.0029	-2.91515	0.00368868	0.0290464	-1.94474
chrX	55484616	55489848	5233	ENSG00000247746.5	protein_coding	USP51	-0.28595	-0.444549	-0.127352	2.58664	-2.91425	0.00369925	0.0290954	-1.96539
chr10	71396920	71815947	419028	ENSG00000107736.22	protein_coding	CDH23	0.416201	-0.0446912	0.877092	3.93133	2.91418	0.00370007	0.0290954	-2.07119
chr3	27110085	27369460	259376	ENSG00000163491.16	protein_coding	NEK10	-0.513603	-0.699059	-0.328148	0.581104	-2.91378	0.00370471	0.0291169	-1.95744
chr1	201190824	201228952	38129	ENSG00000163395.17	protein_coding	IGFN1	-0.907728	-1.107	-0.708459	0.940338	-2.91287	0.00371551	0.0291867	-1.96094
chr22	43528744	43812337	283594	ENSG00000186976.15	protein_coding	EFCAB6	-0.456978	-0.594267	-0.319688	1.43133	-2.91074	0.00374044	0.0293371	-1.95099
chr20	17613678	17682295	68618	ENSG00000125844.16	protein_coding	RRBP1	0.270238	0.165619	0.374858	5.65964	2.91046	0.0037437	0.0293475	-2.25274
chr15	75346955	75357115	10161	ENSG00000140398.14	protein_coding	NEIL1	0.385858	0.229216	0.542499	4.97811	2.90856	0.00376638	0.0294797	-2.19493
chr1	31906421	31944856	38436	ENSG00000184007.22	protein_coding	PTP4A2	0.274547	-0.105083	0.654177	9.13848	2.90742	0.00377978	0.0295622	-2.33836
chr11	120111286	120185529	74244	ENSG00000137699.17	protein_coding	TRIM29	-0.585845	-0.881198	-0.290493	0.13183	-2.90702	0.00378454	0.0295622	-2.01109
chr2	96859718	96870757	11040	ENSG00000168758.11	protein_coding	SEMA4C	0.268466	0.0310902	0.505842	4.84045	2.90701	0.00378469	0.0295622	-2.18527
chr4	979073	993440	14368	ENSG00000145217.14	protein_coding	SLC26A1	0.586317	0.403906	0.768728	0.977811	2.906	0.00379678	0.0296262	-1.97553
chr3	185076838	185153060	76223	ENSG00000187068.3	protein_coding	C3orf70	-0.263144	-0.371348	-0.15494	5.67334	-2.90521	0.00380625	0.0296653	-2.248
chr2	85598547	85603196	4650	ENSG00000168890.14	protein_coding	TMEM150A	0.298331	0.187212	0.409451	3.73124	2.90427	0.00381747	0.0297114	-2.09115
chrX	131273506	131578899	305394	ENSG00000147255.19	protein_coding	IGSF1	-0.409433	-0.674895	-0.143972	2.42731	-2.90372	0.00382408	0.0297476	-1.99202
chr2	68041130	68110948	69819	ENSG00000197223.12	protein_coding	C1D	-0.306041	-0.436008	-0.176073	3.90931	-2.90168	0.00384878	0.0298786	-2.10018
chr7	149764182	149773588	9407	ENSG00000181444.13	protein_coding	ZNF467	0.417976	0.0343815	0.801571	2.27859	2.90144	0.00385169	0.029886	-1.98035
chr14	45084107	45116282	32176	ENSG00000185246.18	protein_coding	PRPF39	0.265948	0.154975	0.376921	4.75762	2.90114	0.00385527	0.0298862	-2.18059
chr6	17102050	17131378	29329	ENSG00000230873.9	protein_coding	STMND1	0.801452	0.2766	1.3263	-1.96298	2.90111	0.00385565	0.0298862	-2.25062
chr7	102285091	102321711	36621	ENSG00000160999.10	protein_coding	SH2B2	0.48813	0.0665827	0.909678	1.85599	2.90064	0.00386132	0.0298885	-1.97732
chr16	74671855	74700960	29106	ENSG00000168404.13	protein_coding	MLKL	0.669686	0.514272	0.825101	3.34341	2.90013	0.00386789	0.0299048	-2.04861
chr1	16014028	16019594	5567	ENSG00000173641.18	protein_coding	HSPB7	0.483023	0.110715	0.85533	2.24203	2.89963	0.00387365	0.0299342	-1.99257
chr16	67657512	67660815	3304	ENSG00000102977.17	protein_coding	ACD	0.284222	-0.240554	0.808997	3.83437	2.89901	0.00388115	0.0299686	-2.12813
chr18	59430939	59697662	266724	ENSG00000183287.14	protein_coding	CCBE1	-0.507902	-0.642342	-0.373462	2.06815	-2.89878	0.00388401	0.0299686	-1.99122
chrX	101882288	101932079	49792	ENSG00000166432.15	protein_coding	ZMAT1	-0.343472	-0.470121	-0.216823	4.67053	-2.89838	0.00388899	0.0299918	-2.18401
chr16	24845841	24911628	65788	ENSG00000158865.12	protein_coding	SLC5A11	0.742971	0.490356	0.995586	4.41312	2.89804	0.00389342	0.0300107	-2.14011
chr12	56521820	56596193	74374	ENSG00000076067.13	protein_coding	RBMS2	0.275022	0.160543	0.389501	5.97579	2.89767	0.00389759	0.0300276	-2.29599
chr15	90001324	90082206	80883	ENSG00000140548.10	protein_coding	ZNF710	0.289705	-0.0586075	0.638018	3.58412	2.89718	0.00390357	0.0300483	-2.09201
chr1	156699606	156705816	6211	ENSG00000143320.9	protein_coding	CRABP2	0.358326	0.232309	0.484344	2.68788	2.89504	0.00392998	0.0301909	-2.0294
chr17	19377721	19383544	5824	ENSG00000166484.20	protein_coding	MAPK7	0.265624	-0.412915	0.944163	3.18031	2.89498	0.0039307	0.0301909	-2.06244
chr2	195737703	196068837	331135	ENSG00000118997.14	protein_coding	DNAH7	-0.522253	-0.850599	-0.193908	3.85613	-2.89437	0.00393847	0.0302354	-2.119
chrX	18675909	18827921	152013	ENSG00000086717.18	protein_coding	PPEF1	-0.59557	-0.777994	-0.413146	1.35679	-2.89383	0.00394488	0.0302494	-1.99324
chr2	219279342	219286898	7557	ENSG00000135924.17	protein_coding	DNAJB2	0.327692	0.151772	0.503612	8.36577	2.89373	0.00394627	0.0302494	-2.37754
chr11	61897301	61920269	22969	ENSG00000167994.13	protein_coding	RAB3IL1	0.394789	0.12646	0.663118	3.38388	2.8931	0.003954	0.0302934	-2.08516
chr22	37970686	37987422	16737	ENSG00000100146.18	protein_coding	SOX10	0.416853	0.283442	0.550264	6.43824	2.89237	0.00396326	0.0303085	-2.33279
chr17	79778148	79787983	9836	ENSG00000173894.11	protein_coding	CBX2	0.4606	0.358378	0.562822	1.00086	2.89095	0.00398076	0.0304065	-2.01183
chr4	88378739	88443097	64359	ENSG00000138642.15	protein_coding	HERC6	-0.362251	-0.556231	-0.168272	4.44448	-2.89062	0.00398487	0.0304227	-2.19736
chr3	45001548	45036071	34524	ENSG00000163815.6	protein_coding	CLEC3B	-0.665438	-0.862899	-0.467976	0.831175	-2.88924	0.0040021	0.0305235	-2.01376
chr19	40778216	40796942	18727	ENSG00000167578.18	protein_coding	RAB4B	0.467453	0.210026	0.72488	1.10061	2.88546	0.00404981	0.0308028	-2.02586
chr22	45920366	45977162	56797	ENSG00000188064.10	protein_coding	WNT7B	-0.448007	-0.619372	-0.276642	2.81507	-2.88536	0.00405103	0.0308028	-2.05892
chr20	49903391	49915529	12139	ENSG00000158480.11	protein_coding	SPATA2	0.286428	0.0466561	0.526201	6.10381	2.88526	0.00405247	0.0308028	-2.34961
chr1	228208044	228378876	170833	ENSG00000154358.23	protein_coding	OBSCN	0.338168	0.0505232	0.625812	3.10013	2.88522	0.00405289	0.0308028	-2.07516
chr10	4987400	5018031	30632	ENSG00000151632.17	protein_coding	AKR1C2	0.624524	0.443655	0.805393	3.32832	2.88388	0.00407019	0.03091	-2.06479
chr1	152032506	152047907	15402	ENSG00000163191.6	protein_coding	S100A11	0.439229	0.280489	0.597969	4.66623	2.88381	0.00407107	0.03091	-2.22741
chr4	1793293	1808872	15580	ENSG00000068078.20	protein_coding	FGFR3	-0.429136	-0.535709	-0.322562	7.57211	-2.88358	0.0040741	0.0309176	-2.40836
chr5	141417645	141512975	95331	ENSG00000254122.3	protein_coding	PCDHGB7	-0.604874	-0.850389	-0.359359	1.63065	-2.8829	0.00408242	0.0309345	-2.02116
chr19	33373685	33382686	9002	ENSG00000153879.9	protein_coding	CEBPG	0.324868	0.218942	0.430794	6.37671	2.88254	0.00408712	0.0309546	-2.35196
chr19	7476875	7497449	20575	ENSG00000104883.8	protein_coding	PEX11G	-0.558568	-0.861066	-0.25607	0.0759592	-2.88194	0.00409469	0.0309966	-2.06398
chr11	68039025	68050895	11871	ENSG00000110719.10	protein_coding	TCIRG1	0.540055	0.349346	0.730763	1.85706	2.88162	0.00409877	0.0310107	-2.02868
chr9	34366666	34376898	10233	ENSG00000164976.9	protein_coding	MYORG	-0.332853	-0.656227	-0.00947761	7.58287	-2.88127	0.00410342	0.0310107	-2.39918
chr19	20535825	20565809	29985	ENSG00000237440.9	protein_coding	ZNF737	-0.321271	-0.501785	-0.140757	2.89676	-2.88116	0.00410467	0.0310107	-2.0767
chr22	41922032	41926806	4775	ENSG00000159958.7	protein_coding	TNFRSF13C	-0.694306	-0.831959	-0.556654	0.21907	-2.88116	0.00410472	0.0310107	-2.06582
chr2	113498665	113501155	2491	ENSG00000184492.6	protein_coding	FOXD4L1	0.856369	0.67465	1.03809	-1.43775	2.87985	0.00412152	0.0311068	-2.2555
chr19	4304598	4323843	19246	ENSG00000105255.11	protein_coding	FSD1	0.295283	0.102549	0.488017	4.67311	2.87968	0.00412379	0.0311084	-2.25472
chr14	101561351	101563452	2102	ENSG00000197406.7	protein_coding	DIO3	0.570226	0.157372	0.98308	0.997144	2.87903	0.00413218	0.0311562	-2.04692
chr3	169793003	169812986	19984	ENSG00000171757.17	protein_coding	LRRC34	-0.348939	-0.436412	-0.261466	2.86327	-2.87749	0.00415209	0.0312599	-2.09067
chr20	3686970	3712600	25631	ENSG00000088827.13	protein_coding	SIGLEC1	0.78126	0.598244	0.964277	0.433965	2.8768	0.00416106	0.0312933	-2.06844
chr8	30995802	31033715	37914	ENSG00000172733.12	protein_coding	PURG	0.358407	0.0679625	0.648851	4.14924	2.87677	0.00416145	0.0312933	-2.18243
chr1	41361922	41383590	21669	ENSG00000204060.7	protein_coding	FOXO6	0.561645	0.347577	0.775714	0.813288	2.87667	0.0041627	0.0312933	-2.05337
chr3	195514428	195543386	28959	ENSG00000184203.8	protein_coding	PPP1R2	-0.341864	-0.476236	-0.207491	4.9079	-2.87589	0.00417292	0.0313462	-2.25965
chr4	165361194	165498547	137354	ENSG00000109472.14	protein_coding	CPE	-0.349419	-0.523549	-0.175289	10.3735	-2.87569	0.00417564	0.0313462	-2.41229
chr1	109910242	109930992	20751	ENSG00000184371.14	protein_coding	CSF1	0.436463	0.345597	0.527329	5.27382	2.87447	0.00419178	0.0314342	-2.32114
chr16	90004871	90019890	15020	ENSG00000003249.15	protein_coding	DBNDD1	0.263716	0.0431415	0.48429	6.3219	2.8735	0.00420415	0.0315114	-2.39745
chr11	66421004	66426707	5704	ENSG00000174576.10	protein_coding	NPAS4	-1.14293	-1.23341	-1.05244	-2.51944	-2.8714	0.00423179	0.031703	-2.32352
chr5	178895898	178933212	37315	ENSG00000198939.8	protein_coding	ZFP2	-0.333129	-0.796463	0.130205	2.68522	-2.8712	0.00423444	0.0317072	-2.08338
chr11	104942866	104969366	26501	ENSG00000196954.14	protein_coding	CASP4	0.521141	0.323678	0.718605	3.2016	2.87061	0.00424228	0.0317329	-2.10286
chr12	112570380	112898881	328502	ENSG00000089169.15	protein_coding	RPH3A	-0.35514	-0.478922	-0.231358	6.69853	-2.86872	0.00426749	0.0318854	-2.38283
chr2	171522247	171558129	35883	ENSG00000071967.12	protein_coding	CYBRD1	-0.328336	-0.498381	-0.15829	6.52347	-2.86861	0.00426882	0.0318854	-2.37603
chr1	220879431	220885059	5629	ENSG00000136630.13	protein_coding	HLX	0.615523	0.373583	0.857462	-0.400764	2.86814	0.00427501	0.0318854	-2.13615
chr6	31969810	31972290	2481	ENSG00000204348.10	protein_coding	DXO	0.252255	0.136069	0.368442	4.26993	2.86719	0.00428769	0.0319642	-2.25171
chr3	185190624	185281990	91367	ENSG00000113790.11	protein_coding	EHHADH	-0.393706	-0.483831	-0.303581	2.77735	-2.86704	0.00428977	0.0319642	-2.10256
chr22	37681673	37693476	11804	ENSG00000273899.5	protein_coding	NOL12	0.481257	0.326587	0.635927	2.44347	2.86681	0.00429285	0.0319715	-2.08236
chr12	120210439	120265771	55333	ENSG00000089159.17	protein_coding	PXN	0.299817	-0.153903	0.753536	6.18179	2.86641	0.00429818	0.0319954	-2.41673
chr8	22138020	22141951	3932	ENSG00000168476.12	protein_coding	REEP4	0.389725	0.242627	0.536822	2.0637	2.86412	0.00432888	0.0321329	-2.07561
chr14	31334312	31457441	123130	ENSG00000203546.7	protein_coding	RP11-176H8.1	-0.58548	-0.840733	-0.330227	-0.823173	-2.86202	0.00435724	0.0323243	-2.17457
chr1	228456979	228457873	895	ENSG00000181218.5	protein_coding	H2AW	0.417428	0.317839	0.517017	2.70807	2.86037	0.00437973	0.0324753	-2.11975
chr17	43527844	43579620	51777	ENSG00000175832.13	protein_coding	ETV4	0.752066	0.600208	0.903924	2.24339	2.85853	0.00440508	0.0325522	-2.08797
chr12	68842197	68971570	129374	ENSG00000135678.12	protein_coding	CPM	0.301799	0.147681	0.455917	4.95071	2.85758	0.00441789	0.032631	-2.32628
chr9	97983341	98015943	32603	ENSG00000136938.9	protein_coding	ANP32B	0.265652	0.170832	0.360473	7.3682	2.85637	0.00443458	0.0327225	-2.48298
chr19	49085419	49108605	23187	ENSG00000104852.15	protein_coding	SNRNP70	0.273295	0.133844	0.412747	7.07248	2.85538	0.00444824	0.0328074	-2.45604
chr16	25691959	26137685	445727	ENSG00000182601.7	protein_coding	HS3ST4	0.390367	0.0737203	0.707014	5.54163	2.85492	0.00445486	0.0328403	-2.36725
chr8	85327608	85379014	51407	ENSG00000133742.14	protein_coding	CA1	-1.10095	-1.3433	-0.858597	-2.7103	-2.85447	0.00446077	0.0328679	-2.39298
chr7	100574011	100586129	12119	ENSG00000077454.16	protein_coding	LRCH4	0.391156	0.23294	0.549372	1.47462	2.85367	0.00447183	0.0329335	-2.09361
chr13	91398621	92873682	1475062	ENSG00000179399.15	protein_coding	GPC5	-0.479066	-1.15432	0.196188	3.60045	-2.85128	0.00450534	0.0331642	-2.20218
chr7	45080437	45088969	8533	ENSG00000136274.9	protein_coding	NACAD	0.311968	0.0272039	0.596732	5.21304	2.85085	0.00451122	0.0331914	-2.37849
chr17	63523334	63548977	25644	ENSG00000173826.15	protein_coding	KCNH6	0.504031	0.0898628	0.918199	0.523321	2.85018	0.00452054	0.0332326	-2.13048
chr11	65961728	65980137	18410	ENSG00000175467.15	protein_coding	SART1	0.260473	0.0275117	0.493434	5.03736	2.85013	0.00452119	0.0332326	-2.37534
chr7	28953358	28958330	4973	ENSG00000255690.3	protein_coding	TRIL	-0.407854	-0.560267	-0.255442	6.61423	-2.84987	0.00452525	0.0332464	-2.46019
chr16	3611728	3680143	68416	ENSG00000213918.11	protein_coding	DNASE1	0.31897	0.136285	0.501655	3.90964	2.849	0.00453715	0.0333177	-2.26064
chr2	64988477	65023865	35389	ENSG00000115902.11	protein_coding	SLC1A4	-0.304014	-0.641172	0.0331444	7.36062	-2.84774	0.00455493	0.0333862	-2.48732
chr2	96325317	96330517	5201	ENSG00000198885.10	protein_coding	ITPRIPL1	0.509859	0.389743	0.629975	0.576053	2.8474	0.00455963	0.0333862	-2.14046
chr15	40844018	40858207	14190	ENSG00000166145.15	protein_coding	SPINT1	0.688131	0.531555	0.844708	-0.539377	2.8474	0.00455964	0.0333862	-2.21907
chrX	66162671	66268867	106197	ENSG00000089472.17	protein_coding	HEPH	-0.281367	-0.461332	-0.101402	6.17135	-2.84691	0.00456668	0.0334216	-2.44351
chr1	1335276	1349418	14143	ENSG00000107404.20	protein_coding	DVL1	0.351267	0.0294461	0.673088	5.5916	2.84637	0.00457449	0.0334341	-2.43036
chr17	6684719	6713377	28659	ENSG00000141485.17	protein_coding	SLC13A5	-0.474812	-0.655276	-0.294347	4.04912	-2.84634	0.00457498	0.0334341	-2.26152
chr18	63949301	63981774	32474	ENSG00000221887.6	protein_coding	HMSD	0.416421	0.313442	0.519401	1.82336	2.84573	0.00458335	0.0334688	-2.11724
chr8	25419258	25424654	5397	ENSG00000147437.10	protein_coding	GNRH1	0.508506	0.388948	0.628065	1.5671	2.84439	0.00460231	0.0335854	-2.11609
chr1	24899511	24965121	65611	ENSG00000020633.19	protein_coding	RUNX3	0.621336	0.467728	0.774943	1.25002	2.84371	0.0046121	0.0336407	-2.12472
chr22	35380361	35394214	13854	ENSG00000100292.18	protein_coding	HMOX1	0.52521	0.334823	0.715598	4.16388	2.84285	0.00462472	0.0336617	-2.30112
chr1	67092165	67231853	139689	ENSG00000203963.12	protein_coding	C1orf141	-0.794817	-0.913559	-0.676075	-1.49911	-2.84273	0.00462605	0.0336617	-2.29331
chr4	155921580	155953912	32333	ENSG00000256043.5	protein_coding	CTSO	-0.527512	-0.806505	-0.24852	4.11614	-2.84183	0.00463928	0.0337373	-2.26836
chr19	35904401	35908295	3895	ENSG00000011600.12	protein_coding	TYROBP	0.505654	0.40874	0.602567	3.5069	2.8412	0.00464826	0.0337749	-2.22803
chr8	123644442	123653801	9360	ENSG00000175946.9	protein_coding	KLHL38	0.716477	0.489469	0.943486	-0.385518	2.83855	0.0046863	0.0339701	-2.22019
chr6	57314805	57646850	332046	ENSG00000146143.19	protein_coding	PRIM2	0.314449	0.213854	0.415044	2.08422	2.83788	0.00469601	0.0340243	-2.13757
chr8	126552443	126558478	6036	ENSG00000168672.4	protein_coding	LRATD2	0.269269	-0.0142871	0.552825	4.41065	2.83755	0.00470079	0.0340265	-2.31225
chr4	37590800	37686376	95577	ENSG00000181826.10	protein_coding	RELL1	0.351882	0.212483	0.491281	4.41586	2.83674	0.00471271	0.0340965	-2.33366
chr19	1505022	1513604	8583	ENSG00000185761.11	protein_coding	ADAMTSL5	0.492959	0.289413	0.696505	1.57608	2.83614	0.00472125	0.034142	-2.13632
chr4	76011184	76112802	101619	ENSG00000156219.17	protein_coding	ART3	0.461752	0.186825	0.73668	2.94651	2.83277	0.0047707	0.0344179	-2.20308
chr5	139396563	139404089	7527	ENSG00000170469.11	protein_coding	SPATA24	-0.356318	-0.73869	0.0260549	1.66276	-2.83153	0.00478895	0.0345004	-2.14863
chr2	27781379	27890681	109303	ENSG00000171174.15	protein_coding	RBKS	-0.295238	-0.417148	-0.173329	2.39246	-2.83084	0.00479919	0.0345578	-2.17952
chr9	137007234	137028922	21689	ENSG00000107331.17	protein_coding	ABCA2	0.397437	0.274051	0.520823	7.45318	2.82901	0.00482661	0.034706	-2.52934
chr22	43151547	43163242	11696	ENSG00000100300.18	protein_coding	TSPO	0.41147	0.0750591	0.747882	3.36906	2.82605	0.00487053	0.0349515	-2.26883
chr9	137188660	137190370	1711	ENSG00000176101.12	protein_coding	SSNA1	0.358829	0.214868	0.502791	4.56424	2.82556	0.00487808	0.0349604	-2.39963
chr4	100185870	100190782	4913	ENSG00000145358.6	protein_coding	DDIT4L	0.506985	0.396043	0.617927	5.01183	2.8253	0.0048823	0.0349625	-2.39742
chr1	88935773	88992953	57181	ENSG00000137944.18	protein_coding	KYAT3	-0.403666	-0.574878	-0.232454	3.89016	-2.82523	0.00488298	0.0349625	-2.29135
chr1	94529173	94541759	12587	ENSG00000117525.14	protein_coding	F3	-0.516619	-0.693752	-0.339487	6.42542	-2.82462	0.00489247	0.0349811	-2.50063
chr11	67506497	67508649	2153	ENSG00000167797.8	protein_coding	CDK2AP2	0.423267	0.0259827	0.820552	5.21727	2.82412	0.00489986	0.0349936	-2.46373
chr22	37560480	37569405	8926	ENSG00000128283.7	protein_coding	CDC42EP1	0.437312	0.254544	0.620081	4.40648	2.82388	0.0049035	0.0349936	-2.38256
chr7	2537810	2555694	17885	ENSG00000106009.16	protein_coding	BRAT1	0.315309	0.189781	0.440837	3.8393	2.82377	0.00490481	0.0349936	-2.32201
chr6	31899613	31902086	2474	ENSG00000204366.4	protein_coding	ZBTB12	0.352151	0.261277	0.443024	2.523	2.82375	0.00490521	0.0349936	-2.19237
chr17	81035122	81117434	82313	ENSG00000175866.16	protein_coding	BAIAP2	0.269111	0.0289179	0.509304	5.88039	2.82371	0.00490574	0.0349936	-2.50623
chr6	31815543	31817946	2404	ENSG00000204389.10	protein_coding	HSPA1A	1.06402	0.631857	1.49618	6.98839	2.82343	0.00491142	0.0350178	-2.54105
chr19	2249309	2252073	2765	ENSG00000104899.8	protein_coding	AMH	0.720837	0.557813	0.88386	-0.970585	2.82309	0.0049152	0.0350283	-2.2805
chr19	32405543	32485895	80353	ENSG00000178904.19	protein_coding	DPY19L3	-0.301958	-0.437301	-0.166616	5.43613	-2.8215	0.00493933	0.0351673	-2.44307
chr4	158124474	158173318	48845	ENSG00000164125.16	protein_coding	GASK1B	-0.315969	-0.501166	-0.130771	5.94593	-2.82081	0.00494977	0.0352179	-2.48715
chr2	210021421	210171409	149989	ENSG00000144445.17	protein_coding	KANSL1L	0.274721	-0.223031	0.772474	4.02149	2.82072	0.00495106	0.0352179	-2.32578
chr2	241106099	241150264	44166	ENSG00000115687.14	protein_coding	PASK	0.373949	0.280948	0.466951	3.2361	2.81997	0.00496254	0.035283	-2.26349
chr10	97865000	98030828	165829	ENSG00000095713.14	protein_coding	CRTAC1	0.311132	0.0338058	0.588459	3.90757	2.81802	0.00499234	0.0354286	-2.32925
chr10	73631612	73641474	9863	ENSG00000177791.12	protein_coding	MYOZ1	-0.429231	-0.614923	-0.243538	1.49737	-2.81724	0.00500433	0.0354971	-2.18359
chrX	47145221	47186813	41593	ENSG00000182872.16	protein_coding	RBM10	0.269278	0.148734	0.389821	5.42623	2.81666	0.00501334	0.0355279	-2.49625
chr5	176595802	176610156	14355	ENSG00000169258.7	protein_coding	GPRIN1	0.255906	0.15394	0.357871	5.25845	2.81629	0.00501905	0.0355352	-2.45837
chr16	53035690	53052873	17184	ENSG00000277639.2	protein_coding	RP11-467J12.4	1.04713	0.921211	1.17305	-0.304066	2.81504	0.00503832	0.0356219	-2.29403
chr19	48740852	48746909	6058	ENSG00000182264.9	protein_coding	IZUMO1	0.686399	0.559784	0.813013	-0.838269	2.81423	0.00505079	0.0356935	-2.3239
chrX	66021738	66040125	18388	ENSG00000155659.15	protein_coding	VSIG4	0.752361	0.629514	0.875208	4.08871	2.81375	0.00505876	0.0357332	-2.33927
chr8	61500556	61714640	214085	ENSG00000198363.18	protein_coding	ASPH	-0.271086	-0.75594	0.213768	7.19876	-2.8128	0.00507309	0.0358069	-2.55666
chr11	124919205	124936412	17208	ENSG00000165478.7	protein_coding	HEPACAM	-0.259104	-0.614087	0.095879	8.89279	-2.81259	0.00507625	0.0358069	-2.60106
chr16	31471585	31477960	6376	ENSG00000140682.19	protein_coding	TGFB1I1	0.427371	0.048919	0.805823	1.90342	2.81171	0.00509007	0.0358581	-2.20017
chr12	113221050	113298585	77536	ENSG00000186815.13	protein_coding	TPCN1	-0.284796	-0.430065	-0.139527	6.13019	-2.81169	0.00509049	0.0358581	-2.55226
chr4	129093317	129116640	23324	ENSG00000151470.13	protein_coding	C4orf33	-0.264794	-0.541762	0.0121744	3.53676	-2.81147	0.00509386	0.0358581	-2.31402
chr10	50739318	50816495	77178	ENSG00000204147.11	protein_coding	ASAH2B	-0.327185	-0.626189	-0.0281816	2.62512	-2.81145	0.00509411	0.0358581	-2.24521
chr19	39306566	39320863	14298	ENSG00000128011.5	protein_coding	LRFN1	0.311816	0.0111561	0.612476	3.47472	2.81137	0.00509531	0.0358581	-2.29971
chr8	40153482	40155310	1829	ENSG00000176907.5	protein_coding	TCIM	-0.470239	-0.727955	-0.212523	2.44816	-2.81056	0.00510795	0.0359019	-2.23358
chr16	66552563	66566251	13689	ENSG00000217555.13	protein_coding	CKLF	0.502747	0.386339	0.619155	-0.126429	2.81054	0.0051083	0.0359019	-2.24979
chr14	60709539	60724351	14813	ENSG00000100625.9	protein_coding	SIX4	0.624327	0.308596	0.940058	2.09334	2.8105	0.00510898	0.0359019	-2.20592
chr19	15107401	15114985	7585	ENSG00000105137.13	protein_coding	SYDE1	0.334637	0.0709918	0.598283	3.64032	2.81026	0.00511276	0.0359019	-2.33058
chr15	40087890	40108892	21003	ENSG00000104081.14	protein_coding	BMF	0.472204	0.219103	0.725305	1.34846	2.81015	0.00511449	0.0359019	-2.20135
chr1	228149930	228159826	9897	ENSG00000198835.4	protein_coding	GJC2	0.446034	0.274912	0.617157	3.23351	2.80981	0.0051199	0.0359019	-2.29189
chr20	833715	857463	23749	ENSG00000125898.13	protein_coding	FAM110A	0.425185	0.336027	0.514343	1.36601	2.80962	0.00512277	0.0359019	-2.20108
chr19	35754566	35758079	3514	ENSG00000004776.13	protein_coding	HSPB6	-0.341855	-0.537989	-0.145721	4.95851	-2.80916	0.00513009	0.0359212	-2.49005
chr2	238100340	238133287	32948	ENSG00000144488.15	protein_coding	ESPNL	0.928771	0.750708	1.10683	-2.08112	2.80914	0.00513024	0.0359212	-2.42382
chr5	76403285	76708132	304848	ENSG00000145703.16	protein_coding	IQGAP2	0.642545	0.401363	0.883727	-0.0617648	2.80874	0.00513663	0.0359493	-2.28059
chr8	17497088	17570573	73486	ENSG00000003989.18	protein_coding	SLC7A2	0.42731	0.225788	0.628832	6.3197	2.80735	0.00515888	0.0360718	-2.54316
chr19	10543895	10553418	9524	ENSG00000130734.10	protein_coding	ATG4D	0.322062	-0.0265308	0.670655	4.08795	2.80508	0.00519455	0.0362531	-2.40212
chr12	100203669	100267079	63411	ENSG00000166153.17	protein_coding	DEPDC4	-0.533214	-0.787587	-0.278842	-0.317985	-2.80494	0.00519672	0.0362531	-2.27015
chr11	16777297	17014414	237118	ENSG00000166689.16	protein_coding	PLEKHA7	0.272726	-0.158175	0.703627	3.85689	2.80293	0.00522882	0.0364603	-2.36495
chr8	132120859	132481095	360237	ENSG00000184156.17	protein_coding	KCNQ3	-0.301843	-0.576938	-0.0267479	6.61977	-2.80179	0.00524709	0.0365574	-2.55282
chr22	35606764	35637951	31188	ENSG00000198125.13	protein_coding	MB	-0.627123	-0.819986	-0.434261	-0.499021	-2.80176	0.00524756	0.0365574	-2.29303
chr16	22165583	22191754	26172	ENSG00000183921.7	protein_coding	SDR42E2	0.692207	0.571376	0.813037	-1.07469	2.80156	0.00525075	0.0365629	-2.34208
chr11	71865504	71928654	63151	ENSG00000254469.9	protein_coding	RP11-849H4.2	-0.370073	-0.468014	-0.272133	0.926894	-2.80044	0.0052688	0.0366457	-2.22854
chr16	56682470	56684196	1727	ENSG00000187193.9	protein_coding	MT1X	0.50061	0.29469	0.706529	5.09391	2.8004	0.00526986	0.0366457	-2.51605
chr19	18207961	18255419	47459	ENSG00000285188.1	protein_coding	LLNLR-225F10.1	0.555479	0.420501	0.690457	0.335501	2.80001	0.0052757	0.0366527	-2.24712
chr2	201377207	201451500	74294	ENSG00000115993.13	protein_coding	TRAK2	0.288214	0.115604	0.460823	7.77315	2.79949	0.00528424	0.0366785	-2.6398
chr1	44819844	44843253	23410	ENSG00000117425.14	protein_coding	PTCH2	0.389771	0.192422	0.58712	3.03801	2.79899	0.00529211	0.0367164	-2.31252
chr17	82057506	82065887	8382	ENSG00000169718.18	protein_coding	DUS1L	0.257154	-0.054608	0.568915	4.75245	2.79745	0.00531719	0.0368568	-2.49119
chr12	6821624	6829972	8349	ENSG00000250510.8	protein_coding	GPR162	0.272564	0.178862	0.366266	6.67198	2.79599	0.00534093	0.0370045	-2.61223
chr11	65597756	65615382	17627	ENSG00000173327.8	protein_coding	MAP3K11	0.338318	0.251112	0.425523	5.02076	2.79492	0.00535847	0.0370922	-2.52865
chr11	113314579	113383544	68966	ENSG00000149292.17	protein_coding	TTC12	-0.488098	-0.688735	-0.287461	2.312	-2.79464	0.00536293	0.0371062	-2.26059
chr22	42617840	42649392	31553	ENSG00000100243.21	protein_coding	CYB5R3	-0.282923	-0.643762	0.0779152	7.07032	-2.79416	0.00537088	0.0371442	-2.6432
chr19	3490821	3500674	9854	ENSG00000129932.10	protein_coding	DOHH	0.411303	0.290298	0.532308	3.31946	2.79364	0.00537937	0.0371442	-2.34687
chr1	2184461	2212720	28260	ENSG00000162585.17	protein_coding	FAAP20	0.28745	-0.100581	0.675481	3.75856	2.79353	0.00538113	0.0371442	-2.39579
chr16	28553915	28591790	37876	ENSG00000176476.9	protein_coding	SGF29	0.316088	0.107721	0.524455	3.13856	2.79329	0.0053851	0.0371442	-2.33041
chr9	135702185	135795508	93324	ENSG00000107147.14	protein_coding	KCNT1	0.338409	0.172525	0.504292	5.12184	2.79272	0.00539452	0.037179	-2.5182
chr10	97498924	97571206	72283	ENSG00000165886.5	protein_coding	UBTD1	0.401612	0.246657	0.556567	3.05026	2.79259	0.00539663	0.037179	-2.32722
chr1	161046946	161069970	23025	ENSG00000186517.14	protein_coding	ARHGAP30	0.512275	0.268116	0.756434	2.81353	2.79243	0.00539934	0.037179	-2.28187
chr11	65892049	65900573	8525	ENSG00000175592.9	protein_coding	FOSL1	0.806342	0.680853	0.931832	0.529298	2.79237	0.00540034	0.037179	-2.26749
chr19	12666802	12675832	9031	ENSG00000123154.12	protein_coding	WDR83	0.253186	-0.041357	0.54773	3.61307	2.79052	0.00543086	0.0373631	-2.38257
chr7	112422887	112481017	58131	ENSG00000006652.15	protein_coding	IFRD1	0.41232	0.0377636	0.786876	4.17244	2.79042	0.00543265	0.0373631	-2.45601
chr5	795606	850986	55381	ENSG00000188818.12	protein_coding	ZDHHC11	0.52941	0.408816	0.650005	3.96785	2.79017	0.00543691	0.0373631	-2.416
chr12	122167738	122203471	35734	ENSG00000158113.13	protein_coding	LRRC43	-0.399654	-0.715699	-0.0836084	1.3048	-2.7898	0.00544268	0.0373859	-2.24871
chr11	85694224	85811159	116936	ENSG00000137501.17	protein_coding	SYTL2	-0.413448	-0.568682	-0.258213	6.91535	-2.78715	0.00548715	0.0376234	-2.6173
chr16	981770	986979	5210	ENSG00000005513.10	protein_coding	SOX8	0.327647	0.192682	0.462611	6.5237	2.78699	0.00548967	0.0376237	-2.6434
chr16	29662979	29670876	7898	ENSG00000197471.12	protein_coding	SPN	0.63166	0.479457	0.783862	0.591366	2.78584	0.00550885	0.0377211	-2.27668
chr22	50674415	50733298	58884	ENSG00000251322.9	protein_coding	SHANK3	0.269563	0.144642	0.394483	7.23034	2.78528	0.00551823	0.0377344	-2.6651
chr4	40423267	40630875	207609	ENSG00000163694.15	protein_coding	RBM47	0.633172	0.499694	0.76665	0.846718	2.78349	0.00554834	0.0378892	-2.27421
chr19	11384341	11419328	34988	ENSG00000205517.13	protein_coding	RGL3	0.399835	0.203688	0.595983	2.97277	2.78303	0.00555601	0.0379075	-2.3437
chr8	144262045	144291438	29394	ENSG00000261236.8	protein_coding	BOP1	0.355386	0.0926404	0.618131	3.82992	2.78287	0.00555881	0.0379096	-2.42854
chr9	35605262	35610041	4780	ENSG00000107140.16	protein_coding	TESK1	0.253025	0.105747	0.400302	5.48864	2.78261	0.00556324	0.0379105	-2.59297
chr5	141408021	141512979	104959	ENSG00000253305.2	protein_coding	PCDHGB6	-0.533282	-0.702693	-0.36387	0.851167	-2.78257	0.00556392	0.0379105	-2.27012
chr4	1166932	1208962	42031	ENSG00000159674.12	protein_coding	SPON2	-0.4357	-0.855517	-0.0158829	1.11983	-2.78098	0.0055908	0.0380384	-2.27005
chr21	33070141	33072413	2273	ENSG00000184221.13	protein_coding	OLIG1	0.259659	0.127218	0.392101	7.04972	2.78061	0.00559706	0.0380384	-2.68094
chr5	141135206	141138615	3410	ENSG00000113209.9	protein_coding	PCDHB5	-0.440372	-0.756512	-0.124232	1.81195	-2.78027	0.00560283	0.0380562	-2.27899
chr5	141475947	141512977	37031	ENSG00000240184.7	protein_coding	PCDHGC3	-0.546012	-0.652709	-0.439315	5.24856	-2.7798	0.00561144	0.0380977	-2.51053
chr16	81081945	81096395	14451	ENSG00000140905.11	protein_coding	GCSH	-0.325836	-0.598717	-0.0529553	1.76217	-2.77843	0.00563436	0.0382362	-2.28555
chr12	6844793	6851292	6500	ENSG00000111665.12	protein_coding	CDCA3	0.44405	0.263221	0.62488	1.06671	2.77804	0.005641	0.0382642	-2.28182
chr19	7676628	7679826	3199	ENSG00000183019.7	protein_coding	MCEMP1	1.0182	0.803317	1.23309	-1.78226	2.77668	0.00566436	0.0383884	-2.46959
chr19	54249421	54257301	7881	ENSG00000105609.17	protein_coding	LILRB5	0.861781	0.502431	1.22113	-1.36718	2.77627	0.00567147	0.0384023	-2.43312
chr9	136850943	136860799	9857	ENSG00000177943.14	protein_coding	MAMDC4	0.471992	0.105517	0.838467	1.14896	2.77465	0.00569942	0.038523	-2.28508
chr22	29306582	29312785	6204	ENSG00000185340.15	protein_coding	GAS2L1	0.361296	0.15808	0.564512	5.68787	2.77427	0.00570621	0.0385517	-2.63606
chr12	8056844	8066359	9516	ENSG00000171860.5	protein_coding	C3AR1	0.693928	0.569314	0.818543	2.51921	2.77364	0.00571719	0.0385753	-2.31398
chr1	86547078	86580754	33677	ENSG00000016602.9	protein_coding	CLCA4	0.528928	0.362612	0.695244	3.19838	2.77339	0.00572139	0.0385753	-2.36796
chr1	43337818	43354466	16649	ENSG00000117400.18	protein_coding	MPL	-0.548128	-0.659973	-0.436283	0.344455	-2.77296	0.00572857	0.0385753	-2.30522
chr17	58353676	58417595	63920	ENSG00000108375.13	protein_coding	RNF43	-0.418273	-0.550346	-0.286201	2.30666	-2.7725	0.00573662	0.0385942	-2.31141
chr19	18391137	18397622	6486	ENSG00000175489.10	protein_coding	LRRC25	0.679618	0.0823501	1.27689	0.345078	2.77243	0.00573786	0.0385942	-2.31776
chr4	42397488	42402487	5000	ENSG00000178343.5	protein_coding	SHISA3	0.751465	0.44995	1.05298	0.440524	2.76961	0.00578715	0.038869	-2.33959
chr3	127672935	127680926	7992	ENSG00000114626.18	protein_coding	ABTB1	0.258529	0.0270259	0.490032	5.56313	2.76893	0.00579911	0.038869	-2.63925
chr2	211375717	212538841	1163125	ENSG00000178568.15	protein_coding	ERBB4	-0.263805	-0.464285	-0.0633244	5.61095	-2.76878	0.00580172	0.038869	-2.595
chr2	151247940	151261863	13924	ENSG00000184898.7	protein_coding	RBM43	-0.486551	-0.635964	-0.337138	2.07376	-2.76827	0.0058106	0.0388906	-2.31742
chr19	12833951	12874952	41002	ENSG00000105613.10	protein_coding	MAST1	0.273744	-0.211412	0.758899	4.53284	2.76808	0.005814	0.0388906	-2.52887
chr1	153974269	153977674	3406	ENSG00000143543.15	protein_coding	JTB	0.298932	0.00493871	0.592924	4.67001	2.76801	0.00581518	0.0388906	-2.55558
chr14	59429022	59465342	36321	ENSG00000181619.11	protein_coding	GPR135	-0.414698	-0.541842	-0.287553	1.01111	-2.76747	0.00582483	0.0389209	-2.30432
chr12	122471599	122501073	29475	ENSG00000033030.15	protein_coding	ZCCHC8	0.275028	0.0390635	0.510992	4.27618	2.76718	0.00582994	0.038938	-2.50252
chr1	22643633	22648110	4478	ENSG00000159189.12	protein_coding	C1QC	0.717279	0.594227	0.840331	4.08616	2.7664	0.00584411	0.0389866	-2.47361
chr17	82047902	82051831	3930	ENSG00000169733.12	protein_coding	RFNG	0.345326	0.141884	0.548769	4.45191	2.76634	0.00584491	0.0389866	-2.54359
chr15	80195481	80252213	56733	ENSG00000259417.3	protein_coding	CTXND1	-0.33667	-0.537074	-0.136265	5.6088	-2.76562	0.00585772	0.0390549	-2.63546
chr1	174999163	175012027	12865	ENSG00000116161.18	protein_coding	CACYBP	0.328841	0.21146	0.446223	7.46737	2.76532	0.00586306	0.0390734	-2.69498
chr19	10304803	10309880	5078	ENSG00000220201.7	protein_coding	ZGLP1	0.537079	0.416448	0.65771	2.26741	2.7651	0.00586683	0.0390813	-2.34101
chr10	61662929	61766766	103838	ENSG00000183346.9	protein_coding	CABCOCO1	-0.668499	-0.865415	-0.471583	1.19377	-2.76465	0.00587485	0.0391177	-2.30891
chr11	58834065	58904215	70151	ENSG00000156689.7	protein_coding	GLYATL2	-0.625845	-0.744828	-0.506861	-1.49624	-2.76255	0.00591214	0.0393143	-2.45608
chr11	832887	839831	6945	ENSG00000177697.19	protein_coding	CD151	0.365245	0.275872	0.454618	5.34221	2.76207	0.00592101	0.0393561	-2.64358
chr6	31572054	31574324	2271	ENSG00000226979.9	protein_coding	LTA	0.850049	0.687846	1.01225	-1.35934	2.76039	0.00595086	0.0395027	-2.45576
chr19	44905791	44909393	3603	ENSG00000130203.10	protein_coding	APOE	-0.483737	-0.86161	-0.105864	6.97885	-2.76002	0.0059581	0.0395335	-2.72413
chr5	42799880	42887392	87513	ENSG00000250722.6	protein_coding	SELENOP	0.419419	-0.0586358	0.897474	7.86523	2.75747	0.00600399	0.0398033	-2.71935
chr19	7926718	7943667	16950	ENSG00000104980.8	protein_coding	TIMM44	0.261497	-0.219792	0.742787	4.30197	2.75733	0.00600622	0.0398033	-2.54351
chr12	54362445	54364487	2043	ENSG00000139572.4	protein_coding	GPR84	0.780891	0.607175	0.954606	-0.466451	2.75717	0.00600897	0.0398033	-2.38845
chr11	76657524	76670747	13224	ENSG00000137507.11	protein_coding	LRRC32	0.545808	0.473996	0.61762	5.13019	2.75582	0.00603417	0.0399164	-2.60646
chr19	35280716	35285143	4428	ENSG00000105697.9	protein_coding	HAMP	0.993069	0.714123	1.27202	2.22502	2.75539	0.00604191	0.0399502	-2.35481
chr20	13389392	13638932	249541	ENSG00000089123.16	protein_coding	TASP1	-0.366739	-0.571566	-0.161911	2.03251	-2.75439	0.00605961	0.0400498	-2.35378
chr19	58034025	58054631	20607	ENSG00000152467.10	protein_coding	ZSCAN1	-0.555361	-0.649974	-0.460748	-0.218775	-2.75422	0.00606277	0.0400532	-2.37452
chr17	17681458	17811453	129996	ENSG00000108557.19	protein_coding	RAI1	0.27204	0.0711791	0.4729	3.88326	2.75398	0.00606716	0.0400649	-2.4942
chr8	232137	264703	32567	ENSG00000172748.14	protein_coding	ZNF596	-0.438495	-0.579742	-0.297248	1.85905	-2.75344	0.00607698	0.0401123	-2.34373
chr11	64270062	64289500	19439	ENSG00000173264.15	protein_coding	GPR137	0.341271	-0.226057	0.908598	5.49957	2.75245	0.00609536	0.0402029	-2.67661
chr1	181033374	181061938	28565	ENSG00000153029.16	protein_coding	MR1	-0.330367	-0.438975	-0.221759	3.41718	-2.75227	0.00609848	0.0402029	-2.45095
chrX	156020826	156025710	4885	ENSG00000182484.15	protein_coding	WASH6P	0.527107	0.375962	0.678252	2.32851	2.75095	0.00612294	0.0403434	-2.38157
chr19	22391019	22532485	141467	ENSG00000197360.9	protein_coding	ZNF98	-0.535146	-0.697444	-0.372848	1.46916	-2.75052	0.00613084	0.0403434	-2.34413
chr19	2037465	2051244	13780	ENSG00000099875.16	protein_coding	MKNK2	0.499552	0.227754	0.771351	6.29797	2.75045	0.00613266	0.0403434	-2.73275
chr22	50525752	50530032	4281	ENSG00000025708.14	protein_coding	TYMP	0.800218	0.652368	0.948068	1.24745	2.7504	0.00613325	0.0403434	-2.34261
chr9	72521608	72838297	316690	ENSG00000165091.18	protein_coding	TMC1	-0.395984	-0.867238	0.0752697	1.6486	-2.75019	0.00613689	0.0403434	-2.3485
chr16	27313668	27364778	51111	ENSG00000077238.14	protein_coding	IL4R	0.500148	0.120628	0.879667	4.77606	2.74981	0.00614446	0.040365	-2.59525
chr14	22773222	22829820	56599	ENSG00000155465.20	protein_coding	SLC7A7	0.492495	0.301979	0.68301	2.40019	2.74947	0.00615018	0.040382	-2.37311
chr1	182598623	182604389	5767	ENSG00000143333.7	protein_coding	RGS16	0.487607	0.29097	0.684244	3.04076	2.74936	0.00615236	0.040382	-2.41967
chr21	33559542	33588706	29165	ENSG00000159147.18	protein_coding	DONSON	0.283915	0.0923186	0.475511	3.74248	2.74861	0.00616617	0.0404378	-2.49768
chr10	124748149	124791887	43739	ENSG00000203791.15	protein_coding	EEF1AKMT2	-0.275257	-0.454703	-0.0958109	2.97152	-2.74671	0.00620156	0.0405823	-2.4405
chr7	22419444	22727613	308170	ENSG00000105889.16	protein_coding	STEAP1B	0.471184	0.168597	0.77377	1.03237	2.74605	0.00621378	0.0406416	-2.35648
chr19	18929201	18941261	12061	ENSG00000051128.19	protein_coding	HOMER3	0.310071	-0.0244438	0.644586	3.10087	2.74537	0.00622658	0.0406935	-2.44203
chr1	111473792	111478512	4721	ENSG00000143110.12	protein_coding	C1orf162	0.431019	0.0801957	0.781842	3.99681	2.7444	0.00624496	0.0407338	-2.53432
chr2	199760544	199851192	90649	ENSG00000226124.8	protein_coding	FTCDNL1	-0.418488	-0.754373	-0.0826026	1.62438	-2.74303	0.0062706	0.0408583	-2.36636
chr2	85133392	85310387	176996	ENSG00000152284.5	protein_coding	TCF7L1	0.310742	0.184293	0.437191	3.50494	2.74248	0.006281	0.0408896	-2.49729
chr15	53978201	54628707	650507	ENSG00000137766.18	protein_coding	UNC13C	-0.430343	-0.564081	-0.296605	6.51783	-2.7425	0.00628107	0.0408896	-2.71233
chr14	104681146	104722535	41390	ENSG00000203485.14	protein_coding	INF2	0.334951	0.1934	0.476501	5.22397	2.74236	0.00628346	0.0408896	-2.67174
chr17	11598470	11969748	371279	ENSG00000007174.18	protein_coding	DNAH9	-0.32123	-0.599523	-0.0429368	2.71537	-2.74218	0.00628656	0.0408922	-2.42368
chr19	11887782	11914329	26548	ENSG00000198429.10	protein_coding	ZNF69	0.353473	0.246639	0.460308	2.06164	2.73973	0.0063331	0.0410895	-2.38163
chr19	40466241	40576464	110224	ENSG00000160460.16	protein_coding	SPTBN4	0.251954	0.112389	0.391519	5.89659	2.73914	0.00634432	0.0411448	-2.72674
chr8	144266453	144268481	2029	ENSG00000260428.3	protein_coding	SCX	0.644082	0.473101	0.815063	-0.931563	2.7387	0.00635275	0.0411818	-2.45518
chr22	18912777	18936553	23777	ENSG00000100033.17	protein_coding	PRODH	-0.612865	-0.716583	-0.509147	4.36419	-2.73778	0.00637086	0.0412641	-2.59918
chr6	32194843	32224067	29225	ENSG00000204301.6	protein_coding	NOTCH4	0.341048	-0.12929	0.811387	5.25033	2.73761	0.00637378	0.0412654	-2.68828
chr11	107790991	107928293	137303	ENSG00000110660.15	protein_coding	SLC35F2	0.3516	0.153306	0.549894	2.52347	2.73492	0.00642509	0.0415269	-2.4147
chr16	30569672	30572734	3063	ENSG00000229809.9	protein_coding	ZNF688	0.286535	0.1619	0.411171	3.48153	2.73426	0.00643795	0.0415598	-2.51423
chr9	122370530	122395703	25174	ENSG00000095303.17	protein_coding	PTGS1	0.469264	0.290427	0.648101	2.56377	2.73424	0.00643837	0.0415598	-2.41218
chr6	34018643	34155622	136980	ENSG00000124493.14	protein_coding	GRM4	0.42001	0.263266	0.576753	1.84133	2.73389	0.00644499	0.0415603	-2.39087
chr12	11391540	11501041	109502	ENSG00000121335.12	protein_coding	PRB2	0.731224	0.579837	0.882612	-0.643155	2.73346	0.00645328	0.0415728	-2.45761
chr12	54395261	54419266	24006	ENSG00000161638.11	protein_coding	ITGA5	0.530118	0.432274	0.627962	4.09215	2.73277	0.00646711	0.041639	-2.55532
chr19	45379638	45406349	26712	ENSG00000104881.16	protein_coding	PPP1R13L	0.347838	0.129571	0.566105	2.76785	2.73261	0.00646982	0.041639	-2.44494
chr3	187217282	187291980	74699	ENSG00000127241.18	protein_coding	MASP1	-0.368265	-0.533024	-0.203506	3.92478	-2.73196	0.00648257	0.0417001	-2.56404
chr1	153357854	153361023	3170	ENSG00000163220.11	protein_coding	S100A9	1.02975	0.863831	1.19567	2.62417	2.73186	0.00648486	0.0417001	-2.41122
chr11	65044818	65058553	13736	ENSG00000168060.16	protein_coding	NAALADL1	0.495709	0.302454	0.688964	1.02225	2.73115	0.00649829	0.0417483	-2.38882
chr5	141350099	141512975	162877	ENSG00000254221.3	protein_coding	PCDHGB1	-0.792494	-0.918291	-0.666696	0.0212924	-2.73076	0.00650588	0.0417483	-2.41824
chr11	122882683	122963862	81180	ENSG00000109944.11	protein_coding	JHY	0.337923	0.147422	0.528423	2.55936	2.73056	0.00650978	0.0417483	-2.42889
chr7	45157791	45186302	28512	ENSG00000122679.8	protein_coding	RAMP3	0.469792	0.292395	0.647188	3.56099	2.73055	0.00651017	0.0417483	-2.51141
chr1	27392622	27395814	3193	ENSG00000181773.7	protein_coding	GPR3	-0.45645	-0.658537	-0.254362	1.27373	-2.73019	0.00651695	0.0417483	-2.39083
chr7	73736094	73738852	2759	ENSG00000106077.19	protein_coding	ABHD11	-0.291844	-0.591819	0.00813229	3.34738	-2.7294	0.00653232	0.0418288	-2.53111
chr7	102748971	102809225	60255	ENSG00000222011.9	protein_coding	FAM185A	-0.266284	-0.639359	0.106792	2.28473	-2.72838	0.00655236	0.0419043	-2.41878
chr3	49940007	50100045	160039	ENSG00000004534.15	protein_coding	RBM6	0.293685	0.168296	0.419073	7.59265	2.72778	0.00656423	0.0419449	-2.82076
chr5	132440440	132508719	68280	ENSG00000125347.15	protein_coding	IRF1	0.467773	0.347726	0.587821	3.65413	2.72745	0.00657088	0.0419559	-2.53151
chr19	56087366	56121295	33930	ENSG00000142409.6	protein_coding	ZNF787	0.306521	-0.0366238	0.649666	3.66775	2.72741	0.00657147	0.0419559	-2.55565
chr19	43596617	43614498	17882	ENSG00000226763.5	protein_coding	SRRM5	0.610947	0.42058	0.801313	0.774037	2.72716	0.00657635	0.0419694	-2.40062
chr22	37180166	37199385	19220	ENSG00000133466.14	protein_coding	C1QTNF6	0.417163	0.244128	0.590197	2.84568	2.72607	0.00659781	0.0419949	-2.47124
chr17	39665349	39666554	1206	ENSG00000173991.6	protein_coding	TCAP	0.590196	0.42599	0.754402	2.80753	2.72588	0.0066018	0.0419949	-2.47482
chr12	6839954	6847393	7440	ENSG00000111664.11	protein_coding	GNB3	0.503642	0.386538	0.620745	2.91635	2.72389	0.00664102	0.0421505	-2.48716
chr1	179743163	179816198	73036	ENSG00000143340.6	protein_coding	FAM163A	-0.566878	-0.745669	-0.388087	0.672416	-2.72376	0.00664353	0.0421505	-2.40673
chr9	5357971	5437925	79955	ENSG00000107020.10	protein_coding	PLGRKT	-0.291591	-0.597242	0.01406	2.88405	-2.72338	0.00665106	0.0421807	-2.47951
chr11	126423358	127003460	580103	ENSG00000149571.12	protein_coding	KIRREL3	0.273332	0.0486378	0.498026	4.30618	2.72268	0.00666505	0.0422518	-2.62499
chr12	57797376	57818704	21329	ENSG00000135407.10	protein_coding	AVIL	0.481441	0.0100338	0.952848	2.13965	2.7215	0.00668845	0.0423133	-2.43151
chr19	4174109	4182566	8458	ENSG00000077463.15	protein_coding	SIRT6	0.372038	0.0434603	0.700616	3.09912	2.72125	0.00669358	0.0423268	-2.51787
chr14	23559565	23568070	8506	ENSG00000213983.12	protein_coding	AP1G2	0.43037	0.190848	0.669893	5.54947	2.72074	0.00670416	0.0423761	-2.74624
chr15	78759206	78811464	52259	ENSG00000136378.15	protein_coding	ADAMTS7	0.58386	0.488473	0.679247	-0.677093	2.71974	0.00672371	0.0424643	-2.48919
chr12	16347142	16609259	262118	ENSG00000008394.13	protein_coding	MGST1	-0.328402	-0.61103	-0.0457732	6.99239	-2.71691	0.00678108	0.0427557	-2.8255
chr1	26949562	26960468	10907	ENSG00000175707.9	protein_coding	KDF1	0.73005	0.588191	0.87191	-1.09471	2.71498	0.00681994	0.0429117	-2.53879
chr12	108589851	108598320	8470	ENSG00000183160.9	protein_coding	TMEM119	0.545919	0.334263	0.757575	2.85595	2.714	0.00684016	0.0430211	-2.48505
chr4	4859665	4863936	4272	ENSG00000163132.8	protein_coding	MSX1	0.471826	0.341952	0.6017	4.17245	2.71219	0.0068773	0.0432022	-2.6477
chr2	196804417	196809355	4939	ENSG00000187944.5	protein_coding	C2orf66	0.805718	0.666689	0.944748	-0.482121	2.71134	0.00689439	0.0432574	-2.50188
chr2	96112876	96116571	3696	ENSG00000274286.2	protein_coding	ADRA2B	0.690004	0.510819	0.869189	0.735704	2.71132	0.00689478	0.0432574	-2.43961
chr16	48081006	48156018	75013	ENSG00000140798.16	protein_coding	ABCC12	-0.413205	-0.604763	-0.221648	1.34787	-2.71026	0.00691663	0.0433128	-2.44053
chr20	63707465	63736142	28678	ENSG00000197114.12	protein_coding	ZGPAT	0.47297	0.293077	0.652863	-0.0420037	2.7101	0.0069199	0.0433128	-2.47608
chr5	172042079	172188224	146146	ENSG00000072786.13	protein_coding	STK10	0.282755	0.042669	0.522841	3.51751	2.70906	0.0069414	0.0434066	-2.56264
chr17	41754604	41786931	32328	ENSG00000173801.17	protein_coding	JUP	0.342024	0.0909507	0.593097	4.59856	2.7086	0.00695093	0.0434483	-2.71257
chr11	67289300	67302485	13186	ENSG00000172932.16	protein_coding	ANKRD13D	0.266978	0.0548816	0.479075	4.99279	2.7084	0.0069549	0.0434552	-2.74283
chr17	59859479	59892945	33467	ENSG00000108423.15	protein_coding	TUBD1	0.264966	-0.103486	0.633417	3.25941	2.70672	0.00698977	0.0436373	-2.5435
chr8	139600838	139704109	103272	ENSG00000169427.8	protein_coding	KCNK9	0.32517	0.0926737	0.557666	2.97314	2.70601	0.00700455	0.0437116	-2.52486
chr19	47220822	47232766	11945	ENSG00000105327.18	protein_coding	BBC3	0.357523	0.243937	0.471108	1.47986	2.70581	0.00700878	0.04372	-2.44989
chr19	19119169	19138513	19345	ENSG00000064545.15	protein_coding	TMEM161A	0.362858	0.214985	0.51073	2.49992	2.70439	0.00703836	0.043857	-2.50091
chr19	3585478	3593541	8064	ENSG00000179855.9	protein_coding	GIPC3	0.561508	0.234655	0.888361	1.43522	2.70427	0.00704105	0.043857	-2.45001
chr5	110289233	110738956	449724	ENSG00000186952.15	protein_coding	TMEM232	-0.312184	-0.435949	-0.18842	2.07488	-2.70367	0.0070536	0.0439096	-2.47083
chr1	78619902	78646145	26244	ENSG00000137959.17	protein_coding	IFI44L	-0.563714	-0.90943	-0.217997	3.70371	-2.70243	0.00708011	0.0440026	-2.61598
chr1	30732469	30757774	25306	ENSG00000162511.8	protein_coding	LAPTM5	0.443325	0.196499	0.69015	5.65947	2.7008	0.00711448	0.0441801	-2.80657
chr2	109129205	109504634	375430	ENSG00000172985.11	protein_coding	SH3RF3	0.258567	-0.118467	0.635602	4.38833	2.69943	0.00714288	0.0443202	-2.69497
chr2	234952017	235055714	103698	ENSG00000130147.16	protein_coding	SH3BP4	0.270649	-0.0406904	0.581989	5.25454	2.69749	0.00718425	0.0445588	-2.76942
chr9	83739425	83829516	90092	ENSG00000165113.13	protein_coding	GKAP1	0.268603	0.162678	0.374527	4.62178	2.69726	0.00718907	0.0445705	-2.70726
chr1	247121975	247172020	50046	ENSG00000196418.13	protein_coding	ZNF124	0.404491	0.286893	0.52209	1.35791	2.69706	0.00719326	0.0445783	-2.4674
chr17	41801947	41812604	10658	ENSG00000141696.13	protein_coding	P3H4	0.280269	0.105495	0.455044	3.8632	2.69658	0.00720354	0.0446072	-2.64782
chr3	12153068	12158912	5845	ENSG00000157150.5	protein_coding	TIMP4	-0.325998	-0.668317	0.0163222	2.98169	-2.69643	0.00720673	0.0446072	-2.55231
chr4	105708778	105847725	138948	ENSG00000138780.15	protein_coding	GSTCD	-0.358779	-0.59686	-0.120699	2.32351	-2.69438	0.0072506	0.0448241	-2.51071
chr10	27775186	27999079	223894	ENSG00000169126.16	protein_coding	ODAD2	-0.523276	-0.750435	-0.296117	-0.115884	-2.69418	0.00725511	0.0448337	-2.5051
chr9	128819663	128881931	62269	ENSG00000286112.1	protein_coding	RP11-545E17.13	0.611613	0.481878	0.741348	-1.41904	2.6934	0.0072718	0.0449185	-2.61541
chr4	80183879	80204329	20451	ENSG00000152784.16	protein_coding	PRDM8	0.27684	-0.0184191	0.572099	4.45837	2.69281	0.0072846	0.0449611	-2.68673
chr19	1383527	1395589	12063	ENSG00000115286.20	protein_coding	NDUFS7	0.3474	0.141865	0.552935	4.44858	2.6905	0.0073347	0.0451604	-2.73431
chr8	65644734	65771261	126528	ENSG00000066855.16	protein_coding	MTFR1	0.286599	0.0218522	0.551345	3.45901	2.68923	0.00736221	0.0452565	-2.59747
chr10	24981979	25062279	80301	ENSG00000151023.17	protein_coding	ENKUR	-0.324303	-0.640767	-0.00783915	3.7428	-2.68843	0.00737956	0.0453265	-2.65556
chr17	3672199	3696240	24042	ENSG00000083454.22	protein_coding	P2RX5	0.40657	0.267345	0.545794	2.51576	2.68743	0.0074015	0.0454429	-2.53063
chr18	26852043	26865771	13729	ENSG00000171885.18	protein_coding	AQP4	-0.411685	-0.5486	-0.27477	9.29002	-2.68663	0.00741933	0.0454913	-2.90923
chr19	52702813	52735073	32261	ENSG00000213020.10	protein_coding	ZNF611	-0.271358	-0.418942	-0.123774	2.67224	-2.68652	0.00742135	0.0454913	-2.54767
chr17	31391675	31538211	146537	ENSG00000131242.18	protein_coding	RAB11FIP4	0.25779	0.127506	0.388074	8.29822	2.6862	0.00742847	0.0455166	-2.93863
chr17	1464186	1492686	28501	ENSG00000197879.17	protein_coding	MYO1C	0.29709	0.0244952	0.569685	4.78315	2.68594	0.00743417	0.0455332	-2.76961
chr1	155169408	155173475	4068	ENSG00000163463.13	protein_coding	KRTCAP2	0.403809	0.116822	0.690797	1.5815	2.68514	0.0074518	0.0456053	-2.49756
chr19	1941172	1981338	40167	ENSG00000133275.16	protein_coding	CSNK1G2	0.279979	0.143761	0.416198	4.48282	2.68463	0.00746294	0.0456542	-2.74287
chr8	143553207	143563062	9856	ENSG00000104518.11	protein_coding	GSDMD	0.429399	0.297128	0.56167	2.64385	2.68323	0.00749401	0.045789	-2.56139
chr1	219173869	219212865	38997	ENSG00000143353.12	protein_coding	LYPLAL1	-0.307038	-1.03854	0.424466	4.02244	-2.68277	0.00750407	0.0458321	-2.69351
chr9	120952335	121050275	97941	ENSG00000106804.8	protein_coding	C5	-0.306466	-0.438305	-0.174627	3.273	-2.68034	0.00755806	0.0461063	-2.62344
chr17	46833201	46886730	53530	ENSG00000158955.11	protein_coding	WNT9B	0.401425	0.265889	0.536961	0.681145	2.67935	0.00758014	0.0462224	-2.51486
chrX	134796395	134854835	58441	ENSG00000156500.16	protein_coding	PABIR3	-0.295899	-0.501283	-0.0905157	1.99825	-2.67807	0.00760895	0.046361	-2.53152
chr19	35040506	35066573	26068	ENSG00000105707.15	protein_coding	HPN	0.471965	0.337668	0.606262	1.60453	2.67693	0.00763454	0.0464499	-2.52214
chr8	33370824	33473146	102323	ENSG00000172728.16	protein_coding	FUT10	-0.338434	-0.522866	-0.154003	3.45733	-2.67672	0.00763924	0.0464499	-2.64651
chr19	5912339	5916211	3873	ENSG00000105519.18	protein_coding	CAPS	0.41162	0.2267	0.596541	3.04793	2.67665	0.007641	0.0464499	-2.62955
chr11	2444684	2849105	404422	ENSG00000053918.18	protein_coding	KCNQ1	0.524939	0.306603	0.743275	0.520583	2.67574	0.0076614	0.0465499	-2.52497
chr4	47935977	48016681	80705	ENSG00000198515.16	protein_coding	CNGA1	-0.796613	-1.00444	-0.588785	-2.15075	-2.67534	0.00767039	0.046586	-2.68254
chr2	222424543	222562621	138079	ENSG00000163082.10	protein_coding	SGPP2	0.335365	0.022757	0.647974	5.32905	2.67445	0.00769066	0.0466629	-2.80166
chr1	119031216	119140654	109439	ENSG00000116874.12	protein_coding	WARS2	-0.336328	-0.506494	-0.166162	2.48586	-2.67437	0.00769226	0.0466629	-2.56318
chr16	87949244	88077318	128075	ENSG00000172530.21	protein_coding	BANP	0.340142	0.228943	0.451341	3.50964	2.67182	0.00775024	0.0469211	-2.66896
chr1	37474580	37484377	9798	ENSG00000163874.11	protein_coding	ZC3H12A	0.57076	0.320863	0.820657	0.23892	2.67008	0.00779016	0.0470607	-2.54387
chr7	1428465	1459470	31006	ENSG00000164877.19	protein_coding	MICALL2	0.372683	0.0504673	0.694898	4.40778	2.66997	0.0077928	0.0470607	-2.77789
chr19	15226919	15233435	6517	ENSG00000105131.8	protein_coding	EPHX3	0.631279	0.372922	0.889636	-1.361	2.66991	0.00779412	0.0470607	-2.62911
chr10	93993931	94332823	338893	ENSG00000138193.16	protein_coding	PLCE1	0.283764	0.0658496	0.501678	4.64218	2.66923	0.00780956	0.0471114	-2.78055
chr3	184249672	184258759	9088	ENSG00000284753.2	protein_coding	EEF1AKMT4	0.596919	0.211294	0.982543	-1.48666	2.66908	0.007813	0.0471135	-2.66002
chr1	45326895	45328710	1816	ENSG00000186603.7	protein_coding	HPDL	-0.712479	-0.842518	-0.58244	-0.992649	-2.66865	0.00782297	0.0471548	-2.62326
chr6	41546381	41602384	56004	ENSG00000137166.17	protein_coding	FOXP4	0.265625	0.143832	0.387418	4.28085	2.6682	0.0078333	0.0471797	-2.76928
chr15	70853239	71053658	200420	ENSG00000137821.12	protein_coding	LRRC49	-0.263516	-0.417769	-0.109263	4.28378	-2.66735	0.00785296	0.047242	-2.74664
chr11	126283065	126298845	15781	ENSG00000150455.14	protein_coding	TIRAP	-0.329014	-0.483376	-0.174651	2.2084	-2.6662	0.00787962	0.04732	-2.56996
chr17	47807372	47821834	14463	ENSG00000006025.12	protein_coding	OSBPL7	0.3158	0.156751	0.474848	4.14621	2.66612	0.0078813	0.04732	-2.76644
chr19	55229779	55259017	29239	ENSG00000105063.19	protein_coding	PPP6R1	0.270291	0.0193636	0.521218	5.45784	2.66591	0.0078862	0.0473296	-2.87013
chr19	42401514	42427388	25875	ENSG00000079435.10	protein_coding	LIPE	0.481164	0.245253	0.717076	2.63312	2.66567	0.00789187	0.0473299	-2.60621
chr1	53506237	53738106	231870	ENSG00000174332.5	protein_coding	GLIS1	0.529952	0.422363	0.637541	-0.0882699	2.66564	0.00789247	0.0473299	-2.5604
chr11	64206678	64223891	17214	ENSG00000149781.13	protein_coding	FERMT3	0.533359	-0.229491	1.29621	1.70307	2.6632	0.00794923	0.0475523	-2.5555
chr11	61752636	61788518	35883	ENSG00000124920.14	protein_coding	MYRF	0.457305	0.1868	0.727809	7.16163	2.66313	0.00795144	0.0475523	-2.95956
chr9	132725578	132878777	153200	ENSG00000165695.10	protein_coding	AK8	-0.434826	-0.644229	-0.225423	1.17747	-2.66151	0.00798892	0.0477079	-2.54875
chr12	49967194	49977139	9946	ENSG00000086159.13	protein_coding	AQP6	0.413565	0.183928	0.643201	2.76129	2.6613	0.00799385	0.0477079	-2.60146
chr12	10069554	10111627	42074	ENSG00000150048.10	protein_coding	CLEC1A	0.551987	0.464345	0.639629	1.65552	2.66119	0.00799633	0.0477079	-2.54991
chr19	45883608	45886141	2534	ENSG00000170604.5	protein_coding	IRF2BP1	0.26995	0.0156456	0.524253	4.06027	2.66108	0.00799888	0.0477079	-2.76067
chr7	76201896	76287288	85393	ENSG00000177679.16	protein_coding	SRRM3	0.267732	-0.00983703	0.545302	5.57104	2.66007	0.00802259	0.0477969	-2.90814
chr9	89311195	89316703	5509	ENSG00000123975.5	protein_coding	CKS2	0.4655	-0.0513388	0.982338	2.33503	2.65949	0.0080364	0.0478534	-2.59758
chr11	32829927	32858120	28194	ENSG00000135378.4	protein_coding	PRRG4	0.520222	0.38801	0.652433	0.735811	2.65935	0.00803954	0.0478534	-2.55655
chr16	527712	554636	26925	ENSG00000103326.12	protein_coding	CAPN15	0.356131	0.270091	0.442172	3.14031	2.65902	0.00804732	0.0478809	-2.66035
chr17	28950513	29057216	106704	ENSG00000179761.12	protein_coding	PIPOX	-0.329643	-0.582201	-0.077085	4.67939	-2.65874	0.00805423	0.0479033	-2.83004
chr15	48712928	48811146	98219	ENSG00000103995.14	protein_coding	CEP152	0.323436	0.17571	0.471161	2.14367	2.6582	0.00806668	0.0479399	-2.58399
chrX	118974614	119018355	43742	ENSG00000175556.17	protein_coding	LONRF3	0.456383	0.355998	0.556767	1.22902	2.65723	0.00808976	0.0480207	-2.55734
chr5	141382739	141512975	130237	ENSG00000253537.3	protein_coding	PCDHGA7	-0.540721	-1.06506	-0.0163832	-0.74869	-2.65677	0.00810059	0.0480641	-2.60784
chr6	166922113	166957191	35079	ENSG00000026297.17	protein_coding	RNASET2	0.357859	0.15244	0.563277	5.17048	2.65434	0.00815881	0.0483426	-2.89305
chrX	129779949	129795201	15253	ENSG00000122122.10	protein_coding	SASH3	0.592108	0.232954	0.951262	1.8485	2.65248	0.00820326	0.0485429	-2.57631
chr17	75751594	75765236	13643	ENSG00000108479.13	protein_coding	GALK1	0.412161	0.245199	0.579122	1.274	2.65139	0.00822938	0.0486785	-2.57212
chr17	3440019	3513852	73834	ENSG00000141255.13	protein_coding	SPATA22	-0.647873	-0.781693	-0.514052	-1.51967	-2.65119	0.00823406	0.0486872	-2.67332
chr14	104985775	105010482	24708	ENSG00000140104.14	protein_coding	CLBA1	-0.310425	-0.415536	-0.205314	3.11562	-2.65063	0.00824767	0.0487488	-2.68804
chr20	31475288	31484895	9608	ENSG00000088320.4	protein_coding	REM1	-0.675172	-0.795307	-0.555036	-1.26164	-2.64849	0.00829927	0.0489776	-2.65405
chr17	54968727	55173632	204906	ENSG00000166263.13	protein_coding	STXBP4	0.257655	-0.0141491	0.52946	3.02267	2.6474	0.00832595	0.0490996	-2.66655
chr19	19033575	19060311	26737	ENSG00000105676.14	protein_coding	ARMC6	0.258673	-0.170174	0.68752	3.98479	2.64647	0.00834843	0.0491723	-2.79315
chr2	172555373	172608669	53297	ENSG00000152256.14	protein_coding	PDK1	-0.424998	-0.541127	-0.308868	2.77245	-2.64552	0.00837182	0.0492529	-2.67177
chr7	107563484	107578523	15040	ENSG00000105865.11	protein_coding	DUS4L	-0.323275	-0.499608	-0.146943	1.70515	-2.64485	0.00838807	0.0493294	-2.5988
chr2	96705929	96740064	34136	ENSG00000114988.12	protein_coding	LMAN2L	0.279838	0.0751656	0.484511	5.24795	2.64464	0.00839327	0.0493375	-2.91807
chr19	54307070	54313166	6097	ENSG00000187116.14	protein_coding	LILRA5	0.924305	0.762513	1.0861	-1.24553	2.64246	0.00844698	0.0495991	-2.68556
chr1	212565334	212620777	55444	ENSG00000162772.17	protein_coding	ATF3	0.567239	0.302274	0.832204	3.99469	2.64212	0.00845595	0.0496326	-2.79855
chr17	49202791	49210574	7784	ENSG00000167083.7	protein_coding	GNGT2	0.49784	0.381853	0.613826	0.833637	2.63935	0.00852392	0.0499737	-2.60219
chr19	1275530	1279244	3715	ENSG00000228300.14	protein_coding	FAM174C	0.453165	0.240111	0.66622	2.55814	2.63901	0.0085324	0.0499849	-2.66894

## Sheet: female_XX_ADvsControl
seqnames	start	end	width	gene_id	gene_type	gene_name	logFC	CI.L	CI.R	AveExpr	t	P.Value	adj.P.Val	B
chr1	26529761	26575030	45270	ENSG00000117676.14	protein_coding	RPS6KA1	0.836795	0.592983	1.08061	4.29546	5.55857	4.10662e-08	0.000441756	8.24676
chr19	15451624	15464544	12921	ENSG00000105122.13	protein_coding	RASAL3	1.33612	1.19247	1.47976	1.54478	5.49456	5.80953e-08	0.000441756	7.29922
chr11	72754729	72794047	39319	ENSG00000214530.10	protein_coding	STARD10	0.938009	0.593436	1.28258	5.11664	5.29049	1.71676e-07	0.000796942	6.93701
chr6	42963865	42979181	15317	ENSG00000124587.14	protein_coding	PEX6	0.762518	0.5544	0.970635	5.63519	5.24013	2.23028e-07	0.000796942	6.68767
chr2	233059967	233207903	147937	ENSG00000168918.14	protein_coding	INPP5D	0.933095	0.764557	1.10163	4.66504	5.20896	2.62014e-07	0.000796942	6.53884
chr17	29573475	29594054	20580	ENSG00000108262.16	protein_coding	GIT1	0.750698	0.601953	0.899443	8.02573	5.1369	3.78996e-07	0.000829462	6.16811
chr14	94561442	94593118	31677	ENSG00000188488.14	protein_coding	SERPINA5	2.4288	1.88047	2.97713	0.508469	5.13552	3.81788e-07	0.000829462	5.15843
chr19	42297033	42303546	6514	ENSG00000079462.8	protein_coding	PAFAH1B3	0.749055	0.533674	0.964437	4.05935	5.06504	5.45193e-07	0.00103641	5.85055
chr3	42782908	42804490	21583	ENSG00000181061.14	protein_coding	HIGD1A	-0.566151	-0.877453	-0.25485	6.98669	-4.98026	8.32776e-07	0.00118669	5.44393
chr11	65638101	65650918	12818	ENSG00000213445.10	protein_coding	SIPA1	0.919851	0.704686	1.13502	3.88703	4.95589	9.39652e-07	0.00118669	5.34359
chr6	109440724	109443919	3196	ENSG00000135587.9	protein_coding	SMPD2	0.62464	0.446133	0.803148	2.65154	4.95173	9.59043e-07	0.00118669	5.17092
chr16	29806106	29811164	5059	ENSG00000103495.14	protein_coding	MAZ	0.515288	0.344365	0.686211	7.76506	4.9185	1.12947e-06	0.00118669	5.14158
chr16	2140803	2154165	13363	ENSG00000167964.13	protein_coding	RAB26	0.765864	0.531066	1.00066	5.10469	4.91085	1.1728e-06	0.00118669	5.14717
chr3	184259213	184261553	2341	ENSG00000163888.4	protein_coding	CAMK2N2	0.601729	0.387472	0.815986	5.33604	4.89799	1.24886e-06	0.00118669	5.0832
chr17	76265348	76271298	5951	ENSG00000185262.9	protein_coding	UBALD2	0.810111	-0.316526	1.93675	5.26734	4.89747	1.25242e-06	0.00118669	5.07654
chr3	42653697	42667580	13884	ENSG00000114853.15	protein_coding	ZBTB47	0.536261	0.119268	0.953254	7.67894	4.89088	1.29298e-06	0.00118669	5.01334
chr6	24704861	24719998	15138	ENSG00000112308.13	protein_coding	C6orf62	-0.446836	-0.821057	-0.0726145	7.48628	-4.8653	1.46466e-06	0.00118669	4.9042
chr17	49210411	49223225	12815	ENSG00000108798.9	protein_coding	ABI3	1.133	0.967706	1.29829	2.3662	4.84571	1.61079e-06	0.00118669	4.65256
chr1	241628851	241640369	11519	ENSG00000203668.3	protein_coding	CHML	-1.04457	-1.18638	-0.902755	2.76382	-4.83509	1.69577e-06	0.00118669	4.68937
chr19	3594507	3606875	12369	ENSG00000006638.13	protein_coding	TBXA2R	1.20525	0.99309	1.41741	0.351076	4.82152	1.81065e-06	0.00118669	3.95087
chr7	51016212	51316818	300607	ENSG00000106078.19	protein_coding	COBL	0.470199	0.226936	0.713462	8.36101	4.81946	1.82875e-06	0.00118669	4.68851
chr2	74549026	74557551	8526	ENSG00000115325.14	protein_coding	DOK1	0.661737	0.242619	1.08085	3.6296	4.7952	2.05529e-06	0.00118669	4.62111
chr19	40216058	40218399	2342	ENSG00000174521.7	protein_coding	TTC9B	0.786636	0.388355	1.18492	5.29839	4.79243	2.0833e-06	0.00118669	4.60682
chr11	17365172	17389331	24160	ENSG00000187486.7	protein_coding	KCNJ11	0.641546	0.200263	1.08283	4.06168	4.78543	2.15394e-06	0.00118669	4.59003
chr8	144104461	144107611	3151	ENSG00000179632.10	protein_coding	MAF1	0.525965	0.404783	0.647146	6.40808	4.78456	2.1629e-06	0.00118669	4.54484
chr22	42380407	42432403	51997	ENSG00000235568.7	protein_coding	NFAM1	0.958135	0.760692	1.15558	1.70497	4.77782	2.23392e-06	0.00118669	4.23354
chr17	78130770	78142968	12199	ENSG00000167895.15	protein_coding	TMC8	1.07332	0.819892	1.32674	2.57237	4.77701	2.24263e-06	0.00118669	4.429
chr10	123008979	123058290	49312	ENSG00000196177.13	protein_coding	ACADSB	-0.728042	-0.88512	-0.570965	5.03441	-4.77639	2.2494e-06	0.00118669	4.55135
chr12	15107783	15348675	240893	ENSG00000134533.6	protein_coding	RERG	-0.902257	-1.10885	-0.695664	4.34167	-4.77412	2.27412e-06	0.00118669	4.53997
chr1	43974487	43978295	3809	ENSG00000117410.14	protein_coding	ATP6V0B	0.57933	0.456245	0.702414	7.20945	4.76804	2.34092e-06	0.00118669	4.46443
chr2	126656133	126696667	40535	ENSG00000136732.16	protein_coding	GYPC	0.764355	0.416868	1.11184	3.31707	4.7354	2.73489e-06	0.00134168	4.34276
chr7	75986831	75994656	7826	ENSG00000189077.11	protein_coding	TMEM120A	0.557172	0.349946	0.764398	5.34307	4.71176	3.05926e-06	0.00141304	4.24718
chr19	46774883	46788594	13712	ENSG00000105281.12	protein_coding	SLC1A5	1.24699	1.00735	1.48662	2.62072	4.69738	3.27481e-06	0.00141304	4.08606
chr7	98252379	98310441	58063	ENSG00000164713.10	protein_coding	BRI3	0.45864	0.245697	0.671583	5.69039	4.69129	3.36984e-06	0.00141304	4.1451
chr16	88696499	88706408	9910	ENSG00000158717.11	protein_coding	RNF166	0.680742	0.376512	0.984971	3.02359	4.68574	3.45913e-06	0.00141304	4.10689
chr19	3572777	3579088	6312	ENSG00000064961.19	protein_coding	HMG20B	0.667845	0.0380376	1.29765	4.392	4.67855	3.57802e-06	0.00141304	4.12593
chr17	42561467	42566277	4811	ENSG00000068120.15	protein_coding	COASY	0.496122	-0.140259	1.1325	6.04591	4.6778	3.59077e-06	0.00141304	4.08152
chr14	103561896	103714249	152354	ENSG00000126214.21	protein_coding	KLC1	0.503294	0.36239	0.644198	6.69348	4.67748	3.59619e-06	0.00141304	4.06862
chr11	2444684	2849105	404422	ENSG00000053918.18	protein_coding	KCNQ1	1.21606	0.849255	1.58286	0.520583	4.67586	3.62367e-06	0.00141304	3.43959
chr19	8520778	8577577	56800	ENSG00000142347.19	protein_coding	MYO1F	1.02683	0.765885	1.28778	2.72316	4.65353	4.0239e-06	0.00152989	3.93056
chr19	11355386	11365698	10313	ENSG00000105520.10	protein_coding	PLPPR2	0.493228	0.0877183	0.898737	6.77095	4.64552	4.1775e-06	0.00154955	3.92513
chr3	52704955	52711148	6194	ENSG00000114902.14	protein_coding	SPCS1	-0.398873	-0.571451	-0.226294	6.02788	-4.63191	4.45143e-06	0.00155574	3.89238
chr10	84139509	84153568	14060	ENSG00000165678.21	protein_coding	GHITM	-0.432614	-0.863488	-0.00173939	8.49586	-4.62958	4.50019e-06	0.00155574	3.8514
chr22	37019635	37029821	10187	ENSG00000128309.17	protein_coding	MPST	0.702782	0.376322	1.02924	4.64529	4.62698	4.55529e-06	0.00155574	3.89878
chr19	6737925	6751530	13606	ENSG00000125733.18	protein_coding	TRIP10	0.872543	0.434535	1.31055	4.77799	4.62477	4.60339e-06	0.00155574	3.89041
chr15	84748592	84806445	57854	ENSG00000166716.10	protein_coding	ZNF592	0.406383	-0.120996	0.933762	5.97882	4.61421	4.8338e-06	0.00158495	3.81219
chr6	34236873	34246231	9359	ENSG00000137309.20	protein_coding	HMGA1	0.505235	0.207731	0.802739	5.50278	4.60299	5.09233e-06	0.00158495	3.77208
chr11	66278175	66285301	7127	ENSG00000174871.11	protein_coding	CNIH2	0.69146	0.48445	0.898469	6.57405	4.6026	5.10247e-06	0.00158495	3.74524
chr2	71064344	71079808	15465	ENSG00000124357.13	protein_coding	NAGK	0.323678	0.161222	0.486135	6.17322	4.60057	5.14979e-06	0.00158495	3.74536
chr19	14408798	14419383	10586	ENSG00000123136.15	protein_coding	DDX39A	0.586101	0.375098	0.797104	4.38429	4.59802	5.2109e-06	0.00158495	3.78207
chr11	3826978	3840959	13982	ENSG00000177105.10	protein_coding	RHOG	0.650167	0.401998	0.898335	5.11903	4.58201	5.61184e-06	0.00167343	3.69261
chr7	44143213	44198170	54958	ENSG00000106633.18	protein_coding	GCK	0.831668	0.0980352	1.5653	3.03636	4.57533	5.7873e-06	0.00168323	3.64534
chr15	67254786	67502260	247475	ENSG00000103599.20	protein_coding	IQCH	-1.16702	-1.42529	-0.908759	0.342635	-4.57163	5.88709e-06	0.00168323	2.94825
chr1	206684905	206734281	49377	ENSG00000162889.11	protein_coding	MAPKAPK2	0.552941	0.0946613	1.01122	6.55433	4.56835	5.97677e-06	0.00168323	3.59176
chr21	46635595	46665124	29530	ENSG00000160310.18	protein_coding	PRMT2	0.280384	-0.00161333	0.56238	7.40663	4.56205	6.15275e-06	0.00168982	3.5579
chr19	4229523	4237528	8006	ENSG00000105246.6	protein_coding	EBI3	1.38086	1.10827	1.65346	0.302563	4.5596	6.22238e-06	0.00168982	2.93086
chr16	31201486	31203450	1965	ENSG00000103490.14	protein_coding	PYCARD	1.27243	1.06545	1.47941	0.788881	4.54834	6.55287e-06	0.00169253	3.09241
chr6	33318558	33323016	4459	ENSG00000204209.13	protein_coding	DAXX	0.399921	0.112237	0.687605	6.15765	4.54741	6.58096e-06	0.00169253	3.51331
chr19	49335171	49343335	8165	ENSG00000104894.12	protein_coding	CD37	1.25525	1.05664	1.45387	1.85913	4.54587	6.62773e-06	0.00169253	3.34141
chrX	47651796	47659180	7385	ENSG00000126756.12	protein_coding	UXT	0.395966	0.207343	0.584589	5.54815	4.54424	6.67753e-06	0.00169253	3.5172
chr6	38675925	38703145	27221	ENSG00000124767.7	protein_coding	GLO1	-0.351769	-0.727376	0.0238383	7.28561	-4.53706	6.90078e-06	0.00172044	3.45959
chr11	67468174	67491154	22981	ENSG00000110711.11	protein_coding	AIP	0.604081	0.370822	0.83734	5.35636	4.52663	7.23835e-06	0.00175207	3.44858
chr22	37905657	37942822	37166	ENSG00000100139.14	protein_coding	MICALL1	0.530137	0.262004	0.798269	4.03937	4.52334	7.34798e-06	0.00175207	3.47068
chr7	73667831	73672112	4282	ENSG00000176428.6	protein_coding	VPS37D	0.772369	0.640684	0.904054	2.75411	4.52259	7.37325e-06	0.00175207	3.39994
chr1	113390515	113685923	295409	ENSG00000081026.19	protein_coding	MAGI3	-0.522453	-0.678906	-0.366	4.57656	-4.51496	7.63456e-06	0.00178625	3.43463
chr15	65442463	65517704	75242	ENSG00000074603.19	protein_coding	DPP8	-0.518425	-0.879947	-0.156903	5.92537	-4.50621	7.94524e-06	0.00178996	3.36745
chr1	43991500	44031467	39968	ENSG00000196517.13	protein_coding	SLC6A9	0.841806	0.635707	1.0479	4.57495	4.50234	8.08773e-06	0.00178996	3.37876
chr19	4542593	4581776	39184	ENSG00000167680.17	protein_coding	SEMA6B	0.69116	0.263802	1.11852	5.61407	4.50193	8.10251e-06	0.00178996	3.33688
chr19	48321509	48330553	9045	ENSG00000142227.11	protein_coding	EMP3	0.769152	0.613018	0.925286	4.42174	4.49493	8.36456e-06	0.00178996	3.34863
chr1	225777813	225790468	12656	ENSG00000143742.14	protein_coding	SRP9	-0.489875	-0.64036	-0.339389	7.61176	-4.49339	8.42243e-06	0.00178996	3.27402
chrX	104166453	104195902	29450	ENSG00000123575.9	protein_coding	FAM199X	-0.454666	-0.762106	-0.147226	6.3983	-4.48884	8.59798e-06	0.00178996	3.27998
chr19	18340598	18369950	29353	ENSG00000130517.14	protein_coding	PGPEP1	0.391599	0.174665	0.608534	6.46659	4.48654	8.68816e-06	0.00178996	3.2444
chr1	161171310	161177968	6659	ENSG00000158850.15	protein_coding	B4GALT3	0.392178	0.212277	0.57208	5.11564	4.48535	8.73552e-06	0.00178996	3.28891
chr3	19947097	19985175	38079	ENSG00000144566.11	protein_coding	RAB5A	-0.473115	-0.843178	-0.103053	6.48038	-4.47961	8.96582e-06	0.00178996	3.23899
chr17	44076746	44123702	46957	ENSG00000108840.16	protein_coding	HDAC5	0.525703	0.395495	0.655911	7.20858	4.47875	9.00064e-06	0.00178996	3.2052
chr19	45506579	45526983	20405	ENSG00000125753.14	protein_coding	VASP	0.631222	0.466993	0.795451	4.777	4.47858	9.00767e-06	0.00178996	3.26956
chr6	41683978	41736259	52282	ENSG00000112561.19	protein_coding	TFEB	0.808322	0.288389	1.32826	4.27255	4.47522	9.14683e-06	0.00178996	3.26832
chr1	22636628	22639678	3051	ENSG00000173372.17	protein_coding	C1QA	1.45357	1.24664	1.66049	4.81298	4.4745	9.18047e-06	0.00178996	3.25305
chr17	15999784	16045015	45232	ENSG00000011295.16	protein_coding	TTC19	-0.447646	-1.11386	0.218571	6.06997	-4.46449	9.60074e-06	0.00182222	3.1814
chr6	32190766	32195523	4758	ENSG00000213654.10	protein_coding	GPSM3	1.0007	0.69741	1.304	3.71625	4.46401	9.62371e-06	0.00182222	3.22285
chr9	133406059	133418096	12038	ENSG00000148300.12	protein_coding	REXO4	0.515336	-0.371651	1.40232	5.05538	4.46209	9.70539e-06	0.00182222	3.19207
chr9	72900671	73080442	179772	ENSG00000165092.13	protein_coding	ALDH1A1	-1.16614	-1.32132	-1.01096	5.91312	-4.45025	1.02429e-05	0.00184917	3.12112
chr19	42247569	42255128	7560	ENSG00000105722.10	protein_coding	ERF	0.638132	0.374779	0.901485	4.06468	4.44544	1.04618e-05	0.00184917	3.1483
chr3	49907160	49930173	23014	ENSG00000164077.14	protein_coding	MON1A	0.563862	0.379443	0.748281	4.41996	4.44252	1.06002e-05	0.00184917	3.13107
chr10	131966455	131982013	15559	ENSG00000176171.11	protein_coding	BNIP3	-0.365139	-0.535792	-0.194485	7.17305	-4.44147	1.06508e-05	0.00184917	3.0569
chr7	107891162	107931730	40569	ENSG00000091140.14	protein_coding	DLD	-0.517875	-0.837449	-0.198301	5.98518	-4.44104	1.0671e-05	0.00184917	3.09464
chr19	42268537	42295797	27261	ENSG00000079432.9	protein_coding	CIC	0.486578	0.325366	0.64779	6.48806	4.44089	1.06785e-05	0.00184917	3.05582
chr6	42929192	42939294	10103	ENSG00000137161.17	protein_coding	CNPY3	0.472347	0.271841	0.672853	5.71121	4.44044	1.07001e-05	0.00184917	3.07647
chr17	27629798	27649560	19763	ENSG00000168961.17	protein_coding	LGALS9	0.91283	0.247146	1.57851	3.81764	4.43664	1.08862e-05	0.00185091	3.11321
chr16	56429133	56452199	23067	ENSG00000167005.14	protein_coding	NUDT21	-0.57645	-0.868715	-0.284184	5.00617	-4.43523	1.09536e-05	0.00185091	3.09756
chr12	48829756	48852842	23087	ENSG00000174243.10	protein_coding	DDX23	0.31574	0.0218314	0.609649	6.73295	4.41914	1.17735e-05	0.00196761	2.96327
chr14	101561351	101563452	2102	ENSG00000197406.7	protein_coding	DIO3	1.1548	1.02497	1.28463	0.997144	4.41537	1.19738e-05	0.00197932	2.59079
chr10	87050202	87094843	44642	ENSG00000148672.10	protein_coding	GLUD1	-0.531065	-1.04218	-0.019948	9.46713	-4.40834	1.23563e-05	0.00201048	2.90821
chr12	111360651	111369121	8471	ENSG00000198324.14	protein_coding	PHETA1	0.684412	0.501577	0.867248	3.3134	4.40707	1.24267e-05	0.00201048	2.98168
chr1	1335276	1349418	14143	ENSG00000107404.20	protein_coding	DVL1	0.726771	0.526264	0.927278	5.5916	4.39328	1.32181e-05	0.0020593	2.88206
chr6	166922113	166957191	35079	ENSG00000026297.17	protein_coding	RNASET2	0.793428	0.651247	0.935609	5.17048	4.39311	1.32291e-05	0.0020593	2.90169
chr17	75525080	75575209	50130	ENSG00000073350.14	protein_coding	LLGL2	0.892714	0.227036	1.55839	1.98616	4.39217	1.32811e-05	0.0020593	2.79117
chr1	205227946	205285632	57687	ENSG00000133069.17	protein_coding	TMCC2	0.508776	0.246945	0.770607	7.42164	4.39069	1.33687e-05	0.0020593	2.83497
chr12	132489551	132585188	95638	ENSG00000112787.14	protein_coding	FBRSL1	0.503257	-0.115059	1.12157	5.27077	4.39008	1.34055e-05	0.0020593	2.88356
chr19	39834458	39846379	11922	ENSG00000105202.9	protein_coding	FBL	0.326881	-0.0446838	0.698445	6.03001	4.38715	1.35813e-05	0.00206544	2.84185
chr20	44247099	44280947	33849	ENSG00000124194.17	protein_coding	GDAP1L1	0.477323	0.346836	0.60781	4.9213	4.38122	1.39445e-05	0.00208096	2.8652
chr11	72685069	72793599	108531	ENSG00000186635.15	protein_coding	ARAP1	0.559918	0.380281	0.739556	5.98669	4.38102	1.3957e-05	0.00208096	2.8239
chr19	7636881	7647873	10993	ENSG00000076944.16	protein_coding	STXBP2	1.04368	0.406178	1.68118	1.3301	4.36624	1.49035e-05	0.002182	2.55864
chrX	71095851	71103532	7682	ENSG00000184481.17	protein_coding	FOXO4	0.590631	-0.166387	1.34765	7.8273	4.36599	1.49216e-05	0.002182	2.72668
chr6	24494867	24537207	42341	ENSG00000112294.14	protein_coding	ALDH5A1	-0.61176	-0.860518	-0.363002	6.82713	-4.363	1.51207e-05	0.00219005	2.74787
chr16	57471922	57487327	15406	ENSG00000125170.11	protein_coding	DOK4	0.554507	0.430031	0.678983	4.27418	4.36037	1.52961e-05	0.00219455	2.79896
chr5	179911651	180072113	160463	ENSG00000113269.14	protein_coding	RNF130	0.344161	0.0293304	0.658991	7.69525	4.35766	1.5481e-05	0.00220033	2.69779
chr12	131894622	131923150	28529	ENSG00000177169.10	protein_coding	ULK1	0.514602	0.250273	0.77893	5.5678	4.34915	1.60744e-05	0.00226351	2.70674
chr1	159780932	159782543	1612	ENSG00000158716.9	protein_coding	DUSP23	0.605519	0.0676772	1.14336	3.96773	4.34419	1.64307e-05	0.00229245	2.73909
chr22	23070519	23125032	54514	ENSG00000128266.9	protein_coding	GNAZ	0.394446	0.229884	0.559007	6.31941	4.34003	1.67352e-05	0.00231371	2.64311
chr7	123536997	123557904	20908	ENSG00000128609.16	protein_coding	NDUFA5	-0.550968	-0.683634	-0.418301	6.87974	-4.3346	1.71405e-05	0.00234309	2.62824
chr7	6615610	6624290	8681	ENSG00000236609.4	protein_coding	ZNF853	0.402392	0.237417	0.567368	6.29064	4.33081	1.74289e-05	0.00234309	2.60407
chr17	78168581	78173527	4947	ENSG00000108639.8	protein_coding	SYNGR2	0.776103	0.472012	1.08019	4.82741	4.32828	1.76268e-05	0.00234309	2.65251
chr16	31032889	31042975	10087	ENSG00000103496.15	protein_coding	STX4	0.353744	0.0968713	0.610617	5.5393	4.32713	1.77132e-05	0.00234309	2.61723
chr19	40576853	40591399	14547	ENSG00000160410.15	protein_coding	SHKBP1	0.724868	0.511428	0.938308	3.35914	4.32707	1.7718e-05	0.00234309	2.66617
chr16	66603874	66613892	10019	ENSG00000140931.20	protein_coding	CMTM3	0.636201	0.451869	0.820532	4.19654	4.31896	1.83616e-05	0.00239017	2.63302
chr10	75233641	75236030	2390	ENSG00000165644.11	protein_coding	COMTD1	0.898554	0.659564	1.13754	0.731466	4.31621	1.85847e-05	0.00239017	2.24922
chr19	35904401	35908295	3895	ENSG00000011600.12	protein_coding	TYROBP	1.01481	0.193713	1.83591	3.5069	4.31415	1.87566e-05	0.00239017	2.6191
chr11	1554051	1572271	18221	ENSG00000184545.11	protein_coding	DUSP8	0.630331	0.402756	0.857905	5.63635	4.313	1.88495e-05	0.00239017	2.5577
chr15	90868588	90883564	14977	ENSG00000140564.13	protein_coding	FURIN	0.603715	0.15994	1.04749	5.51968	4.31288	1.88598e-05	0.00239017	2.55827
chr19	58479512	58512413	32902	ENSG00000083807.10	protein_coding	SLC27A5	0.604966	0.359481	0.850451	4.35218	4.29533	2.03649e-05	0.00249954	2.53152
chr3	196935402	196942594	7193	ENSG00000114503.11	protein_coding	NCBP2	-0.349846	-0.877825	0.178132	6.6809	-4.29499	2.03951e-05	0.00249954	2.46124
chrX	13770939	13938638	167700	ENSG00000046653.15	protein_coding	GPM6B	-0.451138	-0.572286	-0.329991	10.2545	-4.29322	2.05534e-05	0.00249954	2.44091
chr11	61348754	61362283	13530	ENSG00000162144.10	protein_coding	CYB561A3	0.451281	0.158739	0.743823	4.43773	4.29094	2.07591e-05	0.00249954	2.51682
chr20	3227417	3239559	12143	ENSG00000088836.14	protein_coding	SLC4A11	1.0091	0.401228	1.61698	2.37104	4.29043	2.08056e-05	0.00249954	2.42476
chr19	48954815	48961798	6984	ENSG00000087088.20	protein_coding	BAX	0.526191	0.339649	0.712734	4.05197	4.29031	2.08163e-05	0.00249954	2.52447
chrX	48574449	48581162	6714	ENSG00000102317.18	protein_coding	RBM3	-0.951845	-1.08681	-0.81688	5.24709	-4.28743	2.1088e-05	0.00249954	2.47254
chr11	65576046	65592650	16605	ENSG00000173442.13	protein_coding	EHBP1L1	0.571424	0.41368	0.729168	4.44102	4.28603	2.12091e-05	0.00249954	2.50241
chr19	45485294	45497055	11762	ENSG00000125744.12	protein_coding	RTN2	0.611209	0.430039	0.792379	5.06822	4.28567	2.12422e-05	0.00249954	2.47495
chr12	6765516	6770952	5437	ENSG00000159335.18	protein_coding	PTMS	0.559632	0.32852	0.790745	7.8411	4.28434	2.13664e-05	0.00249954	2.39442
chr19	41301587	41353922	52336	ENSG00000105329.11	protein_coding	TGFB1	0.718999	0.500997	0.937002	3.77031	4.27889	2.18796e-05	0.00254003	2.48256
chr17	40140318	40172171	31854	ENSG00000108349.17	protein_coding	CASC3	0.433688	0.200561	0.666815	8.83464	4.27311	2.24378e-05	0.00258305	2.34904
chr10	133237855	133241928	4074	ENSG00000151650.8	protein_coding	VENTX	1.54186	1.2948	1.78892	-0.293441	4.26536	2.3207e-05	0.00258305	1.76256
chr17	7336529	7351477	14949	ENSG00000072818.12	protein_coding	ACAP1	0.901344	0.73282	1.06987	1.24534	4.26468	2.32756e-05	0.00258305	2.18588
chr1	46632737	46673867	41131	ENSG00000123472.12	protein_coding	ATPAF1	-0.378606	-0.856587	0.0993749	7.89361	-4.26452	2.32919e-05	0.00258305	2.31896
chr19	17555649	17583162	27514	ENSG00000130309.11	protein_coding	COLGALT1	0.609094	0.33374	0.884447	5.38407	4.26399	2.33463e-05	0.00258305	2.37373
chr15	51681492	51721026	39535	ENSG00000104112.9	protein_coding	SCG3	-0.633909	-0.800537	-0.467281	8.08013	-4.26382	2.33642e-05	0.00258305	2.31869
chr6	26224199	26227473	3275	ENSG00000274750.3	protein_coding	H3C6	1.54996	1.34122	1.75869	0.344436	4.26276	2.34701e-05	0.00258305	1.88774
chr1	27959588	27968093	8506	ENSG00000158156.9	protein_coding	XKR8	0.583032	0.312542	0.853522	4.05755	4.25989	2.37641e-05	0.00258305	2.40482
chr19	54155161	54159721	4561	ENSG00000105617.4	protein_coding	LENG1	0.639856	0.479899	0.799813	2.25923	4.25975	2.37787e-05	0.00258305	2.30947
chr17	76470891	76501790	30900	ENSG00000129667.13	protein_coding	RHBDF2	1.04269	0.719329	1.36605	3.35092	4.2484	2.49829e-05	0.00269461	2.35916
chr1	30732469	30757774	25306	ENSG00000162511.8	protein_coding	LAPTM5	0.932652	0.600825	1.26448	5.65947	4.24324	2.55521e-05	0.00273659	2.27826
chr14	31489956	31861224	371269	ENSG00000151413.17	protein_coding	NUBPL	-0.465413	-0.658759	-0.272066	3.5628	-4.24011	2.58915e-05	0.00275355	2.32751
chr11	64340204	64357534	17331	ENSG00000168071.22	protein_coding	CCDC88B	0.852961	0.654509	1.05141	3.11982	4.22264	2.79193e-05	0.00293258	2.25459
chr20	31664452	31723989	59538	ENSG00000171552.14	protein_coding	BCL2L1	0.371525	0.118616	0.624435	7.04442	4.22154	2.8052e-05	0.00293258	2.15352
chr19	47220822	47232766	11945	ENSG00000105327.18	protein_coding	BBC3	0.747135	0.438521	1.05575	1.47986	4.22007	2.82291e-05	0.00293258	2.0553
chr16	81035842	81047350	11509	ENSG00000166454.10	protein_coding	ATMIN	-0.367073	-0.638099	-0.0960482	6.66368	-4.21911	2.83463e-05	0.00293258	2.16552
chr3	50329782	50340980	11199	ENSG00000068028.18	protein_coding	RASSF1	0.488647	0.325177	0.652116	4.63888	4.21716	2.85851e-05	0.00293731	2.21627
chr6	87590067	87667453	77387	ENSG00000135336.16	protein_coding	ORC3	-0.464824	-0.692085	-0.237564	4.81956	-4.21514	2.88347e-05	0.00294307	2.21311
chr19	1782075	1812276	30202	ENSG00000130270.16	protein_coding	ATP8B3	1.17866	0.991271	1.36605	-0.490292	4.21332	2.90612e-05	0.00294642	1.49076
chr11	65714005	65720818	6814	ENSG00000172922.11	protein_coding	RNASEH2C	0.593333	0.352845	0.83382	6.19069	4.2047	3.01608e-05	0.00303765	2.10265
chr11	75399515	75422280	22766	ENSG00000149273.15	protein_coding	RPS3	0.398728	0.0703441	0.727113	9.55733	4.19085	3.20029e-05	0.00314455	2.02553
chr19	8321158	8323340	2183	ENSG00000233927.5	protein_coding	RPS28	0.677736	0.406932	0.948539	7.22371	4.18872	3.23027e-05	0.00314455	2.01316
chr19	14053363	14062076	8714	ENSG00000187867.10	protein_coding	PALM3	0.76773	0.393511	1.14195	2.91785	4.18864	3.23075e-05	0.00314455	2.10204
chr1	231332753	231337852	5100	ENSG00000116903.7	protein_coding	EXOC8	-0.629208	-1.10704	-0.151375	3.12989	-4.18852	3.2324e-05	0.00314455	2.11663
chr3	142964497	143060725	96229	ENSG00000163714.18	protein_coding	U2SURP	-0.406426	-0.926824	0.113971	5.80461	-4.18823	3.23644e-05	0.00314455	2.0705
chr10	99710868	99732127	21260	ENSG00000014919.13	protein_coding	COX15	-0.355526	-0.523976	-0.187076	5.29627	-4.18752	3.24628e-05	0.00314455	2.07333
chr19	55600022	55603138	3117	ENSG00000171443.7	protein_coding	ZNF524	0.685241	0.383481	0.987001	2.90322	4.18269	3.31398e-05	0.00318981	2.09236
chr22	43151547	43163242	11696	ENSG00000100300.18	protein_coding	TSPO	0.809495	0.645938	0.973052	3.36906	4.17956	3.35876e-05	0.0031925	2.09709
chr1	109733932	109741038	7107	ENSG00000134202.11	protein_coding	GSTM3	-0.595702	-0.855895	-0.335508	8.05185	-4.17357	3.44584e-05	0.00323933	1.95266
chr19	44747705	44760044	12340	ENSG00000069399.15	protein_coding	BCL3	0.833412	0.598017	1.06881	2.84014	4.17323	3.45063e-05	0.00323933	2.04826
chr19	39433137	39435949	2813	ENSG00000105193.9	protein_coding	RPS16	0.458939	0.297836	0.620042	8.51484	4.16824	3.52484e-05	0.00328869	1.93003
chr5	43287470	43313512	26043	ENSG00000112972.15	protein_coding	HMGCS1	-0.653242	-1.04182	-0.26466	6.62789	-4.16336	3.5993e-05	0.00333769	1.94896
chr3	49357176	49358353	1178	ENSG00000233276.8	protein_coding	GPX1	0.561637	0.384767	0.738507	5.91365	4.16135	3.62994e-05	0.00334571	1.93503
chr5	72320367	72368395	48029	ENSG00000049883.15	protein_coding	PTCD2	-0.378467	-0.927624	0.17069	3.95186	-4.15836	3.67626e-05	0.00336798	2.01527
chr19	49659569	49665875	6307	ENSG00000126456.16	protein_coding	IRF3	0.511436	0.0298589	0.993013	5.1594	4.155	3.72919e-05	0.00339602	1.94473
chr19	17859910	17864153	4244	ENSG00000105640.13	protein_coding	RPL18A	0.537497	-0.0793211	1.15431	7.15465	4.15301	3.7609e-05	0.00340451	1.87293
chr16	67430652	67437553	6902	ENSG00000176387.7	protein_coding	HSD11B2	1.33798	1.20303	1.47293	1.49579	4.14722	3.85466e-05	0.00343511	1.76711
chr2	203328280	203447728	119449	ENSG00000138443.17	protein_coding	ABI2	-0.354009	-0.536955	-0.171062	7.79914	-4.1469	3.8596e-05	0.00343511	1.85247
chr4	154535005	154550400	15396	ENSG00000171566.12	protein_coding	PLRG1	-0.568138	-0.878214	-0.258063	5.57479	-4.14673	3.86247e-05	0.00343511	1.91636
chr21	39184176	39321559	137384	ENSG00000185658.14	protein_coding	BRWD1	-0.462373	-0.712308	-0.212438	6.62334	-4.14128	3.95271e-05	0.00349493	1.86276
chr18	57600656	57622213	21558	ENSG00000134440.12	protein_coding	NARS1	-0.366847	-0.609511	-0.124184	7.09677	-4.13886	3.99349e-05	0.00351058	1.84265
chr3	193593144	193697811	104668	ENSG00000198836.11	protein_coding	OPA1	-0.503796	-0.683221	-0.324372	6.17319	-4.13487	4.06141e-05	0.0035157	1.85628
chr7	135926760	135977359	50600	ENSG00000105887.11	protein_coding	MTPN	-0.429163	-0.702107	-0.15622	7.59801	-4.13401	4.07628e-05	0.0035157	1.81575
chr3	52048919	52056571	7653	ENSG00000164086.10	protein_coding	DUSP7	0.489338	0.198118	0.780559	5.47729	4.13243	4.10355e-05	0.0035157	1.85149
chr19	49340595	49362457	21863	ENSG00000074219.14	protein_coding	TEAD2	0.845278	0.585235	1.10532	4.25977	4.12996	4.14733e-05	0.0035157	1.90127
chr1	22652762	22661637	8876	ENSG00000173369.17	protein_coding	C1QB	1.36659	1.03404	1.69915	5.03737	4.12984	4.15071e-05	0.0035157	1.86092
chr8	22138020	22141951	3932	ENSG00000168476.12	protein_coding	REEP4	0.748938	0.621931	0.875946	2.0637	4.12837	4.17459e-05	0.0035157	1.81421
chr5	150053291	150113372	60082	ENSG00000182578.14	protein_coding	CSF1R	1.01272	0.597827	1.42761	5.4937	4.12767	4.18864e-05	0.0035157	1.83307
chr8	60516936	60623644	106709	ENSG00000104388.15	protein_coding	RAB2A	-0.44481	-0.631942	-0.257678	6.80781	-4.12633	4.21079e-05	0.0035157	1.80519
chr19	2274631	2282175	7545	ENSG00000188305.6	protein_coding	PEAK3	1.37236	1.05669	1.68803	-1.54805	4.12465	4.24073e-05	0.0035157	0.868089
chr1	153929501	153946718	17218	ENSG00000198837.10	protein_coding	DENND4B	0.331222	0.0931005	0.569343	6.86539	4.1237	4.25786e-05	0.0035157	1.77241
chr1	11674480	11691650	17171	ENSG00000116670.15	protein_coding	MAD2L2	0.507778	0.351266	0.664289	4.42763	4.12348	4.26186e-05	0.0035157	1.85699
chr3	149964904	150050788	85885	ENSG00000070087.14	protein_coding	PFN2	-0.516506	-0.648149	-0.384864	8.04661	-4.12265	4.27673e-05	0.0035157	1.77051
chr19	41860255	41872925	12671	ENSG00000105372.8	protein_coding	RPS19	0.485726	0.257908	0.713543	8.58842	4.12126	4.30199e-05	0.00351745	1.74606
chr17	4710596	4721499	10904	ENSG00000141480.18	protein_coding	ARRB2	0.358807	0.0876099	0.630003	6.55078	4.11925	4.3386e-05	0.00351918	1.75814
chr12	95217746	95302799	85054	ENSG00000028203.18	protein_coding	VEZT	-0.43217	-0.633897	-0.230443	5.43595	-4.11861	4.35038e-05	0.00351918	1.81099
chr2	43886224	43996226	110003	ENSG00000138095.20	protein_coding	LRPPRC	-0.350186	-0.799549	0.0991766	6.8494	-4.11267	4.46068e-05	0.00357436	1.74552
chr1	193059454	193091777	32324	ENSG00000116747.13	protein_coding	RO60	-0.344829	-0.575431	-0.114228	5.21795	-4.11241	4.4656e-05	0.00357436	1.78693
chr20	1470741	1491587	20847	ENSG00000196209.13	protein_coding	SIRPB2	1.39867	1.01493	1.78241	0.977918	4.10629	4.58238e-05	0.00361808	1.54335
chr18	50879080	50954257	75178	ENSG00000082212.13	protein_coding	ME2	-0.369498	-0.993779	0.254784	5.68273	-4.10543	4.59874e-05	0.00361808	1.74497
chr15	76993359	77037475	44117	ENSG00000140368.13	protein_coding	PSTPIP1	0.757364	0.573542	0.941185	1.91006	4.10508	4.60543e-05	0.00361808	1.72756
chr16	3018445	3022383	3939	ENSG00000006327.14	protein_coding	TNFRSF12A	1.25507	0.647277	1.86286	1.55302	4.10441	4.61861e-05	0.00361808	1.62567
chr7	150944961	150978321	33361	ENSG00000055118.17	protein_coding	KCNH2	0.552509	0.294307	0.81071	3.77539	4.10093	4.68654e-05	0.00361808	1.798
chr19	12730640	12734684	4045	ENSG00000123144.11	protein_coding	TRIR	0.345013	0.119991	0.570035	6.9749	4.09961	4.71259e-05	0.00361808	1.66692
chr22	20394115	20408461	14347	ENSG00000185252.19	protein_coding	ZNF74	0.398958	0.121113	0.676803	4.10456	4.0992	4.72065e-05	0.00361808	1.78452
chr19	13144058	13150383	6326	ENSG00000104915.15	protein_coding	STX10	0.606799	0.351403	0.862194	4.86979	4.09879	4.72906e-05	0.00361808	1.74064
chr9	133459965	133470848	10884	ENSG00000160325.15	protein_coding	CACFD1	0.611619	0.429502	0.793737	4.20486	4.09704	4.7637e-05	0.00361808	1.76777
chr10	133308914	133313162	4249	ENSG00000198546.15	protein_coding	ZNF511	0.715865	-0.224914	1.65665	3.24613	4.09686	4.76741e-05	0.00361808	1.78175
chr17	35731639	35743521	11883	ENSG00000270885.2	protein_coding	RASL10B	0.638707	0.258443	1.01897	6.49731	4.09617	4.78192e-05	0.00361808	1.66875
chr19	1065923	1086628	20706	ENSG00000180448.11	protein_coding	ARHGAP45	1.01178	0.584811	1.43875	1.7301	4.0914	4.87776e-05	0.00367233	1.64657
chr1	193012250	193060080	47831	ENSG00000116750.14	protein_coding	UCHL5	-0.479451	-0.746547	-0.212354	4.98752	-4.08807	4.94651e-05	0.00370103	1.72059
chr17	18244815	18258738	13924	ENSG00000177731.16	protein_coding	FLII	0.388209	0.136203	0.640214	5.6031	4.0872	4.96455e-05	0.00370103	1.67156
chr1	110210314	110283100	72787	ENSG00000116396.15	protein_coding	KCNC4	0.459564	0.018843	0.900284	5.97203	4.08439	5.02323e-05	0.00371487	1.64609
chr13	20777329	20903048	125720	ENSG00000132953.17	protein_coding	XPO4	-0.345369	-0.513116	-0.177622	4.26316	-4.08398	5.03197e-05	0.00371487	1.72432
chr21	44885953	44931989	46037	ENSG00000160255.18	protein_coding	ITGB2	1.19808	1.08442	1.31174	3.11538	4.08234	5.06782e-05	0.00371865	1.72079
chr2	86106223	86142157	35935	ENSG00000132300.19	protein_coding	PTCD3	-0.263033	-0.719484	0.193417	6.40064	-4.08124	5.08992e-05	0.00371865	1.62892
chr19	49906825	49929763	22939	ENSG00000213024.12	protein_coding	NUP62	0.37217	0.22321	0.521129	5.07024	4.08028	5.11046e-05	0.00371865	1.66843
chr9	1980290	2193624	213335	ENSG00000080503.24	protein_coding	SMARCA2	-0.365193	-1.00359	0.273201	7.40198	-4.07646	5.19282e-05	0.00376059	1.58717
chr17	16342534	16353656	11123	ENSG00000166582.10	protein_coding	CENPV	0.511193	0.285505	0.736881	5.6959	4.07441	5.23758e-05	0.00377503	1.60945
chr4	76949751	77040384	90634	ENSG00000138758.12	protein_coding	SEPTIN11	-0.399581	-0.673422	-0.12574	7.58566	-4.07131	5.30581e-05	0.00380617	1.56139
chr11	60378530	60417756	39227	ENSG00000166928.11	protein_coding	MS4A14	1.51369	1.16189	1.8655	2.04953	4.06814	5.3778e-05	0.0038397	1.58472
chr3	158644527	158695581	51055	ENSG00000168827.15	protein_coding	GFM1	-0.484378	-0.800544	-0.168211	5.62209	-4.06457	5.45711e-05	0.00387543	1.60658
chr11	65916810	65919062	2253	ENSG00000175573.7	protein_coding	C11orf68	0.445852	0.0705442	0.821159	6.44384	4.06362	5.47881e-05	0.00387543	1.54
chr1	161983192	162023869	40678	ENSG00000162745.11	protein_coding	OLFML2B	0.913371	0.69469	1.13205	2.11389	4.06087	5.54187e-05	0.00388414	1.56555
chr2	20560448	20651130	90683	ENSG00000118960.13	protein_coding	HS1BP3	0.490836	0.288506	0.693167	4.65394	4.05977	5.56748e-05	0.00388414	1.60296
chr4	175632934	176002664	369731	ENSG00000150625.16	protein_coding	GPM6A	-0.554441	-1.55931	0.450426	9.60467	-4.05939	5.5763e-05	0.00388414	1.51457
chr15	69452814	69456205	3392	ENSG00000137818.12	protein_coding	RPLP1	0.514768	0.328397	0.70114	8.33159	4.05866	5.59328e-05	0.00388414	1.50255
chr19	54617158	54638022	20865	ENSG00000104972.16	protein_coding	LILRB1	1.01455	0.525256	1.50384	2.58997	4.0533	5.71984e-05	0.00395369	1.59191
chr17	30477362	30527592	50231	ENSG00000108587.16	protein_coding	GOSR1	-0.26548	-0.7538	0.222841	5.606	-4.05088	5.77735e-05	0.00395369	1.5442
chr8	38030534	38060365	29832	ENSG00000187840.5	protein_coding	EIF4EBP1	0.878822	0.610943	1.1467	2.67644	4.05007	5.79696e-05	0.00395369	1.59153
chr4	88695913	88697829	1917	ENSG00000177432.8	protein_coding	NAP1L5	-0.6596	-1.48601	0.166813	5.70724	-4.05006	5.79743e-05	0.00395369	1.55632
chr11	69004395	69013382	8988	ENSG00000172935.9	protein_coding	MRGPRF	1.198	1.00315	1.39286	1.63239	4.04615	5.89224e-05	0.00397062	1.44522
chr5	177403204	177442901	39698	ENSG00000198055.11	protein_coding	GRK6	0.470427	0.112087	0.828767	4.36835	4.04423	5.93933e-05	0.00397062	1.56036
chr7	897900	955407	57508	ENSG00000105963.15	protein_coding	ADAP1	0.814339	0.419401	1.20928	3.64554	4.04411	5.94253e-05	0.00397062	1.58408
chr19	797075	812327	15253	ENSG00000011304.22	protein_coding	PTBP1	0.505446	0.370486	0.640405	5.26801	4.04364	5.95368e-05	0.00397062	1.51013
chr12	108621895	108633894	12000	ENSG00000110876.10	protein_coding	SELPLG	1.0535	0.511778	1.59522	3.55227	4.04301	5.97073e-05	0.00397062	1.58336
chr12	94306449	94459988	153540	ENSG00000173588.15	protein_coding	CEP83	-0.504009	-1.08524	0.0772234	3.02969	-4.03954	6.05611e-05	0.00397062	1.55993
chr9	127505339	127578989	73651	ENSG00000136830.12	protein_coding	NIBAN2	0.601111	0.397806	0.804416	5.62951	4.03935	6.06122e-05	0.00397062	1.47161
chr20	62214960	62220278	5319	ENSG00000101180.16	protein_coding	HRH3	0.812277	0.597801	1.02675	3.68306	4.03932	6.06204e-05	0.00397062	1.56712
chr17	7561919	7571969	10051	ENSG00000161956.13	protein_coding	SENP3	0.455775	0.274906	0.636644	4.08504	4.03899	6.06979e-05	0.00397062	1.55343
chr11	809965	812880	2916	ENSG00000177600.9	protein_coding	RPLP2	0.493189	0.290361	0.696018	7.66726	4.03778	6.10039e-05	0.00397062	1.42185
chr1	186375838	186421378	45541	ENSG00000157181.16	protein_coding	ODR4	-0.514298	-0.679944	-0.348652	4.43275	-4.03742	6.10946e-05	0.00397062	1.54651
chr7	151081085	151083493	2409	ENSG00000164897.14	protein_coding	TMUB1	0.607532	0.302772	0.912292	3.40754	4.03567	6.15397e-05	0.00397443	1.55681
chr9	35658290	35661511	3222	ENSG00000159884.12	protein_coding	CCDC107	0.439919	-0.277979	1.15782	4.9221	4.03514	6.16758e-05	0.00397443	1.49754
chr12	52069246	52077495	8250	ENSG00000123395.15	protein_coding	ATG101	0.555643	0.336721	0.774564	5.12294	4.03327	6.21561e-05	0.00398848	1.48117
chr2	55287842	55419895	132054	ENSG00000115355.17	protein_coding	CCDC88A	-0.411542	-0.909529	0.0864452	7.05438	-4.0301	6.29766e-05	0.00400418	1.41228
chr4	2930561	2934834	4274	ENSG00000109736.15	protein_coding	MFSD10	0.688657	0.493182	0.884132	3.77388	4.02918	6.32174e-05	0.00400418	1.52734
chr20	2835314	2841190	5877	ENSG00000132635.17	protein_coding	PCED1A	0.518854	0.312931	0.724778	5.51053	4.02865	6.33555e-05	0.00400418	1.44131
chr12	108589851	108598320	8470	ENSG00000183160.9	protein_coding	TMEM119	1.06495	0.840999	1.2889	2.85595	4.0283	6.34539e-05	0.00400418	1.51392
chr19	45488777	45502513	13737	ENSG00000213889.11	protein_coding	PPM1N	0.757143	0.125895	1.38839	1.62914	4.02713	6.37564e-05	0.00400543	1.38879
chr17	45435900	45490749	54850	ENSG00000225190.11	protein_coding	PLEKHM1	0.498096	0.329959	0.666233	4.89602	4.0262	6.40005e-05	0.00400543	1.46703
chr19	1941172	1981338	40167	ENSG00000133275.16	protein_coding	CSNK1G2	0.562627	0.345801	0.779454	4.48282	4.02516	6.42781e-05	0.00400631	1.48722
chr15	74782080	74803197	21118	ENSG00000103653.17	protein_coding	CSK	0.56625	0.391889	0.740611	4.53617	4.02389	6.46171e-05	0.00401101	1.47343
chr16	57186137	57240469	54333	ENSG00000159579.14	protein_coding	RSPRY1	-0.382945	-0.751775	-0.0141152	4.7632	-4.02126	6.5322e-05	0.00401246	1.47055
chr14	103562960	103607523	44564	ENSG00000256053.9	protein_coding	COA8	0.452301	0.294632	0.609971	4.52632	4.01932	6.58489e-05	0.00401246	1.45562
chr3	122055362	122121139	65778	ENSG00000114013.16	protein_coding	CD86	1.34078	1.13873	1.54282	1.77532	4.01897	6.59474e-05	0.00401246	1.35321
chr1	219968600	220046530	77931	ENSG00000136628.18	protein_coding	EPRS1	-0.302558	-0.402761	-0.202355	6.63176	-4.01763	6.63088e-05	0.00401246	1.38164
chr8	28890395	29064764	174370	ENSG00000147421.18	protein_coding	HMBOX1	0.392508	0.0947096	0.690306	5.7103	4.01753	6.6337e-05	0.00401246	1.39436
chr12	14774383	14778002	3620	ENSG00000246705.4	protein_coding	H2AJ	0.449019	0.215771	0.682266	3.1899	4.01697	6.64896e-05	0.00401246	1.4869
chr1	228456979	228457873	895	ENSG00000181218.5	protein_coding	H2AW	0.779575	0.499954	1.0592	2.70807	4.01636	6.66568e-05	0.00401246	1.47195
chr14	92513781	92688994	175214	ENSG00000100599.16	protein_coding	RIN3	0.68929	0.550858	0.827723	3.13302	4.01602	6.67512e-05	0.00401246	1.48301
chr19	7515292	7521025	5734	ENSG00000198816.7	protein_coding	ZNF358	0.896046	0.600324	1.19177	5.87144	4.0145	6.71948e-05	0.00402322	1.37072
chr19	1573596	1592865	19270	ENSG00000071655.18	protein_coding	MBD3	0.744953	0.415843	1.07406	5.59444	4.00457	6.9996e-05	0.00412967	1.34236
chrX	153947557	153971818	24262	ENSG00000172534.14	protein_coding	HCFC1	0.41975	0.177692	0.661808	5.68055	4.00401	7.01415e-05	0.00412967	1.34588
chr3	170888418	170908644	20227	ENSG00000163577.8	protein_coding	EIF5A2	-0.620157	-0.955214	-0.2851	3.54696	-4.00373	7.02218e-05	0.00412967	1.43954
chr17	50367857	50373207	5351	ENSG00000108826.16	protein_coding	MRPL27	0.304567	0.139216	0.469918	6.41446	4.00233	7.06285e-05	0.00412967	1.30907
chr17	75272981	75289510	16530	ENSG00000125454.12	protein_coding	SLC25A19	0.494963	0.339172	0.650753	3.53649	4.00226	7.06486e-05	0.00412967	1.43339
chr7	74199652	74229834	30183	ENSG00000086730.17	protein_coding	LAT2	0.989205	0.48139	1.49702	4.07943	4.00218	7.06878e-05	0.00412967	1.42356
chr20	51386957	51562831	175875	ENSG00000101096.20	protein_coding	NFATC2	0.65449	0.501992	0.806989	3.53444	4.00149	7.08734e-05	0.00412967	1.43132
chr7	100602363	100608175	5813	ENSG00000106333.13	protein_coding	PCOLCE	0.73486	0.332923	1.1368	2.7314	3.99922	7.15363e-05	0.00414519	1.40773
chr11	134378504	134412242	33739	ENSG00000109956.13	protein_coding	B3GAT1	0.333763	0.190896	0.47663	8.71597	3.99817	7.18483e-05	0.00414519	1.2724
chr22	50185913	50199598	13686	ENSG00000170638.10	protein_coding	TRABD	0.761503	0.633314	0.889692	2.48977	3.99733	7.2096e-05	0.00414519	1.39395
chr19	54572920	54590287	17368	ENSG00000239998.6	protein_coding	LILRA2	1.24657	0.527086	1.96605	1.12922	3.99604	7.24784e-05	0.00414519	1.18478
chr1	161046946	161069970	23025	ENSG00000186517.14	protein_coding	ARHGAP30	0.970257	0.707599	1.23291	2.81353	3.99598	7.25026e-05	0.00414519	1.39022
chr19	17951293	18000085	48793	ENSG00000105642.16	protein_coding	KCNN1	0.580267	0.3484	0.812133	6.29212	3.99321	7.33335e-05	0.00417699	1.27821
chr11	82973133	83071923	98791	ENSG00000137502.10	protein_coding	RAB30	-0.437559	-0.61991	-0.255207	6.10154	-3.9917	7.37845e-05	0.00418699	1.30246
chr7	87833568	87876360	42793	ENSG00000075303.13	protein_coding	SLC25A40	-0.568549	-1.16171	0.0246155	3.78781	-3.98752	7.50611e-05	0.00421736	1.3779
chr19	35154730	35169881	15152	ENSG00000089327.15	protein_coding	FXYD5	0.741862	0.543506	0.940217	3.88888	3.98562	7.5653e-05	0.00421736	1.36444
chr19	55675226	55709858	34633	ENSG00000063245.15	protein_coding	EPN1	0.551221	0.337804	0.764638	6.63812	3.98483	7.58992e-05	0.00421736	1.23319
chr10	91906584	91909486	2903	ENSG00000174721.10	protein_coding	FGFBP3	-0.539402	-0.921185	-0.15762	3.30654	-3.98472	7.5926e-05	0.00421736	1.36865
chr16	3024027	3027755	3729	ENSG00000131652.14	protein_coding	THOC6	0.618656	0.368465	0.868847	2.51822	3.98214	7.67337e-05	0.00421736	1.33068
chr19	11767000	11784078	17079	ENSG00000197044.11	protein_coding	ZNF441	-0.77029	-1.22474	-0.315843	2.64814	-3.98151	7.69333e-05	0.00421736	1.33313
chr9	137188660	137190370	1711	ENSG00000176101.12	protein_coding	SSNA1	0.676368	0.127459	1.22528	4.56424	3.9814	7.69746e-05	0.00421736	1.31039
chr9	131576770	131740076	163307	ENSG00000107263.19	protein_coding	RAPGEF1	0.394277	0.0927119	0.695842	6.92077	3.98123	7.70229e-05	0.00421736	1.22107
chr20	5544439	5611006	66568	ENSG00000125772.14	protein_coding	GPCPD1	-0.694457	-0.842509	-0.546405	4.6111	-3.98006	7.73984e-05	0.00421736	1.31621
chr4	672436	674330	1895	ENSG00000169020.10	protein_coding	ATP5ME	0.421975	0.24402	0.599929	7.19483	3.97967	7.7514e-05	0.00421736	1.20444
chr11	75759512	75801535	42024	ENSG00000062282.15	protein_coding	DGAT2	0.610327	0.465383	0.755272	3.20552	3.9794	7.76016e-05	0.00421736	1.34966
chr1	43978943	43991170	12228	ENSG00000117411.18	protein_coding	B4GALT2	0.451019	0.278308	0.62373	6.74027	3.97925	7.76473e-05	0.00421736	1.209
chr19	10543895	10553418	9524	ENSG00000130734.10	protein_coding	ATG4D	0.612515	0.213347	1.01168	4.08795	3.97624	7.86126e-05	0.00425459	1.31752
chr8	143579697	143599541	19845	ENSG00000104529.18	protein_coding	EEF1D	0.553034	0.076169	1.0299	6.97233	3.97414	7.92951e-05	0.00427631	1.18602
chr16	1510427	1612072	101646	ENSG00000187535.14	protein_coding	IFT140	0.480037	0.229562	0.730511	4.14485	3.97289	7.96972e-05	0.00428281	1.30993
chr7	151085831	151144436	58606	ENSG00000133612.19	protein_coding	AGAP3	0.447016	0.23051	0.663521	7.345	3.9714	8.01847e-05	0.00429182	1.17891
chr11	124622836	124635926	13091	ENSG00000154144.13	protein_coding	TBRG1	-0.291772	-0.409799	-0.173745	6.49997	-3.97065	8.04292e-05	0.00429182	1.20005
chr17	41801947	41812604	10658	ENSG00000141696.13	protein_coding	P3H4	0.552877	0.0491514	1.0566	3.8632	3.96578	8.20467e-05	0.00436282	1.29157
chr10	97498924	97571206	72283	ENSG00000165886.5	protein_coding	UBTD1	0.760035	0.508221	1.01185	3.05026	3.96428	8.25526e-05	0.00437443	1.2954
chr9	128633653	128656847	23195	ENSG00000119333.12	protein_coding	DYNC2I2	0.581528	0.439306	0.723749	3.79736	3.96065	8.37841e-05	0.00442426	1.27277
chr11	73400487	73598189	197703	ENSG00000054965.11	protein_coding	FAM168A	-0.28659	-0.671286	0.0981065	8.63325	-3.95679	8.51147e-05	0.00446534	1.11824
chr22	44172956	44219533	46578	ENSG00000138964.17	protein_coding	PARVG	1.11982	0.713834	1.52581	3.10638	3.95674	8.51492e-05	0.00446534	1.26806
chr9	128702503	128720916	18414	ENSG00000160447.7	protein_coding	PKN3	1.01378	0.759839	1.26772	2.22351	3.95457	8.58882e-05	0.00448059	1.21793
chr9	137191617	137204193	12577	ENSG00000176058.13	protein_coding	TPRN	0.75663	0.621662	0.891598	4.79256	3.95421	8.60293e-05	0.00448059	1.20163
chr19	1852399	1863579	11181	ENSG00000129911.9	protein_coding	KLF16	0.484783	-0.0859877	1.05555	5.44559	3.95116	8.70867e-05	0.00452018	1.14883
chr12	109713825	109770495	56671	ENSG00000139438.6	protein_coding	FAM222A	0.724125	0.358767	1.08948	4.39576	3.94766	8.83471e-05	0.00457001	1.20319
chr1	36155579	36180849	25271	ENSG00000116871.16	protein_coding	MAP7D1	0.294078	0.133354	0.454802	7.61816	3.94555	8.90998e-05	0.00458347	1.0769
chr1	58643440	58700077	56638	ENSG00000162601.11	protein_coding	MYSM1	-0.541943	-0.71568	-0.368206	3.88737	-3.94524	8.92101e-05	0.00458347	1.22244
chr12	6946468	6961316	14849	ENSG00000111679.17	protein_coding	PTPN6	0.850965	0.658911	1.04302	2.37426	3.94311	8.99887e-05	0.00460005	1.18009
chr7	151057210	151076526	19317	ENSG00000164889.15	protein_coding	SLC4A2	0.576957	0.289578	0.864337	4.54151	3.9427	9.01377e-05	0.00460005	1.17425
chr3	185282941	185489094	206154	ENSG00000073803.14	protein_coding	MAP3K13	-0.290924	-0.384955	-0.196893	5.90957	-3.93856	9.1666e-05	0.0046624	1.09905
chr8	143597831	143603224	5394	ENSG00000179886.6	protein_coding	TIGD5	0.669063	0.461865	0.87626	3.14854	3.93504	9.29844e-05	0.00469442	1.18975
chr19	29665459	29675477	10019	ENSG00000166289.6	protein_coding	PLEKHF1	0.76724	0.495337	1.03914	1.93888	3.93437	9.32368e-05	0.00469442	1.11584
chr19	10836575	10869790	33216	ENSG00000214212.9	protein_coding	C19orf38	1.02627	0.689905	1.36263	0.794051	3.93382	9.34464e-05	0.00469442	0.921122
chr7	140518420	140673993	155574	ENSG00000146966.13	protein_coding	DENND2A	0.33315	0.0152835	0.651017	6.11496	3.9336	9.35303e-05	0.00469442	1.05583
chr2	27364352	27370457	6106	ENSG00000115211.16	protein_coding	EIF2B4	0.291526	-0.212343	0.795395	5.69826	3.93139	9.43738e-05	0.00472117	1.06982
chr1	159826811	159837492	10682	ENSG00000158714.11	protein_coding	SLAMF8	1.78727	1.65195	1.92258	0.653647	3.93025	9.48261e-05	0.00472825	0.88938
chr3	149030127	149086554	56428	ENSG00000071794.16	protein_coding	HLTF	-0.53023	-0.683787	-0.376673	5.12523	-3.92803	9.56679e-05	0.00474089	1.11137
chr7	72879365	72951440	72076	ENSG00000196313.12	protein_coding	POM121	0.302964	0.182028	0.4239	5.43464	3.92573	9.65632e-05	0.00474089	1.06635
chr19	58386400	58394806	8407	ENSG00000083845.9	protein_coding	RPS5	0.483891	-0.180411	1.14819	7.84005	3.92569	9.65757e-05	0.00474089	0.99788
chr1	153543613	153550136	6524	ENSG00000196154.12	protein_coding	S100A4	1.22931	1.02728	1.43134	3.71534	3.92561	9.66346e-05	0.00474089	1.15559
chr19	5891276	5904006	12731	ENSG00000174886.14	protein_coding	NDUFA11	0.651244	0.468178	0.834311	3.07734	3.92553	9.66383e-05	0.00474089	1.15663
chr4	169094259	169270956	176698	ENSG00000154447.15	protein_coding	SH3RF1	-0.382519	-1.13063	0.365593	5.21095	-3.92384	9.73019e-05	0.0047581	1.08594
chr2	85354394	85391752	37359	ENSG00000115459.18	protein_coding	ELMOD3	0.358741	0.233022	0.48446	5.07671	3.92206	9.80084e-05	0.00476372	1.07066
chr5	179110853	179345461	234609	ENSG00000087116.16	protein_coding	ADAMTS2	0.819288	0.657525	0.98105	2.44267	3.92197	9.80433e-05	0.00476372	1.11463
chr11	60937060	60952653	15594	ENSG00000110446.12	protein_coding	SLC15A3	0.771312	0.486071	1.05655	2.90176	3.91821	9.95455e-05	0.0048213	1.12511
chr11	124633113	124695707	62595	ENSG00000110013.13	protein_coding	SIAE	-0.400718	-0.695747	-0.105689	5.32917	-3.91656	0.000100212	0.00482268	1.06117
chr17	7251416	7259940	8525	ENSG00000170291.15	protein_coding	ELP5	0.307195	0.180619	0.43377	5.84915	3.91583	0.000100507	0.00482268	1.00514
chr11	61897301	61920269	22969	ENSG00000167994.13	protein_coding	RAB3IL1	0.711588	-0.0333875	1.45656	3.38388	3.91489	0.000100889	0.00482268	1.11764
chr8	144509070	144511213	2144	ENSG00000167700.9	protein_coding	MFSD3	0.596004	0.43344	0.758567	2.84362	3.91483	0.000100915	0.00482268	1.11246
chr19	3094362	3123999	29638	ENSG00000088256.9	protein_coding	GNA11	0.42484	0.314358	0.535322	5.7699	3.91409	0.000101218	0.00482268	0.997875
chr7	128392277	128410252	17976	ENSG00000106348.18	protein_coding	IMPDH1	0.513484	0.389253	0.637715	4.72249	3.91345	0.000101477	0.00482268	1.05979
chr8	74320613	74518007	197395	ENSG00000104381.14	protein_coding	GDAP1	-0.605286	-0.760201	-0.45037	5.73139	-3.91107	0.000102465	0.00485285	1.02576
chr1	155749659	155859400	109742	ENSG00000116580.19	protein_coding	GON4L	-0.319044	-1.02621	0.388124	4.93962	-3.91037	0.00010275	0.00485285	1.04609
chr1	46607715	46616884	9170	ENSG00000142961.15	protein_coding	MOB3C	0.399626	0.169434	0.629818	5.25624	3.9068	0.000104237	0.00488507	1.00713
chr2	46916157	47076137	159981	ENSG00000068724.17	protein_coding	TTC7A	0.444313	0.207917	0.680708	5.01877	3.90622	0.000104483	0.00488507	1.01288
chr2	85751344	85791383	40040	ENSG00000168874.13	protein_coding	ATOH8	0.826954	0.154057	1.49985	4.63223	3.9059	0.000104642	0.00488507	1.03095
chr10	101610664	101695295	84632	ENSG00000107829.15	protein_coding	FBXW4	0.475334	0.289525	0.661142	7.43502	3.90283	0.00010592	0.00492607	0.912935
chr11	68154863	68213828	58966	ENSG00000110066.15	protein_coding	KMT5B	-0.262688	-0.804768	0.279391	5.89649	-3.90133	0.000106562	0.00494082	0.960985
chr11	119415476	119424985	9510	ENSG00000154096.14	protein_coding	THY1	0.531753	0.158192	0.905315	8.60128	3.89916	0.000107498	0.00496909	0.91013
chr14	55051647	55070194	18548	ENSG00000168175.15	protein_coding	MAPK1IP1L	-0.285575	-0.768067	0.196916	5.76585	-3.89613	0.000108815	0.00501472	0.959663
chr3	9792495	9807101	14607	ENSG00000241553.13	protein_coding	ARPC4	0.35319	0.206649	0.49973	6.83367	3.89306	0.000110171	0.00504467	0.885438
chr6	37482938	37499893	16956	ENSG00000198937.9	protein_coding	CCDC167	0.520634	0.282698	0.75857	4.42941	3.8925	0.000110417	0.00504467	0.988061
chr19	38587641	38618882	31242	ENSG00000104814.13	protein_coding	MAP4K1	0.767156	0.586989	0.947324	1.12734	3.89105	0.000111061	0.00504467	0.846238
chr16	29662979	29670876	7898	ENSG00000197471.12	protein_coding	SPN	1.16308	0.936507	1.38965	0.591366	3.891	0.000111085	0.00504467	0.748549
chr1	111448864	111462773	13910	ENSG00000116459.11	protein_coding	ATP5PB	-0.350652	-1.07641	0.375102	7.32271	-3.89091	0.000111123	0.00504467	0.887607
chr12	56158346	56163496	5151	ENSG00000092841.19	protein_coding	MYL6	0.280826	0.0147237	0.546927	8.38307	3.8886	0.00011216	0.00507656	0.860311
chr9	90801787	90898549	96763	ENSG00000165025.15	protein_coding	SYK	0.909439	0.411728	1.40715	3.24684	3.88724	0.000112785	0.0050897	1.0203
chr1	12166991	12209228	42238	ENSG00000028137.19	protein_coding	TNFRSF1B	0.944377	0.720081	1.16867	4.22412	3.88616	0.000113291	0.00509379	0.989103
chr12	98593591	98606379	12789	ENSG00000075415.15	protein_coding	SLC25A3	-0.257175	-0.612913	0.0985632	8.24323	-3.88555	0.000113545	0.00509379	0.854007
chr19	15226919	15233435	6517	ENSG00000105131.8	protein_coding	EPHX3	1.2191	1.04656	1.39163	-1.361	3.88347	0.000114497	0.00510795	0.30336
chr16	70661204	70686053	24850	ENSG00000132613.15	protein_coding	MTSS2	0.534056	0.264148	0.803964	9.39542	3.88339	0.000114532	0.00510795	0.845766
chr3	151085697	151437072	351376	ENSG00000144893.12	protein_coding	MED12L	-0.478646	-1.0709	0.113611	3.91666	-3.88048	0.000115878	0.00515283	0.988394
chr17	68205481	68257712	52232	ENSG00000196704.14	protein_coding	AMZ2	-0.29291	-0.415249	-0.170572	7.08103	-3.87839	0.00011685	0.00518091	0.838554
chrX	38561542	38688920	127379	ENSG00000156298.13	protein_coding	TSPAN7	-0.488246	-1.05127	0.0747751	8.90009	-3.87597	0.00011799	0.00521624	0.820017
chr5	142108779	142154440	45662	ENSG00000131507.11	protein_coding	NDFIP1	-0.347624	-0.63298	-0.0622683	8.07171	-3.87375	0.000119043	0.00523875	0.818415
chr11	1469457	1501247	31791	ENSG00000182208.14	protein_coding	MOB2	0.56864	0.422489	0.71479	5.10545	3.87329	0.000119268	0.00523875	0.88204
chr11	832887	839831	6945	ENSG00000177697.19	protein_coding	CD151	0.686754	0.458322	0.915187	5.34221	3.87277	0.000119532	0.00523875	0.863603
chrX	1336616	1382689	46074	ENSG00000185291.12	protein_coding	IL3RA	1.03797	0.807011	1.26893	-2.24014	3.8707	0.000120505	0.00525249	0.710223
chr10	133394094	133422520	28427	ENSG00000148824.19	protein_coding	MTG1	0.679121	-0.0452319	1.40347	3.03107	3.87064	0.000120537	0.00525249	0.960372
chr5	134148935	134176964	28030	ENSG00000113558.19	protein_coding	SKP1	-0.324893	-1.09856	0.44877	8.48162	-3.86955	0.000121064	0.00526038	0.794272
chrX	37836757	37847571	10815	ENSG00000165169.11	protein_coding	DYNLT3	-0.567447	-0.758351	-0.376544	5.34984	-3.86622	0.000122685	0.00531413	0.880659
chr20	35626031	35664956	38926	ENSG00000214078.13	protein_coding	CPNE1	0.482762	0.297467	0.668058	5.71748	3.86558	0.000122999	0.00531413	0.827616
chr12	32679200	32745650	66451	ENSG00000087470.19	protein_coding	DNM1L	-0.428515	-0.701276	-0.155755	6.49131	-3.86463	0.000123467	0.00531571	0.830451
chr17	50133737	50150677	16941	ENSG00000108819.11	protein_coding	PPP1R9B	0.424755	0.180452	0.669059	8.08898	3.86339	0.000124079	0.00531571	0.769575
chr1	150218417	150236156	17740	ENSG00000143401.15	protein_coding	ANP32E	-0.37327	-0.957546	0.211005	6.66168	-3.86338	0.000124085	0.00531571	0.78804
chr20	62387103	62388520	1418	ENSG00000171858.18	protein_coding	RPS21	0.498517	0.312549	0.684485	8.21498	3.86082	0.000125361	0.00532612	0.757513
chr19	39863323	39934626	71304	ENSG00000275395.6	protein_coding	FCGBP	1.47047	1.12536	1.81558	3.88805	3.86071	0.000125452	0.00532612	0.917958
chr19	7903843	7914478	10636	ENSG00000076984.18	protein_coding	MAP2K7	0.424576	0.0875825	0.761569	4.55375	3.85813	0.000126714	0.00532612	0.865238
chr19	54351384	54370558	19175	ENSG00000167613.16	protein_coding	LAIR1	1.1184	0.807236	1.42957	3.47488	3.857	0.000127312	0.00532612	0.911636
chr16	30024427	30052978	28552	ENSG00000149926.13	protein_coding	TLCD3B	0.688348	0.415409	0.961286	4.0233	3.8566	0.000127497	0.00532612	0.893087
chr19	17231883	17245919	14037	ENSG00000160113.6	protein_coding	NR2F6	0.675508	0.369593	0.981423	4.6346	3.85569	0.000127964	0.00532612	0.845585
chr15	40087890	40108892	21003	ENSG00000104081.14	protein_coding	BMF	0.86216	0.246516	1.4778	1.34846	3.85564	0.00012798	0.00532612	0.747715
chr9	123356170	123380324	24155	ENSG00000148204.12	protein_coding	CRB2	0.66862	0.0412906	1.29595	5.31241	3.8529	0.000129403	0.00532612	0.801995
chrX	48676596	48691427	14832	ENSG00000015285.11	protein_coding	WAS	0.843834	0.59755	1.09012	2.27543	3.85258	0.000129549	0.00532612	0.868951
chr9	135499984	135504673	4690	ENSG00000122140.11	protein_coding	MRPS2	0.524231	0.209332	0.83913	4.94742	3.85255	0.000129563	0.00532612	0.815978
chr19	40421589	40425992	4404	ENSG00000197019.5	protein_coding	SERTAD1	0.776949	0.42641	1.12749	3.78562	3.85187	0.000129923	0.00532612	0.883566
chr3	121631399	121660927	29529	ENSG00000180353.11	protein_coding	HCLS1	0.962805	0.802284	1.12333	4.44039	3.8518	0.000129981	0.00532612	0.861986
chr19	54200809	54249003	48195	ENSG00000170889.14	protein_coding	RPS9	0.49354	0.315195	0.671885	8.1155	3.85143	0.000130143	0.00532612	0.723832
chr16	287440	352723	65284	ENSG00000103126.15	protein_coding	AXIN1	0.568922	0.159584	0.97826	4.33186	3.85107	0.000130329	0.00532612	0.853703
chr5	43602692	43707405	104714	ENSG00000112992.18	protein_coding	NNT	-0.52183	-0.762061	-0.281599	6.04615	-3.85004	0.000130869	0.00532612	0.797563
chr7	6637318	6658279	20962	ENSG00000205903.7	protein_coding	ZNF316	0.443405	0.148477	0.738332	5.46423	3.84957	0.000131114	0.00532612	0.779365
chr6	33416442	33418317	1876	ENSG00000112514.18	protein_coding	CUTA	0.327059	-0.313216	0.967334	6.71384	3.84937	0.000131219	0.00532612	0.730971
chr9	113444731	113597743	153013	ENSG00000138835.22	protein_coding	RGS3	0.552638	0.337077	0.768199	5.19584	3.84845	0.000131701	0.00532612	0.791683
chr19	1609290	1652615	43326	ENSG00000071564.17	protein_coding	TCF3	0.508915	0.40245	0.61538	4.54227	3.84743	0.000132237	0.00532612	0.826315
chr19	5558167	5578349	20183	ENSG00000223573.7	protein_coding	TINCR	0.692922	0.220534	1.16531	3.82377	3.84736	0.000132275	0.00532612	0.870641
chr10	102743948	102834516	90569	ENSG00000166272.18	protein_coding	WBP1L	0.280468	-0.0565247	0.617462	6.513	3.84705	0.000132433	0.00532612	0.727529
chr3	48306842	48328341	21500	ENSG00000229453.2	protein_coding	SPINK8	1.29196	1.15614	1.42778	0.733592	3.84646	0.000132744	0.00532612	0.577556
chr12	39550033	39619803	69771	ENSG00000173208.4	protein_coding	ABCD2	-0.886582	-1.26292	-0.510245	2.97383	-3.84586	0.000133068	0.00532612	0.872187
chr20	1180561	1185415	4855	ENSG00000125895.6	protein_coding	TMEM74B	0.64969	0.435946	0.863434	3.4705	3.84528	0.000133372	0.00532612	0.869405
chr2	219627394	219641980	14587	ENSG00000114923.17	protein_coding	SLC4A3	0.498374	0.354295	0.642453	5.52991	3.84472	0.000133668	0.00532612	0.76074
chr19	10115014	10119918	4905	ENSG00000130811.12	protein_coding	EIF3G	0.365968	-0.050899	0.782834	5.73669	3.8445	0.000133784	0.00532612	0.74474
chr10	104309698	104338465	28768	ENSG00000148841.17	protein_coding	ITPRIP	0.785484	-0.0190004	1.58997	3.63465	3.84364	0.000134251	0.00533078	0.864564
chr6	6588108	6654983	66876	ENSG00000112799.9	protein_coding	LY86	1.07933	0.628625	1.53003	2.76399	3.84205	0.000135108	0.00535083	0.84986
chr11	65089324	65111862	22539	ENSG00000149823.9	protein_coding	VPS51	0.463104	0.209144	0.717064	5.31602	3.83975	0.000136334	0.00538477	0.748973
chr19	48170680	48197620	26941	ENSG00000185453.13	protein_coding	ZSWIM9	0.455508	-0.0349574	0.945974	5.73579	3.83913	0.000136673	0.00538477	0.728046
chr16	28532708	28539008	6301	ENSG00000176046.9	protein_coding	NUPR1	0.841144	0.597737	1.08455	4.42304	3.83848	0.000137055	0.00538589	0.799839
chr16	20780193	20900349	120157	ENSG00000196678.14	protein_coding	ERI2	-0.52511	-0.833199	-0.217021	2.81389	-3.83737	0.000137629	0.00539449	0.837396
chr19	50516892	50568435	51544	ENSG00000131409.13	protein_coding	LRRC4B	0.671174	-0.00918315	1.35153	4.87789	3.83494	0.000138979	0.00541199	0.759778
chr19	19033575	19060311	26737	ENSG00000105676.14	protein_coding	ARMC6	0.50338	0.21413	0.79263	3.98479	3.83482	0.000139033	0.00541199	0.811504
chr17	74326210	74355820	29611	ENSG00000196169.15	protein_coding	KIF19	1.15697	0.838411	1.47553	3.10562	3.83458	0.000139195	0.00541199	0.835072
chr19	54216278	54223506	7229	ENSG00000204577.11	protein_coding	LILRB3	1.50247	1.23476	1.77018	0.421461	3.83399	0.000139499	0.00541199	0.526587
chr17	82018702	82024107	5406	ENSG00000169689.15	protein_coding	CENPX	0.547115	-0.316188	1.41042	5.05443	3.83316	0.000139956	0.00541549	0.734643
chr19	11164270	11197791	33522	ENSG00000197256.11	protein_coding	KANK2	0.442127	0.182486	0.701768	5.90663	3.83132	0.000140977	0.00541549	0.697286
chr16	636817	648474	11658	ENSG00000172366.20	protein_coding	MCRIP2	0.838096	0.686065	0.990127	4.09423	3.83114	0.000141099	0.00541549	0.78978
chr19	36113709	36115213	1505	ENSG00000105258.9	protein_coding	POLR2I	0.398467	0.101891	0.695043	5.47925	3.83083	0.000141252	0.00541549	0.701889
chr22	45192244	45240894	48651	ENSG00000100364.19	protein_coding	KIAA0930	0.510362	-0.0255511	1.04628	8.65828	3.83007	0.000141678	0.00541549	0.646918
chr2	177612999	177618742	5744	ENSG00000197557.7	protein_coding	TTC30A	-0.781715	-0.963852	-0.599579	2.39895	-3.82998	0.000141726	0.00541549	0.791666
chr20	34516414	34540958	24545	ENSG00000125971.17	protein_coding	DYNLRB1	0.564011	0.320457	0.807565	5.15317	3.82743	0.000143174	0.0054571	0.71309
chr1	51354263	51519266	165004	ENSG00000085832.17	protein_coding	EPS15	-0.349572	-1.05201	0.352861	7.61051	-3.82636	0.000143778	0.00546645	0.647
chr22	41244779	41286187	41409	ENSG00000100401.20	protein_coding	RANGAP1	0.523867	0.313162	0.734573	7.30677	3.82557	0.000144233	0.00547006	0.63583
chr9	93121496	93134251	12756	ENSG00000131669.10	protein_coding	NINJ1	0.63026	0.269303	0.991216	4.83147	3.82074	0.000147019	0.00552691	0.705913
chr4	5014586	5019458	4873	ENSG00000170891.11	protein_coding	CYTL1	1.37818	0.302299	2.45406	0.516691	3.82072	0.000147023	0.00552691	0.490141
chr15	74957219	75021495	64277	ENSG00000198794.12	protein_coding	SCAMP5	0.291306	0.0408183	0.541794	8.67974	3.82047	0.000147167	0.00552691	0.614753
chr19	55485188	55487568	2381	ENSG00000090971.5	protein_coding	NAT14	0.508246	0.226206	0.790286	5.33525	3.81787	0.000148691	0.00552691	0.667186
chr8	22165140	22212326	47187	ENSG00000168487.20	protein_coding	BMP1	0.541106	0.336954	0.745258	3.90613	3.81777	0.000148749	0.00552691	0.75894
chr12	4720400	4851927	131528	ENSG00000130035.9	protein_coding	GALNT8	0.451684	0.0777462	0.825621	5.37323	3.81736	0.000148991	0.00552691	0.676677
chr19	17405722	17433724	28003	ENSG00000141971.13	protein_coding	MVB12A	0.537279	0.33728	0.737279	3.21002	3.81699	0.000149209	0.00552691	0.773818
chr19	18391137	18397622	6486	ENSG00000175489.10	protein_coding	LRRC25	1.23848	1.0358	1.44116	0.345078	3.81694	0.000149241	0.00552691	0.464045
chr1	220879431	220885059	5629	ENSG00000136630.13	protein_coding	HLX	1.09098	0.919412	1.26254	-0.400764	3.8166	0.000149439	0.00552691	0.33926
chr22	38734725	38794143	59419	ENSG00000100242.15	protein_coding	SUN2	0.664334	0.498081	0.830587	7.46129	3.816	0.00014982	0.00552691	0.60698
chr1	241497511	241519799	22289	ENSG00000091483.8	protein_coding	FH	-0.386113	-0.681769	-0.0904573	5.93614	-3.81515	0.000150298	0.00552691	0.661875
chr19	5674947	5691875	16929	ENSG00000130255.13	protein_coding	RPL36	0.561686	0.229893	0.893479	7.23114	3.81447	0.000150717	0.00552691	0.591357
chr5	151181052	151224093	43042	ENSG00000198624.13	protein_coding	CCDC69	0.461404	0.171499	0.75131	5.39808	3.81419	0.000150868	0.00552691	0.671482
chr7	99438922	99457373	18452	ENSG00000160917.15	protein_coding	CPSF4	0.355439	0.177781	0.533098	5.6288	3.81388	0.000151054	0.00552691	0.637827
chr1	53087179	53142638	55460	ENSG00000162383.13	protein_coding	SLC1A7	2.08911	1.63387	2.54436	1.27834	3.81357	0.000151282	0.00552691	0.639187
chr11	117986370	118003037	16668	ENSG00000110324.11	protein_coding	IL10RA	0.979142	0.793081	1.1652	3.07878	3.81254	0.00015187	0.00552691	0.757623
chr19	49496365	49499708	3344	ENSG00000142534.7	protein_coding	RPS11	0.308533	-0.0351417	0.652208	10.0234	3.81245	0.00015191	0.00552691	0.592505
chr11	67289300	67302485	13186	ENSG00000172932.16	protein_coding	ANKRD13D	0.505189	0.328422	0.681956	4.99279	3.81168	0.000152373	0.00553054	0.670765
chr1	52345723	52366205	20483	ENSG00000154222.15	protein_coding	CC2D1B	0.41295	0.0924613	0.733438	5.23828	3.81095	0.000152815	0.00553335	0.654336
chr17	63832081	63843065	10985	ENSG00000108604.16	protein_coding	SMARCD2	0.406449	-0.113299	0.926197	5.13021	3.80768	0.0001548	0.00559191	0.648923
chr7	102285091	102321711	36621	ENSG00000160999.10	protein_coding	SH2B2	0.851408	0.237343	1.46547	1.85599	3.80578	0.000155964	0.00561302	0.672412
chr11	65014160	65022184	8025	ENSG00000213465.8	protein_coding	ARL2	0.555799	0.332367	0.779231	5.12183	3.80513	0.000156372	0.00561302	0.630378
chr7	44217150	44334577	117428	ENSG00000058404.20	protein_coding	CAMK2B	0.410987	-0.166042	0.988016	7.67455	3.80492	0.000156491	0.00561302	0.560129
chr19	41350911	41384083	33173	ENSG00000142046.15	protein_coding	TMEM91	0.594339	0.433717	0.75496	3.03057	3.80349	0.000157381	0.00563164	0.727403
chr4	170060222	170091699	31478	ENSG00000109576.14	protein_coding	AADAT	-0.476746	-0.70223	-0.251263	3.51716	-3.80239	0.000158059	0.00564263	0.720834
chr19	51689128	51712387	23260	ENSG00000182310.15	protein_coding	SPACA6	0.69932	0.513659	0.88498	4.64893	3.79991	0.000159628	0.00567496	0.659396
chr12	6821624	6829972	8349	ENSG00000250510.8	protein_coding	GPR162	0.498943	0.251053	0.746832	6.67198	3.7996	0.000159816	0.00567496	0.557391
chr17	7856685	7885238	28554	ENSG00000183011.14	protein_coding	NAA38	0.553399	0.358028	0.748769	5.23107	3.79918	0.000160084	0.00567496	0.600973
chr17	59893046	59950574	57529	ENSG00000108443.14	protein_coding	RPS6KB1	-0.354052	-0.85127	0.143167	4.71744	-3.79598	0.000162104	0.00572651	0.656068
chr19	46647551	46661182	13632	ENSG00000197380.11	protein_coding	DACT3	0.361336	0.174951	0.547721	7.218	3.79568	0.000162291	0.00572651	0.534012
chr3	52245759	52250599	4841	ENSG00000164088.18	protein_coding	PPM1M	0.380843	0.205542	0.556143	5.40242	3.79164	0.000164897	0.00578564	0.577145
chr11	73675638	73761137	85500	ENSG00000175582.20	protein_coding	RAB6A	-0.361519	-0.637503	-0.0855357	8.03125	-3.79156	0.000164943	0.00578564	0.519814
chr13	113759226	113816995	57770	ENSG00000184497.13	protein_coding	TMEM255B	0.780658	0.26314	1.29818	1.84504	3.79131	0.000165108	0.00578564	0.617567
chr9	89605012	89606555	1544	ENSG00000130222.11	protein_coding	GADD45G	0.994239	0.771017	1.21746	2.12435	3.79011	0.0001659	0.00579026	0.657272
chr7	140672945	140696261	23317	ENSG00000133597.11	protein_coding	ADCK2	0.418552	0.226131	0.610973	4.52648	3.78994	0.000166002	0.00579026	0.625891
chr15	42548828	42569994	21167	ENSG00000137814.12	protein_coding	HAUS2	-0.298048	-0.681703	0.0856078	4.31319	-3.78593	0.000168637	0.00586873	0.633076
chr8	144262045	144291438	29394	ENSG00000261236.8	protein_coding	BOP1	0.646229	0.518187	0.774271	3.82992	3.78457	0.000169538	0.00588334	0.639923
chrX	21839617	21885423	45807	ENSG00000012174.12	protein_coding	MBTPS2	-0.682049	-0.928576	-0.435521	3.26064	-3.78311	0.00017051	0.00588334	0.657182
chrX	20124525	20141838	17314	ENSG00000173674.11	protein_coding	EIF1AX	-0.374215	-0.530679	-0.21775	6.40379	-3.78195	0.000171289	0.00588334	0.519408
chr19	51097606	51108409	10804	ENSG00000142544.7	protein_coding	CTU1	0.859277	-0.142863	1.86142	2.04337	3.781	0.000171928	0.00588334	0.609475
chr22	50674415	50733298	58884	ENSG00000251322.9	protein_coding	SHANK3	0.494639	0.11442	0.874857	7.23034	3.78086	0.000172028	0.00588334	0.473422
chr1	155247205	155255483	8279	ENSG00000160767.21	protein_coding	FAM189B	0.416787	0.0884939	0.74508	5.46602	3.78073	0.000172113	0.00588334	0.536673
chr5	131949973	132012243	62271	ENSG00000164398.15	protein_coding	ACSL6	-0.596588	-0.760463	-0.432714	5.81131	-3.78045	0.000172314	0.00588334	0.556265
chr2	85584431	85593406	8976	ENSG00000168899.5	protein_coding	VAMP5	0.59495	0.451245	0.738655	5.24566	3.77976	0.000172781	0.00588334	0.522525
chr19	48615328	48619184	3857	ENSG00000063177.13	protein_coding	RPL18	0.398366	0.179796	0.616937	8.57249	3.77968	0.000172823	0.00588334	0.464049
chr6	132296055	132401475	105421	ENSG00000079931.15	protein_coding	MOXD1	-0.695622	-0.970153	-0.421091	3.60508	-3.77946	0.00017297	0.00588334	0.640771
chr10	87751512	87841361	89850	ENSG00000138138.14	protein_coding	ATAD1	-0.36444	-0.622949	-0.105931	5.75845	-3.77896	0.000173313	0.00588334	0.538643
chr22	43166622	43187134	20513	ENSG00000100304.13	protein_coding	TTLL12	0.407419	0.222848	0.591991	4.94207	3.77821	0.000173819	0.00588738	0.552741
chr19	45379638	45406349	26712	ENSG00000104881.16	protein_coding	PPP1R13L	0.64483	0.470784	0.818877	2.76785	3.77758	0.000174248	0.00588882	0.634479
chr11	61430042	61446733	16692	ENSG00000167985.7	protein_coding	SDHAF2	0.550334	0.407611	0.693056	3.68512	3.77669	0.000174863	0.00589649	0.617517
chr19	45995461	46021318	25858	ENSG00000104983.8	protein_coding	CCDC61	0.707806	0.541144	0.874468	1.64568	3.77596	0.000175362	0.0058985	0.558195
chr1	66533267	66751139	217873	ENSG00000118473.23	protein_coding	SGIP1	-0.35733	-0.839794	0.125135	5.7877	-3.77475	0.000176196	0.0058985	0.520769
chr17	8188345	8190180	1836	ENSG00000196544.8	protein_coding	BORCS6	0.521105	-0.448745	1.49095	3.21437	3.7746	0.000176296	0.0058985	0.627285
chr22	40410281	40636719	226439	ENSG00000196588.20	protein_coding	MRTFA	0.369484	0.220535	0.518434	5.36068	3.77435	0.000176474	0.0058985	0.518862
chr7	64794388	64833681	39294	ENSG00000197008.10	protein_coding	ZNF138	-0.647754	-0.923801	-0.371707	2.89389	-3.77181	0.000178236	0.00591522	0.614409
chr2	72887382	72892158	4777	ENSG00000116096.6	protein_coding	SPR	0.860955	0.231641	1.49027	5.28229	3.7718	0.000178288	0.00591522	0.515512
chr1	145824088	145844402	20315	ENSG00000186141.9	protein_coding	POLR3C	-0.390029	-0.656776	-0.123283	4.15368	-3.77167	0.000178333	0.00591522	0.594617
chr5	96390333	96434143	43811	ENSG00000175426.11	protein_coding	PCSK1	-1.03805	-1.58764	-0.488468	2.99749	-3.77119	0.000178696	0.00591522	0.616132
chr19	56132599	56160893	28295	ENSG00000167685.15	protein_coding	ZNF444	0.493316	0.304713	0.681919	5.53709	3.77083	0.000178919	0.00591522	0.487479
chr8	132775358	132848807	73450	ENSG00000129292.21	protein_coding	PHF20L1	-0.326994	-0.882482	0.228494	5.47637	-3.77018	0.000179378	0.00591754	0.509869
chr14	76761468	76783015	21548	ENSG00000071246.11	protein_coding	VASH1	0.471931	-0.110096	1.05396	6.40191	3.76952	0.000179843	0.00592002	0.446555
chr7	99966720	99976042	9323	ENSG00000160862.13	protein_coding	AZGP1	0.972005	0.833503	1.11051	5.04317	3.76816	0.000180849	0.00594028	0.528007
chr17	81822361	81833302	10942	ENSG00000225663.8	protein_coding	MCRIP1	0.707962	0.40719	1.00873	5.7439	3.76465	0.000183334	0.0059973	0.449309
chr2	231706895	231713551	6657	ENSG00000187514.17	protein_coding	PTMA	0.333029	0.105504	0.560554	8.97728	3.76453	0.000183384	0.0059973	0.410403
chr17	6057807	6124427	66621	ENSG00000179314.15	protein_coding	WSCD1	0.469182	0.0533733	0.88499	6.44074	3.76399	0.000183768	0.0059973	0.431309
chr2	174395730	174429575	33846	ENSG00000144306.15	protein_coding	SCRN3	-0.527539	-1.36352	0.308437	4.47174	-3.76266	0.000184727	0.00600573	0.548396
chr12	76344474	76348415	3942	ENSG00000179941.9	protein_coding	BBS10	-0.468651	-0.873993	-0.0633081	4.09377	-3.76229	0.000184996	0.00600573	0.564637
chr2	240586734	240617705	30972	ENSG00000142330.20	protein_coding	CAPN10	0.546272	0.403053	0.68949	3.65027	3.76172	0.000185407	0.00600573	0.569771
chr5	176346062	176361807	15746	ENSG00000122203.15	protein_coding	KIAA1191	-0.25389	-0.457264	-0.0505155	7.73158	-3.76145	0.000185606	0.00600573	0.406948
chrX	47635521	47650604	15084	ENSG00000126767.18	protein_coding	ELK1	0.596605	0.230763	0.962448	7.35396	3.75998	0.000186691	0.00601136	0.400737
chr6	43171269	43181506	10238	ENSG00000112658.8	protein_coding	SRF	0.285468	-0.248762	0.819697	5.83906	3.75987	0.000186753	0.00601136	0.442314
chr1	32013868	32060850	46983	ENSG00000121774.18	protein_coding	KHDRBS1	-0.346049	-0.61322	-0.0788787	6.0462	-3.75958	0.000186966	0.00601136	0.448746
chr13	102596986	102679958	82973	ENSG00000134900.12	protein_coding	TPP2	-0.333719	-0.831399	0.163961	4.84194	-3.75811	0.000188035	0.006033	0.510932
chr20	35226690	35276998	50309	ENSG00000125966.10	protein_coding	MMP24	0.459016	0.108629	0.809402	4.46384	3.75697	0.00018888	0.00604734	0.513479
chr2	96536743	96552634	15892	ENSG00000196843.17	protein_coding	ARID5A	0.727217	0.058474	1.39596	3.78066	3.75586	0.000189705	0.00606101	0.545999
chr4	8182072	8241803	59732	ENSG00000125089.18	protein_coding	SH3TC1	0.915174	0.616956	1.21339	2.21035	3.75479	0.000190488	0.00607325	0.537157
chr20	1266280	1309328	43049	ENSG00000101298.15	protein_coding	SNPH	0.472967	-0.142716	1.08865	7.6737	3.75319	0.000191683	0.00609856	0.371561
chr16	30075978	30085376	9399	ENSG00000149923.14	protein_coding	PPP4C	0.445756	0.164111	0.727401	4.93486	3.75164	0.00019284	0.00612258	0.454296
chr1	223109404	223143248	33845	ENSG00000187554.14	protein_coding	TLR5	0.930682	0.727496	1.13387	2.1496	3.7501	0.000194004	0.00612605	0.505052
chr11	64270062	64289500	19439	ENSG00000173264.15	protein_coding	GPR137	0.624078	0.280606	0.96755	5.49957	3.74981	0.000194244	0.00612605	0.415458
chr14	81175452	81221377	45926	ENSG00000165417.12	protein_coding	GTF2A1	-0.37085	-0.499474	-0.242225	5.17949	-3.74888	0.000194927	0.00612605	0.458674
chr8	1755778	1801711	45934	ENSG00000182372.10	protein_coding	CLN8	0.290863	-0.334132	0.915857	5.24707	3.7486	0.000195143	0.00612605	0.434992
chr5	181236897	181248096	11200	ENSG00000204628.12	protein_coding	RACK1	0.284272	-0.0441117	0.612657	8.79892	3.74849	0.000195226	0.00612605	0.352891
chr16	56608584	56609497	914	ENSG00000125148.7	protein_coding	MT2A	0.899092	0.74066	1.05752	7.65147	3.74837	0.000195367	0.00612605	0.350761
chr16	3022625	3024286	1662	ENSG00000103145.11	protein_coding	HCFC1R1	0.459999	0.0882107	0.831788	5.98961	3.74773	0.000195804	0.00612713	0.382757
chr16	46955362	46973674	18313	ENSG00000069345.12	protein_coding	DNAJA2	-0.287397	-1.01751	0.442716	6.66627	-3.74674	0.000196559	0.00613811	0.387499
chr19	3052910	3063107	10198	ENSG00000104964.15	protein_coding	TLE5	0.372806	-0.489057	1.23467	9.41456	3.74593	0.000197183	0.00614498	0.347887
chr16	1997654	2009821	12168	ENSG00000167962.14	protein_coding	ZNF598	0.521098	0.367303	0.674892	3.36401	3.74432	0.00019842	0.0061709	0.519804
chr19	48485271	48513935	28665	ENSG00000142235.13	protein_coding	LMTK3	0.557794	0.186272	0.929317	4.76229	3.74371	0.000198889	0.00617287	0.447871
chr4	183659267	183713594	54328	ENSG00000168538.16	protein_coding	TRAPPC11	-0.417233	-0.829324	-0.00514335	4.68845	-3.74282	0.000199579	0.00618167	0.472281
chr2	119223831	119265652	41822	ENSG00000115107.20	protein_coding	STEAP3	0.796421	0.632592	0.960251	2.73235	3.74018	0.000201638	0.00622564	0.505185
chrX	3604340	3713649	109310	ENSG00000183943.6	protein_coding	PRKX	0.478106	0.155762	0.80045	5.47079	3.73995	0.000201817	0.00622564	0.398571
chr20	325552	330224	4673	ENSG00000177732.9	protein_coding	SOX12	0.490456	0.105478	0.875435	5.06822	3.73754	0.000203717	0.00625523	0.402411
chr17	8288654	8290092	1439	ENSG00000108961.14	protein_coding	RANGRF	0.347141	0.180273	0.514009	5.26063	3.73611	0.000204856	0.00625523	0.381607
chr19	44914247	44919349	5103	ENSG00000130208.10	protein_coding	APOC1	0.942085	0.758976	1.12519	3.38438	3.73604	0.000204938	0.00625523	0.490588
chr3	46921726	46982010	60285	ENSG00000160799.12	protein_coding	CCDC12	0.419285	-0.241869	1.08044	4.6164	3.73541	0.000205409	0.00625523	0.420031
chr9	122908056	122913323	5268	ENSG00000186130.5	protein_coding	ZBTB6	-0.411963	-0.743705	-0.0802209	3.22297	-3.7351	0.000205655	0.00625523	0.492424
chr17	4498881	4539035	40155	ENSG00000183018.9	protein_coding	SPNS2	0.555718	0.396396	0.715039	5.47992	3.73496	0.000205783	0.00625523	0.374307
chr5	157085832	157142869	57038	ENSG00000135077.9	protein_coding	HAVCR2	0.748812	0.55914	0.938484	3.61504	3.7346	0.000206067	0.00625523	0.483448
chr11	87037844	87328824	290981	ENSG00000166575.17	protein_coding	TMEM135	-0.552302	-0.863164	-0.24144	3.68579	-3.73177	0.000208329	0.00631129	0.474944
chr16	1770320	1771561	1242	ENSG00000103024.8	protein_coding	NME3	0.858708	0.697093	1.02032	3.31176	3.73064	0.000209265	0.00632705	0.469743
chr7	76397518	76442071	44554	ENSG00000188372.15	protein_coding	ZP3	1.29407	1.14189	1.44626	0.928502	3.72999	0.000209781	0.00633007	0.300459
chr5	126531200	126595362	64163	ENSG00000164904.18	protein_coding	ALDH7A1	-0.556372	-0.757133	-0.355611	7.86447	-3.72939	0.000210278	0.0063325	0.288239
chr22	38219291	38273010	53720	ENSG00000198792.13	protein_coding	TMEM184B	0.527268	0.381449	0.673086	6.97318	3.72755	0.000211783	0.0063652	0.290079
chr1	155002630	155018522	15893	ENSG00000160685.13	protein_coding	ZBTB7B	0.517825	0.16166	0.873991	4.55106	3.72562	0.000213355	0.00639744	0.395911
chr6	138903493	138988261	84769	ENSG00000135597.19	protein_coding	REPS1	-0.411953	-0.724902	-0.0990043	5.81807	-3.72521	0.000213697	0.00639744	0.338102
chr17	17977409	18039209	61801	ENSG00000171953.16	protein_coding	ATPAF2	0.348402	0.109388	0.587415	3.69302	3.72417	0.00021456	0.00641066	0.440977
chr19	35545600	35547526	1927	ENSG00000105677.12	protein_coding	TMEM147	0.380247	0.14294	0.617554	5.83027	3.72263	0.000215845	0.00643642	0.303745
chr16	2204248	2209453	5206	ENSG00000167965.18	protein_coding	MLST8	0.560003	0.373067	0.746938	4.97975	3.72204	0.000216347	0.00643875	0.349173
chr3	32391698	32483067	91370	ENSG00000153551.14	protein_coding	CMTM7	0.908077	0.780514	1.03564	1.879	3.72127	0.000216982	0.0064435	0.393774
chr11	62676498	62679117	2620	ENSG00000162191.14	protein_coding	UBXN1	0.401265	0.0874824	0.715048	6.07645	3.72083	0.000217354	0.0064435	0.283308
chr10	100996618	101007836	11219	ENSG00000107816.17	protein_coding	LZTS2	0.505468	0.261085	0.749851	5.67141	3.71902	0.000218883	0.00647443	0.301983
chr14	60091911	60169133	77223	ENSG00000126773.13	protein_coding	PCNX4	-0.32146	-0.618546	-0.0243751	5.58597	-3.71859	0.000219248	0.00647443	0.330768
chr6	41158506	41163186	4681	ENSG00000095970.17	protein_coding	TREM2	1.04359	0.77892	1.30825	3.28267	3.71767	0.000220061	0.00648584	0.431281
chr3	123282296	123449090	166795	ENSG00000173175.15	protein_coding	ADCY5	0.386321	0.155397	0.617245	6.49437	3.7167	0.000220852	0.00648731	0.272639
chr5	65665928	65723035	57108	ENSG00000197860.10	protein_coding	SGTB	-0.592355	-0.868866	-0.315845	5.40202	-3.71614	0.000221337	0.00648731	0.34766
chr12	21501781	21518408	16628	ENSG00000111711.10	protein_coding	GOLT1B	-0.517359	-0.735747	-0.298972	4.36029	-3.71594	0.000221499	0.00648731	0.394617
chr8	144314584	144326910	12327	ENSG00000185000.12	protein_coding	DGAT1	0.547502	0.328192	0.766812	4.20882	3.71557	0.000221818	0.00648731	0.380336
chr17	44345246	44353106	7861	ENSG00000030582.18	protein_coding	GRN	0.67193	0.396568	0.947293	4.84152	3.71489	0.00022243	0.00649274	0.339809
chr5	109334713	109409974	75262	ENSG00000198961.10	protein_coding	PJA2	-0.530539	-0.734532	-0.326547	7.89457	-3.71012	0.00022655	0.0065964	0.23715
chr7	2537810	2555694	17885	ENSG00000106009.16	protein_coding	BRAT1	0.556786	0.272665	0.840906	3.8393	3.70977	0.000226849	0.0065964	0.380869
chr14	30622291	30737694	115404	ENSG00000092108.22	protein_coding	SCFD1	-0.35216	-0.505716	-0.198605	5.33822	-3.70837	0.000228071	0.00661927	0.314851
chr2	175923882	176002839	78958	ENSG00000144320.14	protein_coding	LNPK	-0.409516	-0.733735	-0.0852978	4.83304	-3.70743	0.000228899	0.00662727	0.33465
chr19	7830233	7864976	34744	ENSG00000142459.8	protein_coding	EVI5L	0.440791	0.16926	0.712323	5.42428	3.70676	0.000229496	0.00662727	0.273755
chr12	133181409	133214832	33424	ENSG00000090612.22	protein_coding	ZNF268	-0.425045	-0.724169	-0.125921	4.0789	-3.70639	0.000229821	0.00662727	0.364749
chr15	41493393	41503551	10159	ENSG00000137825.11	protein_coding	ITPKA	0.653752	0.444167	0.863337	4.71014	3.70611	0.000230089	0.00662727	0.319618
chr20	2692874	2760108	67235	ENSG00000088881.21	protein_coding	EBF4	0.496068	0.149237	0.842899	4.34727	3.70493	0.000231118	0.00664431	0.338011
chr11	61799627	61829318	29692	ENSG00000149485.19	protein_coding	FADS1	-0.595317	-0.923928	-0.266706	7.2994	-3.70359	0.000232345	0.00665726	0.209058
chr10	26746593	26861087	114495	ENSG00000136754.18	protein_coding	ABI1	-0.331871	-1.1115	0.447762	6.47243	-3.70345	0.000232444	0.00665726	0.242409
chr19	49555468	49590262	34795	ENSG00000142546.14	protein_coding	NOSIP	0.441601	0.183866	0.699337	4.26943	3.70056	0.000235042	0.00670017	0.322999
chr16	1349240	1351878	2639	ENSG00000007520.4	protein_coding	TSR3	0.484674	0.300912	0.668435	4.74075	3.70032	0.000235264	0.00670017	0.285688
chrX	304529	318819	14291	ENSG00000178605.13	protein_coding	GTPBP6	0.542372	0.258529	0.826216	-1.51803	3.69886	0.000236588	0.00671451	0.367756
chr16	30092314	30096915	4602	ENSG00000090238.12	protein_coding	YPEL3	0.490788	0.327756	0.653819	7.03836	3.69871	0.000236735	0.00671451	0.184698
chr1	212791828	212816830	25003	ENSG00000203705.11	protein_coding	TATDN3	-0.437693	-1.14943	0.274047	4.4466	-3.69831	0.000237092	0.00671451	0.319854
chr2	135905881	135986100	80220	ENSG00000115866.11	protein_coding	DARS1	-0.425818	-0.583323	-0.268313	6.2196	-3.69754	0.000237794	0.00672187	0.229671
chr8	143157914	143160711	2798	ENSG00000176956.13	protein_coding	LY6H	0.672863	-0.096152	1.44188	5.47778	3.69425	0.000240855	0.00678427	0.225771
chr19	18418864	18434562	15699	ENSG00000130511.16	protein_coding	SSBP4	0.500689	0.36624	0.635138	4.94017	3.69381	0.000241228	0.00678427	0.254514
chr6	43243481	43288258	44778	ENSG00000146216.13	protein_coding	TTBK1	0.382618	0.00114734	0.764088	5.97455	3.69369	0.00024134	0.00678427	0.205387
chr17	43014607	43025123	10517	ENSG00000108828.16	protein_coding	VAT1	0.399272	-0.286848	1.08539	6.8194	3.69081	0.00024403	0.00682489	0.162118
chr16	30524004	30526821	2818	ENSG00000169957.10	protein_coding	ZNF768	0.518175	0.149246	0.887105	5.07876	3.6905	0.000244319	0.00682489	0.238496
chr8	143553207	143563062	9856	ENSG00000104518.11	protein_coding	GSDMD	0.789856	0.653044	0.926668	2.64385	3.69044	0.000244375	0.00682489	0.340817
chr1	236795260	236921278	126019	ENSG00000116984.15	protein_coding	MTR	-0.47724	-0.981828	0.0273482	4.93588	-3.69022	0.00024458	0.00682489	0.265349
chr15	40844018	40858207	14190	ENSG00000166145.15	protein_coding	SPINT1	1.17989	0.966217	1.39356	-0.539377	3.68937	0.000245382	0.00683473	-0.115551
chr6	10747759	10852753	104995	ENSG00000137210.14	protein_coding	TMEM14B	-0.355552	-0.678289	-0.032814	5.49588	-3.68587	0.000248704	0.0069091	0.19975
chr17	39200283	39204840	4558	ENSG00000108298.12	protein_coding	RPL19	0.333669	0.0541509	0.613187	9.06548	3.6856	0.00024896	0.0069091	0.131996
chr2	99181152	99199561	18410	ENSG00000185414.20	protein_coding	MRPL30	-0.358056	-0.538828	-0.177285	4.64753	-3.68292	0.000251536	0.00696787	0.256796
chr15	89748661	89751310	2650	ENSG00000166823.5	protein_coding	MESP1	0.635341	0.310662	0.960019	1.8748	3.68204	0.000252385	0.00697869	0.278597
chr1	32247222	32248856	1635	ENSG00000183615.6	protein_coding	FAM167B	1.42362	1.11198	1.73526	1.30029	3.67853	0.000255826	0.00705256	0.176146
chr16	1984193	1987749	3557	ENSG00000127554.13	protein_coding	GFER	0.423871	-0.0399606	0.887702	4.71567	3.67835	0.000255985	0.00705256	0.214672
chr19	3538261	3574290	36030	ENSG00000161091.14	protein_coding	MFSD12	0.481881	-0.172427	1.13619	5.07914	3.67703	0.000257284	0.00705698	0.190812
chr12	123633739	123662604	28866	ENSG00000111358.14	protein_coding	GTF2H3	-0.466697	-0.766044	-0.16735	3.90759	-3.67699	0.000257324	0.00705698	0.27573
chr19	18607430	18621039	13610	ENSG00000105696.9	protein_coding	TMEM59L	0.458636	0.0487706	0.868501	7.23955	3.67677	0.000257537	0.00705698	0.108066
chr7	102433106	102456825	23720	ENSG00000160991.17	protein_coding	ORAI2	0.405841	0.102563	0.709119	5.99221	3.6763	0.000258005	0.00705709	0.138201
chr3	52455118	52493068	37951	ENSG00000010322.16	protein_coding	NISCH	0.301075	0.134616	0.467535	7.14878	3.67416	0.00026012	0.00710217	0.100321
chr19	40750637	40765389	14753	ENSG00000077312.9	protein_coding	SNRPA	0.395799	-0.384395	1.17599	4.91832	3.67008	0.000264217	0.00718997	0.17164
chr1	114769479	114780685	11207	ENSG00000052723.12	protein_coding	SIKE1	-0.30987	-0.456586	-0.163153	4.6082	-3.67	0.000264301	0.00718997	0.215302
chr15	88621337	88632281	10945	ENSG00000181026.15	protein_coding	AEN	0.548525	0.274022	0.823029	4.14798	3.66955	0.000264754	0.00718997	0.23767
chr5	141355021	141512975	157955	ENSG00000262576.3	protein_coding	PCDHGA4	-1.21039	-1.54499	-0.875789	0.0444643	-3.66215	0.000272344	0.0073829	-0.0899035
chr9	136327476	136359605	32130	ENSG00000160360.13	protein_coding	GPSM1	0.568586	0.21997	0.917202	4.95348	3.66056	0.000274018	0.00740766	0.139421
chrX	38801432	38806537	5106	ENSG00000165175.16	protein_coding	MID1IP1	0.533021	0.375129	0.690913	6.65223	3.65987	0.000274745	0.00740766	0.0534681
chr9	21802636	21937651	135016	ENSG00000099810.21	protein_coding	MTAP	-0.33549	-0.530797	-0.140184	3.96175	-3.65932	0.0002753	0.00740766	0.214085
chr21	14961235	15065936	104702	ENSG00000180530.11	protein_coding	NRIP1	-0.404816	-0.738784	-0.0708483	4.55854	-3.65892	0.000275727	0.00740766	0.182995
chr19	8206736	8262421	55686	ENSG00000090661.12	protein_coding	CERS4	0.416944	-0.275976	1.10986	5.66861	3.65827	0.000276409	0.00740766	0.0951583
chr1	85318481	85578363	259883	ENSG00000153904.21	protein_coding	DDAH1	-0.389858	-0.777113	-0.00260257	8.46683	-3.6579	0.000276799	0.00740766	0.0353409
chr3	101561868	101566446	4579	ENSG00000174173.7	protein_coding	TRMT10C	-0.441516	-0.968605	0.0855743	3.64425	-3.65761	0.000277106	0.00740766	0.223771
chr15	43777087	43804427	27341	ENSG00000140264.21	protein_coding	SERF2	0.425645	0.244002	0.607289	8.4034	3.65757	0.000277154	0.00740766	0.0304658
chr12	133130575	133159465	28891	ENSG00000256223.6	protein_coding	ZNF10	-0.470954	-0.78873	-0.153179	3.01771	-3.65686	0.000277897	0.0074145	0.230958
chr4	76214040	76283783	69744	ENSG00000189157.14	protein_coding	FAM47E	-0.636521	-0.940421	-0.332621	2.41933	-3.65639	0.000278396	0.00741478	0.223575
chr11	6603708	6610874	7167	ENSG00000166333.14	protein_coding	ILK	0.261272	-0.288805	0.811349	7.13938	3.65458	0.000280332	0.00744877	0.0296076
chr8	17246931	17302427	55497	ENSG00000155975.10	protein_coding	VPS37A	-0.334088	-0.588823	-0.0793544	4.63458	-3.65428	0.000280651	0.00744877	0.163893
chr5	180784780	180815652	30873	ENSG00000131446.17	protein_coding	MGAT1	0.39918	-0.286471	1.08483	6.46774	3.65265	0.000282397	0.00747186	0.0341706
chr2	63840952	63891562	50611	ENSG00000169764.16	protein_coding	UGP2	-0.398615	-0.854032	0.0568027	7.7785	-3.65255	0.000282504	0.00747186	0.0336311
chr11	119355215	119381711	26497	ENSG00000036672.16	protein_coding	USP2	0.328056	0.00759039	0.648523	5.13747	3.65184	0.000283273	0.00747918	0.111254
chrX	130063955	130110716	46762	ENSG00000102034.17	protein_coding	ELF4	0.903639	0.654053	1.15323	1.38507	3.64884	0.000286523	0.00754409	0.0885215
chr19	18929201	18941261	12061	ENSG00000051128.19	protein_coding	HOMER3	0.551058	0.127845	0.97427	3.10087	3.64866	0.000286723	0.00754409	0.202525
chr6	136256627	136289851	33225	ENSG00000029363.17	protein_coding	BCLAF1	-0.40472	-0.594359	-0.21508	6.30347	-3.64742	0.00028808	0.00756671	0.0617593
chr19	2427638	2456959	29322	ENSG00000176619.13	protein_coding	LMNB2	0.435648	0.296966	0.57433	4.1383	3.64564	0.000290031	0.00760482	0.14591
chr2	65227788	65271253	43466	ENSG00000138071.14	protein_coding	ACTR2	-0.499752	-0.737356	-0.262148	7.25736	-3.64469	0.000291095	0.00761956	0.0188001
chr2	241675747	241686944	11198	ENSG00000168393.13	protein_coding	DTYMK	0.434959	0.254322	0.615596	3.88304	3.64324	0.000292691	0.00764819	0.149338
chr2	206114817	206159509	44693	ENSG00000023228.14	protein_coding	NDUFS1	-0.342588	-0.546061	-0.139116	6.93829	-3.64222	0.000293827	0.00764918	0.0139188
chr3	195863364	195911945	48582	ENSG00000061938.21	protein_coding	TNK2	0.544423	0.132733	0.956114	7.08169	3.64192	0.000294182	0.00764918	-0.0145653
chr17	3896592	3916476	19885	ENSG00000108405.4	protein_coding	P2RX1	1.26014	0.95101	1.56928	-0.460162	3.6417	0.000294412	0.00764918	-0.227403
chr22	21628089	21630064	1976	ENSG00000161179.14	protein_coding	YDJC	0.536218	0.416665	0.655771	3.02697	3.64141	0.000294741	0.00764918	0.178676
chrX	70286595	70290514	3920	ENSG00000120509.11	protein_coding	PDZD11	-0.319754	-1.02111	0.381602	6.02532	-3.64039	0.00029588	0.00766565	0.0285258
chr1	36322030	36324154	2125	ENSG00000142694.7	protein_coding	EVA1B	1.08886	0.878141	1.29958	0.199353	3.63897	0.000297485	0.0076706	-0.0274446
chr10	71396920	71815947	419028	ENSG00000107736.22	protein_coding	CDH23	0.693386	0.439224	0.947549	3.93133	3.63856	0.00029796	0.0076706	0.140117
chr19	5916139	5978142	62004	ENSG00000031823.14	protein_coding	RANBP3	0.355009	0.122424	0.587594	5.79501	3.63843	0.000298088	0.0076706	0.0130825
chr2	86143932	86195472	51541	ENSG00000132305.21	protein_coding	IMMT	-0.312137	-0.44595	-0.178325	6.11507	-3.63761	0.000299026	0.00768172	0.0301518
chr10	80407829	80437115	29287	ENSG00000122378.14	protein_coding	PRXL2A	-0.261145	-0.603268	0.0809778	8.56513	-3.63693	0.000299792	0.00768843	-0.0399181
chr19	14087851	14091036	3186	ENSG00000141858.12	protein_coding	SAMD1	0.477567	0.259858	0.695275	6.466	3.63521	0.000301769	0.00772609	-0.0309793
chr2	202773150	202871766	98617	ENSG00000163596.17	protein_coding	ICA1L	-0.394195	-0.553008	-0.235383	5.17571	-3.63393	0.00030322	0.00775021	0.0547757
chr8	23020133	23069031	48899	ENSG00000120889.13	protein_coding	TNFRSF10B	0.599754	0.481358	0.718149	4.36953	3.63318	0.000304089	0.00775938	0.0997109
chr11	72814406	72843674	29269	ENSG00000168010.11	protein_coding	ATG16L2	0.528092	0.405402	0.650783	4.33798	3.63253	0.000304835	0.00776539	0.0905381
chr19	43506719	43527230	20512	ENSG00000105755.8	protein_coding	ETHE1	0.403167	-0.148212	0.954546	3.9515	3.63091	0.000306719	0.00780031	0.110893
chr4	101023409	101348278	324870	ENSG00000138814.17	protein_coding	PPP3CA	-0.459991	-0.948138	0.0281562	7.56846	-3.62913	0.000308794	0.00782779	-0.0392519
chr2	237085882	237100474	14593	ENSG00000198612.11	protein_coding	COPS8	-0.296499	-0.736257	0.14326	6.74713	-3.6291	0.000308829	0.00782779	-0.0293291
chr11	67398181	67421183	23003	ENSG00000172531.16	protein_coding	PPP1CA	0.326909	0.182489	0.471329	6.03001	3.62826	0.000309817	0.00783975	-0.0352417
chr19	10922185	10928681	6497	ENSG00000130733.11	protein_coding	YIPF2	0.440362	-0.236845	1.11757	3.73457	3.62774	0.000310422	0.00784201	0.108044
chr7	17790761	17940501	149741	ENSG00000071189.21	protein_coding	SNX13	-0.366678	-0.740538	0.0071818	5.3062	-3.62706	0.000311224	0.00784925	0.0353514
chr14	104800596	104804712	4117	ENSG00000179627.10	protein_coding	ZBTB42	0.724619	0.582723	0.866514	0.700648	3.62293	0.000316133	0.00792849	-0.0563306
chr8	22620418	22669148	48731	ENSG00000147439.13	protein_coding	BIN3	0.417474	0.248831	0.586117	4.1834	3.62246	0.000316694	0.00792849	0.0644612
chr19	55385932	55403250	17319	ENSG00000108107.15	protein_coding	RPL28	0.447113	0.316034	0.578193	8.08105	3.62243	0.00031673	0.00792849	-0.0915183
chr19	2071036	2096673	25638	ENSG00000172081.14	protein_coding	MOB3A	0.486602	-0.0487639	1.02197	5.33759	3.62216	0.00031705	0.00792849	-0.0207738
chr11	65044818	65058553	13736	ENSG00000168060.16	protein_coding	NAALADL1	0.877888	0.668723	1.08705	1.02225	3.62166	0.000317653	0.00792849	-0.0102363
chr12	124324415	124567589	243175	ENSG00000196498.13	protein_coding	NCOR2	0.418685	0.14571	0.691661	6.12405	3.62139	0.000317972	0.00792849	-0.0591534
chrX	119758588	119760202	1615	ENSG00000187808.5	protein_coding	SOWAHD	1.26829	1.0232	1.51338	-2.05033	3.62083	0.00031865	0.00792849	-0.606047
chr12	54395261	54419266	24006	ENSG00000161638.11	protein_coding	ITGA5	0.930506	0.754189	1.10682	4.09215	3.62064	0.000318931	0.00792849	0.0750841
chr19	4969113	5153598	184486	ENSG00000127663.15	protein_coding	KDM4B	0.354797	-0.0803207	0.789914	4.48226	3.62049	0.000319058	0.00792849	0.0377345
chr8	144477969	144502121	24153	ENSG00000160972.10	protein_coding	PPP1R16A	0.5772	-0.077032	1.23143	3.82288	3.61978	0.000319915	0.00793035	0.0742162
chr16	68245304	68261058	15755	ENSG00000103066.13	protein_coding	PLA2G15	0.503675	0.0398577	0.967493	4.21552	3.61957	0.000320176	0.00793035	0.0522117
chr19	45071500	45076587	5088	ENSG00000170684.9	protein_coding	ZNF296	1.07418	0.673886	1.47448	-1.24058	3.61851	0.00032146	0.00794922	-0.391983
chr16	1771890	1773150	1261	ENSG00000074071.15	protein_coding	MRPS34	0.459892	0.0802946	0.83949	4.86334	3.61762	0.000322536	0.00795135	-0.00916964
chr16	57092583	57148369	55787	ENSG00000140848.17	protein_coding	CPNE2	0.41263	0.0150635	0.810196	5.9358	3.61726	0.000322979	0.00795135	-0.0639997
chr2	241492670	241509730	17061	ENSG00000115694.15	protein_coding	STK25	0.355826	0.260634	0.451018	6.51614	3.61692	0.00032339	0.00795135	-0.0887306
chr5	31532287	31555053	22767	ENSG00000082213.18	protein_coding	C5orf22	-0.496462	-1.1446	0.151675	3.80447	-3.61672	0.000323638	0.00795135	0.0821082
chr4	99878336	99894428	16093	ENSG00000109270.13	protein_coding	LAMTOR3	-0.340573	-0.570375	-0.110771	5.85625	-3.61504	0.000325696	0.00798902	-0.0397809
chr3	44584888	44648471	63584	ENSG00000186448.15	protein_coding	ZNF197	-0.278966	-0.602135	0.0442035	4.49262	-3.61393	0.000327064	0.0079965	0.0289683
chr6	3722614	3751713	29100	ENSG00000168994.14	protein_coding	PXDC1	0.568489	0.401448	0.735531	5.58888	3.61387	0.000327168	0.0079965	-0.0623223
chr17	29589769	29614761	24993	ENSG00000198720.13	protein_coding	ANKRD13B	0.486672	0.0158964	0.957447	4.84217	3.61271	0.000328582	0.0079965	-0.0127136
chr8	98102344	98117171	14828	ENSG00000132541.11	protein_coding	RIDA	-0.508555	-1.28942	0.272314	6.50765	-3.61201	0.000329456	0.0079965	-0.0945704
chr12	113816738	113966325	149588	ENSG00000122965.11	protein_coding	RBM19	0.290486	-0.0415449	0.622517	4.838	3.61159	0.000329964	0.0079965	-0.0104044
chr19	3506311	3538334	32024	ENSG00000105325.15	protein_coding	FZR1	0.44686	0.220687	0.673034	4.7524	3.61133	0.000330292	0.0079965	-0.0183458
chr16	66802875	66873256	70382	ENSG00000159593.15	protein_coding	NAE1	-0.375046	-0.533457	-0.216634	5.12572	-3.61116	0.00033051	0.0079965	-0.0107894
chr8	97273488	97277928	4441	ENSG00000180543.5	protein_coding	TSPYL5	-0.490241	-1.12225	0.141768	4.58832	-3.61111	0.000330569	0.0079965	0.025474
chr5	113513694	113595285	81592	ENSG00000047188.16	protein_coding	YTHDC2	-0.41623	-0.92486	0.0923997	4.41422	-3.61098	0.000330734	0.0079965	0.0364616
chr7	151466012	151520120	54109	ENSG00000106615.10	protein_coding	RHEB	-0.275616	-0.477451	-0.0737813	7.2944	-3.60945	0.000332644	0.00801863	-0.118424
chrX	103215108	103217246	2139	ENSG00000102409.10	protein_coding	BEX4	-0.328523	-0.500802	-0.156244	7.59651	-3.6094	0.000332704	0.00801863	-0.121398
chr19	8302127	8308358	6232	ENSG00000167775.11	protein_coding	CD320	0.592107	0.34546	0.838754	4.08084	3.60645	0.000336435	0.00809573	0.0147842
chr5	176392501	176416539	24039	ENSG00000175416.16	protein_coding	CLTB	0.413246	0.165353	0.661139	6.43477	3.60529	0.000337897	0.00810607	-0.12786
chr10	77790791	77926755	135965	ENSG00000151208.17	protein_coding	DLG5	0.349138	0.170334	0.527942	5.96172	3.60527	0.000337931	0.00810607	-0.0989913
chr14	76310712	76501837	191126	ENSG00000119715.15	protein_coding	ESRRB	1.08224	0.433693	1.73078	-0.890309	3.6048	0.00033853	0.00810766	-0.437056
chr3	67360460	67654612	294153	ENSG00000172340.15	protein_coding	SUCLG2	-0.514801	-0.7374	-0.292201	4.89305	-3.60218	0.000341888	0.00817252	-0.0384845
chr12	88049016	88142099	93084	ENSG00000198707.17	protein_coding	CEP290	-0.422411	-1.0992	0.254379	4.83536	-3.60153	0.000342716	0.00817252	-0.0383058
chr17	81228277	81239091	10815	ENSG00000167302.11	protein_coding	TEPSIN	0.586227	0.386329	0.786125	3.6557	3.60143	0.00034285	0.00817252	0.0277046
chr4	3766348	3768526	2179	ENSG00000184160.8	protein_coding	ADRA2C	0.771814	0.560095	0.983534	2.9794	3.59987	0.000344871	0.00820474	0.042446
chr5	131170944	131205428	34485	ENSG00000186687.16	protein_coding	LYRM7	-0.368213	-0.751581	0.015155	5.26881	-3.5994	0.000345483	0.00820474	-0.073177
chr7	100826820	100867010	40191	ENSG00000146828.18	protein_coding	SLC12A9	0.516753	-0.237569	1.27107	4.19289	3.59914	0.000345821	0.00820474	-0.0103451
chr7	128937457	128950038	12582	ENSG00000128604.20	protein_coding	IRF5	0.745979	0.385179	1.10678	2.6628	3.59766	0.000347749	0.00823765	0.0366479
chr7	140719327	140924929	205603	ENSG00000157764.14	protein_coding	BRAF	-0.321731	-0.5889	-0.0545611	5.48544	-3.5938	0.000352834	0.00833304	-0.0909341
chr1	92246402	92298987	52586	ENSG00000174842.17	protein_coding	GLMN	-0.612206	-1.15585	-0.068562	2.94324	-3.59337	0.000353396	0.00833304	0.0231771
chr22	20441519	20495844	54326	ENSG00000099910.17	protein_coding	KLHL22	0.310096	-0.044775	0.664966	4.64795	3.59336	0.00035342	0.00833304	-0.0650762
chr1	99850361	99924023	73663	ENSG00000162688.17	protein_coding	AGL	-0.610208	-0.771058	-0.449358	4.21761	-3.59261	0.000354417	0.00834362	-0.0189902
chr19	49487510	49493057	5548	ENSG00000142541.18	protein_coding	RPL13A	0.333969	-0.0363037	0.704242	9.53387	3.58776	0.000360923	0.00848263	-0.20344
chr4	1982717	2041903	59187	ENSG00000185049.16	protein_coding	NELFA	0.467059	0.34401	0.590108	3.89832	3.5872	0.000361682	0.00848263	-0.0372391
chr5	178204533	178211163	6631	ENSG00000197451.12	protein_coding	HNRNPAB	0.335456	-0.0724752	0.743386	5.9513	3.58686	0.000362145	0.00848263	-0.157236
chr4	147637785	147684163	46379	ENSG00000164169.13	protein_coding	PRMT9	-0.453945	-0.846233	-0.0616572	3.04944	-3.58533	0.000364226	0.00848263	-0.00289688
chr1	114392790	114511203	118414	ENSG00000197323.12	protein_coding	TRIM33	-0.325856	-0.595649	-0.056062	5.76628	-3.58508	0.000364569	0.00848263	-0.155931
chrX	150980509	150990771	10263	ENSG00000029993.15	protein_coding	HMGB3	-0.529321	-0.773277	-0.285364	5.00184	-3.58495	0.000364759	0.00848263	-0.10793
chr19	40440844	40444335	3492	ENSG00000167565.13	protein_coding	SERTAD3	0.420726	0.187964	0.653488	3.34068	3.5848	0.00036496	0.00848263	-0.013423
chr14	103529196	103537073	7878	ENSG00000166166.13	protein_coding	TRMT61A	0.52721	0.371062	0.683357	3.75218	3.58473	0.000365046	0.00848263	-0.041079
chr2	240565804	240581372	15569	ENSG00000142327.13	protein_coding	RNPEPL1	0.623326	0.447447	0.799205	4.72993	3.58378	0.000366377	0.00848263	-0.113306
chr19	49877425	49888750	11326	ENSG00000104946.13	protein_coding	TBC1D17	0.346034	0.0310991	0.660968	5.99536	3.58316	0.000367211	0.00848263	-0.181027
chr1	23791145	23795539	4395	ENSG00000011009.11	protein_coding	LYPLA2	0.441013	-0.0807276	0.962755	4.44995	3.58313	0.000367244	0.00848263	-0.0917721
chr19	51124906	51136651	11746	ENSG00000129450.9	protein_coding	SIGLEC9	1.41009	1.27679	1.54339	0.352462	3.58266	0.000367914	0.00848263	-0.250717
chr1	33323623	33431095	107473	ENSG00000134686.19	protein_coding	PHC2	0.326638	0.187026	0.466251	6.87537	3.5825	0.000368116	0.00848263	-0.216503
chr5	119037772	119249138	211367	ENSG00000172869.15	protein_coding	DMXL1	-0.49189	-0.996761	0.0129797	4.89526	-3.58249	0.000368134	0.00848263	-0.0921308
chr17	39728496	39730532	2037	ENSG00000141741.12	protein_coding	MIEN1	0.354857	-0.0609268	0.77064	6.47324	3.58208	0.000368689	0.00848263	-0.210798
chr11	1752752	1764573	11822	ENSG00000117984.15	protein_coding	CTSD	0.610936	0.139679	1.08219	6.05809	3.58109	0.000370108	0.00850241	-0.200196
chr19	47290023	47322066	32044	ENSG00000197405.8	protein_coding	C5AR1	0.948753	0.76503	1.13248	2.01673	3.5806	0.000370748	0.00850429	-0.0453567
chr5	37288137	37371106	82970	ENSG00000113569.16	protein_coding	NUP155	-0.393449	-0.659868	-0.12703	3.64257	-3.57939	0.000372428	0.0085285	-0.0384511
chrX	49074433	49101170	26738	ENSG00000196998.19	protein_coding	WDR45	0.371292	0.178546	0.564039	5.32115	3.57903	0.000372926	0.0085285	-0.165903
chr2	241551424	241574131	22708	ENSG00000176720.6	protein_coding	BOK	0.784144	0.517995	1.05029	5.72877	3.57704	0.000375799	0.00856875	-0.19016
chr9	35605262	35610041	4780	ENSG00000107140.16	protein_coding	TESK1	0.438073	0.112933	0.763212	5.48864	3.57698	0.000375812	0.00856875	-0.179866
chr4	2741648	2756342	14695	ENSG00000168884.15	protein_coding	TNIP2	0.599724	0.383735	0.815712	4.41385	3.57517	0.000378382	0.00861443	-0.111205
chr20	57391396	57409333	17938	ENSG00000132819.17	protein_coding	RBM38	0.531969	0.359553	0.704385	3.71848	3.57371	0.000380436	0.00864823	-0.0726518
chr17	4997950	5028401	30452	ENSG00000129250.12	protein_coding	KIF1C	0.591244	0.404782	0.777706	9.40115	3.57192	0.000383008	0.00869371	-0.258655
chr9	128161251	128204383	43133	ENSG00000148337.21	protein_coding	CIZ1	0.299724	0.107512	0.491935	6.83649	3.57066	0.000384789	0.00872112	-0.254934
chrX	153587925	153600045	12121	ENSG00000262919.8	protein_coding	CCNQ	0.333036	-0.0939977	0.76007	4.47481	3.57027	0.000385363	0.00872113	-0.131411
chr19	54643889	54670359	26471	ENSG00000186818.12	protein_coding	LILRB4	1.10252	0.863082	1.34196	1.43079	3.56986	0.000385952	0.00872148	-0.127991
chr17	75941507	75979177	37671	ENSG00000161533.12	protein_coding	ACOX1	-0.29676	-0.663019	0.0694982	6.35573	-3.56906	0.0003871	0.00873123	-0.233588
chr20	50190830	50192668	1839	ENSG00000172216.6	protein_coding	CEBPB	0.673205	-0.234871	1.58128	4.95947	3.5688	0.000387532	0.00873123	-0.18164
chr16	370788	387113	16326	ENSG00000129925.11	protein_coding	PGAP6	0.467001	0.208268	0.725734	3.70213	3.56725	0.000389729	0.00876776	-0.0914155
chr1	44405194	44651724	246531	ENSG00000187147.18	protein_coding	RNF220	0.377912	-0.158019	0.913843	7.80514	3.5666	0.00039067	0.00877121	-0.277597
chr3	5122249	5180911	58663	ENSG00000134108.14	protein_coding	ARL8B	-0.308835	-0.719812	0.102143	7.11193	-3.56635	0.000391036	0.00877121	-0.245972
chr20	36306336	36528637	222302	ENSG00000080845.19	protein_coding	DLGAP4	0.355883	0.166225	0.545541	6.3324	3.56477	0.000393361	0.00881036	-0.252944
chr11	67627938	67629937	2000	ENSG00000167799.10	protein_coding	NUDT8	0.756446	0.591833	0.921058	1.35405	3.56267	0.000396441	0.00886629	-0.139129
chr14	105300563	105398147	97585	ENSG00000179364.14	protein_coding	PACS2	0.372837	0.208638	0.537036	7.12133	3.56134	0.000398419	0.00889161	-0.291704
chr19	18868545	18896727	28183	ENSG00000223802.9	protein_coding	CERS1	0.680681	0.279831	1.08153	5.74437	3.56056	0.00039964	0.00889161	-0.255563
chr12	4538798	4560047	21250	ENSG00000111247.15	protein_coding	RAD51AP1	-1.12434	-1.3096	-0.939084	-0.578589	-3.56043	0.00039978	0.00889161	-0.513553
chr5	176647387	176659054	11668	ENSG00000048140.18	protein_coding	TSPAN17	0.436824	0.0716155	0.802032	5.4163	3.56034	0.000399912	0.00889161	-0.228613
chr1	42682418	42703805	21388	ENSG00000065978.19	protein_coding	YBX1	0.262077	0.0718741	0.452279	7.64661	3.55517	0.000407691	0.00905133	-0.320761
chr16	70480568	70523560	42993	ENSG00000103051.20	protein_coding	COG4	0.264573	0.0423646	0.48678	5.84223	3.55469	0.000408417	0.00905424	-0.268622
chr7	105532169	105567677	35509	ENSG00000135249.8	protein_coding	RINT1	-0.487795	-0.622166	-0.353424	3.38217	-3.55383	0.000409729	0.0090701	-0.110016
chr19	11505929	11529172	23244	ENSG00000130159.14	protein_coding	ECSIT	0.44639	0.160072	0.732708	4.97929	3.55285	0.000411223	0.00908032	-0.226058
chr12	123918660	123972831	54172	ENSG00000119242.9	protein_coding	CCDC92	0.328398	-0.0547142	0.71151	6.86089	3.55268	0.000411476	0.00908032	-0.310635
chr19	13099033	13103161	4129	ENSG00000104903.5	protein_coding	LYL1	0.898788	0.21428	1.5833	1.06975	3.55235	0.000411982	0.00908032	-0.193794
chr5	177456608	177474401	17794	ENSG00000113758.13	protein_coding	DBN1	0.363352	0.124085	0.602619	6.09953	3.55122	0.000413726	0.00910556	-0.296963
chr10	97426191	97433444	7254	ENSG00000171314.9	protein_coding	PGAM1	-0.345228	-0.531573	-0.158882	6.97938	-3.54974	0.000416015	0.0091427	-0.313461
chr7	71132144	71713600	581457	ENSG00000185274.12	protein_coding	GALNT17	0.381818	0.229508	0.534127	5.86072	3.54767	0.000419218	0.0091998	-0.282589
chr9	127785679	127790792	5114	ENSG00000136807.14	protein_coding	CDK9	0.326363	-0.273232	0.925957	6.29825	3.54713	0.00042006	0.00920112	-0.322005
chr11	405716	417455	11740	ENSG00000185187.13	protein_coding	SIGIRR	0.675215	0.301693	1.04874	3.40441	3.54671	0.00042072	0.00920112	-0.147608
chr19	38403135	38409088	5954	ENSG00000130244.12	protein_coding	FAM98C	0.374783	0.194437	0.555129	4.8942	3.54633	0.000421321	0.00920112	-0.243887
chr15	40807086	40815084	7999	ENSG00000166140.17	protein_coding	ZFYVE19	0.374013	0.148992	0.599034	5.14319	3.54596	0.000421898	0.00920112	-0.260088
chr19	42226225	42242625	16401	ENSG00000105723.13	protein_coding	GSK3A	0.305168	-0.107875	0.718211	6.26586	3.5457	0.000422303	0.00920112	-0.320137
chr11	64269830	64284704	14875	ENSG00000002330.14	protein_coding	BAD	0.544279	0.354857	0.733702	5.28057	3.54528	0.00042298	0.00920268	-0.286971
chr19	20535825	20565809	29985	ENSG00000237440.9	protein_coding	ZNF737	-0.543465	-0.93793	-0.149001	2.89676	-3.5445	0.000424192	0.00921588	-0.134179
chr12	48813794	48828941	15148	ENSG00000167535.8	protein_coding	CACNB3	0.42445	-0.231582	1.08048	6.29701	3.54341	0.000425919	0.00922174	-0.31932
chr4	87473335	87531061	57727	ENSG00000152583.13	protein_coding	SPARCL1	-0.514739	-0.773372	-0.256107	11.1299	-3.54326	0.000426141	0.00922174	-0.340496
chr19	55576774	55580848	4075	ENSG00000218891.5	protein_coding	ZNF579	0.53853	0.375714	0.701346	3.25148	3.54295	0.000426644	0.00922174	-0.150175
chr19	18434388	18438167	3780	ENSG00000105655.19	protein_coding	ISYNA1	0.762237	0.535978	0.988496	3.85146	3.54282	0.000426887	0.00922174	-0.17905
chr9	136807943	136841187	33245	ENSG00000196642.19	protein_coding	RABL6	0.437633	0.226077	0.64919	5.98805	3.54142	0.000429075	0.00925585	-0.328799
chr19	41998321	42069498	71178	ENSG00000105737.9	protein_coding	GRIK5	0.402856	0.141957	0.663755	5.22282	3.54053	0.000430496	0.00927335	-0.285925
chr16	680224	682870	2647	ENSG00000103266.11	protein_coding	STUB1	0.444807	0.23628	0.653334	7.1091	3.53998	0.00043137	0.00927812	-0.369191
chr6	144094884	144095573	690	ENSG00000169976.7	protein_coding	SF3B5	0.39735	-0.0792098	0.873909	5.49377	3.53943	0.000432247	0.00927812	-0.317186
chr6	35297818	35321771	23954	ENSG00000023892.11	protein_coding	DEF6	0.804696	0.093684	1.51571	2.11918	3.53924	0.000432548	0.00927812	-0.161234
chr1	15941869	15976132	34264	ENSG00000116809.12	protein_coding	ZBTB17	0.46875	-0.0574048	0.994904	4.05484	3.53814	0.000434321	0.00929044	-0.209969
chr19	18001132	18014102	12971	ENSG00000105643.11	protein_coding	ARRDC2	0.610469	0.395562	0.825376	6.28883	3.53803	0.000434557	0.00929044	-0.352745
chr5	132747426	132754403	6978	ENSG00000205089.8	protein_coding	CCNI2	0.816235	0.292404	1.34007	0.683325	3.53771	0.000435019	0.00929044	-0.303757
chr16	77007	85851	8845	ENSG00000103152.12	protein_coding	MPG	0.619112	0.444537	0.793687	3.17593	3.53737	0.000435566	0.00929044	-0.168725
chr10	13277796	13302412	24617	ENSG00000107537.14	protein_coding	PHYH	-0.385039	-0.863839	0.0937612	4.91542	-3.53511	0.000439231	0.00935549	-0.259201
chrX	102651092	102659083	7992	ENSG00000198932.13	protein_coding	GPRASP1	-0.43933	-0.720472	-0.158188	6.47305	-3.53433	0.000440494	0.00936927	-0.327666
chr17	82031678	82034204	2527	ENSG00000169750.9	protein_coding	RAC3	0.560022	0.276735	0.84331	3.13766	3.53322	0.000442323	0.0093876	-0.177904
chr1	19312326	19329300	16975	ENSG00000040487.13	protein_coding	SLC66A1	0.428368	0.237179	0.619558	3.59634	3.53305	0.00044259	0.0093876	-0.196375
chr17	81890790	81900991	10202	ENSG00000141552.18	protein_coding	ANAPC11	0.514158	0.343144	0.685173	5.10936	3.52897	0.000449356	0.00951784	-0.328414
chr19	41354417	41364165	9749	ENSG00000123810.9	protein_coding	B9D2	0.626842	0.455525	0.79816	1.47158	3.52855	0.000450029	0.00951884	-0.244414
chr19	17267376	17281249	13874	ENSG00000105393.16	protein_coding	BABAM1	0.365813	-0.0704414	0.802067	5.65652	3.52814	0.000450719	0.00952019	-0.35884
chr17	76527356	76551175	23820	ENSG00000161544.10	protein_coding	CYGB	0.476408	0.233562	0.719254	3.21506	3.52682	0.000452926	0.00952665	-0.20141
chr8	125430358	125438403	8046	ENSG00000173334.4	protein_coding	TRIB1	-0.534245	-0.673842	-0.394647	4.29027	-3.52626	0.000453852	0.00952665	-0.252767
chr3	53867066	53882152	15087	ENSG00000113812.14	protein_coding	ACTR8	-0.297246	-0.466634	-0.127858	4.50653	-3.52618	0.000453991	0.00952665	-0.262263
chr15	74843730	74873365	29636	ENSG00000140497.16	protein_coding	SCAMP2	0.468832	0.219187	0.718477	5.47134	3.52601	0.000454278	0.00952665	-0.35419
chr11	112143253	112164096	20844	ENSG00000150782.12	protein_coding	IL18	1.02733	0.888171	1.1665	2.23988	3.52569	0.000454839	0.00952665	-0.203866
chr11	837356	842529	5174	ENSG00000177700.6	protein_coding	POLR2L	0.572214	0.203311	0.941118	4.97715	3.52535	0.00045541	0.00952665	-0.332336
chr3	113002444	113019861	17418	ENSG00000163608.15	protein_coding	NEPRO	-0.285275	-0.654926	0.0843765	5.06944	-3.52382	0.000457968	0.009567	-0.30969
chr17	3662895	3668679	5785	ENSG00000213977.8	protein_coding	TAX1BP3	0.684737	0.531832	0.837641	1.3285	3.52327	0.000458899	0.0095733	-0.259408
chr19	47274885	47275723	839	ENSG00000257704.4	protein_coding	INAFM1	0.589864	0.405134	0.774594	2.89893	3.52273	0.000459816	0.0095793	-0.206884
chr14	74056847	74084492	27646	ENSG00000119711.13	protein_coding	ALDH6A1	-0.519852	-0.669257	-0.370448	8.46234	-3.52205	0.00046099	0.0095869	-0.429916
chr19	40191426	40215575	24150	ENSG00000130758.8	protein_coding	MAP3K10	0.554637	0.181699	0.927575	5.88423	3.5209	0.000462978	0.0095869	-0.382886
chr19	14433053	14471867	38815	ENSG00000123143.13	protein_coding	PKN1	0.507295	0.218999	0.795591	6.15903	3.52052	0.000463613	0.0095869	-0.410782
chr11	125063302	125090516	27215	ENSG00000134955.12	protein_coding	SLC37A2	1.04176	0.575873	1.50765	1.07539	3.52045	0.000463712	0.0095869	-0.308732
chr19	47475150	47484265	9116	ENSG00000118162.14	protein_coding	KPTN	0.52988	0.295039	0.76472	3.73399	3.52037	0.000463854	0.0095869	-0.245067
chr17	19377721	19383544	5824	ENSG00000166484.20	protein_coding	MAPK7	0.435472	0.278013	0.592931	3.18031	3.5203	0.000463964	0.0095869	-0.218652
chr3	51971426	51981199	9774	ENSG00000248487.9	protein_coding	ABHD14A	0.503317	-0.0301191	1.03675	4.16384	3.51932	0.000465654	0.00960878	-0.281684
chr19	19063994	19113030	49037	ENSG00000181035.14	protein_coding	SLC25A42	0.42261	0.222682	0.622538	5.11138	3.51838	0.000467269	0.00961168	-0.352057
chr10	12896625	13099652	203028	ENSG00000151468.11	protein_coding	CCDC3	0.419084	-0.0516095	0.889778	6.44249	3.51827	0.000467464	0.00961168	-0.407707
chr6	149504495	149546043	41549	ENSG00000131013.4	protein_coding	PPIL4	-0.351951	-0.593088	-0.110815	4.36748	-3.51813	0.000467691	0.00961168	-0.283004
chr1	17406760	17439677	32918	ENSG00000179051.14	protein_coding	RCC2	0.383817	-0.10987	0.877504	6.02885	3.51759	0.000468625	0.00961787	-0.399352
chr8	48008415	48064708	56294	ENSG00000169139.12	protein_coding	UBE2V2	-0.345505	-0.562385	-0.128625	6.3702	-3.51665	0.00047026	0.0096271	-0.396117
chr19	43766533	43781257	14725	ENSG00000104783.14	protein_coding	KCNN4	0.837265	0.649277	1.02525	0.423068	3.51574	0.000471835	0.0096271	-0.386027
chr3	12514934	12561059	46126	ENSG00000225526.6	protein_coding	MKRN2OS	0.918818	0.795731	1.0419	0.768372	3.51573	0.000471858	0.0096271	-0.36632
chr19	36034984	36054739	19756	ENSG00000161277.11	protein_coding	THAP8	0.4004	0.188995	0.611805	3.16349	3.51553	0.000472215	0.0096271	-0.232037
chr16	30650717	30656413	5697	ENSG00000156858.12	protein_coding	PRR14	0.4445	0.0820046	0.806995	4.83226	3.51551	0.000472239	0.0096271	-0.342611
chr6	79631329	79703655	72327	ENSG00000198478.8	protein_coding	SH3BGRL2	-0.304319	-0.479629	-0.129009	6.51683	-3.51496	0.000473209	0.00963395	-0.414534
chr20	64073181	64079988	6808	ENSG00000171700.14	protein_coding	RGS19	0.605282	0.229472	0.981093	2.32605	3.51381	0.00047521	0.00966175	-0.237996
chr11	43680680	43856617	175938	ENSG00000149084.13	protein_coding	HSD17B12	-0.46201	-0.743633	-0.180387	5.7693	-3.51316	0.000476348	0.00967195	-0.386734
chr10	102644479	102658318	13840	ENSG00000171206.15	protein_coding	TRIM8	0.452298	0.297317	0.607279	7.24017	3.51277	0.000477055	0.00967341	-0.460025
chr7	497258	520296	23039	ENSG00000197461.13	protein_coding	PDGFA	0.336913	-0.301199	0.975026	5.55515	3.51171	0.0004789	0.00968779	-0.402425
chr7	55951793	56000181	48389	ENSG00000146729.10	protein_coding	NIPSNAP2	-0.513345	-0.995481	-0.0312095	6.53846	-3.51164	0.000479042	0.00968779	-0.419983
chr8	33591330	33600023	8694	ENSG00000133878.9	protein_coding	DUSP26	0.381672	0.229548	0.533796	5.97663	3.51127	0.000479675	0.00968779	-0.420509
chr15	78437431	78501453	64023	ENSG00000136381.13	protein_coding	IREB2	-0.368501	-0.508559	-0.228444	4.71679	-3.51046	0.00048112	0.00970407	-0.318249
chr16	729760	741329	11570	ENSG00000103245.14	protein_coding	CIAO3	0.462952	-0.157948	1.08385	4.12219	3.50887	0.00048395	0.00973816	-0.315107
chr19	10416773	10469630	52858	ENSG00000065989.16	protein_coding	PDE4A	0.278116	0.102387	0.453845	6.15758	3.50879	0.000484091	0.00973816	-0.433054
chr2	44316281	44361862	45582	ENSG00000138078.16	protein_coding	PREPL	-0.489668	-0.867896	-0.111441	7.85109	-3.50593	0.000489223	0.00979462	-0.453165
chr1	206203346	206464436	261091	ENSG00000266028.8	protein_coding	SRGAP2	0.338114	0.162152	0.514076	6.2646	3.50582	0.000489409	0.00979462	-0.437877
chr1	22643633	22648110	4478	ENSG00000159189.12	protein_coding	C1QC	1.19605	0.401207	1.99089	4.08616	3.50577	0.000489609	0.00979462	-0.311381
chr8	64587763	64798737	210975	ENSG00000172817.4	protein_coding	CYP7B1	-0.611655	-0.876884	-0.346425	3.64883	-3.5054	0.000490163	0.00979462	-0.286844
chr19	9835257	9849689	14433	ENSG00000127445.14	protein_coding	PIN1	0.390701	-0.177629	0.959031	6.46677	3.50495	0.000490978	0.00979462	-0.468103
chr11	66002228	66004149	1922	ENSG00000175334.8	protein_coding	BANF1	0.3695	0.137222	0.601777	7.09405	3.50441	0.000491947	0.00979462	-0.48187
chr16	67660946	67662774	1829	ENSG00000102981.10	protein_coding	PARD6A	0.543602	0.343482	0.743722	4.46771	3.50393	0.000492825	0.00979462	-0.35833
chr22	42692121	42721298	29178	ENSG00000128274.17	protein_coding	A4GALT	0.808566	0.63039	0.986741	2.50168	3.50374	0.000493166	0.00979462	-0.265139
chr12	110627841	110704950	77110	ENSG00000122986.14	protein_coding	HVCN1	0.606229	0.412246	0.800212	4.83269	3.5037	0.000493272	0.00979462	-0.379622
chr12	25205246	25250936	45691	ENSG00000133703.13	protein_coding	KRAS	-0.333395	-0.536101	-0.130689	5.56877	-3.50339	0.000493812	0.00979462	-0.398281
chr1	155127876	155134899	7024	ENSG00000169242.12	protein_coding	EFNA1	0.670308	0.471757	0.868858	5.16468	3.50333	0.000493982	0.00979462	-0.404966
chr7	141551278	141655244	103967	ENSG00000006530.18	protein_coding	AGK	-0.427014	-0.692287	-0.161741	4.60085	-3.50182	0.000496671	0.00983511	-0.33356
chr10	27504174	27543207	39034	ENSG00000099246.18	protein_coding	RAB18	-0.372366	-0.639672	-0.10506	6.43876	-3.50141	0.000497408	0.00983691	-0.44345
chr9	127397138	127408424	11287	ENSG00000136856.18	protein_coding	SLC2A8	0.449301	0.202738	0.695864	4.32435	3.49925	0.000501385	0.00990268	-0.361982
chr11	108008898	108107761	98864	ENSG00000166266.14	protein_coding	CUL5	-0.399689	-0.586124	-0.213254	4.70612	-3.49851	0.000502738	0.00990844	-0.363549
chr9	124857880	124861981	4102	ENSG00000136942.15	protein_coding	RPL35	0.458207	-0.763753	1.68017	8.02502	3.49806	0.000503579	0.00990844	-0.514785
chr17	63622415	63696305	73891	ENSG00000198909.8	protein_coding	MAP3K3	0.385753	-0.463027	1.23453	4.93528	3.49803	0.000503631	0.00990844	-0.399579
chr10	102419189	102423136	3948	ENSG00000107872.14	protein_coding	FBXL15	0.412079	0.153255	0.670903	3.865	3.49722	0.000505122	0.00992493	-0.33078
chr10	132397168	132417859	20692	ENSG00000171813.14	protein_coding	PWWP2B	0.558136	0.371239	0.745034	3.02718	3.49522	0.000508846	0.00993929	-0.294235
chr14	69259277	69357033	97757	ENSG00000100626.17	protein_coding	GALNT16	0.415693	0.197696	0.63369	5.92836	3.49487	0.000509503	0.00993929	-0.463758
chr1	161314381	161363206	48826	ENSG00000143252.16	protein_coding	SDHC	-0.323277	-0.603782	-0.0427732	6.39788	-3.49462	0.000509971	0.00993929	-0.48414
chr5	69234795	69277430	42636	ENSG00000134058.12	protein_coding	CDK7	-0.306644	-0.59159	-0.0216986	4.07016	-3.49446	0.000510269	0.00993929	-0.336025
chr1	100186919	100249834	62916	ENSG00000137992.15	protein_coding	DBT	-0.287819	-0.564998	-0.0106405	5.2935	-3.49441	0.000510373	0.00993929	-0.42151
chr6	32948613	32969094	20482	ENSG00000204257.15	protein_coding	HLA-DMA	0.728796	0.529878	0.927713	4.00971	3.49433	0.000510572	0.00993929	-0.349146
chr11	112025408	112064404	38997	ENSG00000150768.17	protein_coding	DLAT	-0.406656	-0.613441	-0.199871	4.8482	-3.49411	0.000510927	0.00993929	-0.380946
chr12	6570082	6614524	44443	ENSG00000111642.16	protein_coding	CHD4	0.418601	0.196156	0.641046	5.08458	3.49403	0.000511082	0.00993929	-0.442607
chr19	15419978	15449956	29979	ENSG00000011451.21	protein_coding	WIZ	0.436743	0.133707	0.739779	5.69862	3.49328	0.000512492	0.00994566	-0.474648
chr3	48688003	48740353	52351	ENSG00000068745.15	protein_coding	IP6K2	0.28541	0.140633	0.430187	6.11114	3.49312	0.000512799	0.00994566	-0.479936
chr20	3686970	3712600	25631	ENSG00000088827.13	protein_coding	SIGLEC1	1.2591	1.07994	1.43827	0.433965	3.49257	0.000513825	0.00994566	-0.465798
chr2	85598547	85603196	4650	ENSG00000168890.14	protein_coding	TMEM150A	0.482241	0.228975	0.735507	3.73124	3.49229	0.000514347	0.00994566	-0.337235
chr3	52401008	52410008	9001	ENSG00000163930.10	protein_coding	BAP1	0.365242	0.0933636	0.63712	8.03562	3.49212	0.000514679	0.00994566	-0.534296
chr19	7595863	7618304	22442	ENSG00000076826.10	protein_coding	CAMSAP3	0.48912	0.261784	0.716456	3.57309	3.49056	0.000517626	0.00998992	-0.332319
chr7	45157791	45186302	28512	ENSG00000122679.8	protein_coding	RAMP3	0.799073	0.601293	0.996854	3.56099	3.48974	0.000519235	0.0100083	-0.328713
chr20	50794894	50877177	82284	ENSG00000124243.19	protein_coding	BCAS4	0.395553	0.0248379	0.766269	3.70833	3.48676	0.000524898	0.0101046	-0.358149
chr17	1716523	1738599	22077	ENSG00000167716.19	protein_coding	WDR81	0.529904	-0.0387224	1.09853	3.54666	3.48479	0.000528691	0.0101648	-0.350829
chr16	18791669	18801572	9904	ENSG00000170540.15	protein_coding	ARL6IP1	-0.362249	-0.525176	-0.199322	8.73987	-3.48387	0.000530465	0.010185	-0.552294
chr20	3786772	3806121	19350	ENSG00000101224.18	protein_coding	CDC25B	0.339005	0.0552306	0.622779	5.96185	3.4832	0.000531781	0.010185	-0.516587
chr19	38211006	38229714	18709	ENSG00000011332.21	protein_coding	DPF1	0.420086	-0.0226714	0.862844	4.75774	3.48309	0.000531992	0.010185	-0.437445
chr3	12834485	12841582	7098	ENSG00000144713.13	protein_coding	RPL32	0.308955	-0.087894	0.705805	9.72415	3.48287	0.000532424	0.010185	-0.556279
chr19	1438358	1440495	2138	ENSG00000115268.10	protein_coding	RPS15	0.485269	0.243557	0.726982	7.77312	3.48231	0.000533541	0.0101936	-0.566656
chr1	155139891	155140595	705	ENSG00000179085.8	protein_coding	DPM3	0.655101	-0.341494	1.6517	2.60861	3.48062	0.000536816	0.0102433	-0.337372
chr18	41955234	42087830	132597	ENSG00000078142.13	protein_coding	PIK3C3	-0.265003	-0.671535	0.141529	5.88273	-3.47955	0.000538925	0.0102706	-0.50334
chr22	20982269	20999032	16764	ENSG00000099949.21	protein_coding	LZTR1	0.479552	-0.0475702	1.00667	4.94566	3.47827	0.000541445	0.0103058	-0.477249
chr5	176595802	176610156	14355	ENSG00000169258.7	protein_coding	GPRIN1	0.424988	0.0779778	0.771998	5.25845	3.47777	0.000542452	0.0103104	-0.47735
chr4	109827972	109849123	21152	ENSG00000180245.7	protein_coding	RRH	-1.05465	-1.41065	-0.698657	-0.864412	-3.47747	0.000543047	0.0103104	-0.796607
chr11	47354860	47378547	23688	ENSG00000066336.12	protein_coding	SPI1	0.854698	0.583035	1.12636	1.95755	3.47678	0.000544411	0.0103234	-0.365381
chr8	73008856	73048123	39268	ENSG00000147601.15	protein_coding	TERF1	-0.276651	-0.419958	-0.133343	4.95533	-3.47495	0.000548066	0.0103443	-0.462225
chrX	154444141	154450654	6514	ENSG00000071859.15	protein_coding	FAM50A	0.39688	-0.28802	1.08178	6.19284	3.47476	0.000548441	0.0103443	-0.560133
chr5	111662621	111997464	334844	ENSG00000134986.14	protein_coding	NREP	-0.468603	-0.665353	-0.271853	6.43661	-3.47459	0.000548789	0.0103443	-0.528919
chr11	66856647	66860475	3829	ENSG00000173621.9	protein_coding	LRFN4	0.677943	0.415624	0.940263	2.4721	3.47442	0.000549121	0.0103443	-0.355507
chr2	239048168	239401654	353487	ENSG00000068024.17	protein_coding	HDAC4	0.36059	0.152299	0.568881	5.71433	3.47419	0.000549594	0.0103443	-0.524203
chr10	75099586	75182123	82538	ENSG00000156671.15	protein_coding	SAMD8	-0.282312	-0.446992	-0.117633	6.59885	-3.47349	0.00055099	0.0103479	-0.559857
chr3	69019827	69052339	32513	ENSG00000144747.17	protein_coding	TMF1	-0.360019	-0.653015	-0.0670238	4.64464	-3.47336	0.000551249	0.0103479	-0.44063
chr7	130164713	130207770	43058	ENSG00000146842.17	protein_coding	TMEM209	-0.579679	-1.07387	-0.0854865	2.90889	-3.47308	0.000551823	0.0103479	-0.361705
chr14	49570984	49599164	28181	ENSG00000213741.11	protein_coding	RPS29	0.370702	0.181163	0.560241	8.3094	3.47263	0.000552721	0.0103519	-0.599853
chr7	101218165	101224190	6026	ENSG00000106400.12	protein_coding	ZNHIT1	0.400675	-0.482947	1.2843	6.01093	3.47125	0.00055552	0.0103885	-0.572597
chrX	44523639	44542859	19221	ENSG00000069509.6	protein_coding	FUNDC1	-0.367388	-0.666886	-0.0678892	5.13013	-3.47067	0.000556698	0.0103885	-0.476846
chr5	58969038	60522120	1553083	ENSG00000113448.19	protein_coding	PDE4D	-0.358465	-1.08294	0.366013	4.74251	-3.47066	0.000556723	0.0103885	-0.456302
chr19	47778585	47784686	6102	ENSG00000178980.15	protein_coding	SELENOW	0.371516	0.194861	0.548171	9.89901	3.46942	0.000559243	0.0104107	-0.598961
chr2	216498825	216579180	80356	ENSG00000197756.10	protein_coding	RPL37A	0.331574	0.105873	0.557276	10.4928	3.46913	0.000559841	0.0104107	-0.593246
chr17	44353215	44363853	10639	ENSG00000161682.15	protein_coding	FAM171A2	0.610962	0.114183	1.10774	3.19307	3.46885	0.000560409	0.0104107	-0.381275
chr11	18529609	18588747	59139	ENSG00000151116.17	protein_coding	UEVLD	-0.369115	-0.526731	-0.2115	4.21301	-3.46854	0.00056104	0.0104107	-0.431779
chr1	41361922	41383590	21669	ENSG00000204060.7	protein_coding	FOXO6	0.897451	0.65791	1.13699	0.813288	3.46839	0.000561337	0.0104107	-0.491212
chr3	125446650	125520202	73553	ENSG00000114520.11	protein_coding	SNX4	-0.574197	-0.907795	-0.2406	4.29289	-3.46777	0.000562614	0.0104181	-0.430387
chr4	48805212	48861817	56606	ENSG00000109180.15	protein_coding	OCIAD1	-0.267377	-0.566431	0.0316763	7.50386	-3.46753	0.000563102	0.0104181	-0.596819
chr16	66552563	66566251	13689	ENSG00000217555.13	protein_coding	CKLF	0.828794	0.529918	1.12767	-0.126429	3.46661	0.000565006	0.0104406	-0.619533
chr10	102402617	102421539	18923	ENSG00000059915.17	protein_coding	PSD	0.527288	0.016164	1.03841	8.04122	3.46601	0.000566265	0.0104512	-0.619944
chr19	50384204	50418018	33815	ENSG00000062822.15	protein_coding	POLD1	0.692707	0.273879	1.11153	0.92844	3.46261	0.000573299	0.0105432	-0.49249
chr9	97600080	97633368	33289	ENSG00000136925.15	protein_coding	TSTD2	-0.252271	-0.428631	-0.0759116	4.66712	-3.46235	0.000573832	0.0105432	-0.479636
chr16	87326987	87392142	65156	ENSG00000103264.18	protein_coding	FBXO31	0.358188	0.179217	0.53716	5.86832	3.46208	0.000574402	0.0105432	-0.580993
chr3	50317790	50322782	4993	ENSG00000068001.14	protein_coding	HYAL2	0.756806	-0.0438274	1.55744	3.90336	3.46198	0.000574683	0.0105432	-0.449952
chr19	7629793	7631956	2164	ENSG00000229833.10	protein_coding	PET100	0.580782	0.178529	0.983036	2.19904	3.46193	0.000574717	0.0105432	-0.400166
chr3	36985043	36993131	8089	ENSG00000178567.8	protein_coding	EPM2AIP1	-0.326752	-0.661202	0.00769729	5.69119	-3.46137	0.000575891	0.0105468	-0.531195
chr6	157381133	157678157	297025	ENSG00000175048.17	protein_coding	ZDHHC14	0.300393	-0.0358241	0.63661	5.324	3.46117	0.000576303	0.0105468	-0.547583
chr3	197889077	197960142	71066	ENSG00000114473.14	protein_coding	IQCG	-0.367037	-0.669741	-0.0643326	4.49237	-3.46019	0.000578381	0.0105603	-0.477464
chr1	109616104	109632051	15948	ENSG00000116337.20	protein_coding	AMPD2	0.330723	0.183192	0.478255	6.60789	3.46016	0.000578426	0.0105603	-0.617015
chr12	92770637	92929331	158695	ENSG00000102189.17	protein_coding	EEA1	-0.443942	-1.19663	0.308745	4.33563	-3.45897	0.000580948	0.0105936	-0.473952
chr7	6590021	6608726	18706	ENSG00000146576.13	protein_coding	C7orf26	0.401202	0.289928	0.512477	4.37415	3.45837	0.000582213	0.0105972	-0.493636
chr5	71579531	71658706	79176	ENSG00000131844.17	protein_coding	MCCC2	-0.400435	-0.758858	-0.0420109	5.42428	-3.45822	0.000582539	0.0105972	-0.539649
chr7	100148907	100155944	7038	ENSG00000188186.10	protein_coding	LAMTOR4	0.462389	0.155458	0.76932	6.33685	3.45781	0.000583422	0.0106006	-0.627344
chr16	30407414	30431108	23695	ENSG00000179965.12	protein_coding	ZNF771	0.513269	0.27777	0.748769	4.05725	3.45649	0.000586205	0.0106356	-0.470986
chr17	8140472	8156506	16035	ENSG00000179094.16	protein_coding	PER1	0.491012	-0.045989	1.02801	5.84359	3.45625	0.00058675	0.0106356	-0.603385
chr17	1517718	1562792	45075	ENSG00000174238.15	protein_coding	PITPNA	-0.254559	-0.625984	0.116867	7.7738	-3.45487	0.00058967	0.0106758	-0.650869
chr3	39141855	39154562	12708	ENSG00000144655.15	protein_coding	CSRNP1	0.530875	0.381068	0.680682	4.86758	3.45401	0.000591542	0.0106843	-0.545358
chr11	106075501	106098699	23199	ENSG00000149313.11	protein_coding	AASDHPPT	-0.4975	-0.664718	-0.330282	5.88712	-3.45307	0.000593544	0.0107077	-0.559486
chr19	1107637	1174268	66632	ENSG00000064932.16	protein_coding	SBNO2	0.715891	0.212182	1.2196	2.66074	3.45206	0.000595716	0.0107231	-0.425405
chr6	122443351	122471807	28457	ENSG00000111897.7	protein_coding	SERINC1	-0.455172	-1.17494	0.264599	8.94445	-3.45202	0.000595809	0.0107231	-0.659709
chr19	7534004	7561764	27761	ENSG00000032444.17	protein_coding	PNPLA6	0.505081	0.0278969	0.982266	5.79767	3.45074	0.000598611	0.0107608	-0.61507
chr17	47117703	47189422	71720	ENSG00000004897.12	protein_coding	CDC27	-0.360657	-0.564798	-0.156515	5.39608	-3.44996	0.000600276	0.010778	-0.557236
chr16	280450	283010	2561	ENSG00000242173.10	protein_coding	ARHGDIG	0.587323	-0.170457	1.3451	5.89089	3.44954	0.000601274	0.0107832	-0.629309
chr16	1444934	1475084	30151	ENSG00000103249.18	protein_coding	CLCN7	0.565375	0.378332	0.752419	4.73222	3.44447	0.000612381	0.0109631	-0.562319
chr2	75646783	75690851	44069	ENSG00000115364.14	protein_coding	MRPL19	-0.30284	-0.543327	-0.0623525	5.37041	-3.4443	0.000612746	0.0109631	-0.592711
chr7	44104345	44114562	10218	ENSG00000106624.11	protein_coding	AEBP1	0.815899	0.0171614	1.61464	6.52803	3.4432	0.000615323	0.0109824	-0.672032
chr1	92080305	92184725	104421	ENSG00000189195.15	protein_coding	BTBD8	-0.481397	-0.800212	-0.162582	5.41919	-3.44288	0.000615897	0.0109824	-0.578142
chr6	33075990	33089696	13707	ENSG00000223865.11	protein_coding	HLA-DPB1	0.592045	0.40433	0.77976	5.09451	3.44286	0.000615992	0.0109824	-0.591566
chr1	923923	944575	20653	ENSG00000187634.13	protein_coding	SAMD11	1.02813	0.441515	1.61474	0.329998	3.44213	0.000617588	0.0109941	-0.616173
chrX	73563200	73687102	123903	ENSG00000204116.11	protein_coding	CHIC1	-0.339304	-0.554343	-0.124266	4.88537	-3.4419	0.000618093	0.0109941	-0.551963
chr20	48624252	48827999	203748	ENSG00000124126.14	protein_coding	PREX1	0.387054	0.275385	0.498723	7.59026	3.44087	0.000620418	0.0110217	-0.698494
chr8	101177878	101206193	28316	ENSG00000120963.12	protein_coding	ZNF706	-0.299177	-0.585661	-0.0126926	6.18127	-3.44056	0.000621095	0.0110217	-0.648029
chr17	47694081	47712050	17970	ENSG00000198933.9	protein_coding	TBKBP1	0.431845	0.214626	0.649064	5.99458	3.43892	0.000624805	0.0110746	-0.668472
chr19	47608196	47703277	95082	ENSG00000063169.11	protein_coding	BICRA	0.466008	-0.183094	1.11511	3.48577	3.43716	0.000628804	0.0111325	-0.498327
chr1	27872543	27886685	14143	ENSG00000130775.16	protein_coding	THEMIS2	0.640831	0.351937	0.929725	3.48623	3.43614	0.000631116	0.0111544	-0.502001
chr9	112380080	112472405	92326	ENSG00000119471.15	protein_coding	HSDL2	-0.48047	-0.808443	-0.152498	6.56157	-3.43569	0.000632183	0.0111544	-0.689434
chr7	108554543	108569750	15208	ENSG00000177683.14	protein_coding	THAP5	-0.388674	-0.626736	-0.150612	4.25085	-3.43565	0.000632238	0.0111544	-0.54603
chr12	112570380	112898881	328502	ENSG00000089169.15	protein_coding	RPH3A	-0.576956	-1.37089	0.216978	6.69853	-3.43506	0.000633642	0.0111662	-0.666846
chrX	10015254	10144474	129221	ENSG00000047644.19	protein_coding	WWC3	0.288515	-0.224753	0.801784	5.70177	3.43335	0.000637523	0.0112122	-0.665531
chr9	137255327	137273542	18216	ENSG00000188986.9	protein_coding	NELFB	0.408167	0.239384	0.57695	5.69719	3.43324	0.000637771	0.0112122	-0.675172
chr19	51450847	51458456	7610	ENSG00000105366.15	protein_coding	SIGLEC8	1.00289	0.835854	1.16992	2.89729	3.43227	0.000640085	0.0112277	-0.490153
chr1	168280877	168314426	33550	ENSG00000143178.13	protein_coding	TBX19	0.787313	0.149309	1.42532	1.53392	3.4319	0.000640889	0.0112288	-0.541359
chr14	73958010	74019399	61390	ENSG00000187097.13	protein_coding	ENTPD5	-0.504341	-0.672352	-0.336331	4.04976	-3.43052	0.000644092	0.011259	-0.544941
chr3	49857988	49869935	11948	ENSG00000164076.17	protein_coding	CAMKV	0.456855	0.204054	0.709657	6.88393	3.42749	0.000651173	0.0113595	-0.71625
chr15	70853239	71053658	200420	ENSG00000137821.12	protein_coding	LRRC49	-0.46293	-0.646016	-0.279844	4.28378	-3.42742	0.000651333	0.0113595	-0.562396
chr19	48296457	48321971	25515	ENSG00000105479.16	protein_coding	ODAD1	0.905382	0.742165	1.0686	0.22966	3.42624	0.00065412	0.0113792	-0.685674
chr19	10486125	10503558	17434	ENSG00000079999.14	protein_coding	KEAP1	0.349302	-0.0667433	0.765348	6.29084	3.42623	0.000654133	0.0113792	-0.721002
chr1	26432282	26471306	39025	ENSG00000117682.17	protein_coding	DHDDS	-0.25282	-0.706482	0.200843	4.97381	-3.42599	0.000654708	0.0113792	-0.629332
chr17	82047902	82051831	3930	ENSG00000169733.12	protein_coding	RFNG	0.574705	-0.48533	1.63474	4.45191	3.42568	0.000655466	0.0113794	-0.611051
chr16	66932065	66934423	2359	ENSG00000166595.12	protein_coding	CIAO2B	0.377586	0.222815	0.532357	6.14771	3.42415	0.00065906	0.0114287	-0.728497
chr1	232805416	232809929	4514	ENSG00000212916.6	protein_coding	MAP10	-1.12924	-1.34155	-0.91692	0.313466	-3.42382	0.000659844	0.0114293	-0.681541
chr14	105172938	105181323	8386	ENSG00000183828.15	protein_coding	NUDT14	0.549628	0.36009	0.739167	4.01071	3.42311	0.000661539	0.0114428	-0.585162
chr19	39125770	39182816	57047	ENSG00000130669.17	protein_coding	PAK4	0.536965	0.296873	0.777057	3.92387	3.42287	0.000662127	0.0114428	-0.575994
chr14	22829879	22835037	5159	ENSG00000172590.18	protein_coding	MRPL52	0.360127	0.206155	0.514098	5.30524	3.42152	0.000665361	0.0114842	-0.689508
chr15	35217345	35546193	328849	ENSG00000134146.12	protein_coding	DPH6	-0.762349	-1.0244	-0.500294	2.27727	-3.42124	0.000666033	0.0114842	-0.525549
chr19	33299934	33302534	2601	ENSG00000245848.3	protein_coding	CEBPA	0.593799	0.0539901	1.13361	4.26218	3.4194	0.000670483	0.0115311	-0.611369
chrX	132203024	132219480	16457	ENSG00000123728.10	protein_coding	RAP2C	-0.396398	-0.752346	-0.0404501	4.29625	-3.41933	0.000670636	0.0115311	-0.595594
chr16	67159932	67164570	4639	ENSG00000135722.9	protein_coding	FBXL8	0.958674	0.715452	1.2019	-0.681361	3.41916	0.000671032	0.0115311	-0.863599
chr19	1177558	1228431	50874	ENSG00000118046.16	protein_coding	STK11	0.368627	0.223063	0.51419	4.98632	3.41822	0.000673316	0.0115573	-0.668675
chr1	204617170	204685738	68569	ENSG00000170382.12	protein_coding	LRRN2	0.527097	0.285373	0.768821	4.59162	3.41752	0.000675018	0.0115617	-0.629934
chr1	32179675	32198285	18611	ENSG00000084652.16	protein_coding	TXLNA	0.291712	0.115609	0.467814	6.26249	3.41749	0.000675094	0.0115617	-0.742208
chr6	30676389	30687895	11507	ENSG00000146112.12	protein_coding	PPP1R18	0.555716	0.374988	0.736445	5.40157	3.41686	0.000676653	0.0115742	-0.699896
[truncated: 1,845 more rows]

## Sheet: female_XX_PAvsControl
seqnames	start	end	width	gene_id	gene_type	gene_name	logFC	CI.L	CI.R	AveExpr	t	P.Value	adj.P.Val	B
[truncated: 39 more rows]

## Sheet: female_XX_LBDvsAD
seqnames	start	end	width	gene_id	gene_type	gene_name	logFC	CI.L	CI.R	AveExpr	t	P.Value	adj.P.Val	B
[truncated: 849 more rows]

[truncated: 3 more sheets: male_XY_LBDvsControl, male_XY_ADvsControl, male_XY_LBDvsAD]
