# Supplementary material for: Distinct transcriptional alterations distinguish Lewy body disease from Alzheimer’s disease
Source: Brain. 2024 Jun 25;148(1):69–88. doi: 10.1093/brain/awae202 (PMC11706328; doi:10.1093/brain/awae202)
Supplement: awae202_Supplementary_Data [file awae202_supplementary_data.zip › brain-2023-02363-File016.xlsx]

## Sheet: grey
gene_id	seqnames	start	end	width	gene_name
ENSG00000000003.15	chrX	100627108	100639991	12884	TSPAN6
ENSG00000000460.17	chr1	169662007	169854080	192074	C1orf112
ENSG00000001036.14	chr6	143494812	143511720	16909	FUCA2
ENSG00000001497.18	chrX	65438549	65534810	96262	LAS1L
ENSG00000001626.16	chr7	117287120	117715971	428852	CFTR
ENSG00000001631.16	chr7	92198969	92246166	47198	KRIT1
ENSG00000002016.18	chr12	911736	990053	78318	RAD52
ENSG00000002549.13	chr4	17577198	17607972	30775	LAP3
ENSG00000002586.20	chrX	2691187	2741309	50123	CD99
ENSG00000002587.10	chr4	11393150	11429564	36415	HS3ST1
ENSG00000002822.16	chr7	1815793	2233243	417451	MAD1L1
ENSG00000002834.18	chr17	38869859	38921770	51912	LASP1
ENSG00000002933.9	chr7	150800403	150805118	4716	TMEM176A
ENSG00000003436.16	chr2	187464230	187565760	101531	TFPI
ENSG00000003756.17	chr3	50088919	50119021	30103	RBM5
ENSG00000003989.18	chr8	17497088	17570573	73486	SLC7A2
ENSG00000004139.14	chr17	28364356	28404049	39694	SARM1
ENSG00000004455.17	chr1	33007940	33080996	73057	AK2
ENSG00000004468.13	chr4	15778275	15853232	74958	CD38
ENSG00000004487.17	chr1	23019443	23083689	64247	KDM1A
ENSG00000004776.13	chr19	35754566	35758079	3514	HSPB6
ENSG00000004799.8	chr7	95583499	95596516	13018	PDK4
ENSG00000004848.8	chrX	25003694	25016420	12727	ARX
ENSG00000004864.14	chr7	96120220	96322147	201928	SLC25A13
ENSG00000004866.22	chr7	116953238	117230176	276939	ST7
ENSG00000004939.16	chr17	44248390	44268141	19752	SLC4A1
ENSG00000005022.6	chrX	119468422	119471396	2975	SLC25A5
ENSG00000005059.16	chr4	109560209	109688719	128511	MCUB
ENSG00000005100.13	chr17	5440917	5468982	28066	DHX33
ENSG00000005108.16	chr7	11370365	11832198	461834	THSD7A
ENSG00000005156.12	chr17	34980512	35009743	29232	LIG3
ENSG00000005189.20	chr16	20806429	20849665	43237	REXO5
ENSG00000005302.19	chrX	11758159	11775772	17614	MSL3
ENSG00000005339.15	chr16	3725054	3880713	155660	CREBBP
ENSG00000005381.8	chr17	58269855	58280935	11081	MPO
ENSG00000005421.9	chr7	95297676	95324532	26857	PON1
ENSG00000005436.14	chr2	75652000	75710985	58986	GCFC2
ENSG00000005471.19	chr7	87401696	87480435	78740	ABCB4
ENSG00000005483.21	chr7	105014190	105115019	100830	KMT2E
ENSG00000005513.10	chr16	981770	986979	5210	SOX8
ENSG00000005801.18	chr11	3339261	3379222	39962	ZNF195
ENSG00000005981.13	chr7	95478444	95540233	61790	ASB4
ENSG00000006007.12	chr16	19501693	19522123	20431	GDE1
ENSG00000006042.12	chr17	32927910	32945106	17197	TMEM98
ENSG00000006047.13	chr17	7288263	7294639	6377	YBX2
ENSG00000006125.18	chr17	35578046	35726413	148368	AP2B1
ENSG00000006194.10	chr16	3263800	3301401	37602	ZNF263
ENSG00000006327.14	chr16	3018445	3022383	3939	TNFRSF12A
ENSG00000006459.11	chr7	140084746	140176983	92238	KDM7A
ENSG00000006555.11	chr1	54779712	54801323	21612	TTC22
ENSG00000006606.9	chr7	75769533	75789896	20364	CCL26
ENSG00000006607.14	chr2	241356285	241494841	138557	FARP2
ENSG00000006611.17	chr11	17493895	17544416	50522	USH1C
ENSG00000006652.15	chr7	112422887	112481017	58131	IFRD1
ENSG00000006695.12	chr17	14069490	14231736	162247	COX10
ENSG00000006712.15	chr19	39385629	39391154	5526	PAF1
ENSG00000006744.19	chr17	12991612	13018065	26454	ELAC2
ENSG00000006756.16	chrX	2903972	2929349	25378	ARSD
ENSG00000006757.12	chrX	7898247	7927739	29493	PNPLA4
ENSG00000006831.10	chr12	1688574	1788674	100101	ADIPOR2
ENSG00000006837.12	chr5	134286350	134371047	84698	CDKL3
ENSG00000007001.13	chr2	157876702	158136154	259453	UPP2
ENSG00000007062.12	chr4	15963076	16084378	121303	PROM1
ENSG00000007129.18	chr19	41549518	41586844	37327	CEACAM21
ENSG00000007202.15	chr17	28614446	28645454	31009	KIAA0100
ENSG00000007314.12	chr17	63938554	63972918	34365	SCN4A
ENSG00000007341.19	chr1	112523514	112620825	97312	ST7L
ENSG00000007350.17	chrX	154295795	154330350	34556	TKTL1
ENSG00000007372.24	chr11	31784779	31817961	33183	PAX6
ENSG00000007392.17	chr16	188969	229463	40495	LUC7L
ENSG00000007545.16	chr16	1612337	1677908	65572	CRAMP1
ENSG00000007908.16	chr1	169722640	169764705	42066	SELE
ENSG00000007933.13	chr1	171090901	171117819	26919	FMO3
ENSG00000007944.15	chr6	16129086	16148248	19163	MYLIP
ENSG00000008083.14	chr6	15246069	15522042	275974	JARID2
ENSG00000008226.20	chr3	38039205	38124025	84821	DLEC1
ENSG00000008256.16	chr7	6161776	6272644	110869	CYTH3
ENSG00000008282.9	chr7	106090505	106112576	22072	SYPL1
ENSG00000008311.16	chr7	122064583	122144308	79726	AASS
ENSG00000008324.12	chr3	42581840	42596934	15095	SS18L2
ENSG00000008394.13	chr12	16347142	16609259	262118	MGST1
ENSG00000008405.12	chr12	106991364	107093549	102186	CRY1
ENSG00000008441.18	chr19	12995475	13098796	103322	NFIX
ENSG00000008513.16	chr8	133454848	133571940	117093	ST3GAL1
ENSG00000008516.18	chr16	3046062	3060726	14665	MMP25
ENSG00000009780.16	chr1	27725961	27763116	37156	FAM76A
ENSG00000009790.15	chr1	209756032	209782320	26289	TRAF3IP3
ENSG00000010030.14	chr6	36354091	36387800	33710	ETV7
ENSG00000010072.16	chr1	231337104	231355023	17920	SPRTN
ENSG00000010165.20	chr1	171781660	171814023	32364	EEF1AKNMT
ENSG00000010219.13	chr12	4562204	4615302	53099	DYRK4
ENSG00000010244.19	chr17	32350132	32381885	31754	ZNF207
ENSG00000010282.15	chr3	42692663	42702824	10162	HHATL
ENSG00000010295.20	chr12	6538961	6556073	17113	IFFO1
ENSG00000010310.9	chr19	45668221	45683722	15502	GIPR
ENSG00000010318.21	chr3	52410660	52423641	12982	PHF7
ENSG00000010319.7	chr3	52433035	52445103	12069	SEMA3G
ENSG00000010379.16	chr12	220621	262873	42253	SLC6A13
ENSG00000010404.18	chrX	149476988	149521096	44109	IDS
ENSG00000010539.12	chr16	3222325	3236221	13897	ZNF200
ENSG00000010610.10	chr12	6786858	6820799	33942	CD4
ENSG00000010626.15	chr12	6873569	6914241	40673	LRRC23
ENSG00000010704.19	chr6	26087281	26098343	11063	HFE
ENSG00000010810.17	chr6	111660332	111873452	213121	FYN
ENSG00000011007.12	chr1	23743155	23762059	18905	ELOA
ENSG00000011143.19	chr17	58205441	58219605	14165	MKS1
ENSG00000011258.16	chr17	51177425	51260163	82739	MBTD1
ENSG00000011376.12	chr3	45388561	45554726	166166	LARS2
ENSG00000011454.18	chr9	122940833	123104866	164034	RABGAP1
ENSG00000011465.18	chr12	91140484	91183217	42734	DCN
ENSG00000011478.13	chr19	45692403	45703989	11587	QPCTL
ENSG00000012048.23	chr17	43044295	43170245	125951	BRCA1
ENSG00000012171.20	chr3	50267558	50277546	9989	SEMA3B
ENSG00000012223.13	chr3	46435645	46485234	49590	LTF
ENSG00000012232.9	chr8	28600469	28755599	155131	EXTL3
ENSG00000012660.14	chr6	53267398	53349179	81782	ELOVL5
ENSG00000012822.16	chr12	53708517	53727745	19229	CALCOCO1
ENSG00000012983.12	chr14	50418501	50561126	142626	MAP4K5
ENSG00000013275.8	chr19	39971165	39981764	10600	PSMC4
ENSG00000013288.9	chr4	6575189	6623362	48174	MAN2B2
ENSG00000013374.17	chr7	151341772	151378449	36678	NUB1
ENSG00000013441.16	chr2	200853009	200864744	11736	CLK1
ENSG00000013523.11	chr14	76786009	76826246	40238	ANGEL1
ENSG00000013563.14	chrX	154401236	154412112	10877	DNASE1L1
ENSG00000013573.17	chr12	31073860	31104799	30940	DDX11
ENSG00000013583.10	chr12	12974870	13000265	25396	HEBP1
ENSG00000013588.9	chr12	12891559	12917937	26379	GPRC5A
ENSG00000013725.14	chr11	60971680	61020377	48698	CD6
ENSG00000014914.21	chr1	149928651	149936879	8229	MTMR11
ENSG00000014919.13	chr10	99710868	99732127	21260	COX15
ENSG00000015133.19	chr14	91271323	91417844	146522	CCDC88C
ENSG00000015153.15	chr12	42157104	42238349	81246	YAF2
ENSG00000015171.20	chr10	134465	254637	120173	ZMYND11
ENSG00000015475.19	chr22	17734138	17774770	40633	BID
ENSG00000015479.20	chr5	139293674	139331677	38004	MATR3
ENSG00000016402.14	chr6	136999971	137045180	45210	IL20RA
ENSG00000017797.13	chr18	9475009	9538114	63106	RALBP1
ENSG00000018280.17	chr2	218382029	218396894	14866	SLC11A1
ENSG00000018699.13	chr2	32628032	32821051	193020	TTC27
ENSG00000018869.17	chr19	56375846	56393545	17700	ZNF582
ENSG00000019144.19	chr11	118606440	118658031	51592	PHLDB1
ENSG00000019169.11	chr2	118942194	118994660	52467	MARCO
ENSG00000019549.13	chr8	48917598	48921740	4143	SNAI2
ENSG00000019991.18	chr7	81699010	81770438	71429	HGF
ENSG00000019995.6	chr10	124942123	124988189	46067	ZRANB1
ENSG00000020256.20	chr20	52051663	52204308	152646	ZFP64
ENSG00000020426.11	chr14	60734742	60969965	235224	MNAT1
ENSG00000020922.13	chr11	94415570	94493885	78316	MRE11
ENSG00000021355.13	chr6	2832332	2841959	9628	SERPINB1
ENSG00000021488.13	chr19	32830509	32869767	39259	SLC7A9
ENSG00000021776.11	chr15	34851782	34969742	117961	AQR
ENSG00000021826.17	chr2	210477682	210679107	201426	CPS1
ENSG00000022267.19	chrX	136146702	136211359	64658	FHL1
ENSG00000022556.16	chr19	54953130	55001142	48013	NLRP2
ENSG00000022840.17	chr12	120533480	120577588	44109	RNF10
ENSG00000022976.16	chr14	102317377	102342702	25326	ZNF839
ENSG00000023041.12	chr10	112424428	112447572	23145	ZDHHC6
ENSG00000023171.19	chr11	123358428	123627774	269347	GRAMD1B
ENSG00000023330.15	chr3	52198086	52214327	16242	ALAS1
ENSG00000023445.16	chr11	102317450	102339403	21954	BIRC3
ENSG00000023608.5	chr14	61762420	61796428	34009	SNAPC1
ENSG00000023697.13	chr12	15911302	16037381	126080	DERA
ENSG00000023839.12	chr10	99782640	99852594	69955	ABCC2
ENSG00000024048.11	chr6	42564029	42693505	129477	UBR2
ENSG00000025039.15	chr6	89364616	89412273	47658	RRAGD
ENSG00000025293.17	chr20	35771974	35950370	178397	PHF20
ENSG00000025708.14	chr22	50525752	50530032	4281	TYMP
ENSG00000025800.14	chr1	32108056	32176563	68508	KPNA6
ENSG00000026025.16	chr10	17228241	17237593	9353	VIM
ENSG00000026036.22	chr20	63659300	63698684	39385	RTEL1-TNFRSF6B
ENSG00000026103.22	chr10	88990531	89017059	26529	FAS
ENSG00000026508.20	chr11	35138882	35232402	93521	CD44
ENSG00000026559.14	chr20	51003656	51023107	19452	KCNG1
ENSG00000026652.15	chr6	161129967	161274061	144095	AGPAT4
ENSG00000026950.17	chr6	26402237	26415208	12972	BTN3A1
ENSG00000027001.10	chr13	23730189	23889400	159212	MIPEP
ENSG00000027869.12	chr1	156806243	156816848	10606	SH2D2A
ENSG00000028277.21	chr19	42086110	42196585	110476	POU2F2
ENSG00000028528.15	chr15	64094123	64146090	51968	SNX1
ENSG00000029364.12	chr14	69398015	69462390	64376	SLC39A9
ENSG00000029639.11	chr6	155256134	155314493	58360	TFB1M
ENSG00000030304.14	chr9	110668779	110806558	137780	MUSK
ENSG00000030419.17	chr2	212999691	213152427	152737	IKZF2
ENSG00000031698.13	chr1	109213918	109238182	24265	SARS1
ENSG00000032219.19	chr14	58298504	58373887	75384	ARID4A
ENSG00000032742.18	chr13	20567138	20691444	124307	IFT88
ENSG00000033011.14	chr16	5033702	5087379	53678	ALG1
ENSG00000033030.15	chr12	122471599	122501073	29475	ZCCHC8
ENSG00000033867.16	chr3	27372721	27484420	111700	SLC4A7
ENSG00000034239.11	chr8	48710789	48735311	24523	EFCAB1
ENSG00000034510.6	chr2	84905656	84906671	1016	TMSB10
ENSG00000035141.8	chr2	70295975	70302090	6116	FAM136A
ENSG00000035403.18	chr10	73995193	74121363	126171	VCL
ENSG00000035499.13	chr5	60596912	60700190	103279	DEPDC1B
ENSG00000035664.11	chr15	63907036	64072033	164998	DAPK2
ENSG00000035681.9	chr8	58583508	58659853	76346	NSMAF
ENSG00000035862.12	chr17	78852977	78925387	72411	TIMP2
ENSG00000036448.10	chr8	2045046	2165552	120507	MYOM2
ENSG00000036473.8	chrX	38352586	38421446	68861	OTC
ENSG00000037241.7	chr5	172958729	172969771	11043	RPL26L1
ENSG00000037474.15	chr5	6599239	6633291	34053	NSUN2
ENSG00000037637.11	chr1	16246840	16352480	105641	FBXO42
ENSG00000037749.13	chr5	154038959	154220478	181520	MFAP3
ENSG00000037757.14	chr19	13764522	13774282	9761	MRI1
ENSG00000037897.17	chr12	57768471	57772119	3649	METTL1
ENSG00000038210.14	chr4	25160663	25279204	118542	PI4K2B
ENSG00000038219.13	chr4	13568738	13627725	58988	BOD1L1
ENSG00000038358.15	chr16	67873052	67884499	11448	EDC4
ENSG00000038427.16	chr5	83471618	83582303	110686	VCAN
ENSG00000038945.15	chr8	16107878	16567490	459613	MSR1
ENSG00000039068.20	chr16	68737292	68835537	98246	CDH1
ENSG00000039139.11	chr5	13690328	14011818	321491	DNAH5
ENSG00000039319.17	chr5	80408013	80483379	75367	ZFYVE16
ENSG00000040633.13	chr17	7235029	7239722	4694	PHF23
ENSG00000041802.11	chr3	194640791	194672463	31673	LSG1
ENSG00000041982.16	chr9	115019575	115118257	98683	TNC
ENSG00000042088.14	chr14	89954939	90044764	89826	TDP1
ENSG00000042429.12	chr11	93784227	93814963	30737	MED17
ENSG00000042445.14	chr2	85341955	85354531	12577	RETSAT
ENSG00000042832.12	chr8	132866958	133134903	267946	TG
ENSG00000043039.7	chr11	129375848	129452279	76432	BARX2
ENSG00000043143.22	chr5	134524312	134583230	58919	JADE2
ENSG00000043462.13	chr5	170246233	170297815	51583	LCP2
ENSG00000043514.17	chr1	39838110	39883511	45402	TRIT1
ENSG00000043591.6	chr10	114043866	114046904	3039	ADRB1
ENSG00000044115.21	chr5	138610967	138935034	324068	CTNNA1
ENSG00000044446.12	chrX	18892298	18984114	91817	PHKA2
ENSG00000044459.15	chr9	17134982	17503923	368942	CNTLN
ENSG00000044574.9	chr9	125234853	125241382	6530	HSPA5
ENSG00000046604.14	chr18	31498177	31549008	50832	DSG2
ENSG00000046647.14	chrX	14006726	14029893	23168	GEMIN8
ENSG00000046651.16	chrX	13734743	13777955	43213	OFD1
ENSG00000046653.15	chrX	13770939	13938638	167700	GPM6B
ENSG00000046889.19	chr8	67952046	68237032	284987	PREX2
ENSG00000047230.15	chrX	16587999	16712936	124938	CTPS2
ENSG00000047346.13	chr15	52581317	52709817	128501	FAM214A
ENSG00000047410.14	chr1	186311652	186375693	64042	TPR
ENSG00000047457.14	chr3	149162410	149221829	59420	CP
ENSG00000047634.15	chrX	17737449	17754988	17540	SCML1
ENSG00000047648.23	chrX	11117651	11665920	548270	ARHGAP6
ENSG00000047662.5	chr4	17629306	17781621	152316	FAM184B
ENSG00000048028.11	chr11	113797874	113875570	77697	USP28
ENSG00000048162.21	chr5	176383938	176388927	4990	NOP16
ENSG00000048342.18	chr4	15469865	15601552	131688	CC2D2A
ENSG00000048405.10	chr7	127346790	127431924	85135	ZNF800
ENSG00000048649.14	chr11	77660009	77820869	160861	RSF1
ENSG00000048828.17	chr9	93451685	93566112	114428	FAM120A
ENSG00000049089.15	chr1	40300489	40317813	17325	COL9A2
ENSG00000049192.15	chr5	65148738	65481920	333183	ADAMTS6
ENSG00000049239.13	chr1	9234774	9271337	36564	H6PD
ENSG00000049245.13	chr1	7771296	7781432	10137	VAMP3
ENSG00000049283.18	chr17	50532682	50543750	11069	EPN3
ENSG00000049323.16	chr2	32946953	33399509	452557	LTBP1
ENSG00000049449.10	chr11	32091074	32105722	14649	RCN1
ENSG00000049541.11	chr7	74231499	74254458	22960	RFC2
ENSG00000049656.14	chr5	1317752	1345099	27348	CLPTM1L
ENSG00000049768.17	chrX	49250438	49270477	20040	FOXP3
ENSG00000049860.14	chr5	74640023	74722647	82625	HEXB
ENSG00000050344.9	chr7	26152198	26187137	34940	NFE2L3
ENSG00000050405.13	chr12	50175788	50283546	107759	LIMA1
ENSG00000050730.16	chr4	121131408	121227466	96059	TNIP3
ENSG00000051009.11	chr11	6211345	6234711	23367	FAM160A2
ENSG00000051180.17	chr15	40694774	40732340	37567	RAD51
ENSG00000051341.15	chr3	121431431	121545988	114558	POLQ
ENSG00000051620.11	chr6	138403531	138422197	18667	HEBP2
ENSG00000051825.15	chr12	123152320	123244014	91695	MPHOSPH9
ENSG00000052841.15	chr11	43358920	43494933	136014	TTC17
ENSG00000052850.8	chr11	44260440	44310139	49700	ALX4
ENSG00000053254.16	chr14	89124871	89619149	494279	FOXN3
ENSG00000053328.9	chr6	110243940	110358349	114410	METTL24
ENSG00000053524.13	chr3	183178041	183428778	250738	MCF2L2
ENSG00000053702.15	chr12	2825348	2835544	10197	NRIP2
ENSG00000053747.17	chr18	23689453	23956222	266770	LAMA3
ENSG00000053900.11	chr4	25377263	25418498	41236	ANAPC4
ENSG00000054116.12	chr1	36136570	36156053	19484	TRAPPC3
ENSG00000054118.15	chr1	36224432	36305357	80926	THRAP3
ENSG00000054179.12	chr9	137048107	137054061	5955	ENTPD2
ENSG00000054219.11	chr2	159803355	159904756	101402	LY75
ENSG00000054267.22	chr1	235131634	235328219	196586	ARID4B
ENSG00000054282.16	chr1	243256034	243500091	244058	SDCCAG8
ENSG00000054392.13	chr1	210328252	210676296	348045	HHAT
ENSG00000054965.11	chr11	73400487	73598189	197703	FAM168A
ENSG00000055044.11	chr2	202265736	202303661	37926	NOP58
ENSG00000055208.19	chr6	149218641	149411613	192973	TAB2
ENSG00000055211.14	chr6	149566294	149591748	25455	GINM1
ENSG00000055732.13	chr1	85018082	85048500	30419	MCOLN3
ENSG00000055813.6	chr2	56183990	56386172	202183	CCDC85A
ENSG00000055955.17	chr3	52812962	52830688	17727	ITIH4
ENSG00000056558.11	chr9	120902393	120929173	26781	TRAF1
ENSG00000056736.10	chr3	53846568	53865794	19227	IL17RB
ENSG00000056972.20	chr6	111555381	111606906	51526	TRAF3IP2
ENSG00000056998.20	chrX	2828822	2882820	53999	GYG2
ENSG00000057252.13	chr1	179293714	179358680	64967	SOAT1
ENSG00000057294.16	chr12	32790755	32896777	106023	PKP2
ENSG00000057468.7	chr1	75796882	75913242	116361	MSH4
ENSG00000057593.14	chr13	113105788	113120685	14898	F7
ENSG00000057657.17	chr6	105993463	106109939	116477	PRDM1
ENSG00000058056.10	chr3	179653032	179804366	151335	USP13
ENSG00000058063.16	chr3	182793503	182921629	128127	ATP11B
ENSG00000058085.15	chr1	183186238	183245127	58890	LAMC2
ENSG00000058272.19	chr12	79773563	79935460	161898	PPP1R12A
ENSG00000058600.16	chr16	22297375	22335101	37727	POLR3E
ENSG00000058729.11	chr5	97160867	97183247	22381	RIOK2
ENSG00000058799.15	chr1	53851719	53889798	38080	YIPF1
ENSG00000058804.12	chr1	53765478	53838463	72986	NDC1
ENSG00000058866.15	chr3	186105668	186362234	256567	DGKG
ENSG00000059145.19	chr16	1363205	1414751	51547	UNKL
ENSG00000059573.9	chr10	95605941	95656711	50771	ALDH18A1
ENSG00000059588.10	chr1	234391313	234479179	87867	TARBP1
ENSG00000059804.16	chr12	7919230	7936187	16958	SLC2A3
ENSG00000060138.13	chr12	10699089	10723323	24235	YBX3
ENSG00000060558.4	chr19	3136033	3163749	27717	GNA15
ENSG00000060566.14	chr19	4153631	4173054	19424	CREB3L3
ENSG00000060642.11	chr1	26787054	26800659	13606	PIGV
ENSG00000060688.13	chr1	31259568	31296788	37221	SNRNP40
ENSG00000060718.22	chr1	102876467	103108872	232406	COL11A1
ENSG00000060762.19	chr6	166364919	166383013	18095	MPC1
ENSG00000061455.11	chr5	123089241	123194266	105026	PRDM6
ENSG00000061656.11	chr20	35615829	35621094	5266	SPAG4
ENSG00000062038.15	chr16	68636189	68727468	91280	CDH3
ENSG00000062096.15	chrX	3041471	3112727	71257	ARSF
ENSG00000062370.17	chr19	44326555	44367217	40663	ZNF112
ENSG00000062524.16	chr15	41503637	41513887	10251	LTK
ENSG00000062598.18	chr20	46366050	46432985	66936	ELMO2
ENSG00000063046.18	chr12	53006282	53042215	35934	EIF4B
ENSG00000063127.16	chr19	49289638	49325215	35578	SLC6A16
ENSG00000063322.15	chr19	39391303	39400641	9339	MED29
ENSG00000063438.20	chr5	321714	438291	116578	AHRR
ENSG00000063587.15	chrX	153334147	153360110	25964	ZNF275
ENSG00000063761.16	chr14	77800109	77935014	134906	ADCK1
ENSG00000063978.16	chr4	2462220	2625320	163101	RNF4
ENSG00000064012.22	chr2	201233443	201287711	54269	CASP8
ENSG00000064102.15	chr12	26905181	26938326	33146	INTS13
ENSG00000064115.11	chr12	26971579	27014434	42856	TM7SF3
ENSG00000064205.11	chr20	44714844	44728509	13666	CCN5
ENSG00000064270.13	chr16	84368527	84464187	95661	ATP2C2
ENSG00000064300.9	chr17	49495293	49515008	19716	NGFR
ENSG00000064309.16	chr11	125955796	126063335	107540	CDON
ENSG00000064419.14	chr7	128954180	129055173	100994	TNPO3
ENSG00000064547.14	chr19	19623655	19628930	5276	LPAR2
ENSG00000064601.21	chr20	45890144	45898949	8806	CTSA
ENSG00000064607.17	chr19	18990888	19034023	43136	SUGP2
ENSG00000064652.11	chr5	122843439	123029354	185916	SNX24
ENSG00000064692.20	chr5	122311354	122464219	152866	SNCAIP
ENSG00000064886.14	chr1	111200771	111243440	42670	CHI3L2
ENSG00000064989.13	chr2	187341964	187448460	106497	CALCRL
ENSG00000064995.18	chr6	34877462	34888071	10610	TAF11
ENSG00000065060.17	chr6	34792015	34883138	91124	UHRF1BP1
ENSG00000065135.12	chr1	109548615	109600195	51581	GNAI3
ENSG00000065320.9	chr17	9021510	9244000	222491	NTN1
ENSG00000065325.13	chr17	9822206	9892099	69894	GLP2R
ENSG00000065357.20	chr12	55927319	55954027	26709	DGKA
ENSG00000065413.20	chr2	196967017	197311173	344157	ANKRD44
ENSG00000065427.15	chr16	75627474	75648643	21170	KARS1
ENSG00000065457.11	chr16	75596868	75623300	26433	ADAT1
ENSG00000065485.20	chr3	123067025	123225227	158203	PDIA5
ENSG00000065491.8	chr6	37257772	37332970	75199	TBC1D22B
ENSG00000065518.8	chr3	120596328	120602507	6180	NDUFB4
ENSG00000065526.12	chr1	15836095	15940456	104362	SPEN
ENSG00000065534.19	chr3	123610049	123884332	274284	MYLK
ENSG00000065613.15	chr10	103967140	104029233	62094	SLK
ENSG00000065618.21	chr10	104031286	104085880	54595	COL17A1
ENSG00000065621.15	chr10	104268873	104304950	36078	GSTO2
ENSG00000065882.16	chr4	37891084	38139175	248092	TBC1D1
ENSG00000065883.16	chr7	39950121	40099580	149460	CDK13
ENSG00000065911.13	chr2	74186172	74217565	31394	MTHFD2
ENSG00000065970.9	chr12	8032716	8055517	22802	FOXJ2
ENSG00000066027.12	chr1	212285410	212361853	76444	PPP2R5A
ENSG00000066044.15	chr19	7958573	8005659	47087	ELAVL1
ENSG00000066117.15	chr12	50085200	50100707	15508	SMARCD1
ENSG00000066135.13	chr1	43650149	43705518	55370	KDM4A
ENSG00000066136.20	chr1	40691648	40771603	79956	NFYC
ENSG00000066185.13	chr1	42430329	42456253	25925	ZMYND12
ENSG00000066322.15	chr1	43363398	43368074	4677	ELOVL1
ENSG00000066427.24	chr14	92044496	92106621	62126	ATXN3
ENSG00000066468.24	chr10	121478332	121598458	120127	FGFR2
ENSG00000066629.18	chr14	99737693	99942060	204368	EML1
ENSG00000066697.15	chr9	100427143	100451734	24592	MSANTD3
ENSG00000066827.16	chr8	134477788	134713049	235262	ZFAT
ENSG00000066855.16	chr8	65644734	65771261	126528	MTFR1
ENSG00000066923.18	chr7	100177563	100221488	43926	STAG3
ENSG00000066926.13	chr18	57544377	57586732	42356	FECH
ENSG00000067048.17	chrY	12904108	12920478	16371	DDX3Y
ENSG00000067082.15	chr10	3775996	3785281	9286	KLF6
ENSG00000067113.17	chr5	55424854	55534969	110116	PLPP1
ENSG00000067141.17	chr15	73051710	73305205	253496	NEO1
ENSG00000067177.15	chrX	72578814	72714319	135506	PHKA1
ENSG00000067182.8	chr12	6328757	6342114	13358	TNFRSF1A
ENSG00000067365.15	chr16	8621683	8649654	27972	METTL22
ENSG00000067369.14	chr15	43403061	43510728	107668	TP53BP1
ENSG00000067445.21	chrX	54920462	54931431	10970	TRO
ENSG00000067533.6	chr1	218285293	218337983	52691	RRP15
ENSG00000067596.12	chr17	43483865	43610338	126474	DHX8
ENSG00000067646.12	chrY	2935281	2982506	47226	ZFY
ENSG00000068024.17	chr2	239048168	239401654	353487	HDAC4
ENSG00000068097.15	chr17	60041008	60078922	37915	HEATR6
ENSG00000068383.19	chr10	132537787	132783480	245694	INPP5A
ENSG00000068394.11	chrX	49113407	49123735	10329	GPKOW
ENSG00000068400.13	chrX	48973720	49002264	28545	GRIPAP1
ENSG00000068438.15	chrX	48476021	48486364	10344	FTSJ1
ENSG00000068489.13	chr17	59155732	59206709	50978	PRR11
ENSG00000068654.17	chr2	86020216	86106155	85940	POLR1A
ENSG00000068745.15	chr3	48688003	48740353	52351	IP6K2
ENSG00000068784.13	chr2	45388680	45612165	223486	SRBD1
ENSG00000068878.15	chr2	53864069	53970993	106925	PSME4
ENSG00000068976.14	chr11	64746389	64759974	13586	PYGM
ENSG00000069020.18	chr5	66596361	67169595	573235	MAST4
ENSG00000069188.17	chr17	73334384	73644445	310062	SDK2
ENSG00000069275.13	chr1	205712822	205750182	37361	NUCKS1
ENSG00000069431.13	chr12	21797389	21942543	145155	ABCC9
ENSG00000069482.7	chr11	68683779	68691175	7397	GAL
ENSG00000069493.15	chr12	9664969	9699553	34585	CLEC2D
ENSG00000069535.14	chrX	43766610	43882450	115841	MAOB
ENSG00000069696.7	chr11	637269	640706	3438	DRD4
ENSG00000069702.11	chr1	91680343	91906335	225993	TGFBR3
ENSG00000069869.17	chr15	55826922	55993660	166739	NEDD4
ENSG00000069974.16	chr15	55202966	55319113	116148	RAB27A
ENSG00000070010.19	chr22	19449911	19479202	29292	UFD1
ENSG00000070081.17	chr11	17208153	17349980	141828	NUCB2
ENSG00000070190.13	chr4	99816827	99870190	53364	DAPP1
ENSG00000070193.5	chr5	44300247	44389706	89460	FGF10
ENSG00000070269.14	chr14	56488354	56650606	162253	TMEM260
ENSG00000070371.16	chr22	19179473	19291719	112247	CLTCL1
ENSG00000070476.15	chr3	126437601	126475891	38291	ZXDC
ENSG00000070526.15	chr17	76624761	76643786	19026	ST6GALNAC1
ENSG00000070540.13	chr17	68420948	68457513	36566	WIPI1
ENSG00000070601.10	chr9	37650954	37746904	95951	FRMPD1
ENSG00000070614.15	chr5	150485818	150558211	72394	NDST1
ENSG00000070669.17	chr7	97851677	97872542	20866	ASNS
ENSG00000070729.14	chr16	57882340	57971128	88789	CNGB1
ENSG00000070756.17	chr8	100685816	100722809	36994	PABPC1
ENSG00000070759.17	chr1	45343883	45491163	147281	TESK2
ENSG00000070761.8	chr16	58113592	58129381	15790	CFAP20
ENSG00000070770.10	chr16	58157907	58198106	40200	CSNK2A2
ENSG00000070785.17	chr1	44850522	44986722	136201	EIF2B3
ENSG00000070886.12	chr1	22563489	22603595	40107	EPHA8
ENSG00000070950.10	chr3	8775402	8963773	188372	RAD18
ENSG00000071051.14	chr2	105744912	105894274	149363	NCK2
ENSG00000071127.17	chr4	10074339	10116949	42611	WDR1
ENSG00000071205.12	chr4	147732063	148072776	340714	ARHGAP10
ENSG00000071242.12	chr6	166409364	166906451	497088	RPS6KA2
ENSG00000071243.16	chr7	120950763	120977216	26454	ING3
ENSG00000071282.12	chr3	8501807	8574668	72862	LMCD1
ENSG00000071575.12	chr2	12716910	12742734	25825	TRIB2
ENSG00000071994.11	chr6	170575295	170584692	9398	PDCD2
ENSG00000072121.17	chr14	67727374	67816590	89217	ZFYVE26
ENSG00000072134.15	chr17	19215615	19336715	121101	EPN2
ENSG00000072210.19	chr17	19648136	19685760	37625	ALDH3A2
ENSG00000072274.13	chr3	196027183	196082096	54914	TFRC
ENSG00000072422.17	chr10	60869438	61001440	132003	RHOBTB1
ENSG00000072501.19	chrX	53374149	53422728	48580	SMC1A
ENSG00000072571.20	chr5	163460203	163491941	31739	HMMR
ENSG00000072609.18	chr12	132822187	132956304	134118	CHFR
ENSG00000072694.21	chr1	161663147	161678654	15508	FCGR2B
ENSG00000072736.19	chr16	68084751	68229259	144509	NFATC3
ENSG00000072803.18	chr5	171861549	172006873	145325	FBXW11
ENSG00000072840.13	chr4	5711201	5814305	103105	EVC
ENSG00000072849.11	chr17	5471254	5486811	15558	DERL2
ENSG00000073008.15	chr19	44643798	44666162	22365	PVR
ENSG00000073050.12	chr19	43543311	43580473	37163	XRCC1
ENSG00000073111.14	chr3	127598410	127622436	24027	MCM2
ENSG00000073146.16	chr22	50089879	50161690	71812	MOV10L1
ENSG00000073282.14	chr3	189631389	189897276	265888	TP63
ENSG00000073331.18	chr4	112285509	112442621	157113	ALPK1
ENSG00000073578.17	chr5	218241	257082	38842	SDHA
ENSG00000073584.20	chr17	40624962	40648654	23693	SMARCE1
ENSG00000073712.15	chr14	52857268	52952435	95168	FERMT2
ENSG00000073737.17	chr2	169064789	169096167	31379	DHRS9
ENSG00000073756.13	chr1	186671791	186680922	9132	PTGS2
ENSG00000073792.16	chr3	185643130	185825042	181913	IGF2BP2
ENSG00000074047.22	chr2	120735623	120992653	257031	GLI2
ENSG00000074201.9	chr11	77514936	77637794	122859	CLNS1A
ENSG00000074211.14	chr4	6320578	6563600	243023	PPP2R2C
ENSG00000074266.22	chr11	86244753	86278813	34061	EED
ENSG00000074276.10	chr5	176542511	176595974	53464	CDHR2
ENSG00000074410.14	chr15	63321378	63381846	60469	CA12
ENSG00000074582.15	chr2	218658764	218663443	4680	BCS1L
ENSG00000074621.14	chr15	65611366	65660995	49630	SLC24A1
ENSG00000074657.14	chr18	58862600	58986480	123881	ZNF532
ENSG00000074695.6	chr18	59327823	59359265	31443	LMAN1
ENSG00000074755.15	chr17	4004445	4143030	138586	ZZEF1
ENSG00000074855.11	chr19	17323223	17334855	11633	ANO8
ENSG00000074935.14	chr6	112070663	112087529	16867	TUBE1
ENSG00000075073.15	chr10	69403903	69416918	13016	TACR2
ENSG00000075131.10	chr15	66336191	66386746	50556	TIPIN
ENSG00000075142.14	chr7	88205115	88226993	21879	SRI
ENSG00000075188.9	chr12	102073103	102120120	47018	NUP37
ENSG00000075239.14	chr11	108116695	108147603	30909	ACAT1
ENSG00000075240.17	chr22	46576012	46679790	103779	GRAMD4
ENSG00000075292.19	chr2	71276561	71435069	158509	ZNF638
ENSG00000075336.12	chr18	74148523	74160531	12009	TIMM21
ENSG00000075407.18	chr10	38094334	38150293	55960	ZNF37A
ENSG00000075413.19	chr14	103385377	103503831	118455	MARK3
ENSG00000075420.13	chr3	172039578	172401669	362092	FNDC3B
ENSG00000075426.12	chr2	28392448	28417317	24870	FOSL2
ENSG00000075429.9	chr17	66835117	66894751	59635	CACNG5
ENSG00000075461.6	chr17	66964707	67033398	68692	CACNG4
ENSG00000075624.17	chr7	5526409	5563902	37494	ACTB
ENSG00000075643.6	chr18	36187497	36272157	84661	MOCOS
ENSG00000075702.19	chr19	36054649	36105108	50460	WDR62
ENSG00000075711.21	chr3	197042560	197299330	256771	DLG1
ENSG00000075790.12	chr7	107580246	107629170	48925	BCAP29
ENSG00000075826.17	chr10	100486646	100519864	33219	SEC31B
ENSG00000075856.12	chr12	108522214	108561400	39187	SART3
ENSG00000075884.14	chr2	143091362	143768352	676991	ARHGAP15
ENSG00000075886.11	chr2	131476119	131482934	6816	TUBA3D
ENSG00000076043.11	chr11	114439435	114450279	10845	REXO2
ENSG00000076053.12	chr11	114400030	114414203	14174	RBM7
ENSG00000076242.16	chr3	36993350	37050846	57497	MLH1
ENSG00000076258.10	chr1	171314183	171342084	27902	FMO4
ENSG00000076351.13	chr17	28394642	28407197	12556	SLC46A1
ENSG00000076356.7	chr1	208022242	208244384	222143	PLXNA2
ENSG00000076382.17	chr17	28577565	28599025	21461	SPAG5
ENSG00000076641.4	chr8	80967810	81112068	144259	PAG1
ENSG00000076650.7	chr19	33080899	33130542	49644	GPATCH1
ENSG00000076685.19	chr10	103087185	103277605	190421	NT5C2
ENSG00000076706.17	chr11	119308529	119321521	12993	MCAM
ENSG00000076716.9	chrX	133300103	133415489	115387	GPC4
ENSG00000076770.15	chrX	132369317	132489968	120652	MBNL3
ENSG00000077092.19	chr3	25174332	25597932	423601	RARB
ENSG00000077157.22	chr1	202348699	202592706	244008	PPP1R12B
ENSG00000077327.16	chr10	22345445	22454224	108780	SPAG6
ENSG00000077380.16	chr2	171687409	171750158	62750	DYNC1I2
ENSG00000077454.16	chr7	100574011	100586129	12119	LRCH4
ENSG00000077514.9	chr11	74493851	74669117	175267	POLD3
ENSG00000077549.19	chr1	19338775	19485539	146765	CAPZB
ENSG00000077585.14	chr1	236142505	236221865	79361	GPR137B
ENSG00000077616.11	chr11	90131515	90192894	61380	NAALAD2
ENSG00000077684.16	chr4	128809700	128875224	65525	JADE1
ENSG00000077713.19	chrX	119399336	119454478	55143	SLC25A43
ENSG00000077782.22	chr8	38400215	38468834	68620	FGFR1
ENSG00000077943.8	chr10	15513954	15719922	205969	ITGA8
ENSG00000077984.6	chr20	24949269	24959928	10660	CST7
ENSG00000078043.16	chr18	46803218	46920160	116943	PIAS2
ENSG00000078070.13	chr3	183015218	183116075	100858	MCCC1
ENSG00000078098.14	chr2	162170684	162245151	74468	FAP
ENSG00000078114.19	chr10	20779973	21293011	513039	NEBL
ENSG00000078177.14	chr4	40056850	40158252	101403	N4BP2
ENSG00000078237.7	chr12	4307763	4360028	52266	TIGAR
ENSG00000078246.17	chr12	2877223	2941138	63916	TULP3
ENSG00000078401.7	chr6	12290361	12297194	6834	EDN1
ENSG00000078403.17	chr10	21524646	21743630	218985	MLLT10
ENSG00000078549.15	chr7	31052308	31111479	59172	ADCYAP1R1
ENSG00000078579.9	chr8	16992181	17002345	10165	FGF20
ENSG00000078618.22	chr1	51789191	51878937	89747	NRDC
ENSG00000078674.18	chr8	17922840	18027975	105136	PCM1
ENSG00000078687.17	chr17	77959240	78108835	149596	TNRC6C
ENSG00000078699.22	chr20	33490075	33650036	159962	CBFA2T2
ENSG00000078900.15	chr1	3652516	3736201	83686	TP73
ENSG00000078967.13	chr7	43926436	43956136	29701	UBE2D4
ENSG00000079134.12	chr18	214520	268050	53531	THOC1
ENSG00000079150.18	chr2	178463664	178478600	14937	FKBP7
ENSG00000079156.17	chr2	178194481	178402893	208413	OSBPL6
ENSG00000079257.8	chr3	158645822	158672648	26827	LXN
ENSG00000079263.19	chr2	230203110	230313215	110106	SP140
ENSG00000079277.22	chr1	46557407	46616843	59437	MKNK1
ENSG00000079332.15	chr10	70147289	70170523	23235	SAR1A
ENSG00000079385.23	chr19	42507304	42561234	53931	CEACAM1
ENSG00000079387.14	chr12	48042897	48106079	63183	SENP1
ENSG00000079459.13	chr8	11795573	11839304	43732	FDFT1
ENSG00000079482.14	chrX	67949349	68433913	484565	OPHN1
ENSG00000079691.18	chr6	25279078	25620530	341453	CARMIL1
ENSG00000079739.17	chr1	63593411	63660245	66835	PGM1
ENSG00000079974.18	chr22	50767501	50783662	16162	RABL2B
ENSG00000080007.8	chr6	73394828	73417566	22739	DDX43
ENSG00000080031.10	chr19	55181247	55209506	28260	PTPRH
ENSG00000080166.16	chr13	94436811	94479682	42872	DCT
ENSG00000080224.17	chr3	96814581	97752460	937880	EPHA6
ENSG00000080293.10	chr2	119439843	119525301	85459	SCTR
ENSG00000080345.18	chr2	151409883	151508013	98131	RIF1
ENSG00000080546.13	chr6	108986437	109094819	108383	SESN1
ENSG00000080603.17	chr16	30698209	30741409	43201	SRCAP
ENSG00000080608.10	chr9	2720469	2844095	123627	PUM3
ENSG00000080802.19	chr7	135361795	135510127	148333	CNOT4
ENSG00000080823.23	chr14	102224500	102305190	80691	MOK
ENSG00000080839.12	chr20	36996349	37095997	99649	RBL1
ENSG00000080854.16	chr11	133896438	133956968	60531	IGSF9B
ENSG00000081014.11	chr15	50908672	51005895	97224	AP4E1
ENSG00000081041.9	chr4	74097040	74099196	2157	CXCL2
ENSG00000081052.14	chr2	227002714	227164453	161740	COL4A4
ENSG00000081148.12	chr3	101222546	101320575	98030	IMPG2
ENSG00000081177.18	chr14	69191511	69244020	52510	EXD2
ENSG00000081237.20	chr1	198638457	198757476	119020	PTPRC
ENSG00000081248.12	chr1	201039512	201112451	72940	CACNA1S
ENSG00000081277.13	chr1	201283452	201332993	49542	PKP1
ENSG00000081377.17	chr9	96490241	96619843	129603	CDC14B
ENSG00000081665.14	chr19	19785839	19821751	35913	ZNF506
ENSG00000081692.13	chr1	227730425	227735411	4987	JMJD4
ENSG00000081721.12	chr1	161749758	161757238	7481	DUSP12
ENSG00000081791.9	chr5	141923855	141942047	18193	DELE1
ENSG00000081818.4	chr5	141121818	141125623	3806	PCDHB4
ENSG00000081853.15	chr5	141338760	141512975	174216	PCDHGA2
ENSG00000081913.14	chr18	62715541	62980433	264893	PHLPP1
ENSG00000081923.15	chr18	57646426	57803315	156890	ATP8B1
ENSG00000082068.9	chr5	37379285	37753435	374151	WDR70
ENSG00000082074.19	chr5	39105252	39274528	169277	FYB1
ENSG00000082126.18	chr2	201644870	201698694	53825	MPP4
ENSG00000082146.13	chr2	201387858	201480846	92989	STRADB
ENSG00000082175.15	chr11	101029624	101129813	100190	PGR
ENSG00000082196.21	chr5	34017858	34043213	25356	C1QTNF3
ENSG00000082212.13	chr18	50879080	50954257	75178	ME2
ENSG00000082293.13	chr6	69866556	70212468	345913	COL19A1
ENSG00000082512.15	chr1	211326615	211374946	48332	TRAF5
ENSG00000082515.18	chr5	154941073	154969411	28339	MRPL22
ENSG00000082516.9	chr5	154887411	154938211	50801	GEMIN5
ENSG00000083093.10	chr16	23603160	23641310	38151	PALB2
ENSG00000083097.15	chr6	83067666	83171350	103685	DOP1A
ENSG00000083168.11	chr8	41929479	42051994	122516	KAT6A
ENSG00000083223.18	chr9	86287733	86354454	66722	TUT7
ENSG00000083290.20	chr17	19770829	19867936	97108	ULK2
ENSG00000083457.12	chr17	3714628	3801188	86561	ITGAE
ENSG00000083544.16	chr13	60396457	60573878	177422	TDRD3
ENSG00000083814.13	chr19	57719751	57727624	7874	ZNF671
ENSG00000083817.9	chr19	57571566	57578911	7346	ZNF416
ENSG00000083828.16	chr19	57769655	57819939	50285	ZNF586
ENSG00000083844.10	chr19	57191500	57222846	31347	ZNF264
ENSG00000084072.17	chr1	39692182	39763914	71733	PPIE
ENSG00000084090.14	chr2	96184859	96208827	23969	STARD7
ENSG00000084623.12	chr1	32221077	32245397	24321	EIF3I
ENSG00000084628.10	chr1	31179745	31239887	60143	NKAIN1
ENSG00000084676.16	chr2	24491254	24770702	279449	NCOA1
ENSG00000084693.16	chr2	27042364	27070622	28259	AGBL5
ENSG00000084710.14	chr2	25042076	25159135	117060	EFR3B
ENSG00000084734.9	chr2	27496839	27523684	26846	GCKR
ENSG00000084754.12	chr2	26190635	26244672	54038	HADHA
ENSG00000085063.17	chr11	33703010	33736479	33470	CD59
ENSG00000085185.16	chrX	129981107	130058071	76965	BCORL1
ENSG00000085224.23	chrX	77504880	77786233	281354	ATRX
ENSG00000085265.11	chr9	134903232	134917912	14681	FCN1
ENSG00000085465.13	chr1	111414319	111427735	13417	OVGP1
ENSG00000085491.17	chr1	108134043	108200849	66807	SLC25A24
ENSG00000085511.20	chr6	160991727	161117385	125659	MAP3K4
ENSG00000085514.16	chr7	100367530	100400096	32567	PILRA
ENSG00000085662.14	chr7	134442356	134459284	16929	AKR1B1
ENSG00000085719.13	chr8	86514435	86561498	47064	CPNE3
ENSG00000085741.13	chr11	76186325	76210736	24412	WNT11
ENSG00000085760.15	chr2	55236595	55269347	32753	MTIF2
ENSG00000085840.13	chr1	52372829	52404423	31595	ORC1
ENSG00000085978.22	chr2	233210051	233295674	85624	ATG16L1
ENSG00000085999.13	chr1	46246461	46278480	32020	RAD54L
ENSG00000086102.19	chr9	33290512	33371157	80646	NFX1
ENSG00000086159.13	chr12	49967194	49977139	9946	AQP6
ENSG00000086200.17	chr5	62403972	62628582	224611	IPO11
ENSG00000086288.12	chr7	37848597	37900397	51801	NME8
ENSG00000086475.15	chr10	13317428	13348298	30871	SEPHS1
ENSG00000086570.13	chr5	151504092	151591331	87240	FAT2
ENSG00000086589.12	chr5	150690792	150701077	10286	RBM22
ENSG00000086712.13	chrX	16786432	16844519	58088	TXLNG
ENSG00000086758.16	chrX	53532096	53686728	154633	HUWE1
ENSG00000086827.9	chr11	113733187	113773735	40549	ZW10
ENSG00000086967.10	chr19	50432892	50466321	33430	MYBPC2
ENSG00000086991.13	chr11	89324353	89498187	173835	NOX4
ENSG00000087008.16	chr4	8366282	8440723	74442	ACOX3
ENSG00000087111.21	chr17	28553383	28571794	18412	PIGS
ENSG00000087116.16	chr5	179110853	179345461	234609	ADAMTS2
ENSG00000087157.19	chr17	78378649	78425114	46466	PGS1
ENSG00000087191.13	chr17	63827152	63832026	4875	PSMC5
ENSG00000087206.17	chr5	176905005	177022633	117629	UIMC1
ENSG00000087237.12	chr16	56961923	56983845	21923	CETP
ENSG00000087245.13	chr16	55389700	55506691	116992	MMP2
ENSG00000087253.13	chr16	55509072	55586666	77595	LPCAT2
ENSG00000087258.16	chr16	56191390	56357444	166055	GNAO1
ENSG00000087269.16	chr4	2937933	2963406	25474	NOP14
ENSG00000087274.18	chr4	2843844	2930076	86233	ADD1
ENSG00000087302.9	chr14	51989514	52010694	21181	RTRAF
ENSG00000087303.18	chr14	52004803	52069228	64426	NID2
ENSG00000087365.16	chr11	66050729	66069308	18580	SF3B2
ENSG00000087510.7	chr20	56629306	56639283	9978	TFAP2C
ENSG00000087586.18	chr20	56369389	56392337	22949	AURKA
ENSG00000087589.17	chr20	56412112	56460387	48276	CASS4
ENSG00000087842.11	chrX	15384799	15493564	108766	PIR
ENSG00000087995.16	chr17	62423875	62453385	29511	METTL2A
ENSG00000088002.12	chr19	48552172	48599425	47254	SULT2B1
ENSG00000088035.18	chr1	63367575	63438553	70979	ALG6
ENSG00000088053.11	chr19	55013705	55038264	24560	GP6
ENSG00000088298.13	chr20	35115364	35147336	31973	EDEM2
ENSG00000088305.18	chr20	32762385	32809356	46972	DNMT3B
ENSG00000088320.4	chr20	31475288	31484895	9608	REM1
ENSG00000088325.16	chr20	31739271	31801805	62535	TPX2
ENSG00000088387.20	chr13	98793429	99086625	293197	DOCK9
ENSG00000088448.14	chr13	110878540	110915069	36530	ANKRD10
ENSG00000088451.11	chr13	94574054	94596242	22189	TGDS
ENSG00000088682.14	chr16	57447425	57461270	13846	COQ9
ENSG00000088727.14	chr3	47227998	47283451	55454	KIF9
ENSG00000088766.12	chr20	6006093	6040053	33961	CRLS1
ENSG00000088808.18	chr14	103733195	103847575	114381	PPP1R13B
ENSG00000088827.13	chr20	3686970	3712600	25631	SIGLEC1
ENSG00000088833.18	chr20	1442162	1473842	31681	NSFL1C
ENSG00000088854.13	chr20	3249306	3407669	158364	C20orf194
ENSG00000088876.13	chr20	2481817	2524702	42886	ZNF343
ENSG00000088882.8	chr20	2794074	2800627	6554	CPXM1
ENSG00000088970.16	chr20	21125983	21246622	120640	KIZ
ENSG00000089006.17	chr20	17941597	17968980	27384	SNX5
ENSG00000089022.14	chr12	111842228	111902222	59995	MAPKAPK5
ENSG00000089048.15	chr20	13714322	13784919	70598	ESF1
ENSG00000089053.13	chr12	121308245	121399896	91652	ANAPC5
ENSG00000089101.19	chr20	20052514	20360703	308190	CFAP61
ENSG00000089127.15	chr12	112905856	112933219	27364	OAS1
ENSG00000089163.4	chr12	120302316	120313249	10934	SIRT4
ENSG00000089177.19	chr20	16272104	16573448	301345	KIF16B
ENSG00000089220.5	chr12	118136124	118145584	9461	PEBP1
ENSG00000089225.20	chr12	114353911	114408442	54532	TBX5
ENSG00000089234.16	chr12	111642146	111685956	43811	BRAP
ENSG00000089248.7	chr12	112013348	112023449	10102	ERP29
ENSG00000089250.19	chr12	117208142	117452170	244029	NOS1
ENSG00000089280.19	chr16	31180138	31191605	11468	FUS
ENSG00000089356.19	chr19	35115823	35124324	8502	FXYD3
ENSG00000089472.17	chrX	66162671	66268867	106197	HEPH
ENSG00000089558.9	chr17	42156891	42181142	24252	KCNH4
ENSG00000089597.18	chr11	62624826	62646726	21901	GANAB
ENSG00000089639.11	chr19	19629476	19643657	14182	GMIP
ENSG00000089682.16	chrX	107064420	107118823	54404	RBM41
ENSG00000089685.15	chr17	78214186	78225636	11451	BIRC5
ENSG00000089692.9	chr12	6772512	6778455	5944	LAG3
ENSG00000089723.10	chr14	94026340	94048930	22591	OTUB2
ENSG00000089775.12	chr14	64449106	64505213	56108	ZBTB25
ENSG00000089876.12	chr10	125836337	125896436	60100	DHX32
ENSG00000089902.10	chr14	102592649	102730561	137913	RCOR1
ENSG00000090061.17	chr14	99481169	99535044	53876	CCNK
ENSG00000090104.12	chr1	192575763	192580024	4262	RGS1
ENSG00000090316.16	chr4	1289887	1340147	50261	MAEA
ENSG00000090339.9	chr19	10271093	10286615	15523	ICAM1
ENSG00000090382.7	chr12	69348381	69354234	5854	LYZ
ENSG00000090487.11	chr15	64963022	64990310	27289	SPG21
ENSG00000090520.12	chr3	186567403	186585800	18398	DNAJB11
ENSG00000090530.10	chr3	189956728	190122437	165710	P3H2
ENSG00000090534.20	chr3	184371935	184381968	10034	THPO
ENSG00000090554.13	chr19	49474207	49486231	12025	FLT3LG
ENSG00000090612.22	chr12	133181409	133214832	33424	ZNF268
ENSG00000090621.15	chr1	39560709	39576790	16082	PABPC4
ENSG00000090686.16	chr1	21678298	21783606	105309	USP48
ENSG00000090857.14	chr16	70114332	70162537	48206	PDPR
ENSG00000090861.17	chr16	70251983	70289707	37725	AARS1
ENSG00000090863.12	chr16	74447427	74607144	159718	GLG1
ENSG00000090889.12	chrX	70290104	70420886	130783	KIF4A
ENSG00000090905.19	chr16	24610209	24827632	217424	TNRC6A
ENSG00000090932.11	chr19	39498895	39508481	9587	DLL3
ENSG00000091106.19	chr2	32224453	32265732	41280	NLRC4
ENSG00000091262.17	chr16	16149565	16223522	73958	ABCC6
ENSG00000091317.8	chr3	32481312	32502852	21541	CMTM6
ENSG00000091409.16	chr2	172427354	172506459	79106	ITGA6
ENSG00000091428.18	chr2	172735274	173052893	317620	RAPGEF4
ENSG00000091436.17	chr2	173075435	173268015	192581	MAP3K20
ENSG00000091490.11	chr4	25747433	25863760	116328	SEL1L3
ENSG00000091542.9	chr17	18183078	18209954	26877	ALKBH5
ENSG00000091656.19	chr8	76681239	76867281	186043	ZFHX4
ENSG00000091732.17	chr7	130018287	130051451	33165	ZC3HC1
ENSG00000091831.24	chr6	151656691	152129619	472929	ESR1
ENSG00000091879.14	chr8	6499632	6563409	63778	ANGPT2
ENSG00000091986.16	chr3	112596797	112649530	52734	CCDC80
ENSG00000092036.19	chr14	22946228	22957161	10934	HAUS4
ENSG00000092094.11	chr14	20446401	20455089	8689	OSGEP
ENSG00000092098.17	chr14	24146683	24160660	13978	RNF31
ENSG00000092199.18	chr14	21209136	21269494	60359	HNRNPC
ENSG00000092200.13	chr14	21280083	21351301	71219	RPGRIP1
ENSG00000092201.10	chr14	21351476	21384019	32544	SUPT16H
ENSG00000092295.12	chr14	24249114	24264432	15319	TGM1
ENSG00000092330.18	chr14	24239643	24242674	3032	TINF2
ENSG00000092439.16	chr15	50552473	50686797	134325	TRPM7
ENSG00000092470.12	chr15	43826980	43868412	41433	WDR76
ENSG00000092529.25	chr15	42359498	42412949	53452	CAPN3
ENSG00000092607.15	chr1	118883046	118989556	106511	TBX15
ENSG00000092758.18	chr20	62816244	62841159	24916	COL9A3
ENSG00000092820.18	chr6	158765741	158819368	53628	EZR
ENSG00000092850.12	chr1	36084094	36088275	4182	TEKT2
ENSG00000092853.14	chr1	35720218	35769978	49761	CLSPN
ENSG00000092931.11	chr17	76735865	76781449	45585	MFSD11
ENSG00000092969.12	chr1	218345336	218444619	99284	TGFB2
ENSG00000093072.18	chr22	17178790	17258235	79446	ADA2
ENSG00000093167.18	chr3	37052626	37183689	131064	LRRFIP2
ENSG00000093217.11	chr3	38346760	38421348	74589	XYLB
ENSG00000094804.12	chr17	40287879	40304657	16779	CDC6
ENSG00000094963.14	chr1	171185249	171212686	27438	FMO2
ENSG00000095015.6	chr5	56815549	56896152	80604	MAP3K1
ENSG00000095209.12	chr9	105694541	105776629	82089	TMEM38B
ENSG00000095319.14	chr9	128947699	129007096	59398	NUP188
ENSG00000095380.11	chr9	98056732	98083077	26346	NANS
ENSG00000095383.20	chr9	98199011	98255649	56639	TBC1D2
ENSG00000095485.18	chr10	100232298	100267680	35383	CWF19L1
ENSG00000095539.15	chr10	100969518	100985871	16354	SEMA4G
ENSG00000095585.17	chr10	96189171	96271587	82417	BLNK
ENSG00000095637.23	chr10	95311771	95561414	249644	SORBS1
ENSG00000095739.11	chr10	28677510	28682932	5423	BAMBI
ENSG00000095752.7	chr19	55364382	55370463	6082	IL11
ENSG00000095787.24	chr10	28532493	28623112	90620	WAC
ENSG00000095794.19	chr10	35126791	35212958	86168	CREM
ENSG00000095917.14	chr16	1256059	1259008	2950	TPSD1
ENSG00000095932.7	chr19	3473986	3480525	6540	SMIM24
ENSG00000096060.15	chr6	35573585	35728583	154999	FKBP5
ENSG00000096070.19	chr6	36196744	36232790	36047	BRPF3
ENSG00000096093.16	chr6	52362123	52529886	167764	EFHC1
ENSG00000096696.15	chr6	7541617	7586714	45098	DSP
ENSG00000096746.18	chr10	68331174	68343193	12020	HNRNPH3
ENSG00000096872.17	chr9	26947039	27066134	119096	IFT74
ENSG00000096996.16	chr19	18058995	18098944	39950	IL12RB1
ENSG00000097033.14	chr1	86704570	86748184	43615	SH3GLB1
ENSG00000097096.9	chr1	85156889	85201016	44128	SYDE2
ENSG00000099139.14	chr9	75890644	76362975	472332	PCSK5
ENSG00000099194.6	chr10	100347233	100364826	17594	SCD
ENSG00000099204.20	chr10	114431113	114768061	336949	ABLIM1
ENSG00000099250.18	chr10	33177492	33336262	158771	NRP1
ENSG00000099256.19	chr10	24848614	24952606	103993	PRTFDC1
ENSG00000099282.10	chr10	69451465	69507666	56202	TSPAN15
ENSG00000099284.15	chr10	70052544	70112282	59739	MACROH2A2
ENSG00000099290.17	chr10	50067888	50133509	65622	WASHC2A
ENSG00000099617.4	chr19	1285873	1301431	15559	EFNA2
ENSG00000099715.14	chrY	5000226	5742224	741999	PCDH11Y
ENSG00000099810.21	chr9	21802636	21937651	135016	MTAP
ENSG00000099812.9	chr19	751112	764318	13207	MISP
ENSG00000099860.9	chr19	2476122	2478259	2138	GADD45B
ENSG00000099866.16	chr19	489176	505343	16168	MADCAM1
ENSG00000099937.11	chr22	20774113	20787720	13608	SERPIND1
ENSG00000099940.12	chr22	20859007	20891214	32208	SNAP29
ENSG00000099942.13	chr22	20917407	20953747	36341	CRKL
ENSG00000099954.19	chr22	17359949	17558151	198203	CECR2
ENSG00000099958.15	chr22	23834503	23839128	4626	DERL3
ENSG00000099968.18	chr22	17628855	17730855	102001	BCL2L13
ENSG00000099974.8	chr22	23966888	23972556	5669	DDTL
ENSG00000099985.4	chr22	30262829	30266851	4023	OSM
ENSG00000099995.19	chr22	30331988	30356919	24932	SF3A1
ENSG00000100024.15	chr22	24494107	24528390	34284	UPB1
ENSG00000100033.17	chr22	18912777	18936553	23777	PRODH
ENSG00000100078.4	chr22	31134807	31140508	5702	PLA2G3
ENSG00000100084.14	chr22	19330698	19447450	116753	HIRA
ENSG00000100099.21	chr22	26443423	26483837	40415	HPS4
ENSG00000100100.13	chr22	31281594	31292534	10941	PIK3IP1
ENSG00000100104.13	chr22	26483877	26494658	10782	SRRD
ENSG00000100109.17	chr22	26491225	26512505	21281	TFIP11
ENSG00000100122.7	chr22	26599278	26618027	18750	CRYBB1
ENSG00000100138.15	chr22	41673933	41690504	16572	SNU13
ENSG00000100147.14	chr22	41800679	41832164	31486	CCDC134
ENSG00000100150.20	chr22	31753867	31908033	154167	DEPDC5
ENSG00000100154.14	chr22	27978014	28679865	701852	TTC28
ENSG00000100156.11	chr22	38078134	38084093	5960	SLC16A8
ENSG00000100162.15	chr22	41938737	41947152	8416	CENPM
ENSG00000100196.11	chr22	38468078	38483447	15370	KDELR3
ENSG00000100197.23	chr22	42126499	42130865	4367	CYP2D6
ENSG00000100201.23	chr22	38483438	38507660	24223	DDX17
ENSG00000100206.10	chr22	38518948	38570204	51257	DMC1
ENSG00000100209.11	chr22	28742039	28757515	15477	HSCB
ENSG00000100216.6	chr22	38681957	38685421	3465	TOMM22
ENSG00000100218.12	chr22	23059415	23145021	85607	RSPH14
ENSG00000100219.16	chr22	28794555	28800597	6043	XBP1
ENSG00000100220.12	chr22	32387582	32412248	24667	RTCB
ENSG00000100221.11	chr22	38685543	38701556	16014	JOSD1
ENSG00000100225.18	chr22	32474676	32498829	24154	FBXO7
ENSG00000100228.14	chr22	23145366	23165663	20298	RAB36
ENSG00000100234.12	chr22	32801705	32863041	61337	TIMP3
ENSG00000100249.5	chr22	29058672	29061831	3160	C22orf31
ENSG00000100271.17	chr22	43039516	43089419	49904	TTLL1
ENSG00000100281.14	chr22	35257452	35295807	38356	HMGXB4
ENSG00000100288.20	chr22	50578959	50601455	22497	CHKB
ENSG00000100296.14	chr22	29505879	29555216	49338	THOC5
ENSG00000100297.16	chr22	35400134	35425431	25298	MCM5
ENSG00000100314.4	chr22	29720003	29731833	11831	CABP7
ENSG00000100335.15	chr22	39499432	39518132	18701	MIEF1
ENSG00000100336.18	chr22	36189124	36204840	15717	APOL4
ENSG00000100341.12	chr22	43879678	43892013	12336	PNPLA5
ENSG00000100344.11	chr22	43923792	43964488	40697	PNPLA3
ENSG00000100347.15	chr22	43955442	44010531	55090	SAMM50
ENSG00000100350.15	chr22	36487190	36507043	19854	FOXRED2
ENSG00000100353.18	chr22	36510855	36529184	18330	EIF3D
ENSG00000100354.21	chr22	40044817	40335808	290992	TNRC6B
ENSG00000100359.21	chr22	40370591	40410289	39699	SGSM3
ENSG00000100360.15	chr22	36758202	36776256	18055	IFT27
ENSG00000100368.14	chr22	36913628	36940439	26812	CSF2RB
ENSG00000100376.12	chr22	45308968	45341955	32988	FAM118A
ENSG00000100393.14	chr22	41092592	41180077	87486	EP300
ENSG00000100399.16	chr22	41229510	41240931	11422	CHADL
ENSG00000100410.8	chr22	41459717	41468692	8976	PHF5A
ENSG00000100412.17	chr22	41447830	41529273	81444	ACO2
ENSG00000100418.8	chr22	41598028	41621043	23016	DESI1
ENSG00000100422.14	chr22	46684410	46738252	53843	CERK
ENSG00000100425.18	chr22	49773283	49827512	54230	BRD1
ENSG00000100426.7	chr22	49853844	49890080	36237	ZBED4
ENSG00000100429.18	chr22	50245183	50251405	6223	HDAC10
ENSG00000100433.16	chr14	88180103	88326907	146805	KCNK10
ENSG00000100453.13	chr14	24630954	24634267	3314	GZMB
ENSG00000100461.18	chr14	22893204	22919182	25979	RBM23
ENSG00000100462.16	chr14	22920525	22929408	8884	PRMT5
ENSG00000100479.13	chr14	49643555	49688422	44868	POLE2
ENSG00000100504.17	chr14	50857891	50944483	86593	PYGL
ENSG00000100526.20	chr14	54396849	54420218	23370	CDKN3
ENSG00000100532.13	chr14	54509812	54539292	29481	CGRRF1
ENSG00000100568.11	chr14	67647085	67674820	27736	VTI1B
ENSG00000100575.14	chr14	58408495	58427531	19037	TIMM9
ENSG00000100577.19	chr14	77320996	77331597	10602	GSTZ1
ENSG00000100583.4	chr14	77376689	77391497	14809	SAMD15
ENSG00000100592.16	chr14	59188646	59371405	182760	DAAM1
ENSG00000100593.18	chr14	77474394	77498816	24423	ISM2
ENSG00000100601.10	chr14	77672404	77708023	35620	ALKBH1
ENSG00000100603.14	chr14	77717599	77761207	43609	SNW1
ENSG00000100625.9	chr14	60709539	60724351	14813	SIX4
ENSG00000100629.17	chr14	80476983	80959517	482535	CEP128
ENSG00000100647.8	chr14	69611596	69715144	103549	SUSD6
ENSG00000100650.16	chr14	69726900	69772005	45106	SRSF5
ENSG00000100711.14	chr14	103715730	103733668	17939	ZFYVE21
ENSG00000100714.17	chr14	64388031	64463457	75427	MTHFD1
ENSG00000100722.20	chr14	88562970	88627596	64627	ZC3H14
ENSG00000100767.17	chr14	73237497	73274640	37144	PAPLN
ENSG00000100796.18	chr14	91457508	91510554	53047	PPP4R3A
ENSG00000100804.19	chr14	23016543	23035230	18688	PSMB5
ENSG00000100813.15	chr14	23058564	23095614	37051	ACIN1
ENSG00000100814.18	chr14	20311368	20333312	21945	CCNB1IP1
ENSG00000100823.12	chr14	20455191	20457772	2582	APEX1
ENSG00000100836.11	chr14	23321457	23326163	4707	PABPN1
ENSG00000100842.13	chr14	23356403	23365752	9350	EFS
ENSG00000100865.15	chr14	102341102	102362916	21815	CINP
ENSG00000100884.9	chr14	24070837	24078100	7264	CPNE6
ENSG00000100888.15	chr14	21385194	21456126	70933	CHD8
ENSG00000100889.12	chr14	24094053	24110598	16546	PCK2
ENSG00000100890.16	chr14	35121846	35277622	155777	PRORP
ENSG00000100897.18	chr14	24114195	24125242	11048	DCAF11
ENSG00000100902.11	chr14	35278633	35317493	38861	PSMA6
ENSG00000100911.16	chr14	24143362	24147570	4209	PSME2
ENSG00000100926.15	chr14	24189149	24195687	6539	TM9SF1
ENSG00000100941.9	chr14	39175183	39183220	8038	PNN
ENSG00000100949.15	chr14	24265538	24271611	6074	RABGGTA
ENSG00000100983.12	chr20	34928432	34956027	27596	GSS
ENSG00000100985.7	chr20	46008908	46016561	7654	MMP9
ENSG00000100987.15	chr20	25070885	25082141	11257	VSX1
ENSG00000101000.6	chr20	35172072	35216240	44169	PROCR
ENSG00000101004.15	chr20	25452697	25585531	132835	NINL
ENSG00000101040.19	chr20	47209214	47356889	147676	ZMYND8
ENSG00000101052.13	chr20	43590937	43647299	56363	IFT52
ENSG00000101076.18	chr20	44355700	44434596	78897	HNF4A
ENSG00000101082.14	chr20	36612318	36646196	33879	SLA2
ENSG00000101084.18	chr20	36605779	36612557	6779	RAB5IF
ENSG00000101104.13	chr20	44910060	44959035	48976	PABPC1L
ENSG00000101126.18	chr20	50888916	50931437	42522	ADNP
ENSG00000101134.12	chr20	54475593	54651169	175577	DOK5
ENSG00000101144.13	chr20	57168753	57266641	97889	BMP7
ENSG00000101146.13	chr20	57351223	57379211	27989	RAE1
ENSG00000101158.15	chr20	58981208	58995133	13926	NELFCD
ENSG00000101161.8	chr20	63981132	64033100	51969	PRPF6
ENSG00000101182.15	chr20	62136733	62143440	6708	PSMA7
ENSG00000101191.17	chr20	62877738	62937952	60215	DIDO1
ENSG00000101193.8	chr20	62938147	62948475	10329	GID8
ENSG00000101194.18	chr20	62952707	62969585	16879	SLC17A9
ENSG00000101198.15	chr20	63240784	63272694	31911	NKAIN4
ENSG00000101203.16	chr20	63293186	63334851	41666	COL20A1
ENSG00000101230.6	chr20	13221274	13300651	79378	ISM1
ENSG00000101236.17	chr20	3927309	4015558	88250	RNF24
ENSG00000101255.12	chr20	362835	397559	34725	TRIB3
ENSG00000101280.8	chr20	869900	916334	46435	ANGPT4
ENSG00000101282.9	chr20	958452	1002311	43860	RSPO4
ENSG00000101306.11	chr20	31819308	31834689	15382	MYLK2
ENSG00000101307.16	chr20	1561385	1620061	58677	SIRPB1
ENSG00000101310.17	chr20	18507520	18561415	53896	SEC23B
ENSG00000101311.16	chr20	6074845	6123030	48186	FERMT1
ENSG00000101335.10	chr20	36541497	36551447	9951	MYL9
ENSG00000101337.16	chr20	32109714	32167258	57545	TM9SF4
ENSG00000101346.14	chr20	32207880	32238658	30779	POFUT1
ENSG00000101347.11	chr20	36890229	36951893	61665	SAMHD1
ENSG00000101350.8	chr20	32277651	32335011	57361	KIF3B
ENSG00000101353.15	chr20	37101226	37179588	78363	MROH8
ENSG00000101361.17	chr20	2652593	2658393	5801	NOP56
ENSG00000101367.9	chr20	32819954	32850405	30452	MAPRE1
ENSG00000101384.12	chr20	10637684	10673999	36316	JAG1
ENSG00000101391.21	chr20	33358839	33401561	42723	CDK5RAP1
ENSG00000101407.13	chr20	37983007	38033461	50455	TTI1
ENSG00000101421.4	chr20	33811348	33854366	43019	CHMP4B
ENSG00000101442.10	chr20	38748460	38772520	24061	ACTR5
ENSG00000101443.18	chr20	45469753	45481532	11780	WFDC2
ENSG00000101444.13	chr20	34280268	34311802	31535	AHCY
ENSG00000101452.15	chr20	38962299	39039723	77425	DHX35
ENSG00000101464.11	chr20	34560542	34698790	138249	PIGU
ENSG00000101473.17	chr20	45841721	45857405	15685	ACOT8
ENSG00000101474.12	chr20	24962925	24992751	29827	APMAP
ENSG00000101542.10	chr18	61333430	61555779	222350	CDH20
ENSG00000101544.9	chr18	80109262	80147523	38262	ADNP2
ENSG00000101546.13	chr18	80034389	80050651	16263	RBFA
ENSG00000101574.15	chr18	2537525	2571509	33985	METTL4
ENSG00000101608.13	chr18	3247481	3256236	8756	MYL12A
ENSG00000101665.10	chr18	48919853	48950965	31113	SMAD7
ENSG00000101670.12	chr18	49560699	49599185	38487	LIPG
ENSG00000101680.15	chr18	6941742	7117797	176056	LAMA1
ENSG00000101745.17	chr18	9136228	9285985	149758	ANKRD12
ENSG00000101773.19	chr18	22798261	23026488	228228	RBBP8
ENSG00000101811.14	chrX	100820359	100841520	21162	CSTF2
ENSG00000101825.8	chrX	3308565	3346652	38088	MXRA5
ENSG00000101844.18	chrX	108091668	108154671	63004	ATG4A
ENSG00000101868.13	chrX	24693873	24996986	303114	POLA1
ENSG00000101871.16	chrX	10445310	10833654	388345	MID1
ENSG00000101882.10	chrX	119920672	119943751	23080	NKAP
ENSG00000101883.5	chrX	120109051	120115913	6863	RHOXF1
ENSG00000101888.12	chrX	109535781	109544698	8918	NXT2
ENSG00000101916.12	chrX	12906620	12923169	16550	TLR8
ENSG00000101935.11	chrX	110194186	110440318	246133	AMMECR1
ENSG00000101945.17	chrX	48695554	48709016	13463	SUV39H1
ENSG00000101955.15	chrX	38149336	38220924	71589	SRPX
ENSG00000101974.15	chrX	139726346	139945276	218931	ATP11C
ENSG00000102010.15	chrX	15464246	15556529	92284	BMX
ENSG00000102034.17	chrX	130063955	130110716	46762	ELF4
ENSG00000102048.16	chrX	15235288	15270467	35180	ASB9
ENSG00000102057.10	chrX	48961378	48971844	10467	KCND1
ENSG00000102098.19	chrX	18239313	18354688	115376	SCML2
ENSG00000102100.16	chrX	48903180	48911958	8779	SLC35A2
ENSG00000102158.21	chrX	77825747	77895593	69847	MAGT1
ENSG00000102172.16	chrX	21940709	21994837	54129	SMS
ENSG00000102174.10	chrX	22032325	22494713	462389	PHEX
ENSG00000102218.6	chrX	46837043	46882358	45316	RP2
ENSG00000102221.14	chrX	46912276	47061242	148967	JADE3
ENSG00000102230.14	chrX	24558087	24672677	114591	PCYT1B
ENSG00000102241.12	chrX	136497079	136512346	15268	HTATSF1
ENSG00000102287.19	chrX	151953124	151974680	21557	GABRE
ENSG00000102309.15	chrX	72181353	72302926	121574	PIN4
ENSG00000102316.17	chrX	54807599	54816015	8417	MAGED2
ENSG00000102359.9	chrX	100644195	100675788	31594	SRPX2
ENSG00000102362.15	chrX	100674491	100732123	57633	SYTL4
ENSG00000102384.14	chrX	101098188	101166126	67939	CENPI
ENSG00000102387.16	chrX	101268253	101293057	24805	TAF7L
ENSG00000102390.11	chrX	76173040	76178314	5275	PBDC1
ENSG00000102393.14	chrX	101393273	101408012	14740	GLA
ENSG00000102445.20	chr13	46334681	46438190	103510	RUBCNL
ENSG00000102524.12	chr13	108251240	108308484	57245	TNFSF13B
ENSG00000102547.19	chr13	49308650	49444064	135415	CAB39L
ENSG00000102554.14	chr13	73054976	73077541	22566	KLF5
ENSG00000102575.13	chr19	11574660	11579008	4349	ACP5
ENSG00000102580.15	chr13	95677139	95794988	117850	DNAJC3
ENSG00000102595.20	chr13	95801580	96053482	251903	UGGT2
ENSG00000102683.8	chr13	23180979	23325162	144184	SGCG
ENSG00000102699.6	chr13	24420931	24512778	91848	PARP4
ENSG00000102710.20	chr13	37009312	37059713	50402	SUPT20H
ENSG00000102738.8	chr13	40729128	40771190	42063	MRPS31
ENSG00000102743.15	chr13	40789412	40812460	23049	SLC25A15
ENSG00000102796.12	chr13	51767993	51804163	36171	DHRS12
ENSG00000102802.10	chr13	30906271	30925572	19302	MEDAG
ENSG00000102804.15	chr13	44432143	44577147	145005	TSC22D1
ENSG00000102805.16	chr13	76990660	77019143	28484	CLN5
ENSG00000102870.6	chr16	30778456	30787205	8750	ZNF629
ENSG00000102898.12	chr16	67846923	67872567	25645	NUTF2
ENSG00000102904.15	chr16	67806765	67832148	25384	TSNAXIP1
ENSG00000102910.14	chr16	48244300	48363122	118823	LONP2
ENSG00000102921.8	chr16	48538726	48620148	81423	N4BP1
ENSG00000102934.10	chr16	57248547	57284672	36126	PLLP
ENSG00000102935.12	chr16	49487524	49857919	370396	ZNF423
ENSG00000102967.12	chr16	72008588	72027664	19077	DHODH
ENSG00000102974.16	chr16	67562467	67639177	76711	CTCF
ENSG00000102978.13	chr16	57462660	57472009	9350	POLR2C
ENSG00000103021.9	chr16	58231157	58283836	52680	CCDC113
ENSG00000103035.11	chr16	74296814	74306288	9475	PSMD7
ENSG00000103037.12	chr16	58515479	58523842	8364	SETD6
ENSG00000103044.11	chr16	69105653	69118719	13067	HAS3
ENSG00000103047.8	chr16	68843531	69085182	241652	TANGO6
ENSG00000103091.15	chr16	74871362	75000173	128812	WDR59
ENSG00000103121.9	chr16	80966448	81020270	53823	CMC2
ENSG00000103175.11	chr16	84294846	84329844	34999	WFDC1
ENSG00000103184.12	chr16	4958330	5019157	60828	SEC14L5
ENSG00000103196.12	chr16	84819985	84920768	100784	CRISPLD2
ENSG00000103199.14	chr16	4748239	4767624	19386	ZNF500
ENSG00000103222.20	chr16	15949138	16143257	194120	ABCC1
ENSG00000103226.19	chr16	16232506	16300806	68301	NOMO3
ENSG00000103248.19	chr16	86530178	86555235	25058	MTHFSD
ENSG00000103274.11	chr16	10743786	10769351	25566	NUBP1
ENSG00000103313.13	chr16	3242027	3256633	14607	MEFV
ENSG00000103319.12	chr16	22206278	22288738	82461	EEF2K
ENSG00000103343.13	chr16	3401215	3409364	8150	ZNF174
ENSG00000103351.13	chr16	3500976	3539048	38073	CLUAP1
ENSG00000103356.18	chr16	23520754	23557731	36978	EARS2
ENSG00000103365.15	chr16	23463542	23521995	58454	GGA2
ENSG00000103375.11	chr16	25215731	25228932	13202	AQP8
ENSG00000103423.14	chr16	4425805	4456775	30971	DNAJA3
ENSG00000103429.11	chr16	14632931	14669236	36306	BFAR
ENSG00000103485.19	chr16	29663279	29698699	35421	QPRT
ENSG00000103489.12	chr16	17101769	17470960	369192	XYLT1
ENSG00000103507.14	chr16	31106107	31112791	6685	BCKDK
ENSG00000103522.16	chr16	27402174	27452042	49869	IL21R
ENSG00000103544.15	chr16	19555240	19706793	151554	VPS35L
ENSG00000103550.14	chr16	19701937	19718235	16299	KNOP1
ENSG00000103569.10	chr15	58138169	58185911	47743	AQP9
ENSG00000103599.20	chr15	67254786	67502260	247475	IQCH
ENSG00000103642.12	chr15	63121833	63142061	20229	LACTB
ENSG00000103647.13	chr15	68578993	68727806	148814	CORO2B
ENSG00000103671.10	chr15	64387748	64455303	67556	TRIP4
ENSG00000103707.10	chr15	65001512	65029639	28128	MTFMT
ENSG00000103710.11	chr15	65053337	65076690	23354	RASL12
ENSG00000103742.12	chr15	65381484	65422947	41464	IGDCC4
ENSG00000103811.18	chr15	78921058	78949574	28517	CTSH
ENSG00000103888.17	chr15	80779343	80951776	172434	CEMIP
ENSG00000103942.13	chr15	82836946	82986153	149208	HOMER2
ENSG00000103994.18	chr15	42412823	42491141	78319	ZNF106
ENSG00000103995.14	chr15	48712928	48811146	98219	CEP152
ENSG00000104043.15	chr15	49858238	50182817	324580	ATP8B4
ENSG00000104064.18	chr15	50275389	50355408	80020	GABPB1
ENSG00000104081.14	chr15	40087890	40108892	21003	BMF
ENSG00000104112.9	chr15	51681492	51721026	39535	SCG3
ENSG00000104205.16	chr8	66712734	66862022	149289	SGK3
ENSG00000104213.13	chr8	17576433	17644071	67639	PDGFRL
ENSG00000104219.13	chr8	17156482	17224799	68318	ZDHHC2
ENSG00000104221.13	chr8	37843268	37849861	6594	BRF2
ENSG00000104228.13	chr8	27284886	27311272	26387	TRIM35
ENSG00000104237.11	chr8	54509422	54871720	362299	RP1
ENSG00000104299.15	chr8	28767661	28890242	122582	INTS9
ENSG00000104312.8	chr8	89757806	89791064	33259	RIPK2
ENSG00000104324.16	chr8	96645242	97149654	504413	CPQ
ENSG00000104325.7	chr8	90001405	90053633	52229	DECR1
ENSG00000104356.11	chr8	98117293	98159835	42543	POP1
ENSG00000104365.16	chr8	42271302	42332460	61159	IKBKB
ENSG00000104368.19	chr8	42174718	42207709	32992	PLAT
ENSG00000104375.17	chr8	98371228	98942827	571600	STK3
ENSG00000104415.14	chr8	133191039	133231690	40652	CCN4
ENSG00000104447.13	chr8	115408496	115809673	401178	TRPS1
ENSG00000104472.10	chr8	140511311	140517154	5844	CHRAC1
ENSG00000104517.13	chr8	102252273	102412759	160487	UBR5
ENSG00000104524.14	chr8	143603210	143609773	6564	PYCR3
ENSG00000104537.17	chr8	123680794	123737402	56609	ANXA13
ENSG00000104611.12	chr8	19313693	19396218	82526	SH2D4A
ENSG00000104613.12	chr8	19817391	19852083	34693	INTS10
ENSG00000104626.15	chr8	9002147	9116746	114600	ERI1
ENSG00000104635.15	chr8	22367278	22434129	66852	SLC39A14
ENSG00000104687.14	chr8	30678066	30727846	49781	GSR
ENSG00000104714.14	chr8	614746	738106	123361	ERICH1
ENSG00000104728.16	chr8	1823926	1958641	134716	ARHGEF10
ENSG00000104760.17	chr8	17864380	17910365	45986	FGL1
ENSG00000104783.14	chr19	43766533	43781257	14725	KCNN4
ENSG00000104804.8	chr19	48880967	48898744	17778	TULP2
ENSG00000104808.8	chr19	48933699	48944969	11271	DHDH
ENSG00000104814.13	chr19	38587641	38618882	31242	MAP4K1
ENSG00000104824.18	chr19	38836370	38852347	15978	HNRNPL
ENSG00000104835.15	chr19	38915266	38930763	15498	SARS2
ENSG00000104856.14	chr19	45001449	45038198	36750	RELB
ENSG00000104883.8	chr19	7476875	7497449	20575	PEX11G
ENSG00000104892.17	chr19	45333434	45351520	18087	KLC3
ENSG00000104904.12	chr19	2269509	2273490	3982	OAZ1
ENSG00000104938.18	chr19	7763210	7769605	6396	CLEC4M
ENSG00000104953.20	chr19	2977538	2995179	17642	TLE6
ENSG00000104973.19	chr19	49818282	49840383	22102	MED25
ENSG00000104974.12	chr19	54593582	54602381	8800	LILRA1
ENSG00000105011.9	chr19	14119512	14136613	17102	ASF1B
ENSG00000105058.12	chr19	16185380	16192046	6667	FAM32A
ENSG00000105085.11	chr19	16574907	16629062	54156	MED26
ENSG00000105127.10	chr19	15353385	15379815	26431	AKAP8
ENSG00000105131.8	chr19	15226919	15233435	6517	EPHX3
ENSG00000105136.21	chr19	57487711	57496098	8388	ZNF419
ENSG00000105146.13	chr19	57230802	57235548	4747	AURKC
ENSG00000105171.10	chr19	29606283	29617237	10955	POP4
ENSG00000105173.14	chr19	29811991	29824312	12322	CCNE1
ENSG00000105186.16	chr19	32597006	32676597	79592	ANKRD27
ENSG00000105219.10	chr19	40222208	40226697	4490	CCNP
ENSG00000105290.13	chr19	35867899	35879792	11894	APLP1
ENSG00000105327.18	chr19	47220822	47232766	11945	BBC3
ENSG00000105339.11	chr8	141117278	141195808	78531	DENND3
ENSG00000105374.10	chr19	51371606	51372701	1096	NKG7
ENSG00000105426.17	chr19	5158495	5340803	182309	PTPRS
ENSG00000105427.10	chr19	42387019	42390297	3279	CNFN
ENSG00000105479.16	chr19	48296457	48321971	25515	ODAD1
ENSG00000105483.18	chr19	48180770	48255946	75177	CARD8
ENSG00000105497.8	chr19	51571283	51592510	21228	ZNF175
ENSG00000105499.14	chr19	48047843	48110817	62975	PLA2G4C
ENSG00000105509.11	chr19	51713112	51723991	10880	HAS1
ENSG00000105514.8	chr19	11322068	11346270	24203	RAB3D
ENSG00000105516.11	chr19	48630030	48637379	7350	DBP
ENSG00000105607.13	chr19	12891160	12914207	23048	GCDH
ENSG00000105609.17	chr19	54249421	54257301	7881	LILRB5
ENSG00000105612.9	chr19	12875209	12881466	6258	DNASE2
ENSG00000105639.20	chr19	17824780	17848071	23292	JAK3
ENSG00000105641.4	chr19	17871945	17895174	23230	SLC5A5
ENSG00000105656.13	chr19	18442663	18522116	79454	ELL
ENSG00000105668.7	chr19	35666516	35678483	11968	UPK1A
ENSG00000105675.9	chr19	35550031	35563658	13628	ATP4A
ENSG00000105697.9	chr19	35280716	35285143	4428	HAMP
ENSG00000105708.9	chr19	19710472	19733112	22641	ZNF14
ENSG00000105717.14	chr19	19561707	19618693	56987	PBX4
ENSG00000105750.15	chr19	20923222	20950697	27476	ZNF85
ENSG00000105792.19	chr7	90245174	90311063	65890	CFAP69
ENSG00000105808.18	chr7	102573807	102616756	42950	RASA4
ENSG00000105821.15	chr7	103312289	103344830	32542	DNAJC2
ENSG00000105835.13	chr7	106248298	106285966	37669	NAMPT
ENSG00000105849.6	chr7	19695461	19709037	13577	POLR1F
ENSG00000105851.11	chr7	106865278	106908980	43703	PIK3CG
ENSG00000105852.11	chr7	95359872	95396375	36504	PON3
ENSG00000105865.11	chr7	107563484	107578523	15040	DUS4L
ENSG00000105875.15	chr7	135183839	135211555	27717	WDR91
ENSG00000105877.18	chr7	21543039	21901839	358801	DNAH11
ENSG00000105879.12	chr7	107743949	107761667	17719	CBLL1
ENSG00000105889.16	chr7	22419444	22727613	308170	STEAP1B
ENSG00000105929.16	chr7	138706294	138799560	93267	ATP6V0A4
ENSG00000105939.14	chr7	139043515	139132122	88608	ZC3HAV1
ENSG00000105948.13	chr7	139133744	139191986	58243	TTC26
ENSG00000105967.16	chr7	115935148	116159896	224749	TFEC
ENSG00000105976.16	chr7	116672196	116798377	126182	MET
ENSG00000105982.17	chr7	156640281	156677130	36850	RNF32
ENSG00000106013.15	chr7	118214669	118496171	281503	ANKRD7
ENSG00000106018.14	chr7	159028175	159144867	116693	VIPR2
ENSG00000106025.9	chr7	120787320	120858402	71083	TSPAN12
ENSG00000106034.18	chr7	120988697	121297442	308746	CPED1
ENSG00000106049.9	chr7	27525442	27662883	137442	HIBADH
ENSG00000106066.15	chr7	28995235	29195451	200217	CPVL
ENSG00000106069.23	chr7	29146569	29514328	367760	CHN2
ENSG00000106070.20	chr7	50590063	50793462	203400	GRB10
ENSG00000106080.11	chr7	30010587	30026702	16116	FKBP14
ENSG00000106086.20	chr7	30027404	30130483	103080	PLEKHA8
ENSG00000106125.14	chr7	30771417	30892387	120971	MINDY4
ENSG00000106128.19	chr7	30938669	30993254	54586	GHRHR
ENSG00000106144.20	chr7	143288215	143307696	19482	CASP2
ENSG00000106153.13	chr7	56101573	56106476	4904	CHCHD2
ENSG00000106236.4	chr7	98617285	98629869	12585	NPTX2
ENSG00000106245.11	chr7	99408641	99419616	10976	BUD31
ENSG00000106246.18	chr7	99416739	99466163	49425	PTCD1
ENSG00000106258.15	chr7	99648194	99679998	31805	CYP3A5
ENSG00000106261.17	chr7	100015572	100041689	26118	ZKSCAN1
ENSG00000106278.12	chr7	121873089	122062036	188948	PTPRZ1
ENSG00000106305.10	chr7	6009255	6023834	14580	AIMP2
ENSG00000106336.13	chr7	100583982	100601117	17136	FBXO24
ENSG00000106344.8	chr7	128297685	128343908	46224	RBM28
ENSG00000106346.11	chr7	6104884	6161564	56681	USP42
ENSG00000106355.10	chr7	32485338	32495283	9946	LSM5
ENSG00000106366.9	chr7	101127104	101139247	12144	SERPINE1
ENSG00000106459.15	chr7	129611720	129757082	145363	NRF1
ENSG00000106462.12	chr7	148807257	148884321	77065	EZH2
ENSG00000106483.12	chr7	37905932	38025695	119764	SFRP4
ENSG00000106484.16	chr7	130486171	130506465	20295	MEST
ENSG00000106511.6	chr7	15611212	15686683	75472	MEOX2
ENSG00000106526.11	chr7	150243916	150323725	79810	ACTR3C
ENSG00000106546.14	chr7	16916359	17346152	429794	AHR
ENSG00000106554.13	chr7	132784870	133082090	297221	CHCHD3
ENSG00000106560.11	chr7	150685697	150693641	7945	GIMAP2
ENSG00000106565.18	chr7	150791285	150801360	10076	TMEM176B
ENSG00000106588.12	chr7	42916828	42932185	15358	PSMA2
ENSG00000106605.11	chr7	43758680	43807342	48663	BLVRA
ENSG00000106609.16	chr7	66921225	66958551	37327	TMEM248
ENSG00000106615.10	chr7	151466012	151520120	54109	RHEB
ENSG00000106631.8	chr7	44138864	44141332	2469	MYL7
ENSG00000106638.17	chr7	73567537	73578791	11255	TBL2
ENSG00000106686.17	chr9	4553386	4666674	113289	SPATA6L
ENSG00000106714.17	chr9	39072767	39288315	215549	CNTNAP3
ENSG00000106733.21	chr9	75060573	75088217	27645	NMRK1
ENSG00000106780.9	chr9	120600811	120714470	113660	MEGF9
ENSG00000106785.15	chr9	98069275	98119222	49948	TRIM14
ENSG00000106799.13	chr9	99104038	99154192	50155	TGFBR1
ENSG00000106803.10	chr9	99222064	99230615	8552	SEC61B
ENSG00000106804.8	chr9	120952335	121050275	97941	C5
ENSG00000106809.11	chr9	92383268	92404696	21429	OGN
ENSG00000106819.13	chr9	92456205	92482506	26302	ASPN
ENSG00000106823.12	chr9	92493554	92536655	43102	ECM2
ENSG00000106853.20	chr9	111549722	111599893	50172	PTGR1
ENSG00000106952.8	chr9	114893343	114930595	37253	TNFSF8
ENSG00000107020.10	chr9	5357971	5437925	79955	PLGRKT
ENSG00000107036.12	chr9	5629025	5776557	147533	RIC1
ENSG00000107077.19	chr9	6720863	7175648	454786	KDM4C
ENSG00000107099.17	chr9	214854	465259	250406	DOCK8
ENSG00000107164.16	chr9	130578965	130638352	59388	FUBP3
ENSG00000107185.10	chr9	35749287	35758585	9299	RGP1
ENSG00000107249.24	chr9	3824127	4348392	524266	GLIS3
ENSG00000107341.5	chr9	33817160	33920399	103240	UBE2R2
ENSG00000107371.14	chr9	37759234	37832117	72884	EXOSC3
ENSG00000107443.16	chr10	96043394	96060870	17477	CCNJ
ENSG00000107554.17	chr10	99875577	100009947	134371	DNMBP
ENSG00000107562.16	chr10	44370165	44386493	16329	CXCL12
ENSG00000107566.14	chr10	100150094	100186033	35940	ERLIN1
ENSG00000107581.13	chr10	119033670	119080823	47154	EIF3A
ENSG00000107593.17	chr10	100288149	100330264	42116	PKD2L1
ENSG00000107611.16	chr10	16823966	17129811	305846	CUBN
ENSG00000107614.22	chr10	17137336	17202054	64719	TRDMT1
ENSG00000107625.14	chr10	68901286	68946847	45562	DDX50
ENSG00000107651.14	chr10	119892730	119944657	51928	SEC23IP
ENSG00000107672.15	chr10	121957091	121975217	18127	NSMCE4A
ENSG00000107779.14	chr10	86756601	86932825	176225	BMPR1A
ENSG00000107796.13	chr10	88935074	88991339	56266	ACTA2
ENSG00000107821.15	chr10	101061989	101068131	6143	KAZALD1
ENSG00000107862.6	chr10	102245371	102382899	137529	GBF1
ENSG00000107890.17	chr10	26973793	27100494	126702	ANKRD26
ENSG00000107937.19	chr10	988434	1019932	31499	GTPBP4
ENSG00000107949.17	chr10	125823546	125853695	30150	BCCIP
ENSG00000107960.11	chr10	103877569	103918184	40616	STN1
ENSG00000108021.20	chr10	5684838	5763740	78903	TASOR2
ENSG00000108039.18	chr10	109864766	109923553	58788	XPNPEP1
ENSG00000108100.18	chr10	35247025	35572669	325645	CCNY
ENSG00000108175.18	chr10	79068966	79316519	247554	ZMIZ1
ENSG00000108179.14	chr10	79347469	79355334	7866	PPIF
ENSG00000108187.16	chr10	68282660	68333049	50390	PBLD
ENSG00000108306.13	chr17	39252663	39402523	149861	FBXL20
ENSG00000108342.13	chr17	40015361	40017813	2453	CSF3
ENSG00000108344.15	chr17	39980807	39997959	17153	PSMD3
ENSG00000108370.17	chr17	65100812	65227703	126892	RGS9
ENSG00000108375.13	chr17	58353676	58417595	63920	RNF43
ENSG00000108379.10	chr17	46762506	46833154	70649	WNT3
ENSG00000108405.4	chr17	3896592	3916476	19885	P2RX1
ENSG00000108406.10	chr17	59565558	59608345	42788	DHX40
ENSG00000108423.15	chr17	59859479	59892945	33467	TUBD1
ENSG00000108433.17	chr17	46923075	46975524	52450	GOSR2
ENSG00000108439.11	chr17	47941506	47949308	7803	PNPO
ENSG00000108465.15	chr17	47967810	47981781	13972	CDK5RAP3
ENSG00000108474.17	chr17	16217191	16351797	134607	PIGL
ENSG00000108556.10	chr17	4897771	4934438	36668	CHRNE
ENSG00000108559.12	chr17	5360963	5419676	58714	NUP88
ENSG00000108578.15	chr17	30248203	30292056	43854	BLMH
ENSG00000108582.12	chr17	30378927	30469989	91063	CPD
ENSG00000108641.19	chr17	19334308	19378193	43886	B9D1
ENSG00000108651.10	chr17	31860904	31901708	40805	UTP6
ENSG00000108654.16	chr17	64498254	64508199	9946	DDX5
ENSG00000108671.11	chr17	32444379	32483319	38941	PSMD11
ENSG00000108691.9	chr17	34255218	34257203	1986	CCL2
ENSG00000108733.11	chr17	35574795	35578863	4069	PEX12
ENSG00000108784.10	chr17	42536241	42544449	8209	NAGLU
ENSG00000108788.12	chr17	42567072	42573239	6168	MLX
ENSG00000108821.14	chr17	50184101	50201632	17532	COL1A1
ENSG00000108823.17	chr17	50164214	50175928	11715	SGCA
ENSG00000108829.10	chr17	50375059	50397523	22465	LRRC59
ENSG00000108846.16	chr17	50634777	50692253	57477	ABCC3
ENSG00000108932.12	chr17	68267026	68291267	24242	SLC16A6
ENSG00000108950.12	chr17	68535113	68601367	66255	FAM20A
ENSG00000108963.19	chr17	2030137	2043898	13762	DPH1
ENSG00000108984.15	chr17	69414697	69553865	139169	MAP2K6
ENSG00000109016.17	chr17	21123364	21193265	69902	DHRS7B
ENSG00000109046.15	chr17	27294076	27315926	21851	WSB1
ENSG00000109047.8	chr17	9896320	9905271	8952	RCVRN
ENSG00000109063.15	chr17	10628526	10657309	28784	MYH3
ENSG00000109072.14	chr17	28367284	28373091	5808	VTN
ENSG00000109079.10	chr17	28335602	28347009	11408	TNFAIP1
ENSG00000109083.14	chr17	28328325	28335489	7165	IFT20
ENSG00000109099.16	chr17	15229773	15272292	42520	PMP22
ENSG00000109118.14	chr17	28905250	28951771	46522	PHF12
ENSG00000109220.11	chr4	54009789	54064605	54817	CHIC2
ENSG00000109255.11	chr4	55595229	55636698	41470	NMU
ENSG00000109320.13	chr4	102501331	102617302	115972	NFKB1
ENSG00000109323.11	chr4	102630770	102760994	130225	MANBA
ENSG00000109381.20	chr4	139028112	139177218	149107	ELF2
ENSG00000109390.13	chr4	139266880	139302551	35672	NDUFC1
ENSG00000109445.11	chr4	141220887	141234697	13811	ZNF330
ENSG00000109466.14	chr4	165207561	165323156	115596	KLHL2
ENSG00000109534.17	chr4	109815510	109824740	9231	GAR1
ENSG00000109536.12	chr4	189940870	189963202	22333	FRG1
ENSG00000109586.12	chr4	173168811	173323967	155157	GALNT7
ENSG00000109618.13	chr4	25120014	25160550	40537	SEPSECS
ENSG00000109667.12	chr4	9771153	10054936	283784	SLC2A9
ENSG00000109685.19	chr4	1871393	1982207	110815	NSD2
ENSG00000109686.19	chr4	151102751	151325605	222855	SH3D19
ENSG00000109743.11	chr4	15703065	15738313	35249	BST1
ENSG00000109762.16	chr4	185204237	185370185	165949	SNX25
ENSG00000109771.16	chr4	185363872	185395924	32053	LRP2BP
ENSG00000109775.11	chr4	185399537	185425979	26443	UFSP2
ENSG00000109794.13	chr4	186104419	186172667	68249	FAM149A
ENSG00000109805.10	chr4	17810979	17844865	33887	NCAPG
ENSG00000109814.12	chr4	39498755	39528311	29557	UGDH
ENSG00000109854.14	chr11	20363685	20383782	20098	HTATIP2
ENSG00000109861.17	chr11	88265069	88359684	94616	CTSC
ENSG00000109881.17	chr11	27330827	27363234	32408	CCDC34
ENSG00000109906.15	chr11	114059041	114256765	197725	ZBTB16
ENSG00000109911.19	chr11	31509755	31790324	280570	ELP4
ENSG00000109917.11	chr11	116773799	116788039	14241	ZPR1
ENSG00000109920.13	chr11	47716494	47767443	50950	FNBP4
ENSG00000109943.9	chr11	122838500	122872643	34144	CRTAM
ENSG00000110002.16	chr11	124115404	124147721	32318	VWA5A
ENSG00000110025.13	chr11	65027439	65040572	13134	SNX15
ENSG00000110031.13	chr11	58526871	58578220	51350	LPXN
ENSG00000110042.8	chr11	59171430	59208588	37159	DTX4
ENSG00000110063.10	chr11	126304060	126350005	45946	DCPS
ENSG00000110066.15	chr11	68154863	68213828	58966	KMT5B
ENSG00000110075.15	chr11	68460731	68615334	154604	PPP6R3
ENSG00000110090.13	chr11	68754620	68844410	89791	CPT1A
ENSG00000110092.4	chr11	69641156	69654474	13319	CCND1
ENSG00000110169.11	chr11	6431049	6442617	11569	HPX
ENSG00000110195.14	chr11	72189558	72196323	6766	FOLR1
ENSG00000110200.8	chr11	72106378	72112780	6403	ANAPC15
ENSG00000110315.7	chr11	10511673	10541230	29558	RNF141
ENSG00000110395.7	chr11	119206298	119313926	107629	CBL
ENSG00000110400.11	chr11	119623408	119729200	105793	NECTIN1
ENSG00000110442.12	chr11	36269284	36289449	20166	COMMD9
ENSG00000110455.14	chr11	44065925	44084237	18313	ACCS
ENSG00000110536.14	chr11	47565430	47573461	8032	PTPMT1
ENSG00000110583.13	chr11	63938959	63957319	18361	NAA40
ENSG00000110619.18	chr11	3000922	3057613	56692	CARS1
ENSG00000110628.16	chr11	2899721	2925246	25526	SLC22A18
ENSG00000110660.15	chr11	107790991	107928293	137303	SLC35F2
ENSG00000110693.19	chr11	15966449	16739591	773143	SOX6
ENSG00000110713.17	chr11	3671083	3797792	126710	NUP98
ENSG00000110721.12	chr11	68052859	68121444	68586	CHKA
ENSG00000110723.12	chr11	108505435	108593768	88334	EXPH5
ENSG00000110756.18	chr11	18278668	18322198	43531	HPS5
ENSG00000110777.12	chr11	111352255	111455630	103376	POU2AF1
ENSG00000110801.14	chr12	121888732	121918297	29566	PSMD9
ENSG00000110841.14	chr12	27523431	27695564	172134	PPFIBP1
ENSG00000110848.8	chr12	9752486	9760901	8416	CD69
ENSG00000110851.12	chr12	107732871	107761272	28402	PRDM4
ENSG00000110871.15	chr12	120503279	120534434	31156	COQ5
ENSG00000110880.11	chr12	108645109	108731526	86418	CORO1C
ENSG00000110881.12	chr12	50057548	50083611	26064	ASIC1
ENSG00000110887.8	chr12	108858932	108901043	42112	DAO
ENSG00000110888.17	chr12	30709552	30754951	45400	CAPRIN2
ENSG00000110900.16	chr12	30926428	30996602	70175	TSPAN11
ENSG00000110906.13	chr12	109448655	109477359	28705	KCTD10
ENSG00000110921.14	chr12	109573255	109598125	24871	MVK
ENSG00000110975.8	chr12	33374238	33439819	65582	SYT10
ENSG00000111011.18	chr12	122503454	122527000	23547	RSRC2
ENSG00000111057.11	chr12	52948871	52952906	4036	KRT18
ENSG00000111058.8	chr12	80936414	81261210	324797	ACSS3
ENSG00000111087.10	chr12	57459785	57472268	12484	GLI1
ENSG00000111142.14	chr12	95473520	95515839	42320	METAP2
ENSG00000111145.8	chr12	96194375	96269824	75450	ELK3
ENSG00000111186.13	chr12	1529891	1647212	117322	WNT5B
ENSG00000111196.10	chr12	10604193	10613609	9417	MAGOHB
ENSG00000111203.13	chr12	2812622	2859791	47170	ITFG2
ENSG00000111206.13	chr12	2857680	2877174	19495	FOXM1
ENSG00000111215.12	chr12	10845849	10849475	3627	PRR4
ENSG00000111247.15	chr12	4538798	4560047	21250	RAD51AP1
ENSG00000111249.14	chr12	111034165	111350554	316390	CUX2
ENSG00000111252.11	chr12	111405923	111451623	45701	SH2B3
ENSG00000111254.8	chr12	4615508	4649051	33544	AKAP3
ENSG00000111261.14	chr12	12326056	12350242	24187	MANSC1
ENSG00000111266.9	chr12	12473282	12562863	89582	DUSP16
ENSG00000111271.15	chr12	111686053	111757107	71055	ACAD10
ENSG00000111275.13	chr12	111766887	111817532	50646	ALDH2
ENSG00000111305.19	chr12	13083532	13103683	20152	GSG1
ENSG00000111325.16	chr12	122974580	122980043	5464	OGFOD2
ENSG00000111328.7	chr12	123250112	123272334	22223	CDK2AP1
ENSG00000111331.14	chr12	112938051	112976460	38410	OAS3
ENSG00000111335.14	chr12	112978395	113011723	33329	OAS2
ENSG00000111341.10	chr12	14880864	14885857	4994	MGP
ENSG00000111361.13	chr12	123620406	123633766	13361	EIF2B1
ENSG00000111364.16	chr12	123602077	123620943	18867	DDX55
ENSG00000111404.7	chr12	18080869	18320107	239239	RERGL
ENSG00000111405.9	chr12	47709734	47725567	15834	ENDOU
ENSG00000111424.12	chr12	47841537	47943048	101512	VDR
ENSG00000111432.5	chr12	130162459	130165740	3282	FZD10
ENSG00000111450.14	chr12	130789600	130839266	49667	STX2
ENSG00000111452.13	chr12	130953907	131141469	187563	ADGRD1
ENSG00000111481.10	chr12	54301202	54351846	50645	COPZ1
ENSG00000111540.16	chr12	55973913	55996683	22771	RAB5B
ENSG00000111554.15	chr12	68272443	68332381	59939	MDM1
ENSG00000111581.10	chr12	68686951	68745809	58859	NUP107
ENSG00000111596.14	chr12	70243002	70354993	111992	CNOT2
ENSG00000111602.12	chr12	56416363	56449426	33064	TIMELESS
ENSG00000111644.8	chr12	6638075	6647433	9359	ACRBP
ENSG00000111652.10	chr12	6724014	6731875	7862	COPS7A
ENSG00000111653.20	chr12	6650301	6663142	12842	ING4
ENSG00000111665.12	chr12	6844793	6851292	6500	CDCA3
ENSG00000111670.16	chr12	101745499	101830959	85461	GNPTAB
ENSG00000111684.11	chr12	6976185	7018477	42293	LPCAT3
ENSG00000111716.14	chr12	21635342	21757857	122516	LDHB
ENSG00000111725.11	chr12	119667864	119681624	13761	PRKAB1
ENSG00000111737.12	chr12	120095099	120117502	22404	RAB35
ENSG00000111752.11	chr12	8913896	8941467	27572	PHC1
ENSG00000111775.3	chr12	120438090	120440737	2648	COX6A1
ENSG00000111783.13	chr12	106583004	106762803	179800	RFX4
ENSG00000111785.21	chr12	106774621	106889316	114696	RIC8B
ENSG00000111786.9	chr12	120461672	120469748	8077	SRSF9
ENSG00000111801.16	chr6	26440472	26453415	12944	BTN3A3
ENSG00000111816.8	chr6	115931149	116060891	129743	FRK
ENSG00000111817.19	chr6	116254173	116444861	190689	DSE
ENSG00000111832.13	chr6	116571409	116597675	26267	RWDD1
ENSG00000111834.13	chr6	116616479	116632985	16507	RSPH4A
ENSG00000111843.14	chr6	10722915	10731129	8215	TMEM14C
ENSG00000111846.19	chr6	10492223	10629368	137146	GCNT2
ENSG00000111860.14	chr6	118460772	118710075	249304	CEP85L
ENSG00000111877.18	chr6	118813442	118935162	121721	MCM9
ENSG00000111879.20	chr6	118959763	119149387	189625	FAM184A
ENSG00000111886.11	chr6	89254464	89315299	60836	GABRR2
ENSG00000111961.18	chr6	148272304	148552048	279745	SASH1
ENSG00000111962.8	chr6	148747030	149076990	329961	UST
ENSG00000111981.5	chr6	149963943	149973715	9773	ULBP1
ENSG00000112029.10	chr6	152970519	152983579	13061	FBXO5
ENSG00000112031.16	chr6	152987362	153002709	15348	MTRF1L
ENSG00000112039.5	chr6	35452338	35467102	14765	FANCE
ENSG00000112062.11	chr6	36027677	36111236	83560	MAPK14
ENSG00000112078.14	chr6	36442767	36491143	48377	KCTD20
ENSG00000112079.9	chr6	36493892	36547479	53588	STK38
ENSG00000112096.19	chr6	159669069	159762529	93461	SOD2
ENSG00000112118.20	chr6	52264014	52284881	20868	MCM3
ENSG00000112130.17	chr6	37353979	37394734	40756	RNF8
ENSG00000112139.17	chr6	37630679	37699306	68628	MDGA1
ENSG00000112144.16	chr6	53001279	53061824	60546	CILK1
ENSG00000112159.12	chr6	89642498	89819794	177297	MDN1
ENSG00000112164.6	chr6	39048781	39091303	42523	GLP1R
ENSG00000112167.10	chr6	39104063	39115186	11124	SAYSD1
ENSG00000112175.8	chr6	55753653	55875590	121938	BMP5
ENSG00000112182.15	chr6	89926528	90296908	370381	BACH2
ENSG00000112200.17	chr6	57086844	57170305	83462	ZNF451
ENSG00000112214.11	chr6	96562548	96618626	56079	FHL5
ENSG00000112276.14	chr6	105096822	105137157	40336	BVES
ENSG00000112280.18	chr6	70216040	70303084	87045	COL9A1
ENSG00000112297.18	chr6	106360717	106572017	211301	CRYBG1
ENSG00000112299.8	chr6	132680849	132714055	33207	VNN1
ENSG00000112303.14	chr6	132743870	132763459	19590	VNN2
ENSG00000112304.11	chr6	24667035	24705065	38031	ACOT13
ENSG00000112308.13	chr6	24704861	24719998	15138	C6orf62
ENSG00000112309.11	chr6	70856679	70957060	100382	B3GAT2
ENSG00000112312.10	chr6	24774931	24786099	11169	GMNN
ENSG00000112319.20	chr6	133240514	133532128	291615	EYA4
ENSG00000112320.12	chr6	107490106	107661306	171201	SOBP
ENSG00000112333.12	chr6	108166022	108188805	22784	NR2E1
ENSG00000112357.14	chr6	136822564	136913934	91371	PEX7
ENSG00000112365.5	chr6	109462594	109483219	20626	ZBTB24
ENSG00000112378.12	chr6	138088505	138107419	18915	PERP
ENSG00000112394.17	chr6	111087503	111231194	143692	SLC16A10
ENSG00000112406.5	chr6	139135080	139180802	45723	HECA
ENSG00000112414.15	chr6	142301854	142446266	144413	ADGRG6
ENSG00000112425.16	chr6	145382535	145736023	353489	EPM2A
ENSG00000112473.18	chr6	33200445	33204439	3995	SLC39A7
ENSG00000112499.13	chr6	160171061	160277638	106578	SLC22A2
ENSG00000112530.11	chr6	162727132	163315492	588361	PACRG
ENSG00000112539.15	chr6	165279664	165309605	29942	C6orf118
ENSG00000112541.18	chr6	165327287	165988078	660792	PDE10A
ENSG00000112562.19	chr6	168441151	168673445	232295	SMOC2
ENSG00000112578.10	chr6	41921499	41933046	11548	BYSL
ENSG00000112584.14	chr6	170290703	170407067	116365	FAM120B
ENSG00000112592.14	chr6	170554302	170572870	18569	TBP
ENSG00000112599.9	chr6	42183284	42194956	11673	GUCA1B
ENSG00000112651.12	chr6	43054029	43059438	5410	MRPL2
ENSG00000112655.16	chr6	43076307	43161719	85413	PTK7
ENSG00000112679.15	chr6	291630	351355	59726	DUSP22
ENSG00000112685.14	chr6	485154	693139	207986	EXOC2
ENSG00000112699.11	chr6	1623806	2245605	621800	GMDS
ENSG00000112715.25	chr6	43770184	43786487	16304	VEGFA
ENSG00000112759.19	chr6	44219553	44234142	14590	SLC29A1
ENSG00000112763.17	chr6	26457904	26476621	18718	BTN2A1
ENSG00000112769.20	chr6	112107931	112254939	147009	LAMA4
ENSG00000112773.16	chr6	81491439	81752774	261336	TENT5A
ENSG00000112782.19	chr6	45880827	46080348	199522	CLIC5
ENSG00000112837.17	chr6	84687351	84764598	77248	TBX18
ENSG00000112855.17	chr5	140691430	140699305	7876	HARS2
ENSG00000112877.8	chr5	612340	667168	54829	CEP72
ENSG00000112902.12	chr5	9035033	9546075	511043	SEMA5A
ENSG00000112936.19	chr5	40909497	40984643	75147	C7
ENSG00000112941.14	chr5	6713432	6757044	43613	TENT4A
ENSG00000112964.14	chr5	42423439	42721878	298440	GHR
ENSG00000112983.18	chr5	138139770	138178953	39184	BRD8
ENSG00000113013.16	chr5	138553756	138575675	21920	HSPA9
ENSG00000113070.8	chr5	140332843	140346603	13761	HBEGF
ENSG00000113073.15	chr5	140360194	140375141	14948	SLC4A9
ENSG00000113083.15	chr5	122063195	122078413	15219	LOX
ENSG00000113108.20	chr5	140558268	140564781	6514	APBB3
ENSG00000113119.13	chr5	140639435	140645408	5974	TMCO6
ENSG00000113140.11	chr5	151661096	151686975	25880	SPARC
ENSG00000113141.18	chr5	140647058	140662480	15423	IK
ENSG00000113194.13	chr5	176447628	176510074	62447	FAF2
ENSG00000113205.5	chr5	141100473	141103827	3355	PCDHB3
ENSG00000113209.9	chr5	141135206	141138615	3410	PCDHB5
ENSG00000113211.6	chr5	141150057	141153287	3231	PCDHB6
ENSG00000113212.7	chr5	141172644	141176383	3740	PCDHB7
ENSG00000113240.13	chr5	178602664	178630615	27952	CLK4
ENSG00000113248.6	chr5	141245395	141249365	3971	PCDHB15
ENSG00000113269.14	chr5	179911651	180072113	160463	RNF130
ENSG00000113272.14	chr5	157731420	157741449	10030	THG1L
ENSG00000113273.17	chr5	78777209	78986087	208879	ARSB
ENSG00000113296.14	chr5	79991311	80083287	91977	THBS4
ENSG00000113303.12	chr5	180899077	180950906	51830	BTNL8
ENSG00000113312.12	chr5	160009113	160065543	56431	TTC1
ENSG00000113318.11	chr5	80654652	80876815	222164	MSH3
ENSG00000113356.13	chr5	90471748	90514557	42810	POLR3G
ENSG00000113360.17	chr5	31400494	31532196	131703	DROSHA
ENSG00000113361.13	chr5	31193686	31329146	135461	CDH6
ENSG00000113368.12	chr5	126776623	126837020	60398	LMNB1
ENSG00000113369.9	chr5	91368631	91383317	14687	ARRDC3
ENSG00000113396.13	chr5	128538013	129033642	495630	SLC27A6
ENSG00000113494.17	chr5	35048756	35230487	181732	PRLR
ENSG00000113522.14	chr5	132556019	132646349	90331	RAD50
ENSG00000113552.16	chr5	141991749	142013041	21293	GNPDA1
ENSG00000113593.12	chr5	65563236	65587549	24314	PPWD1
ENSG00000113643.9	chr5	168486451	168519301	32851	RARS1
ENSG00000113657.13	chr5	147390808	147510068	119261	DPYSL3
ENSG00000113716.13	chr5	150000046	150053142	53097	HMGXB3
ENSG00000113719.16	chr5	172834251	172952683	118433	ERGIC1
ENSG00000113722.17	chr5	150166778	150184558	17781	CDX1
ENSG00000113732.9	chr5	172983771	173035445	51675	ATP6V0E1
ENSG00000113734.18	chr5	173144442	173164387	19946	BNIP1
ENSG00000113739.11	chr5	173314723	173328447	13725	STC2
ENSG00000113761.12	chr5	177022696	177081189	58494	ZNF346
ENSG00000113790.11	chr3	185190624	185281990	91367	EHHADH
ENSG00000113810.16	chr3	160399274	160434954	35681	SMC4
ENSG00000113811.11	chr3	53884417	53891962	7546	SELENOK
ENSG00000113812.14	chr3	53867066	53882152	15087	ACTR8
ENSG00000113838.13	chr3	186546067	186570543	24477	TBCCD1
ENSG00000113845.10	chr3	119498547	119525090	26544	TIMMDC1
ENSG00000113889.14	chr3	186717348	186744410	27063	KNG1
ENSG00000113916.18	chr3	187721377	187745725	24349	BCL6
ENSG00000113924.12	chr3	120628172	120682269	54098	HGD
ENSG00000113946.4	chr3	190322541	190412138	89598	CLDN16
ENSG00000113971.21	chr3	132680609	132722432	41824	NPHP3
ENSG00000114107.9	chr3	138494344	138594538	100195	CEP70
ENSG00000114125.14	chr3	141738249	141747560	9312	RNF7
ENSG00000114126.18	chr3	141944428	142149544	205117	TFDP2
ENSG00000114166.8	chr3	20040446	20154404	113959	KAT2B
ENSG00000114200.10	chr3	165772904	165837462	64559	BCHE
ENSG00000114204.15	chr3	167441789	167479004	37216	SERPINI2
ENSG00000114302.16	chr3	48744597	48847874	103278	PRKAR2A
ENSG00000114315.4	chr3	194136148	194138732	2585	HES1
ENSG00000114316.13	chr3	49277144	49340712	63569	USP4
ENSG00000114331.15	chr3	195274745	195443044	168300	ACAP2
ENSG00000114374.13	chrY	12537650	12860839	323190	USP9Y
ENSG00000114395.11	chr3	50350845	50358460	7616	CYB561D2
ENSG00000114423.23	chr3	105655461	105869552	214092	CBLB
ENSG00000114473.14	chr3	197889077	197960142	71066	IQCG
ENSG00000114491.14	chr3	124730433	124749273	18841	UMPS
ENSG00000114529.13	chr3	112086335	112131004	44670	C3orf52
ENSG00000114547.10	chr3	125969160	125983454	14295	ROPN1B
ENSG00000114646.10	chr3	47562238	47580792	18555	CSPG5
ENSG00000114648.12	chr3	47282917	47346816	63900	KLHL18
ENSG00000114654.8	chr3	129001304	129040742	39439	EFCC1
ENSG00000114656.12	chr3	128909866	129002690	92825	CFAP92
ENSG00000114670.14	chr3	131026850	131350465	323616	NEK11
ENSG00000114698.15	chr3	146192335	146251179	58845	PLSCR4
ENSG00000114737.16	chr3	50606489	50611774	5286	CISH
ENSG00000114739.14	chr3	38453890	38493142	39253	ACVR2B
ENSG00000114742.14	chr3	39052013	39096671	44659	WDR48
ENSG00000114745.14	chr3	39096599	39107863	11265	GORASP1
ENSG00000114770.17	chr3	183919934	184017939	98006	ABCC5
ENSG00000114779.20	chr3	51968510	51983409	14900	ABHD14B
ENSG00000114796.16	chr3	183635610	183684519	48910	KLHL24
ENSG00000114841.18	chr3	52316319	52400492	84174	DNAH1
ENSG00000114850.7	chr3	156539553	156555149	15597	SSR3
ENSG00000114854.8	chr3	52451100	52454041	2942	TNNC1
ENSG00000114857.18	chr3	42600655	42648735	48081	NKTR
ENSG00000114861.23	chr3	70954708	71583989	629282	FOXP1
ENSG00000114904.13	chr3	52708444	52770946	62503	NEK4
ENSG00000114933.16	chr2	205993721	206086303	92583	INO80D
ENSG00000114956.20	chr2	73926826	73958961	32136	DGUOK
ENSG00000114978.18	chr2	74152528	74178898	26371	MOB1A
ENSG00000114982.19	chr2	96593170	96642787	49618	KANSL3
ENSG00000114999.8	chr2	112482156	112541739	59584	TTL
ENSG00000115053.17	chr2	231453531	231483641	30111	NCL
ENSG00000115084.15	chr2	113705011	113756693	51683	SLC35F5
ENSG00000115085.14	chr2	97713576	97739862	26287	ZAP70
ENSG00000115107.20	chr2	119223831	119265652	41822	STEAP3
ENSG00000115109.14	chr2	120013077	120179119	166043	EPB41L5
ENSG00000115112.8	chr2	121216587	121285202	68616	TFCP2L1
ENSG00000115128.7	chr2	24067586	24076373	8788	SF3B6
ENSG00000115129.14	chr2	24077433	24085861	8429	TP53I3
ENSG00000115145.10	chr2	152116801	152175763	58963	STAM2
ENSG00000115155.19	chr2	26457203	26558756	101554	OTOF
ENSG00000115159.16	chr2	156435290	156613735	178446	GPD2
ENSG00000115165.10	chr2	157414619	157488961	74343	CYTIP
ENSG00000115183.15	chr2	158968640	159232659	264020	TANC1
ENSG00000115204.15	chr2	27309492	27325680	16189	MPV17
ENSG00000115207.13	chr2	27325849	27357034	31186	GTF3C2
ENSG00000115216.14	chr2	27427790	27442259	14470	NRBP1
ENSG00000115232.14	chr2	181457202	181538940	81739	ITGA4
ENSG00000115267.9	chr2	162267074	162318684	51611	IFIH1
ENSG00000115282.21	chr2	74483073	74494559	11487	TTC31
ENSG00000115289.14	chr2	74505043	74507695	2653	PCGF1
ENSG00000115318.12	chr2	74532258	74555690	23433	LOXL3
ENSG00000115339.14	chr2	165747588	165794659	47072	GALNT3
ENSG00000115361.8	chr2	210187126	210225447	38322	ACADL
ENSG00000115368.10	chr2	189441446	189475552	34107	WDR75
ENSG00000115425.14	chr2	215996329	216082955	86627	PECR
ENSG00000115457.10	chr2	216632828	216664436	31609	IGFBP2
ENSG00000115461.5	chr2	216672105	216695549	23445	IGFBP5
ENSG00000115464.15	chr2	61187463	61471087	283625	USP34
ENSG00000115468.12	chr2	232606057	232682780	76724	EFHD1
ENSG00000115474.7	chr2	232765802	232776565	10764	KCNJ13
ENSG00000115486.12	chr2	85544720	85561547	16828	GGCX
ENSG00000115507.10	chr2	63050057	63057836	7780	OTX1
ENSG00000115523.17	chr2	85685175	85698852	13678	GNLY
ENSG00000115524.17	chr2	197388515	197435079	46565	SF3B1
ENSG00000115526.11	chr2	100391860	100417668	25809	CHST10
ENSG00000115539.14	chr2	100562993	100576739	13747	PDCL3
ENSG00000115548.17	chr2	86440647	86492716	52070	KDM3A
ENSG00000115556.14	chr2	218607855	218637184	29330	PLCD4
ENSG00000115568.16	chr2	218633329	218659655	26327	ZNF142
ENSG00000115590.14	chr2	101991960	102028544	36585	IL1R2
ENSG00000115593.15	chr2	88067825	88113384	45560	SMYD1
ENSG00000115594.12	chr2	102064544	102179874	115331	IL1R1
ENSG00000115598.10	chr2	102187006	102240002	52997	IL1RL2
ENSG00000115602.17	chr2	102311502	102352037	40536	IL1RL1
ENSG00000115604.12	chr2	102311529	102398777	87249	IL18R1
ENSG00000115607.9	chr2	102418689	102452565	33877	IL18RAP
ENSG00000115616.3	chr2	102619553	102711355	91803	SLC9A2
ENSG00000115648.14	chr2	237485428	237555322	69895	MLPH
ENSG00000115657.14	chr2	219209772	219218994	9223	ABCB6
ENSG00000115687.14	chr2	241106099	241150264	44166	PASK
ENSG00000115758.13	chr2	10439968	10448327	8360	ODC1
ENSG00000115761.16	chr2	10570754	10689987	119234	NOL10
ENSG00000115806.13	chr2	170928464	170967130	38667	GORASP2
ENSG00000115844.11	chr2	172099438	172102900	3463	DLX2
ENSG00000115875.19	chr2	38743599	38751494	7896	SRSF7
ENSG00000115884.11	chr2	20200797	20225433	24637	SDC1
ENSG00000115902.11	chr2	64988477	65023865	35389	SLC1A4
ENSG00000115919.15	chr2	142877657	143055833	178177	KYNU
ENSG00000115942.9	chr2	200908977	200963680	54704	ORC2
ENSG00000115946.8	chr2	68157888	68176238	18351	PNO1
ENSG00000115956.10	chr2	68365282	68397453	32172	PLEK
ENSG00000115963.14	chr2	150468195	150539011	70817	RND3
ENSG00000115970.19	chr2	43230851	43596038	365188	THADA
ENSG00000115998.8	chr2	70149885	70248615	98731	C2orf42
ENSG00000116014.10	chr19	917287	921005	3719	KISS1R
ENSG00000116017.11	chr19	925781	975939	50159	ARID3A
ENSG00000116044.16	chr2	177227595	177392697	165103	NFE2L2
ENSG00000116127.20	chr2	73385758	73625166	239409	ALMS1
ENSG00000116128.12	chr1	147541501	147626216	84716	BCL9
ENSG00000116132.12	chr1	170662728	170739421	76694	PRRX1
ENSG00000116147.17	chr1	175315194	175743616	428423	TNR
ENSG00000116151.14	chr1	2321253	2391707	70455	MORN1
ENSG00000116157.6	chr1	52602371	52609051	6681	GPX7
ENSG00000116183.11	chr1	176463171	176845601	382431	PAPPA2
ENSG00000116194.13	chr1	178849535	178871077	21543	ANGPTL1
ENSG00000116212.15	chr1	53946085	53968168	22084	LRRC42
ENSG00000116221.15	chr1	54184041	54225464	41424	MRPL37
ENSG00000116237.16	chr1	6221193	6235972	14780	ICMT
ENSG00000116273.6	chr1	6613731	6624030	10300	PHF13
ENSG00000116285.13	chr1	8004404	8026309	21906	ERRFI1
ENSG00000116288.13	chr1	7954291	7985505	31215	PARK7
ENSG00000116350.17	chr1	29147743	29181900	34158	SRSF4
ENSG00000116353.16	chr1	29192657	29230942	38286	MECR
ENSG00000116455.14	chr1	111439890	111449256	9367	WDR77
ENSG00000116473.14	chr1	111542218	111716691	174474	RAP1A
ENSG00000116478.12	chr1	32292083	32333635	41553	HDAC1
ENSG00000116497.18	chr1	32816767	32858875	42109	S100PBP
ENSG00000116514.17	chr1	32936445	32964809	28365	RNF19B
ENSG00000116525.14	chr1	33145399	33182059	36661	TRIM62
ENSG00000116560.11	chr1	35176378	35193145	16768	SFPQ
ENSG00000116574.6	chr1	228735479	228746664	11186	RHOU
ENSG00000116580.19	chr1	155749659	155859400	109742	GON4L
ENSG00000116641.18	chr1	62454298	62688386	234089	DOCK7
ENSG00000116667.15	chr1	184387029	184629019	241991	C1orf21
ENSG00000116668.13	chr1	185157080	185291781	134702	SWT1
ENSG00000116678.20	chr1	65420652	65641559	220908	LEPR
ENSG00000116679.16	chr1	185296388	185317273	20886	IVNS1ABP
ENSG00000116688.18	chr1	11980181	12015211	35031	MFN2
ENSG00000116698.21	chr1	183472216	183598246	126031	SMG7
ENSG00000116701.15	chr1	183555562	183590876	35315	NCF2
ENSG00000116704.8	chr1	66999350	67054148	54799	SLC35D1
ENSG00000116711.10	chr1	186828949	186988981	160033	PLA2G4A
ENSG00000116717.13	chr1	67685201	67688334	3134	GADD45A
ENSG00000116745.7	chr1	68428822	68449954	21133	RPE65
ENSG00000116754.13	chr1	70205682	70253052	47371	SRSF11
ENSG00000116761.12	chr1	70411218	70439851	28634	CTH
ENSG00000116774.12	chr1	113979391	114035572	56182	OLFML3
ENSG00000116815.16	chr1	116514534	116571039	56506	CD58
ENSG00000116819.9	chr1	35573314	35595328	22015	TFAP2E
ENSG00000116830.12	chr1	117060326	117107453	47128	TTF2
ENSG00000116874.12	chr1	119031216	119140654	109439	WARS2
ENSG00000116898.12	chr1	36455718	36464384	8667	MRPS15
ENSG00000116906.13	chr1	231241207	231277973	36767	GNPAT
ENSG00000116954.8	chr1	38838198	38859772	21575	RRAGC
ENSG00000116962.15	chr1	235975830	236065109	89280	NID1
ENSG00000116984.15	chr1	236795260	236921278	126019	MTR
ENSG00000116985.12	chr1	39757182	39788865	31684	BMP8B
ENSG00000116990.11	chr1	39895426	39902256	6831	MYCL
ENSG00000116991.11	chr1	232397965	232630571	232607	SIPA1L2
ENSG00000117000.9	chr1	40161387	40240921	79535	RLF
ENSG00000117009.12	chr1	241532134	241595642	63509	KMO
ENSG00000117010.17	chr1	40531573	40548167	16595	ZNF684
ENSG00000117036.12	chr1	157121191	157138474	17284	ETV3
ENSG00000117091.10	chr1	160678746	160711831	33086	CD48
ENSG00000117115.13	chr1	17066761	17119451	52691	PADI2
ENSG00000117133.11	chr1	84479259	84498352	19094	RPF1
ENSG00000117139.18	chr1	202724495	202808487	83993	KDM5B
ENSG00000117151.13	chr1	84549611	84574480	24870	CTBS
ENSG00000117174.11	chr1	85649417	85708433	59017	ZNHIT6
ENSG00000117226.12	chr1	89006679	89022894	16216	GBP3
ENSG00000117228.11	chr1	89051882	89065360	13479	GBP1
ENSG00000117262.19	chr1	145607988	145670650	62663	GPR89A
ENSG00000117280.13	chr1	205767986	205775482	7497	RAB29
ENSG00000117305.15	chr1	23801885	23838620	36736	HMGCL
ENSG00000117360.13	chr1	150321479	150353233	31755	PRPF3
ENSG00000117399.14	chr1	43358981	43363203	4223	CDC20
ENSG00000117400.18	chr1	43337818	43354466	16649	MPL
ENSG00000117407.17	chr1	43933320	43937240	3921	ARTN
ENSG00000117448.14	chr1	45550543	45570049	19507	AKR1A1
ENSG00000117450.15	chr1	45510914	45542732	31819	PRDX1
ENSG00000117472.10	chr1	46175073	46185962	10890	TSPAN1
ENSG00000117477.12	chr1	169394870	169460669	65800	CCDC181
ENSG00000117481.11	chr1	46340789	46365152	24364	NSUN4
ENSG00000117500.13	chr1	93149742	93180516	30775	TMED5
ENSG00000117519.16	chr1	94896949	94927223	30275	CNN3
ENSG00000117525.14	chr1	94529173	94541759	12587	F3
ENSG00000117528.14	chr1	94418389	94518666	100278	ABCD3
ENSG00000117543.21	chr1	100989623	101026088	36466	DPH5
ENSG00000117586.11	chr1	173183731	173207331	23601	TNFSF4
ENSG00000117592.9	chr1	173477330	173488815	11486	PRDX6
ENSG00000117593.12	chr1	173824653	173858808	34156	DARS2
ENSG00000117594.10	chr1	209686178	209734949	48772	HSD11B1
ENSG00000117595.12	chr1	209785617	209806175	20559	IRF6
ENSG00000117601.15	chr1	173903800	173917327	13528	SERPINC1
ENSG00000117602.13	chr1	24502351	24541040	38690	RCAN3
ENSG00000117616.18	chr1	25242249	25338213	95965	RSRP1
ENSG00000117682.17	chr1	26432282	26471306	39025	DHDDS
ENSG00000117697.15	chr1	212726153	212791782	65630	NSL1
ENSG00000117713.20	chr1	26693236	26782104	88869	ARID1A
ENSG00000117751.18	chr1	27830782	27851676	20895	PPP1R8
ENSG00000117791.16	chr1	220748225	220784815	36591	MTARC2
ENSG00000117862.13	chr1	52020131	52055191	35061	TXNDC12
ENSG00000117877.11	chr19	45406644	45410737	4094	POLR1G
ENSG00000117899.11	chr15	80946289	80989828	43540	MESD
ENSG00000118004.18	chr2	3594832	3644644	49813	COLEC11
ENSG00000118058.23	chr11	118436490	118526832	90343	KMT2A
ENSG00000118096.10	chr11	118544528	118572970	28443	IFT46
ENSG00000118156.12	chr19	47520685	47555856	35172	ZNF541
ENSG00000118197.14	chr1	200623896	200669907	46012	DDX59
ENSG00000118231.5	chr2	208121607	208124524	2918	CRYGD
ENSG00000118257.17	chr2	205681990	205798133	116144	NRP2
ENSG00000118263.15	chr2	207074137	207167267	93131	KLF7
ENSG00000118271.12	chr18	31557009	31598833	41825	TTR
ENSG00000118292.9	chr1	150268200	150280916	12717	C1orf54
ENSG00000118298.12	chr1	150257251	150265078	7828	CA14
ENSG00000118322.14	chr5	160563120	160852214	289095	ATP10B
ENSG00000118407.15	chr6	75291859	75493800	201942	FILIP1
ENSG00000118412.13	chr6	89829894	89874436	44543	CASP8AP2
ENSG00000118418.14	chr6	79201245	79234738	33494	HMGN3
ENSG00000118420.17	chr6	82892390	83065841	173452	UBE3D
ENSG00000118503.15	chr6	137867214	137883312	16099	TNFAIP3
ENSG00000118507.18	chr6	131135467	131283535	148069	AKAP7
ENSG00000118508.5	chr6	146543833	146554953	11121	RAB32
ENSG00000118514.14	chr6	134917393	134950115	32723	ALDH8A1
ENSG00000118520.15	chr6	131470832	131584332	113501	ARG1
ENSG00000118523.6	chr6	131948176	131951372	3197	CCN2
ENSG00000118557.16	chr16	72112157	72176878	64722	PMFBP1
ENSG00000118579.13	chr4	17614641	17634105	19465	MED28
ENSG00000118600.12	chr12	63779842	63809562	29721	RXYLT1
ENSG00000118620.13	chr19	21020634	21060050	39417	ZNF430
ENSG00000118655.7	chr1	113905213	113914086	8874	DCLRE1B
ENSG00000118690.13	chr6	108848416	108974476	126061	ARMC2
ENSG00000118705.17	chr20	37178410	37241619	63210	RPN2
ENSG00000118729.12	chr1	115700021	115768714	68694	CASQ2
ENSG00000118762.8	chr4	88007635	88077777	70143	PKD2
ENSG00000118849.10	chr3	158696892	158732489	35598	RARRES1
ENSG00000118855.21	chr3	158732198	158829719	97522	MFSD1
ENSG00000118894.15	chr16	5084284	5097795	13512	EEF2KMT
ENSG00000118900.15	chr16	4846665	4882401	35737	UBN1
ENSG00000118939.18	chr13	75549480	75606020	56541	UCHL3
ENSG00000118961.15	chr2	20684014	20823130	139117	LDAH
ENSG00000118971.9	chr12	4269771	4305353	35583	CCND2
ENSG00000118985.16	chr5	95885098	95961851	76754	ELL2
ENSG00000118997.14	chr2	195737703	196068837	331135	DNAH7
ENSG00000119041.11	chr2	196763035	196799725	36691	GTF3C3
ENSG00000119121.22	chr9	74722495	74888094	165600	TRPM6
ENSG00000119139.21	chr9	69121264	69274615	153352	TJP2
ENSG00000119147.10	chr2	106063246	106078155	14910	ECRG4
ENSG00000119203.14	chr2	9423651	9473101	49451	CPSF3
ENSG00000119227.8	chr3	196946356	196969060	22705	PIGZ
ENSG00000119231.11	chr3	196867856	196934714	66859	SENP5
ENSG00000119283.16	chr1	231162058	231221565	59508	TRIM67
ENSG00000119285.11	chr1	236549005	236604516	55512	HEATR1
ENSG00000119321.9	chr9	113161006	113221318	60313	FKBP15
ENSG00000119326.15	chr9	108942569	109013522	70954	CTNNAL1
ENSG00000119392.16	chr9	128504655	128543874	39220	GLE1
ENSG00000119397.18	chr9	121074753	121177610	102858	CNTRL
ENSG00000119411.11	chr9	113349541	113371233	21693	BSPRY
ENSG00000119421.7	chr9	122144058	122159779	15722	NDUFA8
ENSG00000119457.8	chr9	112878920	112890876	11957	SLC46A2
ENSG00000119471.15	chr9	112380080	112472405	92326	HSDL2
ENSG00000119508.18	chr9	99821855	99866891	45037	NR4A3
ENSG00000119509.13	chr9	100099243	100302175	202933	INVS
ENSG00000119514.7	chr9	98807670	98850081	42412	GALNT12
ENSG00000119523.10	chr9	99216425	99221942	5518	ALG2
ENSG00000119535.18	chr1	36466043	36483278	17236	CSF3R
ENSG00000119547.6	chr18	57435374	57491298	55925	ONECUT2
ENSG00000119596.18	chr14	74763316	74859435	96120	YLPM1
ENSG00000119616.11	chr14	74713144	74738620	25477	FCF1
ENSG00000119636.16	chr14	74019349	74082863	63515	BBOF1
ENSG00000119638.14	chr14	75079353	75127344	47992	NEK9
ENSG00000119655.11	chr14	74476192	74494177	17986	NPC2
ENSG00000119661.15	chr14	73644875	73703732	58858	DNAL1
ENSG00000119669.5	chr14	77024543	77028708	4166	IRF2BPL
ENSG00000119673.15	chr14	73567620	73575658	8039	ACOT2
ENSG00000119681.12	chr14	74498183	74612378	114196	LTBP2
ENSG00000119684.16	chr14	75013769	75051532	37764	MLH3
ENSG00000119685.20	chr14	75633625	75955079	321455	TTLL5
ENSG00000119686.10	chr14	75578620	75663214	84595	FLVCR2
ENSG00000119689.15	chr14	74881891	74903743	21853	DLST
ENSG00000119703.15	chr14	75064109	75119502	55394	ZC2HC1C
ENSG00000119711.13	chr14	74056847	74084492	27646	ALDH6A1
ENSG00000119715.15	chr14	76310712	76501837	191126	ESRRB
ENSG00000119718.11	chr14	75002921	75012366	9446	EIF2B2
ENSG00000119720.18	chr14	90267860	90331969	64110	NRDE2
ENSG00000119723.17	chr14	73949926	73963670	13745	COQ6
ENSG00000119725.20	chr14	73886617	73932521	45905	ZNF410
ENSG00000119729.12	chr2	46541806	46584688	42883	RHOQ
ENSG00000119737.6	chr2	53852912	53859967	7056	GPR75
ENSG00000119760.16	chr2	27650809	27663840	13032	SUPT7L
ENSG00000119778.15	chr2	23748664	23927123	178460	ATAD2B
ENSG00000119782.14	chr2	24049701	24063681	13981	FKBP1B
ENSG00000119820.11	chr2	32277904	32316594	38691	YIPF4
ENSG00000119888.11	chr2	47345158	47387601	42444	EPCAM
ENSG00000119906.13	chr10	100912963	100965134	52172	SLF2
ENSG00000119912.18	chr10	92451684	92574096	122413	IDE
ENSG00000119913.6	chr10	112283400	112305038	21639	TECTB
ENSG00000119915.5	chr10	102226299	102229589	3291	ELOVL3
ENSG00000119917.15	chr10	89327307	89377473	50167	IFIT3
ENSG00000119922.11	chr10	89283694	89309271	25578	IFIT2
ENSG00000119927.14	chr10	112149865	112215377	65513	GPAM
ENSG00000119929.13	chr10	99702558	99756134	53577	CUTC
ENSG00000119938.9	chr10	91628442	91633071	4630	PPP1R3C
ENSG00000119950.21	chr10	110207605	110287365	79761	MXI1
ENSG00000119969.15	chr10	94501434	94613905	112472	HELLS
ENSG00000119973.6	chr10	118589997	118595648	5652	PRLHR
ENSG00000119977.22	chr10	95659823	95694143	34321	TCTN3
ENSG00000119979.18	chr10	119104086	119137984	33899	DENND10
ENSG00000119986.7	chr10	97677424	97687241	9818	AVPI1
ENSG00000120029.13	chr10	101845599	102056193	210595	ARMH3
ENSG00000120051.15	chr10	104353833	104455102	101270	CFAP58
ENSG00000120057.5	chr10	97766751	97771999	5249	SFRP5
ENSG00000120071.15	chr17	46029916	46225389	195474	KANSL1
ENSG00000120149.9	chr5	174724582	174730896	6315	MSX2
ENSG00000120158.12	chr9	4792944	4885917	92974	RCL1
ENSG00000120217.14	chr9	5450503	5470566	20064	CD274
ENSG00000120253.14	chr6	149724315	149749665	25351	NUP43
ENSG00000120254.16	chr6	150865679	151101887	236209	MTHFD1L
ENSG00000120256.11	chr6	149818757	149864359	45603	LRP11
ENSG00000120262.10	chr6	151494017	151621193	127177	CCDC170
ENSG00000120278.16	chr6	150599883	150843665	243783	PLEKHG1
ENSG00000120280.6	chrX	30558809	30577766	18958	TASL
ENSG00000120314.19	chr5	140664868	140674124	9257	WDR55
ENSG00000120322.4	chr5	141177790	141180539	2750	PCDHB8
ENSG00000120327.7	chr5	141223343	141227759	4417	PCDHB14
ENSG00000120328.6	chr5	141208697	141212571	3875	PCDHB12
ENSG00000120333.4	chr1	175010789	175023425	12637	MRPS14
ENSG00000120334.16	chr1	173799550	173824883	25334	CENPL
ENSG00000120337.10	chr1	173039202	173050941	11740	TNFSF18
ENSG00000120451.11	chr11	130866250	130916479	50230	SNX19
ENSG00000120457.12	chr11	128891356	128921163	29808	KCNJ5
ENSG00000120458.13	chr11	124766498	124800706	34209	MSANTD2
ENSG00000120471.16	chr11	128934731	128943399	8669	TP53AIP1
ENSG00000120509.11	chrX	70286595	70290514	3920	PDZD11
ENSG00000120519.15	chr4	146253975	146521964	267990	SLC10A7
ENSG00000120594.17	chr10	19816239	20289856	473618	PLXDC2
ENSG00000120616.16	chr10	32267751	32378798	111048	EPC1
ENSG00000120647.10	chr12	389273	442642	53370	CCDC77
ENSG00000120656.13	chr1	28589323	28643085	53763	TAF12
ENSG00000120658.13	chr13	43213518	43786908	573391	ENOX1
ENSG00000120662.16	chr13	41216369	41263577	47209	MTRF1
ENSG00000120669.16	chr13	36168217	36214588	46372	SOHLH2
ENSG00000120675.6	chr13	43023203	43114213	91011	DNAJC15
ENSG00000120685.20	chr13	39009865	39038089	28225	PROSER1
ENSG00000120688.9	chr13	41061509	41084006	22498	WBP4
ENSG00000120690.16	chr13	40931924	41061440	129517	ELF1
ENSG00000120697.10	chr13	36949738	37000763	51026	ALG5
ENSG00000120699.13	chr13	36998816	37009614	10799	EXOSC8
ENSG00000120708.17	chr5	136028988	136063818	34831	TGFBI
ENSG00000120709.11	chr5	138331935	138349729	17795	FAM53C
ENSG00000120733.14	chr5	138352685	138437028	84344	KDM3B
ENSG00000120742.11	chr3	150541998	150603228	61231	SERP1
ENSG00000120784.17	chr19	37613749	37692337	78589	ZFP30
ENSG00000120798.17	chr12	95020229	95073628	53400	NR2C1
ENSG00000120800.5	chr12	101280105	101386618	106514	UTP20
ENSG00000120832.10	chr12	106977277	106987160	9884	MTERF2
ENSG00000120833.14	chr12	93569814	93583487	13674	SOCS2
ENSG00000120860.11	chr12	102012840	102062149	49310	WASHC3
ENSG00000120868.14	chr12	98645290	98735433	90144	APAF1
ENSG00000120875.9	chr8	29333064	29350684	17621	DUSP4
ENSG00000120907.18	chr8	26748150	26867278	119129	ADRA1A
ENSG00000120910.15	chr8	22440819	22541142	100324	PPP3CC
ENSG00000120915.14	chr8	27490781	27545564	54784	EPHX2
ENSG00000120925.16	chr8	42849637	42897290	47654	RNF170
ENSG00000120942.14	chr1	11273198	11296049	22852	UBIAD1
ENSG00000120948.19	chr1	11012344	11030528	18185	TARDBP
ENSG00000121039.10	chr8	73294602	73325281	30680	RDH10
ENSG00000121057.13	chr17	57085092	57121346	36255	AKAP1
ENSG00000121058.5	chr17	56938199	56961050	22852	COIL
ENSG00000121060.19	chr17	56836387	56914080	77694	TRIM25
ENSG00000121064.13	chr17	56978129	57006768	28640	SCPEP1
ENSG00000121073.15	chr17	49700934	49709014	8081	SLC35B1
ENSG00000121101.16	chr17	58556678	58692055	135378	TEX14
ENSG00000121104.8	chr17	49710332	49789180	78849	FAM117A
ENSG00000121152.10	chr2	96335766	96377091	41326	NCAPH
ENSG00000121207.12	chr4	154626945	154753120	126176	LRAT
ENSG00000121210.16	chr4	153466346	153636711	170366	TMEM131L
ENSG00000121236.21	chr11	5596109	5612958	16850	TRIM6
ENSG00000121270.16	chr16	48165773	48247568	81796	ABCC11
ENSG00000121281.13	chr16	50246137	50318135	71999	ADCY7
ENSG00000121289.18	chr19	32875925	32971991	96067	CEP89
ENSG00000121297.8	chr19	31149979	31349436	199458	TSHZ3
ENSG00000121310.17	chr1	52895910	52927212	31303	ECHDC2
ENSG00000121316.11	chr12	14503661	14567883	64223	PLBD1
ENSG00000121335.12	chr12	11391540	11501041	109502	PRB2
ENSG00000121361.5	chr12	21764955	21775600	10646	KCNJ8
ENSG00000121406.9	chr19	57527325	57557542	30218	ZNF549
ENSG00000121410.12	chr19	58345178	58353492	8315	A1BG
ENSG00000121413.13	chr19	58083838	58118427	34590	ZSCAN18
ENSG00000121417.14	chr19	57630395	57644041	13647	ZNF211
ENSG00000121440.15	chr3	73382431	73624941	242511	PDZRN3
ENSG00000121542.12	chr3	123201927	123274136	72210	SEC22A
ENSG00000121552.4	chr3	122325248	122341969	16722	CSTA
ENSG00000121577.14	chr3	119636457	119665324	28868	POPDC2
ENSG00000121578.13	chr3	119211732	119240946	29215	B4GALT4
ENSG00000121644.19	chr1	244653103	244709033	55931	DESI2
ENSG00000121671.12	chr11	45847118	45883248	36131	CRY2
ENSG00000121691.7	chr11	34438934	34472060	33127	CAT
ENSG00000121716.20	chr7	100352176	100367733	15558	PILRB
ENSG00000121766.16	chr1	31296982	31364953	67972	ZCCHC17
ENSG00000121797.10	chr3	46407166	46412997	5832	CCRL2
ENSG00000121892.15	chr4	39822863	39977956	155094	PDS5A
ENSG00000121895.8	chr4	38966744	39032922	66179	TMEM156
ENSG00000121897.15	chr4	39459004	39485109	26106	LIAS
ENSG00000121898.13	chr10	123706207	123940267	234061	CPXM2
ENSG00000121903.15	chr1	33472645	33501643	28999	ZSCAN20
ENSG00000121933.19	chr1	111483348	111563962	80615	TMIGD3
ENSG00000121940.16	chr1	108927361	108963504	36144	CLCC1
ENSG00000121964.15	chr2	143938068	144332568	394501	GTDC1
ENSG00000121966.7	chr2	136114349	136118149	3801	CXCR4
ENSG00000122033.15	chr13	27435643	27450591	14949	MTIF3
ENSG00000122034.17	chr13	27424619	27435823	11205	GTF3A
ENSG00000122035.7	chr13	27270830	27275192	4363	RASL11A
ENSG00000122085.17	chr2	241072169	241102332	30164	MTERF4
ENSG00000122176.12	chr1	203340628	203351758	11131	FMOD
ENSG00000122203.15	chr5	176346062	176361807	15746	KIAA1191
ENSG00000122223.13	chr1	160830160	160862887	32728	CD244
ENSG00000122257.20	chr16	24537693	24572863	35171	RBBP6
ENSG00000122299.12	chr16	11750586	11797258	46673	ZC3H7A
ENSG00000122359.18	chr10	80150889	80205572	54684	ANXA11
ENSG00000122375.12	chr10	86654547	86666848	12302	OPN4
ENSG00000122376.12	chr10	87094161	87191465	97305	SHLD2
ENSG00000122378.14	chr10	80407829	80437115	29287	PRXL2A
ENSG00000122420.10	chr1	78303884	78540701	236818	PTGFR
ENSG00000122432.18	chr1	84506300	84566194	59895	SPATA1
ENSG00000122435.10	chr1	100133150	100150498	17349	TRMT13
ENSG00000122477.13	chr1	100148448	100178273	29826	LRRC39
ENSG00000122481.17	chr1	95234210	95247225	13016	RWDD3
[truncated: 5,127 more rows]

## Sheet: magenta
gene_id	seqnames	start	end	width	gene_name
ENSG00000005844.19	chr16	30472658	30523567	50910	ITGAL
ENSG00000006747.15	chr7	12570577	12660182	89606	SCIN
ENSG00000010671.16	chrX	101349447	101390796	41350	BTK
ENSG00000011600.12	chr19	35904401	35908295	3895	TYROBP
ENSG00000012779.11	chr10	45374176	45446119	71944	ALOX5
ENSG00000015285.11	chrX	48676596	48691427	14832	WAS
ENSG00000019582.16	chr5	150400041	150412969	12929	CD74
ENSG00000023892.11	chr6	35297818	35321771	23954	DEF6
ENSG00000042980.13	chr8	24294069	24359014	64946	ADAM28
ENSG00000051523.11	chr16	88643289	88651054	7766	CYBA
ENSG00000053918.18	chr11	2444684	2849105	404422	KCNQ1
ENSG00000059377.18	chr7	139777051	140020325	243275	TBXAS1
ENSG00000066294.15	chr1	160541095	160579516	38422	CD84
ENSG00000066336.12	chr11	47354860	47378547	23688	SPI1
ENSG00000077420.16	chr10	26438341	26567803	129463	APBB1IP
ENSG00000086730.17	chr7	74199652	74229834	30183	LAT2
ENSG00000095303.17	chr9	122370530	122395703	25174	PTGS1
ENSG00000095970.17	chr6	41158506	41163186	4681	TREM2
ENSG00000100055.21	chr22	37282027	37315341	33315	CYTH4
ENSG00000100365.16	chr22	36860988	36878017	17030	NCF4
ENSG00000101336.18	chr20	32052197	32101856	49660	HCK
ENSG00000103490.14	chr16	31201486	31203450	1965	PYCARD
ENSG00000104894.12	chr19	49335171	49343335	8165	CD37
ENSG00000104972.16	chr19	54617158	54638022	20865	LILRB1
ENSG00000105122.13	chr19	15451624	15464544	12921	RASAL3
ENSG00000105246.6	chr19	4229523	4237528	8006	EBI3
ENSG00000105281.12	chr19	46774883	46788594	13712	SLC1A5
ENSG00000105366.15	chr19	51450847	51458456	7610	SIGLEC8
ENSG00000105383.15	chr19	51225064	51243860	18797	CD33
ENSG00000108798.9	chr17	49210411	49223225	12815	ABI3
ENSG00000110077.15	chr11	60172015	60184666	12652	MS4A6A
ENSG00000110079.19	chr11	60185657	60318080	132424	MS4A4A
ENSG00000110324.11	chr11	117986370	118003037	16668	IL10RA
ENSG00000110876.10	chr12	108621895	108633894	12000	SELPLG
ENSG00000110934.13	chr12	51281038	51324668	43631	BIN2
ENSG00000111348.9	chr12	14942031	14961728	19698	ARHGDIB
ENSG00000111679.17	chr12	6946468	6961316	14849	PTPN6
ENSG00000112799.9	chr6	6588108	6654983	66876	LY86
ENSG00000114013.16	chr3	122055362	122121139	65778	CD86
ENSG00000122122.10	chrX	129779949	129795201	15253	SASH3
ENSG00000123338.13	chr12	54497752	54548243	50492	NCKAP1L
ENSG00000125730.17	chr19	6677704	6730562	52859	C3
ENSG00000128604.20	chr7	128937457	128950038	12582	IRF5
ENSG00000128815.19	chr10	48684876	48982956	298081	WDFY4
ENSG00000129450.9	chr19	51124906	51136651	11746	SIGLEC9
ENSG00000129667.13	chr17	76470891	76501790	30900	RHBDF2
ENSG00000132965.10	chr13	30713478	30764426	50949	ALOX5AP
ENSG00000134516.18	chr5	169637268	170083382	446115	DOCK2
ENSG00000135077.9	chr5	157085832	157142869	57038	HAVCR2
ENSG00000136167.15	chr13	46125920	46211871	85952	LCP1
ENSG00000136250.12	chr7	36512941	36724549	211609	AOAH
ENSG00000137462.9	chr4	153684070	153706260	22191	TLR2
ENSG00000138964.17	chr22	44172956	44219533	46578	PARVG
ENSG00000140968.11	chr16	85899162	85922606	23445	IRF8
ENSG00000141506.15	chr17	8878911	8965712	86802	PIK3R5
ENSG00000141968.8	chr19	6772708	6857366	84659	VAV1
ENSG00000142347.19	chr19	8520778	8577577	56800	MYO1F
ENSG00000142512.15	chr19	51410020	51417803	7784	SIGLEC10
ENSG00000142583.18	chr1	9035106	9088478	53373	SLC2A5
ENSG00000143110.12	chr1	111473792	111478512	4721	C1orf162
ENSG00000143119.14	chr1	110871188	110899922	28735	CD53
ENSG00000143226.15	chr1	161505430	161524013	18584	FCGR2A
ENSG00000146192.15	chr6	37005646	37029069	23424	FGD2
ENSG00000150337.14	chr1	149782671	149791675	9005	FCGR1A
ENSG00000150782.12	chr11	112143253	112164096	20844	IL18
ENSG00000153551.14	chr3	32391698	32483067	91370	CMTM7
ENSG00000155465.20	chr14	22773222	22829820	56599	SLC7A7
ENSG00000155659.15	chrX	66021738	66040125	18388	VSIG4
ENSG00000155926.14	chr8	133036728	133102912	66185	SLA
ENSG00000158869.11	chr1	161215234	161220699	5466	FCER1G
ENSG00000159189.12	chr1	22643633	22648110	4478	C1QC
ENSG00000160255.18	chr21	44885953	44931989	46037	ITGB2
ENSG00000162511.8	chr1	30732469	30757774	25306	LAPTM5
ENSG00000163131.12	chr1	150730079	150765957	35879	CTSS
ENSG00000163154.6	chr1	151156649	151159749	3101	TNFAIP8L2
ENSG00000163823.4	chr3	46201711	46208313	6603	CCR1
ENSG00000165025.15	chr9	90801787	90898549	96763	SYK
ENSG00000165168.8	chrX	37780059	37813461	33403	CYBB
ENSG00000165457.14	chr11	72216601	72221950	5350	FOLR2
ENSG00000167208.15	chr16	50666300	50681353	15054	SNX20
ENSG00000167613.16	chr19	54351384	54370558	19175	LAIR1
ENSG00000167851.15	chr17	74466399	74484794	18396	CD300A
ENSG00000169403.12	chr1	28147166	28193936	46771	PTAFR
ENSG00000169413.3	chr14	20781268	20782467	1200	RNASE6
ENSG00000169896.18	chr16	31259967	31332892	72926	ITGAM
ENSG00000170458.14	chr5	140631728	140633701	1974	CD14
ENSG00000171860.5	chr12	8056844	8066359	9516	C3AR1
ENSG00000173369.17	chr1	22652762	22661637	8876	C1QB
ENSG00000173372.17	chr1	22636628	22639678	3051	C1QA
ENSG00000174600.14	chr12	108288044	108339317	51274	CMKLR1
ENSG00000175489.10	chr19	18391137	18397622	6486	LRRC25
ENSG00000180353.11	chr3	121631399	121660927	29529	HCLS1
ENSG00000182578.14	chr5	150053291	150113372	60082	CSF1R
ENSG00000183160.9	chr12	108589851	108598320	8470	TMEM119
ENSG00000184060.11	chr17	30906344	30959322	52979	ADAP2
ENSG00000184574.10	chr12	6618835	6635960	17126	LPAR5
ENSG00000185811.19	chr7	50304068	50405101	101034	IKZF1
ENSG00000186517.14	chr1	161046946	161069970	23025	ARHGAP30
ENSG00000186818.12	chr19	54643889	54670359	26471	LILRB4
ENSG00000196209.13	chr20	1470741	1491587	20847	SIRPB2
ENSG00000197249.14	chr14	94376747	94390693	13947	SERPINA1
ENSG00000198019.13	chr1	121087345	121097161	9817	FCGR1B
ENSG00000203747.12	chr1	161541759	161550737	8979	FCGR3A
ENSG00000204252.14	chr6	33004182	33009591	5410	HLA-DOA
ENSG00000204257.15	chr6	32948613	32969094	20482	HLA-DMA
ENSG00000204287.14	chr6	32439878	32445046	5169	HLA-DRA
ENSG00000204472.13	chr6	31615217	31617021	1805	AIF1
ENSG00000204482.11	chr6	31586124	31588909	2786	LST1
ENSG00000223865.11	chr6	33075990	33089696	13707	HLA-DPB1
ENSG00000231389.7	chr6	33064569	33080775	16207	HLA-DPA1
ENSG00000239998.6	chr19	54572920	54590287	17368	LILRA2
ENSG00000242574.9	chr6	32934629	32941028	6400	HLA-DMB
ENSG00000275395.6	chr19	39863323	39934626	71304	FCGBP
ENSG00000282608.2	chr1	111499429	111503633	4205	ADORA3

## Sheet: greenyellow
gene_id	seqnames	start	end	width	gene_name
ENSG00000000971.16	chr1	196652043	196747504	95462	CFH
ENSG00000027075.16	chr14	61187559	61550976	363418	PRKCH
ENSG00000027697.15	chr6	137197485	137219449	21965	IFNGR1
ENSG00000051108.15	chr16	56932142	56944864	12723	HERPUD1
ENSG00000054598.9	chr6	1609915	1613897	3983	FOXC1
ENSG00000054654.19	chr14	63761899	64226433	464535	SYNE2
ENSG00000067066.17	chr2	230415942	230545606	129665	SP100
ENSG00000069122.19	chr6	46852522	46954943	102422	ADGRF5
ENSG00000073849.16	chr3	186930325	187078553	148229	ST6GAL1
ENSG00000078596.11	chrX	79360384	79367667	7284	ITM2A
ENSG00000082438.18	chr2	164653624	164843679	190056	COBLL1
ENSG00000085276.19	chr3	169083499	169663775	580277	MECOM
ENSG00000085563.15	chr7	87503017	87713323	210307	ABCB1
ENSG00000085871.9	chr4	139665768	139740745	74978	MGST2
ENSG00000090376.11	chr12	66189195	66254622	65428	IRAK3
ENSG00000099260.11	chr1	99646113	99694541	48429	PALMD
ENSG00000102755.12	chr13	28300346	28495145	194800	FLT1
ENSG00000104689.10	chr8	23190452	23225102	34651	TNFRSF10A
ENSG00000105971.15	chr7	116287380	116508541	221162	CAV2
ENSG00000105974.13	chr7	116524994	116561179	36186	CAV1
ENSG00000107968.10	chr10	30434021	30461833	27813	MAP3K8
ENSG00000111859.17	chr6	11183298	11382348	199051	NEDD9
ENSG00000112343.11	chr6	25962802	25991231	28430	TRIM38
ENSG00000115170.16	chr2	157736251	157876330	140080	ACVR1
ENSG00000115414.21	chr2	215360440	215436073	75634	FN1
ENSG00000117461.15	chr1	46040140	46133036	92897	PIK3R3
ENSG00000117868.17	chr7	158730995	158830253	99259	ESYT2
ENSG00000118777.12	chr4	88090150	88231628	141479	ABCG2
ENSG00000120156.22	chr9	27109141	27230174	121034	TEK
ENSG00000120279.6	chr6	152697895	152724567	26673	MYCT1
ENSG00000121858.11	chr3	172505508	172523475	17968	TNFSF10
ENSG00000127329.16	chr12	70515870	70637440	121571	PTPRB
ENSG00000133561.15	chr7	150625375	150632648	7274	GIMAP6
ENSG00000133574.10	chr7	150567369	150573953	6585	GIMAP4
ENSG00000134954.14	chr11	128458761	128587558	128798	ETS1
ENSG00000135048.14	chr9	71683366	71816690	133325	CEMIP2
ENSG00000135269.18	chr7	116210506	116258783	48278	TES
ENSG00000136111.14	chr13	75283503	75482169	198667	TBC1D4
ENSG00000137393.10	chr6	18387350	18468870	81521	RNF144B
ENSG00000137819.14	chr15	69298912	69407780	108869	PAQR5
ENSG00000138119.17	chr10	93306429	93482334	175906	MYOF
ENSG00000138821.14	chr4	102251080	102431258	180179	SLC39A8
ENSG00000139514.13	chr13	29509414	29595688	86275	SLC7A1
ENSG00000148488.17	chr10	17315421	17454595	139175	ST8SIA6
ENSG00000150048.10	chr12	10069554	10111627	42074	CLEC1A
ENSG00000151702.17	chr11	128686535	128813267	126733	FLI1
ENSG00000152804.11	chr10	92689955	92695647	5693	HHEX
ENSG00000153162.9	chr6	7726099	7881728	155630	BMP6
ENSG00000154330.13	chr9	68328308	68531061	202754	PGM5
ENSG00000155380.13	chr1	112911847	112957593	45747	SLC16A1
ENSG00000155508.14	chr5	154857553	154876792	19240	CNOT8
ENSG00000157554.19	chr21	38380027	38661780	281754	ERG
ENSG00000157557.13	chr21	38805183	38824955	19773	ETS2
ENSG00000162618.15	chr1	78889764	79282124	392361	ADGRL4
ENSG00000162654.9	chr1	89181144	89198942	17799	GBP4
ENSG00000163082.10	chr2	222424543	222562621	138079	SGPP2
ENSG00000163513.19	chr3	30606601	30694142	87542	TGFBR2
ENSG00000163762.7	chr3	149318498	149334414	15917	TM4SF18
ENSG00000164035.10	chr4	100395341	100880126	484786	EMCN
ENSG00000164181.14	chr5	60751791	60844274	92484	ELOVL7
ENSG00000165757.9	chr10	30012803	30115494	102692	JCAD
ENSG00000165816.13	chr10	114239254	114294489	55236	VWA2
ENSG00000166265.13	chr21	26466209	26573286	107078	CYYR1
ENSG00000168497.5	chr2	191834310	191847088	12779	CAVIN2
ENSG00000169908.12	chr3	149369022	149377692	8671	TM4SF1
ENSG00000170293.9	chr3	32238679	32370321	131643	CMTM8
ENSG00000171056.8	chr8	10723768	10730511	6744	SOX7
ENSG00000171115.4	chr7	150450630	150479393	28764	GIMAP8
ENSG00000172716.16	chr17	35350305	35373701	23397	SLFN11
ENSG00000173706.14	chr3	124965710	125055997	90288	HEG1
ENSG00000175899.15	chr12	9067664	9116229	48566	A2M
ENSG00000177076.6	chr9	19409009	19452505	43497	ACER2
ENSG00000178878.13	chr12	12725917	12829975	104059	APOLD1
ENSG00000179144.5	chr7	150514872	150521073	6202	GIMAP7
ENSG00000187720.14	chr15	71096952	71783383	686432	THSD4
ENSG00000197142.11	chr10	112374116	112428379	54264	ACSL5
ENSG00000197822.12	chr5	69492292	69558104	65813	OCLN
ENSG00000198682.13	chr10	87659613	87747705	88093	PAPSS2
ENSG00000198771.11	chr1	167630093	167708696	78604	RCSD1
ENSG00000213949.10	chr5	52787916	52959209	171294	ITGA1

## Sheet: red
gene_id	seqnames	start	end	width	gene_name
ENSG00000001461.17	chr1	24415802	24472976	57175	NIPAL3
ENSG00000005893.16	chrX	120426148	120469365	43218	LAMP2
ENSG00000010278.15	chr12	6199715	6238271	38557	CD9
ENSG00000010292.13	chr12	6493356	6531955	38600	NCAPD2
ENSG00000011426.11	chr7	36389821	36453791	63971	ANLN
ENSG00000013297.12	chr3	170418868	170454733	35866	CLDN11
ENSG00000016602.9	chr1	86547078	86580754	33677	CLCA4
ENSG00000028116.18	chr2	57907629	58159920	252292	VRK2
ENSG00000033170.17	chr14	65410592	65744121	333530	FUT8
ENSG00000054690.14	chr14	67533290	67589612	56323	PLEKHH1
ENSG00000057704.13	chr12	94567122	94650557	83436	TMCC3
ENSG00000064651.14	chr5	128083766	128189677	105912	SLC12A2
ENSG00000065361.17	chr12	56076799	56103505	26707	ERBB3
ENSG00000065600.13	chr1	212363928	212414901	50974	PACC1
ENSG00000065675.15	chr10	6427143	6580301	153159	PRKCQ
ENSG00000065809.14	chr10	14518557	14774897	256341	FAM107B
ENSG00000066084.13	chr12	50504985	50748657	243673	DIP2B
ENSG00000068650.19	chr13	112690038	112887168	197131	ATP11A
ENSG00000070214.16	chr9	105244622	105439171	194550	SLC44A1
ENSG00000071991.9	chr18	66501083	66604138	103056	CDH19
ENSG00000072864.16	chr16	15643267	15734691	91425	NDE1
ENSG00000073417.15	chr15	84980440	85139145	158706	PDE8A
ENSG00000073711.11	chr3	135965728	136147894	182167	PPP2R3A
ENSG00000073921.18	chr11	85957175	86069882	112708	PICALM
ENSG00000074356.17	chr17	3802158	3846246	44089	NCBP3
ENSG00000075539.15	chr4	48497357	48780322	282966	FRYL
ENSG00000075651.16	chr3	171600404	171810950	210547	PLD1
ENSG00000076513.17	chr12	109999186	110039763	40578	ANKRD13A
ENSG00000078269.15	chr6	157981863	158099176	117314	SYNJ2
ENSG00000080200.10	chr3	97822011	97944984	122974	CRYBG3
ENSG00000080815.19	chr14	73136418	73223691	87274	PSEN1
ENSG00000080819.9	chr3	98579446	98593648	14203	CPOX
ENSG00000080822.17	chr3	98497912	98523066	25155	CLDND1
ENSG00000081479.15	chr2	169127109	169362534	235426	LRP2
ENSG00000082996.20	chr3	149812770	149962139	149370	RNF13
ENSG00000086205.18	chr11	49145092	49208638	63547	FOLH1
ENSG00000089041.17	chr12	121132819	121188032	55214	P2RX7
ENSG00000091513.16	chr3	133746040	133796641	50602	TF
ENSG00000092421.17	chr5	116443555	116574823	131269	SEMA6A
ENSG00000092871.17	chr17	35005990	35089319	83330	RFFL
ENSG00000099219.14	chr9	5765076	5833117	68042	ERMP1
ENSG00000100596.7	chr14	77505997	77616637	110641	SPTLC2
ENSG00000101049.17	chr20	43558968	43588237	29270	SGK2
ENSG00000101695.9	chr18	32018825	32073219	54395	RNF125
ENSG00000102271.14	chrX	87517409	87670050	152642	KLHL4
ENSG00000103089.9	chr16	74712955	74774831	61877	FA2H
ENSG00000103381.12	chr16	12659799	12803887	144089	CPPED1
ENSG00000103540.16	chr16	19523811	19553408	29598	CCP110
ENSG00000103978.16	chr15	42210447	42273584	63138	TMEM87A
ENSG00000104267.10	chr8	85463968	85481493	17526	CA2
ENSG00000104332.12	chr8	41261962	41309473	47512	SFRP1
ENSG00000105695.15	chr19	35292125	35313807	21683	MAG
ENSG00000106829.20	chr9	79571773	79726882	155110	TLE4
ENSG00000107362.14	chr9	71862452	71911193	48742	ABHD17B
ENSG00000107798.18	chr10	89213569	89414557	200989	LIPA
ENSG00000107863.19	chr10	24583609	24723887	140279	ARHGAP21
ENSG00000108239.9	chr10	94402541	94536332	133792	TBC1D12
ENSG00000108381.11	chr17	3472374	3503405	31032	ASPA
ENSG00000109458.8	chr4	143336762	143474568	137807	GAB1
ENSG00000112893.10	chr5	109689927	109869625	179699	MAN2A1
ENSG00000114019.15	chr3	134355347	134375479	20133	AMOTL2
ENSG00000114541.15	chr3	69168782	69542583	373802	FRMD4B
ENSG00000115896.16	chr2	197804593	198572581	767989	PLCL1
ENSG00000115935.18	chr2	174559572	174682916	123345	WIPF1
ENSG00000116062.17	chr2	47695530	47810063	114534	MSH6
ENSG00000117707.16	chr1	213983181	214041510	58330	PROX1
ENSG00000118515.12	chr6	134169248	134318112	148865	SGK1
ENSG00000118785.15	chr4	87975667	87983532	7866	SPP1
ENSG00000120162.10	chr9	27325209	27529814	204606	MOB3B
ENSG00000121690.11	chr11	33015876	33033582	17707	DEPDC7
ENSG00000122367.20	chr10	86668507	86736072	67566	LDB3
ENSG00000123560.14	chrX	103773718	103792619	18902	PLP1
ENSG00000123700.5	chr17	70168673	70180044	11372	KCNJ2
ENSG00000124251.11	chr20	45372557	45407889	35333	TP53TG5
ENSG00000124920.14	chr11	61752636	61788518	35883	MYRF
ENSG00000125247.16	chr13	100603625	100675093	71469	TMTC4
ENSG00000125703.15	chr1	62784132	62865516	81385	ATG4C
ENSG00000126803.10	chr14	64535905	64546173	10269	HSPA2
ENSG00000126860.12	chr17	31316410	31321749	5340	EVI2A
ENSG00000127946.17	chr7	75533298	75738962	205665	HIP1
ENSG00000129422.14	chr8	17643795	17800917	157123	MTUS1
ENSG00000130150.12	chrX	14873421	14922327	48907	MOSPD2
ENSG00000130340.17	chr6	157700387	157945077	244691	SNX9
ENSG00000130695.16	chr1	26234200	26278808	44609	CEP85
ENSG00000130962.18	chrX	37349309	37457292	107984	PRRG1
ENSG00000132702.13	chr1	156619331	156625725	6395	HAPLN2
ENSG00000133056.14	chr1	204422628	204494805	72178	PIK3C2B
ENSG00000133256.13	chr4	625573	670782	45210	PDE6B
ENSG00000134243.12	chr1	109309568	109397918	88351	SORT1
ENSG00000134851.13	chr4	55395957	55453397	57441	TMEM165
ENSG00000135362.14	chr11	36296288	36465204	168917	PRR5L
ENSG00000135525.19	chr6	136342281	136550819	208539	MAP7
ENSG00000135636.15	chr2	71453561	71686763	233203	DYSF
ENSG00000135678.12	chr12	68842197	68971570	129374	CPM
ENSG00000135905.20	chr2	224765090	225042468	277379	DOCK10
ENSG00000136098.17	chr13	52132639	52159861	27223	NEK3
ENSG00000136541.15	chr2	157318631	157327713	9083	ERMN
ENSG00000136867.11	chr9	113150976	113164140	13165	SLC31A2
ENSG00000136960.13	chr8	119557086	119673453	116368	ENPP2
ENSG00000138316.11	chr10	70672506	70762441	89936	ADAMTS14
ENSG00000138760.11	chr4	76158737	76234536	75800	SCARB2
ENSG00000139292.13	chr12	71439798	71586310	146513	LGR5
ENSG00000139629.16	chr12	51351247	51392867	41621	GALNT6
ENSG00000139737.22	chr13	77697687	77764242	66556	SLAIN1
ENSG00000140479.18	chr15	101289784	101525202	235419	PCSK6
ENSG00000141338.14	chr17	68867289	68955392	88104	ABCA8
ENSG00000141458.13	chr18	23506184	23586506	80323	NPC1
ENSG00000144815.16	chr3	101779202	101828231	49030	NXPE3
ENSG00000146592.17	chr7	28299321	28825894	526574	CREB5
ENSG00000147459.18	chr8	25184689	25418082	233394	DOCK5
ENSG00000147488.11	chr8	52110839	52460959	350121	ST18
ENSG00000150510.17	chr13	51222334	51284239	61906	FAM124A
ENSG00000150656.15	chr18	74534500	74587212	52713	CNDP1
ENSG00000150764.14	chr11	111927144	112022653	95510	DIXDC1
ENSG00000150867.14	chr10	22534854	22714578	179725	PIP4K2A
ENSG00000151552.12	chr4	17460261	17512206	51946	QDPR
ENSG00000151572.18	chr12	100717526	101128641	411116	ANO4
ENSG00000151726.15	chr4	184755595	184826818	71224	ACSL1
ENSG00000152689.18	chr2	33436324	33564750	128427	RASGRP3
ENSG00000154493.20	chr10	126424997	126798708	373712	C10orf90
ENSG00000154642.11	chr21	17788974	17819386	30413	C21orf91
ENSG00000154678.18	chr7	31751179	32428131	676953	PDE1C
ENSG00000154864.13	chr18	10666483	11149569	483087	PIEZO2
ENSG00000155792.10	chr8	119873717	120050918	177202	DEPTOR
ENSG00000157483.9	chr15	59132434	59372871	240438	MYO1E
ENSG00000158079.16	chr9	94030794	94109856	79063	PTPDC1
ENSG00000158352.17	chrX	50591642	50814302	222661	SHROOM4
ENSG00000158715.6	chr1	205657851	205680509	22659	SLC45A3
ENSG00000158859.10	chr1	161184302	161199054	14753	ADAMTS4
ENSG00000158865.12	chr16	24845841	24911628	65788	SLC5A11
ENSG00000161896.12	chr6	33721662	33746905	25244	IP6K3
ENSG00000162444.12	chr1	9997206	10016021	18816	RBP7
ENSG00000162949.16	chr2	30722771	30820542	97772	CAPN13
ENSG00000163235.16	chr2	70447284	70554193	106910	TGFA
ENSG00000163393.13	chr1	115976513	116070054	93542	SLC22A15
ENSG00000163697.17	chr4	40810027	41216714	406688	APBB2
ENSG00000164124.11	chr4	158201604	158255416	53813	TMEM144
ENSG00000164161.10	chr4	144646156	144745271	99116	HHIP
ENSG00000164171.11	chr5	52989340	53094779	105440	ITGA2
ENSG00000164176.13	chr5	83940554	84384880	444327	EDIL3
ENSG00000164303.11	chr4	184088706	184221230	132525	ENPP6
ENSG00000164659.15	chr7	86876906	87059654	182749	ELAPOR2
ENSG00000165476.14	chr10	63521401	63625128	103728	REEP3
ENSG00000165566.13	chr13	25161679	25172288	10610	AMER2
ENSG00000165675.18	chrX	130622325	130903234	280910	ENOX2
ENSG00000165959.12	chr14	95181940	95319908	137969	CLMN
ENSG00000166046.11	chr12	106301929	106347003	45075	TCP11L2
ENSG00000166086.13	chr11	134069071	134152001	82931	JAM3
ENSG00000166348.19	chr10	73497538	73625994	128457	USP54
ENSG00000166394.15	chr11	7665100	7677222	12123	CYB5R2
ENSG00000166923.12	chr15	32718004	32745106	27103	GREM1
ENSG00000167123.19	chr9	128411751	128437351	25601	CERCAM
ENSG00000167755.15	chr19	50958631	50969673	11043	KLK6
ENSG00000167995.17	chr11	61950063	61965515	15453	BEST1
ENSG00000168297.16	chr3	58332880	58426127	93248	PXK
ENSG00000168675.19	chr18	13217498	13652755	435258	LDLRAD4
ENSG00000169247.14	chr5	148923639	149063163	139525	SH3TC2
ENSG00000169398.19	chr8	140657900	141002216	344317	PTK2
ENSG00000169562.13	chrX	71212811	71225516	12706	GJB1
ENSG00000170017.12	chr3	105366909	105576900	209992	ALCAM
ENSG00000170537.13	chr16	18983934	19063942	80009	TMC7
ENSG00000170775.3	chr7	124743885	124765792	21908	GPR37
ENSG00000170802.16	chr2	48314637	48379295	64659	FOXN2
ENSG00000171451.15	chr18	67506587	67516720	10134	DSEL
ENSG00000171492.14	chr1	89821014	89936611	115598	LRRC8D
ENSG00000171840.13	chr12	564296	663589	99294	NINJ2
ENSG00000171877.21	chr15	43870761	44195271	324511	FRMD5
ENSG00000172508.10	chr11	67414968	67425607	10640	CARNS1
ENSG00000172548.15	chr5	157460213	157474722	14510	NIPAL4
ENSG00000174607.11	chr4	114598770	114678225	79456	UGT8
ENSG00000175305.18	chr8	94879770	94896678	16909	CCNE2
ENSG00000175785.13	chr14	93718298	93788485	70188	PRIMA1
ENSG00000176658.17	chr17	32492522	32877177	384656	MYO1D
ENSG00000179104.9	chr12	82686880	83134870	447991	TMTC2
ENSG00000179178.11	chr1	43269983	43274002	4020	TMEM125
ENSG00000179455.10	chr15	23565674	23630075	64402	MKRN3
ENSG00000179630.11	chr13	43879284	43893932	14649	LACC1
ENSG00000180739.14	chr19	10512742	10517931	5190	S1PR5
ENSG00000180776.16	chr13	21372571	21459370	86800	ZDHHC20
ENSG00000180929.6	chr3	51955381	51957499	2119	GPR62
ENSG00000182168.15	chr4	95162504	95549206	386703	UNC5C
ENSG00000182957.16	chr13	23979805	24307074	327270	SPATA13
ENSG00000183077.15	chr17	78187317	78207701	20385	AFMID
ENSG00000183960.9	chr3	19148510	19535642	387133	KCNH8
ENSG00000184144.12	chr1	205042937	205078289	35353	CNTN2
ENSG00000185418.16	chr15	101653596	101724473	70878	TARS3
ENSG00000185634.12	chr15	48823741	48963919	140179	SHC4
ENSG00000186231.17	chr6	96924620	97140754	216135	KLHL32
ENSG00000186318.18	chr11	117285232	117316259	31028	BACE1
ENSG00000186340.17	chr6	169215780	169254050	38271	THBS2
ENSG00000186417.14	chr15	51341655	51408005	66351	GLDN
ENSG00000187775.17	chr17	78423697	78577396	153700	DNAH17
ENSG00000188153.14	chrX	108439838	108697545	257708	COL4A5
ENSG00000188706.13	chrX	129803288	129843909	40622	ZDHHC9
ENSG00000196104.11	chr4	166733384	167234796	501413	SPOCK3
ENSG00000196187.12	chr1	225845536	225882380	36845	TMEM63A
ENSG00000196352.16	chr1	207321532	207386804	65273	CD55
ENSG00000197430.11	chr10	96343221	96359365	16145	OPALIN
ENSG00000198597.9	chr19	30228290	30713538	485249	ZNF536
ENSG00000204323.5	chr17	75633434	75641404	7971	SMIM5
ENSG00000204655.12	chr6	29657002	29672372	15371	MOG
ENSG00000205116.4	chr1	1425871	1430255	4385	TMEM88B
ENSG00000213186.8	chr3	160432445	160485773	53329	TRIM59
ENSG00000214140.11	chr17	76527586	76553578	25993	PRCD
ENSG00000250722.6	chr5	42799880	42887392	87513	SELENOP
ENSG00000259120.3	chr17	75646243	75647975	1733	SMIM6
ENSG00000265763.4	chr10	47365496	47384293	18798	ZNF488

## Sheet: purple
gene_id	seqnames	start	end	width	gene_name
ENSG00000017260.20	chr3	130850595	131016712	166118	ATP2C1
ENSG00000059728.11	chr2	69897688	69942945	45258	MXD1
ENSG00000062194.16	chr5	57173948	57264679	90732	GPBP1
ENSG00000067334.14	chr1	93866284	93879918	13635	DNTTIP2
ENSG00000069667.16	chr15	60488284	61229302	741019	RORA
ENSG00000082898.19	chr2	61476032	61538741	62710	XPO1
ENSG00000084073.10	chr1	40258041	40294180	36140	ZMPSTE24
ENSG00000086061.16	chr9	33025273	33039907	14635	DNAJA1
ENSG00000088986.11	chr12	120469850	120498493	28644	DYNLL1
ENSG00000089335.21	chr19	34677639	34686397	8759	ZNF302
ENSG00000090060.19	chr14	96501433	96567116	65684	PAPOLA
ENSG00000092531.10	chr15	42491233	42545356	54124	SNAP23
ENSG00000096384.20	chr6	44246166	44253888	7723	HSP90AB1
ENSG00000100564.9	chr14	67581955	67600286	18332	PIGH
ENSG00000100664.11	chr14	103333544	103345025	11482	EIF5
ENSG00000100811.14	chr14	100238298	100282788	44491	YY1
ENSG00000105993.15	chr7	157335381	157417439	82059	DNAJB6
ENSG00000108256.9	chr17	29255839	29294148	38310	NUFIP2
ENSG00000109332.20	chr4	102794383	102868896	74514	UBE2D3
ENSG00000109971.14	chr11	123057489	123063230	5742	HSPA8
ENSG00000110060.9	chr11	125893485	125903221	9737	PUS3
ENSG00000110172.12	chr11	90200429	90223077	22649	CHORDC1
ENSG00000110958.16	chr12	56663341	56688408	25068	PTGES3
ENSG00000111666.11	chr12	101696947	101744140	47194	CHPT1
ENSG00000112081.17	chr6	36594353	36605600	11248	SRSF3
ENSG00000112110.10	chr6	159789812	159798436	8625	MRPL18
ENSG00000112208.11	chr6	57172326	57189833	17508	BAG2
ENSG00000112335.15	chr6	108211222	108261246	50025	SNX3
ENSG00000113407.14	chr5	33440696	33468091	27396	TARS1
ENSG00000114416.18	chr3	180868141	180982753	114613	FXR1
ENSG00000115484.15	chr2	61868085	61888671	20587	CCT4
ENSG00000115541.11	chr2	197500140	197503449	3310	HSPE1
ENSG00000115904.14	chr2	38981549	39124345	142797	SOS1
ENSG00000116161.18	chr1	174999163	175012027	12865	CACYBP
ENSG00000116741.8	chr1	192809039	192812275	3237	RGS2
ENSG00000119048.8	chr5	134371469	134392108	20640	UBE2B
ENSG00000120438.12	chr6	159778498	159789703	11206	TCP1
ENSG00000120694.20	chr13	31134973	31162388	27416	HSPH1
ENSG00000121274.14	chr16	50152911	50235310	82400	TENT4B
ENSG00000121931.16	chr1	110947190	110963965	16776	LRIF1
ENSG00000122741.16	chr9	37800554	37867666	67113	DCAF10
ENSG00000122884.13	chr10	73007217	73096974	89758	P4HA1
ENSG00000123975.5	chr9	89311195	89316703	5509	CKS2
ENSG00000123999.5	chr2	219569162	219575711	6550	INHA
ENSG00000131931.8	chr8	42836674	42843325	6652	THAP1
ENSG00000132952.12	chr13	30617693	30660770	43078	USPL1
ENSG00000133794.20	chr11	13276652	13387266	110615	ARNTL
ENSG00000134255.14	chr1	111139627	111185104	45478	CEPT1
ENSG00000135045.7	chr9	74946583	74952912	6330	C9orf40
ENSG00000138439.12	chr2	202634969	202769757	134789	FAM117B
ENSG00000140403.13	chr15	78264086	78282196	18111	DNAJA4
ENSG00000141664.10	chr18	62523025	62587709	64685	ZCCHC2
ENSG00000142168.15	chr21	31659666	31668931	9266	SOD1
ENSG00000143457.11	chr1	150646230	150697154	50925	GOLPH3L
ENSG00000143870.13	chr2	10783391	10837977	54587	PDIA6
ENSG00000144381.18	chr2	197486584	197516737	30154	HSPD1
ENSG00000144445.17	chr2	210021421	210171409	149989	KANSL1L
ENSG00000146278.11	chr6	89080751	89085160	4410	PNRC1
ENSG00000146731.11	chr7	56051685	56063989	12305	CCT6A
ENSG00000147854.17	chr9	6413151	6507054	93904	UHRF2
ENSG00000149196.16	chr11	86302211	86345943	43733	HIKESHI
ENSG00000150753.12	chr5	10249929	10266389	16461	CCT5
ENSG00000153561.13	chr2	86720291	86778041	57751	RMND5A
ENSG00000157224.16	chr7	90383721	90513402	129682	CLDN12
ENSG00000159873.10	chr22	28772674	28789301	16628	CCDC117
ENSG00000161813.22	chr12	50392383	50480004	87622	LARP4
ENSG00000162616.9	chr1	77979175	78017964	38790	DNAJB4
ENSG00000163644.15	chr4	88257620	88284769	27150	PPM1K
ENSG00000164070.12	chr4	127781821	127840733	58913	HSPA4L
ENSG00000164284.15	chr5	149345430	149354583	9154	GRPEL2
ENSG00000164543.7	chr7	43582758	43650713	67956	STK17A
ENSG00000164603.12	chr7	112819147	112939875	120729	BMT2
ENSG00000165312.7	chr10	23439075	23442377	3303	OTUD1
ENSG00000165416.15	chr13	52652709	52700909	48201	SUGT1
ENSG00000166226.13	chr12	69585426	69601570	16145	CCT2
ENSG00000168118.12	chr1	229271062	229305894	34833	RAB4A
ENSG00000168264.11	chr1	234604269	234610178	5910	IRF2BP2
ENSG00000168301.13	chr3	58492096	58502360	10265	KCTD6
ENSG00000168564.6	chr4	183444635	183449064	4430	CDKN2AIP
ENSG00000169047.6	chr2	226731312	226799820	68509	IRS1
ENSG00000169564.7	chr2	70087477	70089203	1727	PCBP1
ENSG00000170502.13	chr4	87422573	87459455	36883	NUDT9
ENSG00000170606.15	chr5	133052013	133106449	54437	HSPA4
ENSG00000170903.11	chr11	105995623	106022403	26781	MSANTD4
ENSG00000171843.17	chr9	20341669	20622499	280831	MLLT3
ENSG00000172765.18	chr3	129647792	129893711	245920	TMCC1
ENSG00000173451.7	chr12	71664301	71680644	16344	THAP2
ENSG00000174579.4	chr3	136148917	136197241	48325	MSL2
ENSG00000175895.4	chr8	95133785	95156685	22901	PLEKHF2
ENSG00000176108.9	chr17	80991598	81009517	17920	CHMP6
ENSG00000178163.8	chr4	10439880	10457426	17547	ZNF518B
ENSG00000178573.7	chr16	79585843	79600737	14895	MAF
ENSG00000179021.10	chr3	88149959	88168729	18771	C3orf38
ENSG00000179119.15	chr11	18606403	18634791	28389	SPTY2D1
ENSG00000182831.12	chr16	9091644	9121635	29992	C16orf72
ENSG00000184575.12	chr12	64404392	64451125	46734	XPOT
ENSG00000185222.10	chrX	103356489	103358462	1974	TCEAL9
ENSG00000186298.12	chr12	110719680	110742939	23260	PPP1CC
ENSG00000188529.15	chr1	23964347	23980927	16581	SRSF10
ENSG00000189266.13	chr1	23956839	23963462	6624	PNRC2
ENSG00000198743.7	chr21	34073578	34106260	32683	SLC5A3
ENSG00000198746.13	chr1	26890488	26900467	9980	GPATCH3
ENSG00000243477.6	chr3	50296402	50299416	3015	NAA80

## Sheet: pink
gene_id	seqnames	start	end	width	gene_name
ENSG00000001629.10	chr7	92245974	92401383	155410	ANKIB1
ENSG00000005889.16	chrX	24149173	24216255	67083	ZFX
ENSG00000008294.21	chr17	50962174	51120868	158695	SPAG9
ENSG00000011114.15	chr14	93237550	93333092	95543	BTBD7
ENSG00000011198.10	chr3	43690108	43734371	44264	ABHD5
ENSG00000035928.16	chr4	39287456	39366375	78920	RFC1
ENSG00000036549.13	chr1	77562416	77683419	121004	ZZZ3
ENSG00000047365.12	chr4	35948221	36244514	296294	ARAP2
ENSG00000055609.21	chr7	152134922	152436644	301723	KMT2C
ENSG00000060749.16	chr11	32892811	32993316	100506	QSER1
ENSG00000062650.20	chr10	86435256	86521792	86537	WAPL
ENSG00000067900.8	chr18	20946906	21111813	164908	ROCK1
ENSG00000067955.15	chr16	67028984	67101058	72075	CBFB
ENSG00000070018.9	chr12	12116025	12267044	151020	LRP6
ENSG00000072415.10	chr14	67240713	67336061	95349	MPP5
ENSG00000084093.19	chr4	56907876	56966808	58933	REST
ENSG00000091527.16	chr3	133573686	133590261	16576	CDV3
ENSG00000096717.12	chr10	67884656	67918390	33735	SIRT1
ENSG00000100485.12	chr14	50117130	50231578	114449	SOS2
ENSG00000100503.26	chr14	50719763	50831162	111400	NIN
ENSG00000100697.15	chr14	95086228	95158010	71783	DICER1
ENSG00000100852.13	chr14	32076114	32159728	83615	ARHGAP5
ENSG00000101972.19	chrX	123960212	124422664	462453	STAG2
ENSG00000103449.12	chr16	51135975	51151367	15393	SALL1
ENSG00000104067.17	chr15	29699367	29968915	269549	TJP1
ENSG00000105855.10	chr7	20330702	20415754	85053	ITGB8
ENSG00000105856.14	chr7	107168961	107202522	33562	HBP1
ENSG00000107186.17	chr9	13105706	13279692	173987	MPDZ
ENSG00000108055.10	chr10	110567695	110606048	38354	SMC3
ENSG00000108510.10	chr17	61942605	62065278	122674	MED13
ENSG00000108854.16	chr17	64542282	64662307	120026	SMURF2
ENSG00000109171.15	chr4	48341529	48426201	84673	SLAIN2
ENSG00000109787.13	chr4	38664197	38701517	37321	KLF3
ENSG00000110330.9	chr11	102347211	102378670	31460	BIRC2
ENSG00000110422.12	chr11	33256672	33357023	100352	HIPK3
ENSG00000112210.12	chr6	57186992	57222307	35316	RAB23
ENSG00000112531.17	chr6	163414000	163578592	164593	QKI
ENSG00000113300.13	chr5	180494379	180578358	83980	CNOT6
ENSG00000113328.19	chr5	163437569	163446151	8583	CCNG1
ENSG00000113594.10	chr5	38474668	38608354	133687	LIFR
ENSG00000113658.18	chr5	136132845	136188747	55903	SMAD5
ENSG00000114383.10	chr3	50320027	50328251	8225	TUSC2
ENSG00000114439.19	chr3	107522936	107811339	288404	BBX
ENSG00000115825.11	chr2	37250502	37324833	74332	PRKD3
ENSG00000116747.13	chr1	193059454	193091777	32324	RO60
ENSG00000118007.13	chr3	136336236	136752403	416168	STAG1
ENSG00000118482.12	chr6	63635802	63779336	143535	PHF3
ENSG00000118496.5	chr6	145793502	145814795	21294	FBXO30
ENSG00000119537.18	chr18	63327726	63367228	39503	KDSR
ENSG00000120063.10	chr17	65009289	65056740	47452	GNA13
ENSG00000121067.19	chr17	49598884	49678163	79280	SPOP
ENSG00000121957.15	chr1	108875350	108934545	59196	GPSM2
ENSG00000124795.17	chr6	18223860	18264548	40689	DEK
ENSG00000126267.11	chr19	35648323	35658782	10460	COX6B1
ENSG00000127947.16	chr7	77537295	77640069	102775	PTPN12
ENSG00000129493.15	chr14	31291788	31420550	128763	HEATR5A
ENSG00000133104.14	chr13	36301638	36370180	68543	SPART
ENSG00000133704.10	chr12	30628988	30695869	66882	IPO8
ENSG00000134352.20	chr5	55935095	55995022	59928	IL6ST
ENSG00000137710.17	chr11	109864295	110296712	432418	RDX
ENSG00000137845.15	chr15	58588809	58749791	160983	ADAM10
ENSG00000138032.21	chr2	44167969	44244384	76416	PPM1B
ENSG00000138386.17	chr2	190646746	190692766	46021	NAB1
ENSG00000139218.18	chr12	45919131	45992120	72990	SCAF11
ENSG00000139350.12	chr12	96907224	96953780	46557	NEDD1
ENSG00000139946.10	chr14	56117814	56301524	183711	PELI2
ENSG00000140262.18	chr15	56918623	57299281	380659	TCF12
ENSG00000141646.14	chr18	51028394	51085045	56652	SMAD4
ENSG00000142864.15	chr1	67407810	67430415	22606	SERBP1
ENSG00000143797.12	chr2	8852690	9003709	151020	MBOAT2
ENSG00000143970.18	chr2	25733753	25878487	144735	ASXL2
ENSG00000144228.9	chr2	138501770	138573547	71778	SPOPL
ENSG00000145391.14	chr4	139495941	139606699	110759	SETD7
ENSG00000145907.16	chr5	151771045	151812911	41867	G3BP1
ENSG00000147874.11	chr9	19053141	19102904	49764	HAUS6
ENSG00000149212.12	chr11	95165513	95232541	67029	SESN3
ENSG00000149289.11	chr11	110093392	110171841	78450	ZC3H12C
ENSG00000151718.16	chr4	183099257	183320777	221521	WWC2
ENSG00000151748.15	chr14	50632058	50668306	36249	SAV1
ENSG00000154727.11	chr21	25734570	25772460	37891	GABPA
ENSG00000156273.16	chr21	29194071	29630751	436681	BACH1
ENSG00000157827.20	chr2	152335174	152649826	314653	FMNL2
ENSG00000159658.15	chr1	46674659	46719146	44488	EFCAB14
ENSG00000162441.12	chr1	9922113	9943407	21295	LZIC
ENSG00000162607.13	chr1	62436297	62451804	15508	USP1
ENSG00000162944.11	chr2	197568224	197676045	107822	RFTN2
ENSG00000163069.13	chr4	52020706	52038299	17594	SGCB
ENSG00000163428.4	chr3	120324509	120349354	24846	LRRC58
ENSG00000163605.15	chr3	72996803	73069198	72396	PPP4R2
ENSG00000163625.16	chr4	84669597	84966690	297094	WDFY3
ENSG00000163681.16	chr3	57755450	57930003	174554	SLMAP
ENSG00000163848.20	chr3	125225669	125375325	149657	ZNF148
ENSG00000165156.15	chr8	123248451	123275541	27091	ZHX1
ENSG00000165288.11	chrX	80669503	80809877	140375	BRWD3
ENSG00000165512.5	chr10	45000923	45005326	4404	ZNF22
ENSG00000165650.12	chr10	117277274	117375440	98167	PDZD8
ENSG00000165732.13	chr10	68956170	68985068	28899	DDX21
ENSG00000165934.13	chr14	92121969	92172145	50177	CPSF2
ENSG00000166912.17	chr15	30938941	30991628	52688	MTMR10
ENSG00000168214.21	chr4	26163455	26435131	271677	RBPJ
ENSG00000168246.6	chr5	172209646	172283764	74119	UBTD2
ENSG00000168300.14	chr8	51817575	51899186	81612	PCMTD1
ENSG00000169762.17	chr4	16160505	16227410	66906	TAPT1
ENSG00000170852.11	chr7	32868172	32894131	25960	KBTBD2
ENSG00000171016.13	chr15	55538884	55588947	50064	PYGO1
ENSG00000171681.13	chr12	14365676	14502931	137256	ATF7IP
ENSG00000174032.17	chr13	45393316	45418455	25140	SLC25A30
ENSG00000176105.14	chr18	721588	812546	90959	YES1
ENSG00000176624.12	chr18	51174550	51218333	43784	MEX3C
ENSG00000176714.10	chr2	27625638	27629012	3375	CCDC121
ENSG00000177917.11	chr2	152717893	152762396	44504	ARL6IP6
ENSG00000178996.14	chr5	54517759	54546586	28828	SNX18
ENSG00000180008.9	chr14	55027230	55049489	22260	SOCS4
ENSG00000180370.10	chr3	196739857	196832647	92791	PAK2
ENSG00000184226.15	chr13	66302834	67230445	927612	PCDH9
ENSG00000186448.15	chr3	44584888	44648471	63584	ZNF197
ENSG00000186522.15	chr2	109542799	109614143	71345	SEPTIN10
ENSG00000188647.13	chr9	69709522	69760011	50490	PTAR1
ENSG00000196323.14	chr11	130226677	130314917	88241	ZBTB44
ENSG00000196504.19	chr2	152651593	152717997	66405	PRPF40A
ENSG00000196628.20	chr18	55222185	55664787	442603	TCF4
ENSG00000197841.15	chr19	34734155	34745378	11224	ZNF181
ENSG00000198087.7	chr6	47477789	47627263	149475	CD2AP
ENSG00000198142.5	chr2	109614364	109618990	4627	SOWAHC
ENSG00000198265.12	chr17	67070444	67245989	175546	HELZ
ENSG00000198887.9	chr9	70258978	70354873	95896	SMC5
ENSG00000198948.12	chr4	169986597	170033031	46435	MFAP3L
ENSG00000198964.14	chr10	50305586	50625163	319578	SGMS1
ENSG00000254004.7	chr19	36510687	36528271	17585	ZNF260

## Sheet: tan
gene_id	seqnames	start	end	width	gene_name
ENSG00000018625.15	chr1	160115759	160143591	27833	ATP1A2
ENSG00000025423.11	chr12	56752161	56787790	35630	HSD17B6
ENSG00000068697.7	chr2	20032650	20051628	18979	LAPTM4A
ENSG00000071967.12	chr2	171522247	171558129	35883	CYBRD1
ENSG00000079215.15	chr5	36596588	36688334	91747	SLC1A3
ENSG00000079335.20	chr1	100345001	100520277	175277	CDC14A
ENSG00000080493.18	chr4	71062667	71572087	509421	SLC4A4
ENSG00000081320.11	chr2	196133583	196176503	42921	STK17B
ENSG00000083067.24	chr9	70529060	71446904	917845	TRPM3
ENSG00000083857.14	chr4	186587794	186726722	138929	FAT1
ENSG00000101938.15	chrX	110673856	110795819	121964	CHRDL1
ENSG00000104313.20	chr8	71197433	71592025	394593	EYA1
ENSG00000105854.13	chr7	95404862	95435329	30468	PON2
ENSG00000105894.12	chr7	137227341	137343774	116434	PTN
ENSG00000109472.14	chr4	165361194	165498547	137354	CPE
ENSG00000110436.13	chr11	35251205	35420063	168859	SLC1A2
ENSG00000115380.20	chr2	55865967	55924139	58173	EFEMP1
ENSG00000116729.14	chr1	68098473	68233120	134648	WLS
ENSG00000121742.19	chr13	20221962	20232365	10404	GJB6
ENSG00000122557.11	chr7	35632659	35697459	64801	HERPUD2
ENSG00000125398.8	chr17	72121020	72126416	5397	SOX9
ENSG00000127249.15	chr3	193398967	193593111	194145	ATP13A4
ENSG00000129244.9	chr17	7646627	7657770	11144	ATP1B2
ENSG00000130287.14	chr19	19211958	19252233	40276	NCAN
ENSG00000131941.8	chr19	32978592	33064888	86297	RHPN2
ENSG00000132164.10	chr3	10816201	10940714	124514	SLC6A11
ENSG00000134250.20	chr1	119911553	120100779	189227	NOTCH2
ENSG00000134376.17	chr1	197268204	197478455	210252	CRB1
ENSG00000134873.10	chr13	95433604	95579759	146156	CLDN10
ENSG00000135052.16	chr9	86026146	86100173	74028	GOLM1
ENSG00000135318.12	chr6	85449584	85495791	46208	NT5E
ENSG00000135919.14	chr2	223975045	224039318	64274	SERPINE2
ENSG00000138463.9	chr3	122795069	122881139	86071	SLC49A4
ENSG00000138696.11	chr4	94757955	95158448	400494	BMPR1B
ENSG00000138796.18	chr4	107989714	108035241	45528	HADH
ENSG00000139644.13	chr12	49707725	49764934	57210	TMBIM6
ENSG00000143183.18	chr1	165724293	165827755	103463	TMCO1
ENSG00000143603.19	chr1	154697455	154870281	172827	KCNN3
ENSG00000144749.14	chr3	66378797	66501263	122467	LRIG1
ENSG00000146250.7	chr6	83512534	83525704	13171	PRSS35
ENSG00000146648.20	chr7	55019017	55211628	192612	EGFR
ENSG00000147475.17	chr8	37736601	37758422	21822	ERLIN2
ENSG00000148053.17	chr9	84668551	85027054	358504	NTRK2
ENSG00000148482.12	chr10	17951839	18043292	91454	SLC39A12
ENSG00000151012.13	chr4	138164097	138242349	78253	SLC7A11
ENSG00000152661.9	chr6	121435595	121449727	14133	GJA1
ENSG00000153208.17	chr2	111898607	112029561	130955	MERTK
ENSG00000156076.10	chr12	65050626	65121305	70680	WIF1
ENSG00000158966.16	chr1	64470129	64693058	222930	CACHD1
ENSG00000162407.9	chr1	56494761	56645301	150541	PLPP3
ENSG00000162437.14	chr1	64745095	64833232	88138	RAVER2
ENSG00000163285.8	chr4	46035769	46124054	88286	GABRG1
ENSG00000163406.11	chr3	121894401	121944188	49788	SLC15A2
ENSG00000164199.18	chr5	90529344	91164437	635094	ADGRV1
ENSG00000165449.12	chr10	59650764	59736002	85239	SLC16A9
ENSG00000169439.12	chr8	96493813	96611790	117978	SDC2
ENSG00000169860.7	chr3	152835131	152841439	6309	P2RY1
ENSG00000172201.12	chr6	19837370	19842197	4828	ID4
ENSG00000176971.4	chr11	26994112	26997087	2976	FIBIN
ENSG00000179399.15	chr13	91398621	92873682	1475062	GPC5
ENSG00000183579.16	chr22	28883572	29057488	173917	ZNRF3
ENSG00000185920.17	chr9	95442980	95517057	74078	PTCH1
ENSG00000197496.6	chr20	46709649	46736347	26699	SLC2A10
ENSG00000197977.4	chr6	10980759	11044305	63547	ELOVL2
ENSG00000198838.14	chr15	33310962	33866121	555160	RYR3
ENSG00000262655.4	chr11	13962723	14268133	305411	SPON1

## Sheet: turquoise
gene_id	seqnames	start	end	width	gene_name
ENSG00000000419.14	chr20	50934867	50959140	24274	DPM1
ENSG00000000457.14	chr1	169849631	169894267	44637	SCYL3
ENSG00000001084.13	chr6	53497341	53616970	119630	GCLC
ENSG00000001460.18	chr1	24356999	24416934	59936	STPG1
ENSG00000001561.7	chr6	46129989	46146688	16700	ENPP4
ENSG00000002745.13	chr7	121325367	121341104	15738	WNT16
ENSG00000002746.15	chr7	43112629	43566001	453373	HECW1
ENSG00000003056.8	chr12	8940361	8949761	9401	M6PR
ENSG00000003096.14	chrX	117897813	118117340	219528	KLHL13
ENSG00000003137.9	chr2	72129238	72147862	18625	CYP26B1
ENSG00000003147.19	chr7	8113184	8262687	149504	ICA1
ENSG00000003393.16	chr2	201700267	201782112	81846	ALS2
ENSG00000003509.16	chr2	37231631	37253403	21773	NDUFAF7
ENSG00000003987.14	chr8	17296794	17413528	116735	MTMR7
ENSG00000004700.16	chr12	21468910	21501669	32760	RECQL
ENSG00000004766.17	chr7	93232340	93361123	128784	VPS50
ENSG00000004779.10	chr16	23581014	23596316	15303	NDUFAB1
ENSG00000004897.12	chr17	47117703	47189422	71720	CDC27
ENSG00000004961.15	chrX	11111301	11123086	11786	HCCS
ENSG00000005020.13	chr7	26667068	26995239	328172	SKAP2
ENSG00000005175.10	chr12	47661249	47706030	44782	RPAP3
ENSG00000005194.15	chr16	57428187	57447420	19234	CIAPIN1
ENSG00000005249.13	chr7	107044705	107161811	117107	PRKAR2B
ENSG00000005469.12	chr7	87345664	87399794	54131	CROT
ENSG00000005810.19	chr13	77042474	77327094	284621	MYCBP2
ENSG00000005812.11	chr13	76992598	77027195	34598	FBXL3
ENSG00000006116.4	chr16	24256335	24362412	106078	CACNG3
ENSG00000006128.12	chr7	97732084	97740472	8389	TAC1
ENSG00000006377.11	chr7	97005553	97011040	5488	DLX6
ENSG00000006432.16	chr14	70722526	70809534	87009	MAP3K9
ENSG00000006468.14	chr7	13891229	13991425	100197	ETV1
ENSG00000006530.18	chr7	141551278	141655244	103967	AGK
ENSG00000006576.16	chr7	77798792	77957503	158712	PHTF2
ENSG00000006625.18	chr7	30496621	30504841	8221	GGCT
ENSG00000006634.8	chr7	87876216	87909553	33338	DBF4
ENSG00000006715.16	chr7	38722974	38932394	209421	VPS41
ENSG00000006740.17	chr17	12789498	12991643	202146	ARHGAP44
ENSG00000007168.14	chr17	2593210	2685615	92406	PAFAH1B1
ENSG00000007171.18	chr17	27756766	27800529	43764	NOS2
ENSG00000007174.18	chr17	11598470	11969748	371279	DNAH9
ENSG00000007312.13	chr17	63928740	63932336	3597	CD79B
ENSG00000008018.9	chr6	170535120	170553307	18188	PSMB1
ENSG00000008086.13	chrX	18425583	18653629	228047	CDKL5
ENSG00000008118.10	chr1	209583714	209613939	30226	CAMK1G
ENSG00000008277.15	chr7	87934143	88202889	268747	ADAM22
ENSG00000008283.16	chr17	63432304	63446354	14051	CYB561
ENSG00000008869.12	chr2	36968383	37084372	115990	HEATR5B
ENSG00000009335.18	chr7	157138916	157269370	130455	UBE3C
ENSG00000009413.16	chr6	111299028	111483715	184688	REV3L
ENSG00000009694.13	chrX	124375903	124963817	587915	TENM1
ENSG00000009709.12	chr1	18630846	18748866	118021	PAX7
ENSG00000009844.16	chr6	142147162	142224685	77524	VTA1
ENSG00000010017.13	chr6	13621498	13711835	90338	RANBP9
ENSG00000010270.14	chr7	38178245	38230670	52426	STARD3NL
ENSG00000010818.10	chr6	142751469	142956698	205230	HIVEP2
ENSG00000011201.12	chrX	8528874	8732137	203264	ANOS1
ENSG00000011260.14	chr17	51260546	51297936	37391	UTP18
ENSG00000011295.16	chr17	15999784	16045015	45232	TTC19
ENSG00000011405.13	chr11	17077730	17207983	130254	PIK3C2A
ENSG00000011523.14	chr2	65056366	65087004	30639	CEP68
ENSG00000011566.15	chr2	39249266	39437301	188036	MAP4K3
ENSG00000011638.11	chr16	21158377	21180616	22240	TMEM159
ENSG00000011677.13	chrX	152166234	152451315	285082	GABRA3
ENSG00000012174.12	chrX	21839617	21885423	45807	MBTPS2
ENSG00000012963.15	chr14	93207241	93229215	21975	UBR7
ENSG00000013016.16	chr2	31234152	31269451	35300	EHD3
ENSG00000013293.6	chr3	170459548	170586075	126528	SLC7A14
ENSG00000013375.16	chr6	83161150	83193936	32787	PGM3
ENSG00000013392.8	chr6	83193357	83198935	5579	RWDD2A
ENSG00000013503.10	chr12	106357748	106510198	152451	POLR3B
ENSG00000013561.18	chr5	141958328	141990292	31965	RNF14
ENSG00000013619.15	chrX	150361422	150514178	152757	MAMLD1
ENSG00000014123.10	chr6	96521595	96555276	33682	UFL1
ENSG00000014641.21	chr2	63588609	63607197	18589	MDH1
ENSG00000014824.14	chr4	41990502	42090461	99960	SLC30A9
ENSG00000016864.19	chr3	52694486	52706032	11547	GLT8D1
ENSG00000017427.17	chr12	102395874	102481744	85871	IGF1
ENSG00000018189.13	chr4	70704204	70808619	104416	RUFY3
ENSG00000018236.15	chr12	40692439	41072415	379977	CNTN1
ENSG00000019505.8	chr11	45240302	45286341	46040	SYT13
ENSG00000020577.14	chr14	54566117	54793315	227199	SAMD4A
ENSG00000021300.14	chr11	73646178	73662819	16642	PLEKHB1
ENSG00000021574.13	chr2	32063556	32157637	94082	SPAST
ENSG00000021645.20	chr14	78170373	79868291	1697919	NRXN3
ENSG00000022277.13	chr20	56468585	56519449	50865	RTF2
ENSG00000022355.18	chr5	161847063	161899981	52919	GABRA1
ENSG00000023228.14	chr2	206114817	206159509	44693	NDUFS1
ENSG00000023287.13	chr8	52622458	52745843	123386	RB1CC1
ENSG00000023318.8	chr9	99979185	100099000	119816	ERP44
ENSG00000023516.9	chr13	42272152	42323261	51110	AKAP11
ENSG00000023572.10	chr1	193090866	193106114	15249	GLRX2
ENSG00000023909.10	chr1	93885199	93909456	24258	GCLM
ENSG00000024862.18	chr6	138773769	138793319	19551	CCDC28A
ENSG00000025156.13	chr6	122399551	122433119	33569	HSF2
ENSG00000025796.14	chr6	107867756	107958208	90453	SEC63
ENSG00000028310.18	chr5	850291	892801	42511	BRD9
ENSG00000028839.10	chr6	133952170	133990432	38263	TBPL1
ENSG00000029153.14	chr12	27332854	27425289	92436	ARNTL2
ENSG00000029363.17	chr6	136256627	136289851	33225	BCLAF1
ENSG00000029534.21	chr8	41653220	41896762	243543	ANK1
ENSG00000030066.13	chr11	47778087	47848555	70469	NUP160
ENSG00000031691.7	chr6	49463370	49493107	29738	CENPQ
ENSG00000033122.21	chr1	69567922	70151945	584024	LRRC7
ENSG00000033178.13	chr4	67612652	67701155	88504	UBA6
ENSG00000033800.14	chr15	68054309	68198603	144295	PIAS1
ENSG00000034533.12	chr3	131013875	131027649	13775	ASTE1
ENSG00000034677.13	chr8	100257060	100336218	79159	RNF19A
ENSG00000034693.15	chr6	143450805	143490616	39812	PEX3
ENSG00000034713.8	chr16	75566375	75577881	11507	GABARAPL2
ENSG00000035115.22	chr2	217730	266398	48669	SH3YL1
ENSG00000035687.10	chr1	244408494	244451909	43416	ADSS2
ENSG00000036054.13	chr3	100260992	100325251	64260	TBC1D23
ENSG00000036257.13	chr2	224470150	224585397	115248	CUL3
ENSG00000038002.9	chr4	177430774	177442437	11664	AGA
ENSG00000038274.17	chr5	163503114	163519354	16241	MAT2B
ENSG00000038295.8	chr4	165873237	166104457	231221	TLL1
ENSG00000038382.20	chr5	14143342	14532128	388787	TRIO
ENSG00000039123.16	chr5	55307989	55425579	117591	MTREX
ENSG00000040199.18	chr16	71637835	71724701	86867	PHLPP2
ENSG00000040341.18	chr8	73420369	73747708	327340	STAU2
ENSG00000040731.10	chr5	24487100	24644978	157879	CDH10
ENSG00000040933.16	chr2	98444854	98594392	149539	INPP4A
ENSG00000041353.10	chr18	54717860	54895516	177657	RAB27B
ENSG00000041357.16	chr15	78540405	78552417	12013	PSMA4
ENSG00000041515.16	chr13	108596152	109208005	611854	MYO16
ENSG00000042317.17	chr14	88384924	88470350	85427	SPATA7
ENSG00000043093.15	chr3	182938074	182985953	47880	DCUN1D1
ENSG00000044524.11	chr3	89107621	89482134	374514	EPHA3
ENSG00000047056.16	chr10	1049538	1132384	82847	WDR37
ENSG00000047188.16	chr5	113513694	113595285	81592	YTHDC2
ENSG00000047249.18	chr8	53715543	53843558	128016	ATP6V1H
ENSG00000047315.17	chr4	56977722	57031158	53437	POLR2B
ENSG00000047597.7	chrX	37685791	37732130	46340	XK
ENSG00000047621.12	chr12	4487735	4538508	50774	C12orf4
ENSG00000047932.14	chr6	117560269	117602542	42274	GOPC
ENSG00000047936.11	chr6	117287353	117425942	138590	ROS1
ENSG00000048052.23	chr7	18086949	19002416	915468	HDAC9
ENSG00000048392.12	chr8	102204502	102238961	34460	RRM2B
ENSG00000048540.15	chr12	16548372	16610594	62223	LMO3
ENSG00000048544.6	chr6	42206807	42217861	11055	MRPS10
ENSG00000048707.15	chr1	12230030	12512047	282018	VPS13D
ENSG00000048740.18	chr10	10798397	11336675	538279	CELF2
ENSG00000048991.17	chr2	135531455	135725270	193816	R3HDM1
ENSG00000049130.16	chr12	88492793	88580851	88059	KITLG
ENSG00000049167.16	chr5	60866454	60945073	78620	ERCC8
ENSG00000049246.15	chr1	7784291	7845177	60887	PER3
ENSG00000049618.24	chr6	156776020	157210779	434760	ARID1B
ENSG00000049759.20	chr18	58044226	58401540	357315	NEDD4L
ENSG00000049883.15	chr5	72320367	72368395	48029	PTCD2
ENSG00000050030.16	chrX	74732856	74925472	192617	NEXMIF
ENSG00000050130.18	chr14	59484443	59505410	20968	JKAMP
ENSG00000050393.11	chr6	13786557	13814568	28012	MCUR1
ENSG00000050426.16	chr12	51047962	51060424	12463	LETMD1
ENSG00000050438.17	chr12	51391317	51515763	124447	SLC4A8
ENSG00000050628.20	chr1	70852353	71047808	195456	PTGER3
ENSG00000050748.18	chr5	180233143	180292099	58957	MAPK9
ENSG00000051382.9	chr3	138652698	138834928	182231	PIK3CB
ENSG00000051596.10	chr5	175917873	176034680	116808	THOC3
ENSG00000052126.15	chr12	19129733	19376400	246668	PLEKHA5
ENSG00000052723.12	chr1	114769479	114780685	11207	SIKE1
ENSG00000052795.13	chr4	158769026	158908050	139025	FNIP2
ENSG00000052802.13	chr4	165327667	165343164	15498	MSMO1
ENSG00000053108.17	chr5	133196455	133612541	416087	FSTL4
ENSG00000053438.11	chr20	37521206	37523690	2485	NNAT
ENSG00000053770.12	chr14	57268924	57298742	29819	AP5M1
ENSG00000054277.14	chr1	241590102	241677376	87275	OPN3
ENSG00000054793.14	chr20	51596514	51768390	171877	ATP9A
ENSG00000054803.4	chr20	55997357	56005519	8163	CBLN4
ENSG00000054983.17	chr14	87837820	87993665	155846	GALC
ENSG00000055070.17	chr1	16352575	16398145	45571	SZRD1
ENSG00000055130.17	chr7	148697914	148801110	103197	CUL1
ENSG00000055147.19	chr5	153990148	154038936	48789	FAM114A2
ENSG00000055163.20	chr5	157266079	157395595	129517	CYFIP2
ENSG00000055332.19	chr2	37099210	37157522	58313	EIF2AK2
ENSG00000055917.16	chr2	20248691	20352234	103544	PUM2
ENSG00000056050.7	chr4	169729470	169757944	28475	HPF1
ENSG00000056097.16	chr5	32354350	32444740	90391	ZFR
ENSG00000056277.16	chrX	130202707	130268899	66193	ZNF280C
ENSG00000056291.19	chr4	72031902	72148305	116404	NPFFR2
ENSG00000057019.16	chr3	98795941	98901695	105755	DCBLD2
ENSG00000057663.16	chr6	106045423	106325791	280369	ATG5
ENSG00000057757.10	chr1	23778418	23788232	9815	PITHD1
ENSG00000058091.17	chr7	90466424	91210590	744167	CDK14
ENSG00000058335.16	chr15	78959906	79090780	130875	RASGRF1
ENSG00000058668.15	chr1	203626787	203744081	117295	ATP2B4
ENSG00000059691.12	chr4	151670504	151761007	90504	GATB
ENSG00000059758.8	chr12	96278261	96400480	122220	CDK17
ENSG00000059769.20	chr9	111631334	111654351	23018	DNAJC25
ENSG00000060140.9	chr12	10618923	10674318	55396	STYK1
ENSG00000060709.15	chr12	130396137	130716281	320145	RIMBP2
ENSG00000060982.15	chr12	24810024	24949101	139078	BCAT1
ENSG00000061676.15	chr2	182909115	183038858	129744	NCKAP1
ENSG00000061794.13	chr12	27710822	27756295	45474	MRPS35
ENSG00000061918.14	chr4	155758992	155807811	48820	GUCY1B1
ENSG00000061987.16	chr12	62466817	62600476	133660	MON2
ENSG00000062485.19	chr12	56271699	56300391	28693	CS
ENSG00000062716.13	chr17	59707192	59842255	135064	VMP1
ENSG00000062725.10	chr17	60443158	60526242	83085	APPBP2
ENSG00000063601.17	chrX	150692971	150765108	72138	MTMR1
ENSG00000064199.7	chr11	124673844	124697518	23675	SPA17
ENSG00000064225.12	chr3	98732236	98821201	88966	ST3GAL6
ENSG00000064313.12	chr8	119730774	119832841	102068	TAF2
ENSG00000064703.13	chr1	111754832	111775602	20771	DDX20
ENSG00000064726.10	chr15	83016423	83067252	50830	BTBD1
ENSG00000064763.11	chr12	29149103	29340980	191878	FAR2
ENSG00000064933.18	chr2	189784085	189877629	93545	PMS1
ENSG00000065154.12	chr10	124397303	124418976	21674	OAT
ENSG00000065183.16	chr1	117929720	117966543	36824	WDR3
ENSG00000065243.20	chr1	88684222	88836255	152034	PKN2
ENSG00000065548.18	chr2	186486253	186509361	23109	ZC3H15
ENSG00000065559.15	chr17	12020829	12143830	123002	MAP2K4
ENSG00000065609.14	chr6	83552880	83709691	156812	SNAP91
ENSG00000065615.14	chr6	83859656	83967423	107768	CYB5R4
ENSG00000065665.21	chr10	12129637	12169961	40325	SEC61A2
ENSG00000065833.9	chr6	83210402	83431051	220650	ME1
ENSG00000065923.10	chrX	46599251	46759118	159868	SLC9A7
ENSG00000065978.19	chr1	42682418	42703805	21388	YBX1
ENSG00000066032.19	chr2	79185231	80648861	1463631	CTNNA2
ENSG00000066382.17	chr11	30384493	30586872	202380	MPPED2
ENSG00000066422.5	chr3	101648889	101677132	28244	ZBTB11
ENSG00000066557.6	chr1	70144805	70205579	60775	LRRC40
ENSG00000066583.12	chr5	129094749	129114028	19280	ISOC1
ENSG00000066651.20	chr6	125986479	126203817	217339	TRMT11
ENSG00000066654.14	chr16	20702816	20742084	39269	THUMPD1
ENSG00000066739.12	chr14	96279195	96363341	84147	ATG2B
ENSG00000066777.9	chr8	67173511	67343781	170271	ARFGEF1
ENSG00000067064.12	chr10	1039152	1049119	9968	IDI1
ENSG00000067167.8	chr8	70573218	70608416	35199	TRAM1
ENSG00000067208.15	chr1	92508696	92792404	283709	EVI5
ENSG00000067248.10	chr5	55256055	55307694	51640	DHX29
ENSG00000067704.10	chr1	220094132	220148041	53910	IARS2
ENSG00000067715.14	chr12	78863993	79452008	588016	SYT1
ENSG00000067798.16	chr12	77324641	78213010	888370	NAV3
ENSG00000067842.18	chrX	153517642	153582939	65298	ATP2B3
ENSG00000067992.16	chrX	24465270	24550466	85197	PDK3
ENSG00000068305.17	chr15	99565417	99716466	151050	MEF2A
ENSG00000068366.21	chrX	109624244	109733403	109160	ACSL4
ENSG00000068615.19	chr2	86213993	86338083	124091	REEP1
ENSG00000068796.19	chr5	62306162	62391025	84864	KIF2A
ENSG00000068885.15	chr3	160256986	160399880	142895	IFT80
ENSG00000068912.14	chr2	53787044	53818819	31776	ERLEC1
ENSG00000069248.12	chr1	229440259	229508341	68083	NUP133
ENSG00000069329.18	chr16	46656132	46689518	33387	VPS35
ENSG00000069345.12	chr16	46955362	46973674	18313	DNAJA2
ENSG00000069509.6	chrX	44523639	44542859	19221	FUNDC1
ENSG00000069943.10	chr15	55318960	55355648	36689	PIGB
ENSG00000069956.13	chr15	51952106	52067375	115270	MAPK6
ENSG00000069966.19	chr15	52115100	52191392	76293	GNB5
ENSG00000070061.16	chr9	108866898	108934328	67431	ELP1
ENSG00000070087.14	chr3	149964904	150050788	85885	PFN2
ENSG00000070159.14	chr9	109375466	109498313	122848	PTPN3
ENSG00000070367.16	chr14	57200507	57268905	68399	EXOC5
ENSG00000070501.12	chr8	42338454	42371808	33355	POLB
ENSG00000070718.12	chr8	42152946	42171673	18728	AP3M2
ENSG00000070831.17	chr1	22025511	22101360	75850	CDC42
ENSG00000070882.13	chr7	24796540	24981634	185095	OSBPL3
ENSG00000070961.16	chr12	89588049	89709300	121252	ATP2B1
ENSG00000071073.13	chr2	98619106	98731132	112027	MGAT4A
ENSG00000071189.21	chr7	17790761	17940501	149741	SNX13
ENSG00000071246.11	chr14	76761468	76783015	21548	VASH1
ENSG00000071537.14	chr14	81471547	81533853	62307	SEL1L
ENSG00000071539.14	chr5	892884	919357	26474	TRIP13
ENSG00000072041.18	chr12	84859491	84913629	54139	SLC6A15
ENSG00000072042.13	chr14	67676800	67695793	18994	RDH11
ENSG00000072110.16	chr14	68874128	68979440	105313	ACTN1
ENSG00000072133.11	chrX	84058346	84188199	129854	RPS6KA6
ENSG00000072201.14	chr4	53459301	53701405	242105	LNX1
ENSG00000072315.4	chrX	111768011	112082776	314766	TRPC5
ENSG00000072364.13	chr5	132875395	132963634	88240	AFF4
ENSG00000072401.15	chr10	58334979	58370751	35773	UBE2D1
ENSG00000072657.10	chr12	72087266	72670758	583493	TRHDE
ENSG00000072756.17	chr3	3126933	3150879	23947	TRNT1
ENSG00000072858.11	chr3	113532555	113629575	97021	SIDT1
ENSG00000073464.13	chrX	10156975	10237660	80686	CLCN4
ENSG00000073910.23	chr13	31846713	32299125	452413	FRY
ENSG00000073969.18	chr17	46590669	46757464	166796	NSF
ENSG00000074054.20	chr2	121337776	121649476	311701	CLASP1
ENSG00000074319.13	chr11	18468336	18526951	58616	TSG101
ENSG00000074527.13	chr12	95657807	95791189	133383	NTN4
ENSG00000074590.14	chr12	106063345	106138954	75610	NUAK1
ENSG00000074603.19	chr15	65442463	65517704	75242	DPP8
ENSG00000074696.13	chr15	65530418	65578349	47932	HACD3
ENSG00000074706.13	chr6	154154496	154356792	202297	IPCEF1
ENSG00000074803.20	chr15	48178438	48304078	125641	SLC12A1
ENSG00000074842.8	chr19	4641374	4670362	28989	MYDGF
ENSG00000075035.10	chr12	108129288	108250537	121250	WSCD2
ENSG00000075089.10	chr12	100199122	100241865	42744	ACTR6
ENSG00000075151.23	chr1	20806292	21176888	370597	EIF4G3
ENSG00000075213.11	chr7	83955777	84492724	536948	SEMA3A
ENSG00000075223.14	chr7	80742538	80922359	179822	SEMA3C
ENSG00000075303.13	chr7	87833568	87876360	42793	SLC25A40
ENSG00000075340.23	chr2	70607618	70768225	160608	ADD2
ENSG00000075391.17	chr1	178094104	178484147	390044	RASAL2
ENSG00000075415.15	chr12	98593591	98606379	12789	SLC25A3
ENSG00000075568.17	chr2	97756333	97995948	239616	TMEM131
ENSG00000075785.14	chr3	128693669	128825942	132274	RAB7A
ENSG00000075945.13	chr1	169921326	170085208	163883	KIFAP3
ENSG00000075975.17	chr3	12557057	12586208	29152	MKRN2
ENSG00000076003.5	chr2	135839626	135876443	36818	MCM6
ENSG00000076321.11	chr1	173714941	173786692	71752	KLHL20
ENSG00000077063.11	chr7	117710651	117874139	163489	CTTNBP2
ENSG00000077097.16	chr3	25597984	25664907	66924	TOP2B
ENSG00000077147.16	chr10	96518110	96587452	69343	TM9SF3
ENSG00000077152.11	chr1	202331657	202341980	10324	UBE2T
ENSG00000077232.19	chr2	182716255	182794464	78210	DNAJC10
ENSG00000077254.14	chr1	77695987	77759852	63866	USP33
ENSG00000077264.16	chrX	110944285	111227361	283077	PAK3
ENSG00000077279.20	chrX	111293779	111412429	118651	DCX
ENSG00000077458.13	chr11	95768953	95790409	21457	FAM76B
ENSG00000077522.15	chr1	236664141	236764631	100491	ACTN2
ENSG00000077721.16	chrX	119574536	119591083	16548	UBE2A
ENSG00000078018.21	chr2	209424047	209734118	310072	MAP2
ENSG00000078053.17	chr7	38383704	38631420	247717	AMPH
ENSG00000078124.13	chr11	76860859	77026797	165939	ACER3
ENSG00000078140.14	chr4	39698109	39782792	84684	UBE2K
ENSG00000078304.19	chr14	101761798	101927989	166192	PPP2R5C
ENSG00000078328.23	chr16	5239802	7713340	2473539	RBFOX1
ENSG00000078668.14	chr8	42391624	42405937	14314	VDAC3
ENSG00000078747.16	chr20	34363241	34540748	177508	ITCH
ENSG00000079101.16	chr18	596988	650334	53347	CLUL1
ENSG00000079102.16	chr8	91954967	92103286	148320	RUNX1T1
ENSG00000079246.16	chr2	216107464	216206303	98840	XRCC5
ENSG00000079689.14	chr6	25652201	25701783	49583	SCGN
ENSG00000079785.16	chr2	15591178	15634346	43169	DDX1
ENSG00000079841.18	chr6	71886703	72403143	516441	RIMS1
ENSG00000079931.15	chr6	132296055	132401475	105421	MOXD1
ENSG00000079950.14	chr6	132445867	132513198	67332	STX7
ENSG00000080298.16	chr9	3218297	3526004	307708	RFX3
ENSG00000080371.6	chr12	71754863	71800286	45424	RAB21
ENSG00000080503.24	chr9	1980290	2193624	213335	SMARCA2
ENSG00000080561.14	chrX	107825755	107931637	105883	MID2
ENSG00000080709.16	chr5	114055926	114496500	440575	KCNN2
ENSG00000081019.13	chr1	113761832	113812476	50645	RSBN1
ENSG00000081026.19	chr1	113390515	113685923	295409	MAGI3
ENSG00000081087.15	chr6	108041409	108165854	124446	OSTM1
ENSG00000081138.14	chr18	65750252	65890337	140086	CDH7
ENSG00000081154.12	chr3	101574180	101594465	20286	PCNP
ENSG00000081189.16	chr5	88717117	88904257	187141	MEF2C
ENSG00000081307.15	chr3	132654446	132679794	25349	UBA5
ENSG00000081386.13	chr9	96754553	96778129	23577	ZNF510
ENSG00000081803.16	chr7	122318411	122886759	568349	CADPS2
ENSG00000081870.12	chr1	53916574	53945699	29126	HSPB11
ENSG00000081985.13	chr1	67307364	67398724	91361	IL12RB2
ENSG00000082153.18	chr2	200810594	200827338	16745	BZW1
ENSG00000082213.18	chr5	31532287	31555053	22767	C5orf22
ENSG00000082258.13	chr2	134918235	134959342	41108	CCNT2
ENSG00000082269.17	chr6	70412941	70561174	148234	FAM135A
ENSG00000082458.12	chrX	70444835	70505490	60656	DLG3
ENSG00000082482.14	chr1	215005775	215237090	231316	KCNK2
ENSG00000082497.12	chr1	210232796	210246631	13836	SERTAD4
ENSG00000082556.14	chr8	53225724	53251637	25914	OPRK1
ENSG00000082701.17	chr3	119821321	120094994	273674	GSK3B
ENSG00000083123.15	chr6	80106647	80346270	239624	BCKDHB
ENSG00000083312.19	chr5	72816312	72916733	100422	TNPO1
ENSG00000083535.16	chr13	72782133	73016461	234329	PIBF1
ENSG00000083635.8	chr13	44939249	44989471	50223	NUFIP1
ENSG00000083720.13	chr5	41730065	41870425	140361	OXCT1
ENSG00000083750.13	chrX	55717749	55758774	41026	RRAGB
ENSG00000083937.10	chr3	87227271	87255556	28286	CHMP2B
ENSG00000084070.12	chr1	40344850	40423326	78477	SMAP2
ENSG00000084092.7	chr4	56963350	56977606	14257	NOA1
ENSG00000084112.15	chr12	108778191	108857590	79400	SSH1
ENSG00000084234.18	chr11	130068147	130144811	76665	APLP2
ENSG00000084444.14	chr12	13044381	13142521	98141	FAM234B
ENSG00000084731.15	chr2	25926598	25982749	56152	KIF3C
ENSG00000084733.11	chr2	26034084	26137454	103371	RAB10
ENSG00000085231.14	chr5	69350984	69370013	19030	AK6
ENSG00000085274.16	chr3	169773396	169789716	16321	MYNN
ENSG00000085365.18	chr5	78360611	78480739	120129	SCAMP1
ENSG00000085377.15	chr6	105273218	105454062	180845	PREP
ENSG00000085382.12	chr6	104728094	104859919	131826	HACE1
ENSG00000085415.16	chr18	12947133	12987536	40404	SEH1L
ENSG00000085433.16	chr1	108970214	109042113	71900	WDR47
ENSG00000085449.15	chr2	223855716	223945357	89642	WDFY1
ENSG00000085721.13	chr16	15060033	15094311	34279	RRN3
ENSG00000085831.16	chr1	51287258	51345116	57859	TTC39A
ENSG00000085832.17	chr1	51354263	51519266	165004	EPS15
ENSG00000086065.14	chr9	33264879	33282070	17192	CHMP5
ENSG00000086189.11	chr5	62347284	62403943	56660	DIMT1
ENSG00000086289.12	chr7	37683843	37951936	268094	EPDR1
ENSG00000086300.16	chr7	26291862	26374383	82522	SNX10
ENSG00000086598.11	chr12	123584533	123598582	14050	TMED2
ENSG00000086619.14	chr1	236215101	236281958	66858	ERO1B
ENSG00000086666.19	chr15	80059568	80138393	78826	ZFAND6
ENSG00000086717.18	chrX	18675909	18827921	152013	PPEF1
ENSG00000086848.15	chr11	111782195	111871581	89387	ALG9
ENSG00000087053.20	chr11	95821766	95925315	103550	MTMR2
ENSG00000087086.15	chr19	48965309	48966879	1571	FTL
ENSG00000087095.13	chr17	28041737	28196381	154645	NLK
ENSG00000087263.17	chr16	56451521	56479104	27584	OGFOD1
ENSG00000087299.12	chr14	50237563	50312229	74667	L2HGDH
ENSG00000087301.9	chr14	52430596	52552522	121927	TXNDC16
ENSG00000087338.5	chr2	69829660	69881384	51725	GMCL1
ENSG00000087448.11	chr12	27780048	27803040	22993	KLHL42
ENSG00000087460.29	chr20	58839718	58911192	71475	GNAS
ENSG00000087470.19	chr12	32679200	32745650	66451	DNM1L
ENSG00000087494.16	chr12	27958084	27972733	14650	PTHLH
ENSG00000087502.18	chr12	29337352	29381189	43838	ERGIC2
ENSG00000088179.9	chr2	119759922	119984899	224978	PTPN4
ENSG00000088205.13	chr2	117814691	117832377	17687	DDX18
ENSG00000088367.23	chr20	36091504	36232799	141296	EPB41L1
ENSG00000088538.13	chr3	50674927	51384198	709272	DOCK3
ENSG00000088756.13	chr18	6729716	6915716	186001	ARHGAP28
ENSG00000088812.18	chr20	3471018	3651118	180101	ATRN
ENSG00000088832.18	chr20	1368977	1393164	24188	FKBP1A
ENSG00000088930.8	chr20	21303331	21389825	86495	XRN2
ENSG00000089050.16	chr20	18486540	18497225	10686	RBBP9
ENSG00000089057.15	chr20	4852356	5010293	157938	SLC23A2
ENSG00000089063.15	chr20	5068232	5113103	44872	TMEM230
ENSG00000089091.16	chr20	18383367	18467281	83915	DZANK1
ENSG00000089094.19	chr12	121429096	121581023	151928	KDM2B
ENSG00000089169.15	chr12	112570380	112898881	328502	RPH3A
ENSG00000089195.15	chr20	5937228	5950558	13331	TRMT6
ENSG00000089199.10	chr20	5911510	5925353	13844	CHGB
ENSG00000089289.16	chrX	70133447	70166324	32878	IGBP1
ENSG00000089737.17	chr14	94048287	94081212	32926	DDX24
ENSG00000089818.18	chr12	8076939	8097881	20943	NECAP1
ENSG00000090054.15	chr9	92000087	92115413	115327	SPTLC1
ENSG00000090263.16	chr7	141002610	141015228	12619	MRPS33
ENSG00000090989.18	chr4	55853648	55905086	51439	EXOC1
ENSG00000091009.8	chr5	146203605	146289223	85619	RBM27
ENSG00000091039.17	chr12	76351797	76559809	208013	OSBPL8
ENSG00000091127.14	chr7	105439661	105522271	82611	PUS7
ENSG00000091129.21	chr7	108147623	108456717	309095	NRCAM
ENSG00000091136.15	chr7	107923799	108003213	79415	LAMB1
ENSG00000091137.14	chr7	107660828	107717809	56982	SLC26A4
ENSG00000091140.14	chr7	107891162	107931730	40569	DLD
ENSG00000091157.14	chr18	56651343	57029811	378469	WDR7
ENSG00000091482.8	chrX	21705978	21758116	52139	SMPX
ENSG00000091483.8	chr1	241497511	241519799	22289	FH
ENSG00000091536.19	chr17	18108706	18179802	71097	MYO15A
ENSG00000091651.9	chr16	46689643	46698394	8752	ORC6
ENSG00000091664.9	chr11	22338381	22379503	41123	SLC17A6
ENSG00000091844.8	chr6	153004459	153131282	126824	RGS17
ENSG00000091972.18	chr3	112332347	112362812	30466	CD200
ENSG00000092108.22	chr14	30622291	30737694	115404	SCFD1
ENSG00000092140.16	chr14	30559158	30620064	60907	G2E3
ENSG00000092203.15	chr14	21476597	21499175	22579	TOX4
ENSG00000092208.19	chr14	39114285	39136973	22689	GEMIN2
ENSG00000092964.18	chr8	26514031	26658178	144148	DPYSL2
ENSG00000092978.11	chr1	217426992	217631090	204099	GPATCH2
ENSG00000093000.19	chr22	45163925	45188017	24093	NUP50
ENSG00000093144.19	chr6	127288712	127343609	54898	ECHDC1
ENSG00000093183.14	chr3	42547969	42601080	53112	SEC22C
ENSG00000094841.14	chrX	75156388	75304885	148498	UPRT
ENSG00000094880.11	chr5	138187650	138213343	25694	CDC23
ENSG00000094916.16	chr12	54230942	54280133	49192	CBX5
ENSG00000094975.14	chr1	172532349	172611833	79485	SUCO
ENSG00000095002.15	chr2	47403067	47663146	260080	MSH2
ENSG00000095139.14	chr11	118572390	118603033	30644	ARCN1
ENSG00000095203.15	chr9	109171974	109321059	149086	EPB41L4B
ENSG00000095261.14	chr9	120815496	120842951	27456	PSMD5
ENSG00000095564.14	chr10	91923770	92030325	106556	BTAF1
ENSG00000095574.12	chr10	122990807	123008812	18006	IKZF5
ENSG00000095587.9	chr10	96364608	96513926	149319	TLL2
ENSG00000095951.17	chr6	12008762	12164999	156238	HIVEP1
ENSG00000096063.16	chr6	35832966	35921342	88377	SRPK1
ENSG00000096092.6	chr6	52671113	52686588	15476	TMEM14A
ENSG00000096401.8	chr6	44387706	44450425	62720	CDC5L
ENSG00000096654.16	chr6	27450743	27473118	22376	ZNF184
ENSG00000096968.14	chr9	4984390	5129948	145559	JAK2
ENSG00000097046.13	chr1	91500851	91525764	24914	CDC7
ENSG00000099246.18	chr10	27504174	27543207	39034	RAB18
ENSG00000099385.12	chr16	30833626	30894302	60677	BCL7C
ENSG00000099901.17	chr22	20115938	20127355	11418	RANBP1
ENSG00000100028.12	chr22	24555958	24582052	26095	SNRPD3
ENSG00000100029.18	chr22	30576625	30607083	30459	PES1
ENSG00000100030.15	chr22	21759657	21867680	108024	MAPK1
ENSG00000100077.15	chr22	25564675	25729294	164620	GRK3
ENSG00000100095.19	chr22	26169462	26383597	214136	SEZ6L
ENSG00000100167.20	chr22	41969475	41998221	28747	SEPTIN3
ENSG00000100207.21	chr22	42160013	42343616	183604	TCF20
ENSG00000100285.10	chr22	29480218	29491390	11173	NEFH
ENSG00000100320.23	chr22	35738736	36028824	290089	RBFOX2
ENSG00000100362.13	chr22	36800684	36819479	18796	PVALB
ENSG00000100372.15	chr22	40769630	40819399	49770	SLC25A17
ENSG00000100387.9	chr22	40951347	40973309	21963	RBX1
ENSG00000100442.11	chr14	45115599	45135319	19721	FKBP3
ENSG00000100473.18	chr14	30874514	30895065	20552	COCH
ENSG00000100478.16	chr14	31025106	31130996	105891	AP4S1
ENSG00000100483.14	chr14	50108632	50116600	7969	VCPKMT
ENSG00000100490.10	chr14	50326265	50416461	90197	CDKL1
ENSG00000100505.14	chr14	50975262	51096061	120800	TRIM9
ENSG00000100519.12	chr14	52707178	52728590	21413	PSMC6
ENSG00000100522.10	chr14	52775193	52791668	16476	GNPNAT1
ENSG00000100523.16	chr14	53036745	53153323	116579	DDHD1
ENSG00000100528.12	chr14	54423561	54441391	17831	CNIH1
ENSG00000100554.12	chr14	67294371	67360265	65895	ATP6V1D
ENSG00000100567.13	chr14	58244843	58272012	27170	PSMA3
ENSG00000100578.18	chr14	58427385	58551297	123913	KIAA0586
ENSG00000100580.8	chr14	77335029	77377094	42066	TMED8
ENSG00000100600.15	chr14	92703807	92748679	44873	LGMN
ENSG00000100612.14	chr14	60144119	60169856	25738	DHRS7
ENSG00000100614.18	chr14	60245752	60299087	53336	PPM1A
ENSG00000100632.11	chr14	69380128	69398299	18172	ERH
ENSG00000100644.17	chr14	61695513	61748259	52747	HIF1A
ENSG00000100678.19	chr14	70044215	70189070	144856	SLC8A3
ENSG00000100744.15	chr14	96363452	96387288	23837	GSKIP
ENSG00000100749.9	chr14	96797304	96954846	157543	VRK1
ENSG00000100764.14	chr14	90256527	90275429	18903	PSMC1
ENSG00000100784.12	chr14	90847861	91060641	212781	RPS6KA5
ENSG00000100815.12	chr14	91965991	92040896	74906	TRIP11
ENSG00000100883.13	chr14	34981957	35029686	47730	SRP54
ENSG00000100916.14	chr14	35826338	35932325	105988	BRMS1L
ENSG00000100934.15	chr14	39031919	39109646	77728	SEC23A
ENSG00000100938.18	chr14	24232422	24239242	6821	GMPR2
ENSG00000101003.10	chr20	25407673	25452628	44956	GINS1
ENSG00000101019.22	chr20	35302566	35412031	109466	UQCC1
ENSG00000101079.21	chr20	36651766	36746090	94325	NDRG3
ENSG00000101109.12	chr20	44966479	45080021	113543	STK4
ENSG00000101132.10	chr20	54208087	54228052	19966	PFDN4
ENSG00000101138.12	chr20	56392371	56406362	13992	CSTF1
ENSG00000101166.16	chr20	59033145	59042809	9665	PRELID3B
ENSG00000101247.18	chr20	13785007	13821580	36574	NDUFAF5
ENSG00000101266.19	chr20	472498	543835	71338	CSNK2A1
ENSG00000101292.8	chr20	5299218	5316954	17737	PROKR2
ENSG00000101327.9	chr20	1978757	1994285	15529	PDYN
ENSG00000101333.18	chr20	9068763	9481242	412480	PLCB4
ENSG00000101343.15	chr20	20034368	20056046	21679	CRNKL1
ENSG00000101349.17	chr20	9537370	9839076	301707	PAK5
ENSG00000101412.13	chr20	33675477	33686385	10909	E2F1
ENSG00000101413.12	chr20	38033725	38127780	94056	RPRD1B
ENSG00000101438.4	chr20	38724486	38729372	4887	SLC32A1
ENSG00000101447.15	chr20	38926312	38953106	26795	FAM83D
ENSG00000101557.15	chr18	158383	214629	56247	USP14
ENSG00000101558.14	chr18	9914016	9960021	46006	VAPA
ENSG00000101577.10	chr18	2916994	3013144	96151	LPIN2
ENSG00000101596.16	chr18	2655726	2805017	149292	SMCHD1
ENSG00000101605.13	chr18	3066807	3219968	153162	MYOM1
ENSG00000101624.11	chr18	12661833	12702777	40945	CEP76
ENSG00000101638.14	chr18	46667821	46759257	91437	ST8SIA5
ENSG00000101639.18	chr18	12991362	13125052	133691	CEP192
ENSG00000101654.18	chr18	13726660	13764556	37897	RNMT
ENSG00000101746.16	chr18	33851100	34224952	373853	NOL4
ENSG00000101751.11	chr18	54269517	54321266	51750	POLI
ENSG00000101752.12	chr18	21704957	21870953	165997	MIB1
ENSG00000101782.15	chr18	23453287	23486603	33317	RIOK3
ENSG00000101843.19	chrX	108084207	108091549	7343	PSMD10
ENSG00000101846.8	chrX	7147237	7804358	657122	STS
ENSG00000101856.10	chrX	119236245	119244466	8222	PGRMC1
ENSG00000101901.12	chrX	111665811	111760649	94839	ALG13
ENSG00000101911.13	chrX	12791355	12824222	32868	PRPS2
ENSG00000101928.13	chrX	134887632	134915257	27626	MOSPD1
ENSG00000101958.14	chrX	14529298	14731812	202515	GLRA2
ENSG00000101966.13	chrX	123859724	123913976	54253	XIAP
ENSG00000101977.21	chrX	139581770	139708227	126458	MCF2
ENSG00000102003.11	chrX	49187815	49200199	12385	SYP
ENSG00000102024.18	chrX	115561174	115650861	89688	PLS3
ENSG00000102038.16	chrX	129446501	129523500	77000	SMARCA1
ENSG00000102053.12	chrX	65366638	65507887	141250	ZC3H12B
ENSG00000102054.18	chrX	16839283	16870362	31080	RBBP7
ENSG00000102078.16	chrX	130339888	130373361	33474	SLC25A14
ENSG00000102081.15	chrX	147911919	147951125	39207	FMR1
ENSG00000102096.9	chrX	48913182	48919024	5843	PIM2
ENSG00000102144.15	chrX	77910739	78129295	218557	PGK1
ENSG00000102189.17	chr12	92770637	92929331	158695	EEA1
ENSG00000102290.23	chrX	91779261	92623230	843970	PCDH11X
ENSG00000102349.18	chrX	56232356	56291531	59176	KLF8
ENSG00000102383.14	chrX	75368427	75523502	155076	ZDHHC15
ENSG00000102385.13	chrX	101219769	101264502	44734	DRP2
ENSG00000102401.20	chrX	101622797	101627843	5047	ARMCX3
ENSG00000102409.10	chrX	103215108	103217246	2139	BEX4
ENSG00000102452.18	chr13	101053776	101416508	362733	NALCN
ENSG00000102466.16	chr13	101710804	102402457	691654	FGF14
ENSG00000102468.11	chr13	46831546	46897076	65531	HTR2A
ENSG00000102471.14	chr13	79481124	79556075	74952	NDFIP2
ENSG00000102531.16	chr13	48975912	49209779	233868	FNDC3A
ENSG00000102543.14	chr13	49247925	49293485	45561	CDADC1
ENSG00000102572.15	chr13	98445185	98577940	132756	STK24
ENSG00000102606.19	chr13	111114559	111305737	191179	ARHGEF7
ENSG00000102678.7	chr13	21671073	21704498	33426	FGF9
ENSG00000102753.10	chr13	49699320	49792682	93363	KPNA3
ENSG00000102763.18	chr13	41566835	41961120	394286	VWA8
ENSG00000102780.17	chr13	42040036	42256578	216543	DGKH
ENSG00000102786.15	chr13	51354077	51454264	100188	INTS6
ENSG00000102837.7	chr13	53028813	53052057	23245	OLFM4
ENSG00000102893.16	chr16	47461123	47701523	240401	PHKB
ENSG00000102897.10	chr16	20899868	20925006	25139	LYRM1
ENSG00000102900.13	chr16	56730118	56850286	120169	NUP93
ENSG00000102908.22	chr16	69565094	69704666	139573	NFAT5
ENSG00000102924.12	chr16	49277917	49281838	3922	CBLN1
ENSG00000102931.8	chr16	57245259	57253635	8377	ARL2BP
ENSG00000103018.17	chr16	69424619	69466264	41646	CYB5B
ENSG00000103034.14	chr16	58462846	58513628	50783	NDRG4
ENSG00000103056.12	chr16	68358327	68448508	90182	SMPD3
ENSG00000103064.15	chr16	68264516	68301823	37308	SLC7A6
ENSG00000103111.15	chr16	77190835	77202398	11564	MON1B
ENSG00000103160.12	chr16	84122141	84145192	23052	HSDL1
ENSG00000103194.16	chr16	84699986	84779922	79937	USP10
ENSG00000103202.13	chr16	396725	410367	13643	NME4
ENSG00000103316.12	chr16	21238874	21303083	64210	CRYM
ENSG00000103342.13	chr16	11868128	11916082	47955	GSPT1
ENSG00000103460.17	chr16	52436417	52547802	111386	TOX3
ENSG00000103479.17	chr16	53433977	53491648	57672	RBL2
ENSG00000103494.16	chr16	53598153	53703938	105786	RPGRIP1L
ENSG00000103591.13	chr15	67200667	67255195	54529	AAGAB
ENSG00000103657.14	chr15	63608618	63833948	225331	HERC1
ENSG00000103769.10	chr15	65726054	65891989	165936	RAB11A
ENSG00000104044.16	chr15	27754875	28099315	344441	OCA2
ENSG00000104047.15	chr15	49621037	49656232	35196	DTWD1
ENSG00000104093.14	chr15	51447711	51622833	175123	DMXL2
ENSG00000104133.16	chr15	44554818	44663688	108871	SPG11
ENSG00000104154.7	chr15	45479606	45522755	43150	SLC30A4
ENSG00000104164.12	chr15	45587214	45615945	28732	BLOC1S6
ENSG00000104231.11	chr8	81701334	81732903	31570	ZFAND1
ENSG00000104290.11	chr8	28494205	28574267	80063	FZD3
ENSG00000104320.14	chr8	89933331	90003228	69898	NBN
ENSG00000104327.7	chr8	90058608	90095475	36868	CALB1
ENSG00000104331.9	chr8	56957931	56993867	35937	BPNT2
ENSG00000104341.17	chr8	97775057	97853013	77957	LAPTM4B
ENSG00000104343.21	chr8	73780097	73878910	98814	UBE2W
ENSG00000104361.10	chr8	98189826	98294393	104568	NIPAL2
ENSG00000104369.5	chr8	74234700	74321540	86841	JPH1
ENSG00000104388.15	chr8	60516936	60623644	106709	RAB2A
ENSG00000104413.18	chr8	94641074	94707466	66393	ESRP1
ENSG00000104427.12	chr8	78666089	78719765	53677	ZC2HC1A
ENSG00000104435.14	chr8	79611117	79666158	55042	STMN2
ENSG00000104442.10	chr8	65602458	65634217	31760	ARMC1
ENSG00000104450.13	chr8	100157906	100259278	101373	SPAG1
ENSG00000104490.18	chr8	101686542	102124907	438366	NCALD
ENSG00000104497.14	chr8	81799581	81842866	43286	SNX16
ENSG00000104529.18	chr8	143579697	143599541	19845	EEF1D
ENSG00000104549.12	chr8	124998497	125022283	23787	SQLE
ENSG00000104643.10	chr8	11284816	11328146	43331	MTMR9
ENSG00000104660.19	chr8	30095408	30177208	81801	LEPROTL1
ENSG00000104671.8	chr8	30156319	30183639	27321	DCTN6
ENSG00000104679.12	chr8	23270120	23296279	26160	R3HCC1
ENSG00000104691.16	chr8	30729131	30767006	37876	UBXN8
ENSG00000104695.13	chr8	30774457	30814314	39858	PPP2CB
ENSG00000104722.14	chr8	24913758	24919098	5341	NEFM
ENSG00000104723.21	chr8	15417215	15766649	349435	TUSC3
ENSG00000104738.18	chr8	47960185	47978160	17976	MCM4
ENSG00000104756.16	chr8	25427847	25458476	30630	KCTD9
ENSG00000104763.20	chr8	18055992	18084998	29007	ASAH1
ENSG00000104765.16	chr8	26383054	26505636	122583	BNIP3L
ENSG00000104825.17	chr19	38899700	38908893	9194	NFKBIB
ENSG00000104833.12	chr19	6494319	6502848	8530	TUBB4A
ENSG00000104888.10	chr19	49429401	49442360	12960	SLC17A7
ENSG00000105185.12	chr19	32581190	32587453	6264	PDCD5
ENSG00000105270.15	chr19	36014660	36033343	18684	CLIP3
ENSG00000105321.14	chr19	47255980	47273701	17722	CCDC9
ENSG00000105323.17	chr19	41262496	41307787	45292	HNRNPUL1
ENSG00000105355.9	chr19	4838341	4867694	29354	PLIN3
ENSG00000105357.19	chr19	50188186	50310542	122357	MYH14
ENSG00000105559.12	chr19	48837097	48868617	31521	PLEKHA4
ENSG00000105778.19	chr7	32495426	32588726	93301	AVL9
ENSG00000105784.15	chr7	87627548	87832296	204749	RUNDC3B
ENSG00000105793.16	chr7	90335223	90391453	56231	GTPBP10
ENSG00000105819.14	chr7	103297435	103329511	32077	PMPCB
ENSG00000105829.13	chr7	93962762	94004382	41621	BET1
ENSG00000105866.15	chr7	21428043	21514822	86780	SP4
ENSG00000105880.7	chr7	97020396	97024950	4555	DLX5
ENSG00000105887.11	chr7	135926760	135977359	50600	MTPN
ENSG00000105926.16	chr7	24573268	24694193	120926	MPP6
ENSG00000105928.16	chr7	24698355	24757940	59586	GSDME
ENSG00000105968.19	chr7	44826791	44848087	21297	H2AZ2
ENSG00000105983.23	chr7	156668946	156893216	224271	LMBR1
ENSG00000105989.10	chr7	117275451	117323152	47702	WNT2
ENSG00000106028.11	chr7	141738334	141787922	49589	SSBP1
ENSG00000106052.14	chr7	27739331	27844564	105234	TAX1BP1
ENSG00000106105.15	chr7	30580533	30634033	53501	GARS1
ENSG00000106113.19	chr7	30651942	30700129	48188	CRHR2
ENSG00000106263.18	chr7	2354086	2380745	26660	EIF3B
ENSG00000106299.8	chr7	123681943	123749003	67061	WASL
ENSG00000106341.11	chr7	31687215	31708455	21241	PPP1R17
ENSG00000106392.11	chr7	7156934	7248616	91683	C1GALT1
ENSG00000106399.11	chr7	7636518	7718607	82090	RPA3
ENSG00000106415.13	chr7	7968796	8094272	125477	GLCCI1
ENSG00000106460.19	chr7	12211270	12243367	32098	TMEM106B
ENSG00000106477.20	chr7	130393771	130442433	48663	CEP41
ENSG00000106524.9	chr7	16599779	16645817	46039	ANKMY2
ENSG00000106536.21	chr7	38977909	39493095	515187	POU6F2
ENSG00000106537.8	chr7	16753755	16784536	30782	TSPAN13
ENSG00000106591.4	chr7	42932376	42948958	16583	MRPL32
ENSG00000106603.20	chr7	43608456	43729717	121262	COA1
ENSG00000106617.15	chr7	151556124	151877125	321002	PRKAG2
ENSG00000106648.14	chr7	151956379	152019929	63551	GALNTL5
ENSG00000106682.16	chr7	74174231	74197122	22892	EIF4H
ENSG00000106688.12	chr9	4490468	4587469	97002	SLC1A1
ENSG00000106692.15	chr9	105558122	105653820	95699	FKTN
ENSG00000106701.13	chr9	105447796	105552433	104638	FSD1L
ENSG00000106723.17	chr9	88388430	88478694	90265	SPIN1
ENSG00000106772.18	chr9	76611376	76906114	294739	PRUNE2
ENSG00000106789.13	chr9	98120975	98192637	71663	CORO2A
ENSG00000106852.15	chr9	122202577	122229626	27050	LHX6
ENSG00000106868.17	chr9	112040783	112175297	134515	SUSD1
ENSG00000106993.12	chr9	4679559	4708399	28841	CDC37L1
ENSG00000107105.15	chr9	23690104	23826337	136234	ELAVL2
ENSG00000107165.13	chr9	12685439	12710285	24847	TYRP1
ENSG00000107175.12	chr9	35732598	35736999	4402	CREB3
ENSG00000107242.20	chr9	68705240	69009176	303937	PIP5K1B
ENSG00000107282.8	chr9	69427532	69672371	244840	APBA1
ENSG00000107290.14	chr9	132261356	132354986	93631	SETX
ENSG00000107295.10	chr9	17579066	17797124	218059	SH3GL2
ENSG00000107372.13	chr9	72351413	72365235	13823	ZFAND5
ENSG00000107518.18	chr10	115093365	115948999	855635	ATRNL1
ENSG00000107537.14	chr10	13277796	13302412	24617	PHYH
ENSG00000107560.12	chr10	118004916	118046941	42026	RAB11FIP2
ENSG00000107643.16	chr10	48306639	48439360	132722	MAPK8
ENSG00000107669.18	chr10	121740424	121928492	188069	ATE1
ENSG00000107679.14	chr10	122374696	122442602	67907	PLEKHA1
ENSG00000107745.19	chr10	72367327	72626191	258865	MICU1
ENSG00000107758.16	chr10	73436433	73496024	59592	PPP3CB
ENSG00000107771.17	chr10	84328586	84518521	189936	CCSER2
ENSG00000107789.16	chr10	87504875	87553461	48587	MINPP1
ENSG00000107829.15	chr10	101610664	101695295	84632	FBXW4
ENSG00000107854.6	chr10	91798426	91865475	67050	TNKS2
ENSG00000107864.15	chr10	92046692	92291078	244387	CPEB3
ENSG00000107902.14	chr10	124461823	124617888	156066	LHPP
ENSG00000107938.18	chr10	125719515	125764143	44629	EDRF1
ENSG00000107951.15	chr10	30309801	30374448	64648	MTPAP
ENSG00000107959.17	chr10	3137728	3172841	35114	PITRM1
ENSG00000107984.10	chr10	52314281	52318042	3762	DKK1
ENSG00000108010.12	chr10	130136391	130184521	48131	GLRX3
ENSG00000108018.16	chr10	106573663	107164706	591044	SORCS1
ENSG00000108061.12	chr10	110919593	111013666	94074	SHOC2
ENSG00000108064.11	chr10	58385345	58399220	13876	TFAM
ENSG00000108091.11	chr10	59788747	59906556	117810	CCDC6
ENSG00000108094.16	chr10	35008551	35090642	82092	CUL2
ENSG00000108176.15	chr10	67796669	67838188	41520	DNAJC12
ENSG00000108384.15	chr17	58692573	58735611	43039	RAD51C
ENSG00000108389.10	chr17	58489529	58517905	28377	MTMR4
ENSG00000108395.14	chr17	58982638	59106921	124284	TRIM37
ENSG00000108424.11	chr17	47649476	47685505	36030	KPNB1
ENSG00000108443.14	chr17	59893046	59950574	57529	RPS6KB1
ENSG00000108468.15	chr17	48070052	48101478	31427	CBX1
ENSG00000108506.13	chr17	61865367	61928016	62650	INTS2
ENSG00000108561.8	chr17	5432777	5448830	16054	C1QBP
ENSG00000108587.16	chr17	30477362	30527592	50231	GOSR1
ENSG00000108588.14	chr17	63745255	63776351	31097	CCDC47
ENSG00000108590.11	chr17	6643311	6651634	8324	MED31
ENSG00000108599.15	chr17	19904302	19978343	74042	AKAP10
ENSG00000108666.10	chr17	32324565	32350023	25459	C17orf75
ENSG00000108684.15	chr17	33013087	34174964	1161878	ASIC2
ENSG00000108774.15	chr17	42124978	42155044	30067	RAB5C
ENSG00000108830.10	chr17	43025231	43032041	6811	RND2
ENSG00000108861.9	chr17	43766125	43778977	12853	DUSP3
ENSG00000108924.14	chr17	55264960	55325187	60228	HLF
ENSG00000108946.15	chr17	68511780	68551319	39540	PRKAR1A
ENSG00000108947.5	chr17	7705202	7711372	6171	EFNB3
ENSG00000108960.9	chr17	55392622	55421924	29303	MMD
ENSG00000109084.14	chr17	28319200	28328685	9486	TMEM97
ENSG00000109111.15	chr17	28662198	28702679	40482	SUPT6H
ENSG00000109133.13	chr4	41935129	41960803	25675	TMEM33
ENSG00000109158.11	chr4	46918900	46993581	74682	GABRA4
ENSG00000109180.15	chr4	48805212	48861817	56606	OCIAD1
ENSG00000109184.15	chr4	51843000	51916837	73838	DCUN1D4
ENSG00000109189.13	chr4	52590960	52659301	68342	USP46
ENSG00000109265.15	chr4	56049098	56330609	281512	CRACD
ENSG00000109270.13	chr4	99878336	99894428	16093	LAMTOR3
ENSG00000109339.24	chr4	85990007	86594625	604619	MAPK10
ENSG00000109436.8	chr4	140620782	140756385	135604	TBC1D9
ENSG00000109452.12	chr4	142023160	142847432	824273	INPP4B
ENSG00000109519.13	chr4	7058895	7068064	9170	GRPEL1
ENSG00000109572.14	chr4	169612633	169723673	111041	CLCN3
ENSG00000109606.13	chr4	24517441	24584554	67114	DHX15
ENSG00000109654.16	chr4	153152163	153339319	187157	TRIM2
ENSG00000109670.16	chr4	152320544	152536092	215549	FBXW7
ENSG00000109680.11	chr4	26576437	26756223	179787	TBC1D19
ENSG00000109689.19	chr4	26857601	27025381	167781	STIM2
ENSG00000109738.11	chr4	157076125	157172090	95966	GLRB
ENSG00000109756.9	chr4	159103013	159360174	257162	RAPGEF2
ENSG00000109819.9	chr4	23755041	23904089	149049	PPARGC1A
ENSG00000109832.14	chr11	125903348	125943702	40355	DDX25
ENSG00000109927.11	chr11	121101243	121191490	90248	TECTA
ENSG00000109929.10	chr11	121292681	121313410	20730	SC5D
ENSG00000109944.11	chr11	122882683	122963862	81180	JHY
ENSG00000110013.13	chr11	124633113	124695707	62595	SIAE
ENSG00000110048.12	chr11	59574398	59615774	41377	OSBP
ENSG00000110218.9	chr11	94128841	94181968	53128	PANX1
ENSG00000110318.15	chr11	101915010	102001062	86053	CEP126
ENSG00000110321.19	chr11	10797050	10808940	11891	EIF4G2
ENSG00000110344.10	chr11	118359600	118399211	39612	UBE4A
ENSG00000110427.17	chr11	33376108	33674102	297995	KIAA1549L
ENSG00000110429.14	chr11	33740939	33774543	33605	FBXO3
ENSG00000110435.13	chr11	34915829	35020591	104763	PDHX
ENSG00000110675.13	chr11	107591091	107666779	75689	ELMOD1
ENSG00000110696.10	chr11	16613132	16758340	145209	C11orf58
ENSG00000110768.12	chr11	18322295	18367045	44751	GTF2H1
ENSG00000110911.17	chr12	50979401	51028566	49166	SLC11A2
ENSG00000110925.7	chr12	51061205	51083664	22460	CSRNP2
ENSG00000110931.19	chr12	121237675	121298308	60634	CAMKK2
ENSG00000110955.9	chr12	56638175	56645984	7810	ATP5F1B
ENSG00000110987.9	chr12	122019422	122062044	42623	BCL7A
ENSG00000111052.8	chr12	80792520	80937934	145415	LIN7A
ENSG00000111077.18	chr12	53046969	53064379	17411	TNS2
ENSG00000111110.12	chr12	62643994	62935150	291157	PPM1H
ENSG00000111144.10	chr12	96000753	96043520	42768	LTA4H
ENSG00000111218.12	chr12	3381349	3593973	212625	PRMT8
ENSG00000111224.14	chr12	3791047	3873448	82402	PARP11
ENSG00000111229.16	chr12	110434823	110450422	15600	ARPC3
ENSG00000111231.9	chr12	110452486	110469268	16783	GPN3
ENSG00000111237.19	chr12	110491083	110502111	11029	VPS29
ENSG00000111262.6	chr12	4909905	4918256	8352	KCNA1
ENSG00000111269.3	chr12	12611827	12645108	33282	CREBL2
ENSG00000111276.12	chr12	12685498	12722369	36872	CDKN1B
ENSG00000111300.10	chr12	112026689	112108796	82108	NAA25
ENSG00000111358.14	chr12	123633739	123662604	28866	GTF2H3
ENSG00000111371.16	chr12	46183063	46270017	86955	SLC38A1
ENSG00000111412.6	chr12	116710171	116738070	27900	SPRING1
ENSG00000111445.14	chr12	118013588	118033130	19543	RFC5
ENSG00000111490.15	chr12	64759484	64881033	121550	TBC1D30
ENSG00000111530.13	chr12	67269358	67319953	50596	CAND1
ENSG00000111605.18	chr12	69239569	69274358	34790	CPSF6
ENSG00000111615.14	chr12	75490863	75511636	20774	KRR1
ENSG00000111674.9	chr12	6913745	6923698	9954	ENO2
ENSG00000111696.12	chr12	103770453	103841234	70782	NT5DC3
ENSG00000111707.12	chr12	118376555	118418033	41479	SUDS3
ENSG00000111711.10	chr12	21501781	21518408	16628	GOLT1B
ENSG00000111726.13	chr12	22046218	22065674	19457	CMAS
ENSG00000111727.12	chr12	104064531	104106524	41994	HCFC2
ENSG00000111728.11	chr12	22063773	22437041	373269	ST8SIA1
ENSG00000111731.13	chr12	22448583	22544546	95964	C2CD5
ENSG00000111790.14	chr12	26938470	26966650	28181	FGFR1OP2
ENSG00000111799.22	chr6	75084326	75206267	121942	COL12A1
ENSG00000111802.14	chr6	24649979	24666930	16952	TDP2
ENSG00000111845.5	chr6	10694972	10709782	14811	PAK1IP1
ENSG00000111850.11	chr6	87322583	87399749	77167	SMIM8
ENSG00000111863.13	chr6	11712054	11807046	94993	ADTRP
ENSG00000111875.8	chr6	118894152	118909171	15020	ASF1A
ENSG00000111880.16	chr6	88609897	88963618	353722	RNGTT
ENSG00000111885.7	chr6	119177205	119349761	172557	MAN1A1
ENSG00000111911.7	chr6	125956770	125980244	23475	HINT3
ENSG00000111912.20	chr6	125781161	125932034	150874	NCOA7
ENSG00000111913.20	chr6	24804282	25042170	237889	RIPOR2
ENSG00000112038.18	chr6	154010496	154246867	236372	OPRM1
ENSG00000112053.14	chr6	35943516	36024868	81353	SLC26A8
ENSG00000112137.18	chr6	12716554	13287843	571290	PHACTR1
ENSG00000112149.10	chr6	14117256	14136918	19663	CD83
ENSG00000112183.15	chr6	17281361	17293871	12511	RBM24
ENSG00000112186.12	chr6	17393505	17557790	164286	CAP2
ENSG00000112218.9	chr6	96794125	96837477	43353	GPR63
ENSG00000112232.10	chr6	61679961	62286225	606265	KHDRBS2
ENSG00000112234.9	chr6	98868535	98948006	79472	FBXL4
ENSG00000112237.13	chr6	99542387	99568825	26439	CCNC
ENSG00000112242.15	chr6	20401879	20493714	91836	E2F3
ENSG00000112249.14	chr6	100508194	100881372	373179	ASCC3
ENSG00000112282.18	chr6	131573966	131628242	54277	MED23
ENSG00000112290.13	chr6	110099819	110180004	80186	WASF1
ENSG00000112293.15	chr6	24424565	24495205	70641	GPLD1
ENSG00000112294.14	chr6	24494867	24537207	42341	ALDH5A1
ENSG00000112305.15	chr6	70667776	70862011	194236	SMAP1
ENSG00000112367.12	chr6	109690609	109878098	187490	FIG4
ENSG00000112379.9	chr6	138161939	138344663	182725	ARFGEF3
ENSG00000112419.14	chr6	143536845	143831185	294341	PHACTR2
ENSG00000112576.13	chr6	41934934	42050357	115424	CCND3
ENSG00000112619.8	chr6	42696598	42722597	26000	PRPH2
ENSG00000112624.12	chr6	42746958	42868560	121603	BICRAL
ENSG00000112640.16	chr6	42984553	43012342	27790	PPP2R5D
ENSG00000112695.12	chr6	75237675	75250323	12649	COX7A2
ENSG00000112697.17	chr6	75252924	75284948	32025	TMEM30A
ENSG00000112701.18	chr6	75601509	75718281	116773	SENP6
ENSG00000112706.12	chr6	75921114	76072678	151565	IMPG1
ENSG00000112739.17	chr6	4021267	4064983	43717	PRPF4B
ENSG00000112796.10	chr6	46159185	46170980	11796	ENPP5
ENSG00000112812.16	chr6	27247701	27256624	8924	PRSS16
ENSG00000112852.7	chr5	141094606	141098703	4098	PCDHB2
ENSG00000112874.10	chr5	103548855	103562790	13936	NUDT12
ENSG00000112981.5	chr5	138115175	138139443	24269	NME5
ENSG00000112992.18	chr5	43602692	43707405	104714	NNT
ENSG00000112996.11	chr5	44808947	44820428	11482	MRPS30
ENSG00000113048.17	chr5	72219403	72320646	101244	MRPS27
ENSG00000113100.10	chr5	26880597	27121150	240554	CDH9
ENSG00000113161.17	chr5	75336329	75364001	27673	HMGCR
ENSG00000113163.19	chr5	75356345	75512138	155794	CERT1
ENSG00000113231.14	chr5	77210449	77428256	217808	PDE8B
ENSG00000113282.14	chr5	157785743	157859145	73403	CLINT1
ENSG00000113319.13	chr5	80960363	81230162	269800	RASGRF2
ENSG00000113327.17	chr5	162000057	162162977	162921	GABRG2
ENSG00000113384.14	chr5	32124716	32174319	49604	GOLPH3
ENSG00000113387.12	chr5	32531633	32604079	72447	SUB1
ENSG00000113389.16	chr5	32689070	32791724	102655	NPR3
ENSG00000113391.19	chr5	93617725	94111699	493975	FAM172A
ENSG00000113441.16	chr5	96935394	97037513	102120	LNPEP
ENSG00000113448.19	chr5	58969038	60522120	1553083	PDE4D
ENSG00000113456.19	chr5	34905260	34918989	13730	RAD1
ENSG00000113532.13	chr5	100806933	100903282	96350	ST8SIA4
ENSG00000113558.19	chr5	134148935	134176964	28030	SKP1
ENSG00000113569.16	chr5	37288137	37371106	82970	NUP155
ENSG00000113575.10	chr5	134194332	134226073	31742	PPP2CA
ENSG00000113580.15	chr5	143277931	143435512	157582	NR3C1
ENSG00000113583.8	chr5	133955510	133968674	13165	C5orf15
ENSG00000113595.15	chr5	65589690	65625975	36286	TRIM23
ENSG00000113597.18	chr5	65625004	65666233	41230	TRAPPC13
ENSG00000113615.13	chr5	134648785	134727909	79125	SEC24A
ENSG00000113621.15	chr5	134874371	134901635	27265	TXNDC15
ENSG00000113638.14	chr5	40512333	40755963	243631	TTC33
ENSG00000113648.16	chr5	135333900	135399914	66015	MACROH2A1
ENSG00000113649.13	chr5	146447311	146511961	64651	TCERG1
ENSG00000113712.19	chr5	149492982	149551471	58490	CSNK1A1
ENSG00000113742.14	chr5	173888349	173961980	73632	CPEB4
ENSG00000113805.8	chr3	74262568	74521140	258573	CNTN3
ENSG00000113851.15	chr3	3144628	3179727	35100	CRBN
ENSG00000113966.10	chr3	97764521	97801229	36709	ARL6
ENSG00000114021.12	chr3	100334739	100361635	26897	NIT2
ENSG00000114023.15	chr3	122384176	122412334	28159	FAM162A
ENSG00000114030.13	chr3	122421902	122514945	93044	KPNA1
ENSG00000114062.22	chr15	25333728	25439051	105324	UBE3A
ENSG00000114098.18	chr3	138187248	138298384	111137	ARMC8
ENSG00000114120.14	chr3	140941830	140980995	39166	SLC25A36
ENSG00000114127.11	chr3	142306607	142448062	141456	XRN1
ENSG00000114209.15	chr3	167683298	167734939	51642	PDCD10
ENSG00000114251.15	chr3	55465715	55490539	24825	WNT5A
ENSG00000114279.15	chr3	192139390	192767764	628375	FGF12
ENSG00000114346.14	chr3	172750682	172821474	70793	ECT2
ENSG00000114354.15	chr3	100709295	100748964	39670	TFG
ENSG00000114405.11	chr3	62319015	62336213	17199	C3orf14
ENSG00000114446.5	chr3	108160812	108222435	61624	IFT57
ENSG00000114450.11	chr3	179396088	179451476	55389	GNB4
ENSG00000114480.13	chr3	81489703	81761645	271943	GBE1
ENSG00000114503.11	chr3	196935402	196942594	7193	NCBP2
ENSG00000114573.10	chr3	113747033	113812056	65024	ATP6V1A
ENSG00000114686.9	chr3	131462212	131502983	40772	MRPL3
ENSG00000114744.9	chr3	149738472	149752495	14024	COMMD2
ENSG00000114757.19	chr3	179794958	180037053	242096	PEX5L
ENSG00000114784.4	chr3	40309707	40312424	2718	EIF1B
ENSG00000114805.18	chr3	155375580	155745071	369492	PLCH1
ENSG00000114853.15	chr3	42653697	42667580	13884	ZBTB47
ENSG00000114902.14	chr3	52704955	52711148	6194	SPCS1
ENSG00000114948.13	chr2	206443532	206621127	177596	ADAM23
ENSG00000115020.17	chr2	208266255	208358746	92492	PIKFYVE
ENSG00000115091.12	chr2	113890063	113962596	72534	ACTR3
ENSG00000115137.12	chr2	24943636	24972094	28459	DNAJC27
ENSG00000115226.10	chr2	27491883	27495200	3318	FNDC4
ENSG00000115233.12	chr2	161308425	161411717	103293	PSMD14
ENSG00000115239.24	chr2	53532672	53860160	327489	ASB3
ENSG00000115252.18	chr2	182140036	182523192	383157	PDE1A
ENSG00000115271.11	chr2	162318840	162371595	52756	GCA
ENSG00000115290.10	chr2	164492417	164621482	129066	GRB14
ENSG00000115295.20	chr2	29097705	29189643	91939	CLIP4
ENSG00000115310.18	chr2	54972187	55112621	140435	RTN4
ENSG00000115353.11	chr2	75046463	75199520	153058	TACR1
ENSG00000115364.14	chr2	75646783	75690851	44069	MRPL19
ENSG00000115365.12	chr2	210431249	210477652	46404	LANCL1
ENSG00000115392.12	chr2	58159243	58241372	82130	FANCL
ENSG00000115415.20	chr2	190908460	191020960	112501	STAT1
ENSG00000115419.13	chr2	190880821	190965552	84732	GLS
ENSG00000115421.13	chr2	60756253	60802086	45834	PAPOLG
ENSG00000115423.19	chr2	84516455	84819589	303135	DNAH6
ENSG00000115446.12	chr2	98608579	98618515	9937	UNC50
ENSG00000115514.12	chr2	99318982	99340702	21721	TXNDC9
ENSG00000115520.8	chr2	197453423	197475308	21886	COQ10B
ENSG00000115525.18	chr2	85837120	85905199	68080	ST3GAL5
ENSG00000115540.15	chr2	197515571	197553699	38129	MOB4
ENSG00000115641.19	chr2	105357712	105438513	80802	FHL2
ENSG00000115652.15	chr2	106093308	106194301	100994	UXS1
ENSG00000115677.18	chr2	241227264	241317061	89798	HDLBP
ENSG00000115738.10	chr2	8678845	8684461	5617	ID2
ENSG00000115750.17	chr2	9843443	9934416	90974	TAF1B
ENSG00000115760.14	chr2	32357028	32618899	261872	BIRC6
ENSG00000115762.16	chr2	131104847	131353709	248863	PLEKHB2
ENSG00000115808.12	chr2	36837698	36966536	128839	STRN
ENSG00000115816.15	chr2	37201612	37231596	29985	CEBPZ
ENSG00000115827.14	chr2	171434217	171485052	50836	DCAF17
ENSG00000115828.17	chr2	37342827	37373322	30496	QPCT
ENSG00000115839.18	chr2	135052292	135176394	124103	RAB3GAP1
ENSG00000115840.14	chr2	171783405	171999859	216455	SLC25A12
ENSG00000115841.21	chr2	37923187	38067142	143956	RMDN2
ENSG00000115866.11	chr2	135905881	135986100	80220	DARS1
ENSG00000115944.15	chr2	42333546	42425088	91543	COX7A2L
ENSG00000115947.14	chr2	147930396	148021604	91209	ORC4
ENSG00000115966.17	chr2	175072250	175168382	96133	ATF2
ENSG00000115977.21	chr2	69457997	69674349	216353	AAK1
ENSG00000116001.17	chr2	70209444	70248660	39217	TIA1
ENSG00000116005.12	chr2	70257386	70281185	23800	PCYOX1
ENSG00000116030.17	chr2	202206182	202238599	32418	SUMO1
ENSG00000116095.11	chr2	178480457	178516463	36007	PLEKHA3
ENSG00000116106.12	chr2	221418027	221574202	156176	EPHA4
ENSG00000116120.11	chr2	222566899	222656092	89194	FARSB
ENSG00000116133.13	chr1	54849627	54887195	37569	DHCR24
ENSG00000116138.13	chr1	15526813	15592379	65567	DNAJC16
ENSG00000116141.17	chr1	220528136	220664461	136326	MARK1
ENSG00000116171.19	chr1	52927276	53051698	124423	SCP2
ENSG00000116191.18	chr1	178725147	178921841	196695	RALGPS2
ENSG00000116199.12	chr1	179025804	179076567	50764	FAM20B
ENSG00000116209.12	chr1	54026681	54053504	26824	TMEM59
ENSG00000116251.11	chr1	6185020	6209389	24370	RPL22
ENSG00000116266.11	chr1	108746674	108809523	62850	STXBP3
ENSG00000116299.17	chr1	109113679	109206781	93103	ELAPOR1
ENSG00000116406.19	chr1	184690237	184754907	64671	EDEM3
ENSG00000116459.11	chr1	111448864	111462773	13910	ATP5PB
ENSG00000116489.13	chr1	112619805	112671616	51812	CAPZA1
ENSG00000116675.16	chr1	65248219	65415871	167653	DNAJC6
ENSG00000116731.22	chr1	13700198	13825079	124882	PRDM2
ENSG00000116750.14	chr1	193012250	193060080	47831	UCHL5
ENSG00000116752.6	chr1	114567557	114581629	14073	BCAS2
ENSG00000116771.6	chr1	15571699	15585051	13353	AGMAT
ENSG00000116791.14	chr1	74705482	74733408	27927	CRYZ
ENSG00000116793.16	chr1	113696831	113759489	62659	PHTF1
ENSG00000116885.18	chr1	36415827	36450451	34625	OSCP1
ENSG00000116903.7	chr1	231332753	231337852	5100	EXOC8
ENSG00000116918.15	chr1	231528541	231566524	37984	TSNAX
ENSG00000116922.15	chr1	37681570	37692249	10680	C1orf109
ENSG00000116977.19	chr1	236518000	236552981	34982	LGALS8
ENSG00000116981.4	chr1	39651229	39672107	20879	NT5C1A
ENSG00000116983.13	chr1	39678648	39691485	12838	HPCAL4
ENSG00000117016.10	chr1	40620680	40665682	45003	RIMS3
ENSG00000117054.15	chr1	75724431	75787575	63145	ACADM
ENSG00000117069.15	chr1	76867480	77067546	200067	ST6GALNAC5
ENSG00000117114.20	chr1	81306147	81992436	686290	ADGRL2
ENSG00000117118.10	chr1	17018722	17054032	35311	SDHB
ENSG00000117143.13	chr1	162561506	162599842	38337	UAP1
ENSG00000117152.14	chr1	163068775	163076802	8028	RGS4
ENSG00000117153.16	chr1	202891116	202928636	37521	KLHL12
ENSG00000117155.17	chr1	84643706	84690803	47098	SSX2IP
ENSG00000117222.14	chr1	205086142	205122015	35874	RBBP5
ENSG00000117335.20	chr1	207752054	207795513	43460	CD46
ENSG00000117395.13	chr1	43164175	43270936	106762	EBNA1BP2
ENSG00000117475.14	chr1	169367970	169396540	28571	BLZF1
ENSG00000117479.15	chr1	169463909	169485944	22036	SLC19A2
ENSG00000117505.13	chr1	93345907	93369493	23587	DR1
ENSG00000117533.15	chr1	171700160	171742074	41915	VAMP4
ENSG00000117569.19	chr1	96721665	96823738	102074	PTBP2
ENSG00000117597.18	chr1	209827972	209857565	29594	UTP25
ENSG00000117598.13	chr1	98890245	99005032	114788	PLPPR5
ENSG00000117600.14	chr1	99264292	99309590	45299	PLPPR4
ENSG00000117620.15	chr1	99969351	100035634	66284	SLC35A3
ENSG00000117625.14	chr1	211258377	211316385	58009	RCOR3
ENSG00000117632.23	chr1	25884181	25906991	22811	STMN1
ENSG00000117643.15	chr1	25616791	25786206	169416	MAN1C1
ENSG00000117650.13	chr1	211658657	211675630	16974	NEK2
ENSG00000117724.13	chr1	214603195	214664571	61377	CENPF
ENSG00000117748.10	chr1	27891524	27914746	23223	RPA2
ENSG00000117859.19	chr1	51577179	51798427	221249	OSBPL9
ENSG00000117906.14	chr15	76931738	76954393	22656	RCN2
ENSG00000118194.20	chr1	201359008	201377764	18757	TNNT2
ENSG00000118200.14	chr1	200739558	200860704	121147	CAMSAP2
ENSG00000118217.7	chr1	161766298	161977574	211277	ATF6
ENSG00000118242.16	chr2	215942584	216034096	91513	MREG
ENSG00000118246.14	chr2	206765357	206796189	30833	FASTKD2
ENSG00000118260.15	chr2	207529737	207605988	76252	CREB1
ENSG00000118276.12	chr18	31622246	31685836	63591	B4GALT6
ENSG00000118307.20	chr12	25108289	25195162	86874	CFAP94
ENSG00000118308.15	chr12	25004342	25108334	103993	IRAG2
ENSG00000118363.12	chr11	74949247	74979033	29787	SPCS2
ENSG00000118402.6	chr6	79914814	79947553	32740	ELOVL4
ENSG00000118432.13	chr6	88139864	88166347	26484	CNR1
ENSG00000118454.13	chr1	70258999	70354734	95736	ANKRD13C
ENSG00000118473.23	chr1	66533267	66751139	217873	SGIP1
ENSG00000118495.20	chr6	143940300	144064599	124300	PLAGL1
ENSG00000118518.17	chr6	127266726	127288567	21842	RNF146
ENSG00000118564.15	chr4	15604381	15681679	77299	FBXL5
ENSG00000118596.12	chr12	59596029	59789855	193827	SLC16A7
ENSG00000118680.14	chr18	3261479	3278461	16983	MYL12B
ENSG00000118689.15	chr6	108559835	108684774	124940	FOXO3
ENSG00000118733.17	chr1	101802560	101996926	194367	OLFM3
ENSG00000118873.16	chr1	220148293	220272453	124161	RAB3GAP2
ENSG00000118898.16	chr16	4882507	4960741	78235	PPL
ENSG00000118922.18	chr13	73686089	74133929	447841	KLF12
ENSG00000118946.12	chr13	57631744	57729311	97568	PCDH17
ENSG00000118965.16	chr2	19910263	19990105	79843	WDR35
ENSG00000119004.16	chr2	203238977	203306026	67050	CYP20A1
ENSG00000119013.10	chr2	201071433	201085750	14318	NDUFB3
ENSG00000119042.17	chr2	199269500	199471266	201767	SATB2
ENSG00000119125.17	chr9	72114595	72257193	142599	GDA
ENSG00000119138.5	chr9	70384604	70414657	30054	KLF9
ENSG00000119185.13	chr2	9403475	9423528	20054	ITGB1BP1
ENSG00000119280.17	chr1	230837119	230869589	32471	C1orf198
ENSG00000119314.16	chr9	112217716	112333664	115949	PTBP3
ENSG00000119318.13	chr9	107283137	107332192	49056	RAD23B
ENSG00000119328.12	chr9	108934400	108950744	16345	ABITRAM
ENSG00000119396.11	chr9	121178133	121223014	44882	RAB14
ENSG00000119401.11	chr9	116687305	116701300	13996	TRIM32
ENSG00000119402.18	chr9	120751978	120793416	41439	FBXW2
ENSG00000119414.12	chr9	125146573	125189939	43367	PPP6C
ENSG00000119446.14	chr9	122237622	122264840	27219	RBM18
ENSG00000119599.17	chr14	72926377	72959703	33327	DCAF4
ENSG00000119632.4	chr14	94127779	94130253	2475	IFI27L2
ENSG00000119640.9	chr14	75053237	75069483	16247	ACYP1
ENSG00000119682.18	chr14	74653437	74713117	59681	AREL1
ENSG00000119698.12	chr14	94146128	94279734	133607	PPP4R4
ENSG00000119705.10	chr14	77708071	77761104	53034	SLIRP
ENSG00000119714.11	chr14	91232532	91253925	21394	GPR68
ENSG00000119771.15	chr2	23385179	23708611	323433	KLHL29
ENSG00000119787.14	chr2	38293954	38377285	83332	ATL2
ENSG00000119801.13	chr2	30146941	30160533	13593	YPEL5
ENSG00000119812.19	chr2	33583660	33599382	15723	FAM98A
ENSG00000119844.15	chr2	64524305	64593005	68701	AFTPH
ENSG00000119862.13	chr2	64453969	64461381	7413	LGALSL
ENSG00000119865.9	chr2	68284171	68320051	35881	CNRIP1
ENSG00000119866.22	chr2	60450520	60554467	103948	BCL11A
ENSG00000119878.6	chr2	46616416	46630176	13761	CRIPT
ENSG00000119899.13	chr6	73593379	73653992	60614	SLC17A5
ENSG00000119900.9	chr6	71288811	71309059	20249	OGFRL1
ENSG00000119946.11	chr10	99329356	99394330	64975	CNNM1
ENSG00000119953.14	chr10	110290730	110304938	14209	SMNDC1
ENSG00000119965.13	chr10	122930901	122954311	23411	C10orf88
ENSG00000120008.16	chr10	120851305	120909524	58220	WDR11
ENSG00000120053.12	chr10	99396870	99430624	33755	GOT1
ENSG00000120137.7	chr5	168548495	168579368	30874	PANK3
ENSG00000120159.13	chr9	26840685	26892803	52119	CAAP1
ENSG00000120251.21	chr4	157204182	157366075	161894	GRIA2
ENSG00000120265.19	chr6	149749443	149811420	61978	PCMT1
ENSG00000120324.9	chr5	141192353	141195647	3295	PCDHB10
ENSG00000120341.18	chr1	177923956	177984303	60348	SEC16B
ENSG00000120370.13	chr1	170532131	170553834	21704	GORAB
ENSG00000120437.9	chr6	159762045	159779112	17068	ACAT2
ENSG00000120526.12	chr8	109240919	109334121	93203	NUDCD1
ENSG00000120533.13	chr8	109334324	109345954	11631	ENY2
ENSG00000120539.15	chr10	27154824	27187953	33130	MASTL
ENSG00000120549.18	chr10	23694746	24547848	853103	KIAA1217
ENSG00000120686.12	chr13	38349849	38363619	13771	UFM1
ENSG00000120693.14	chr13	36844831	36920765	75935	SMAD9
ENSG00000120696.9	chr13	41189834	41194569	4736	KBTBD7
ENSG00000120727.13	chr5	139341587	139369720	28134	PAIP2
ENSG00000120738.8	chr5	138465479	138469303	3825	EGR1
ENSG00000120756.13	chr3	142596393	142713664	117272	PLS1
ENSG00000120802.14	chr12	98515579	98550351	34773	TMPO
ENSG00000120805.14	chr12	101393116	101407772	14657	ARL1
ENSG00000120820.13	chr12	103988987	104064183	75197	GLT8D2
ENSG00000120963.12	chr8	101177878	101206193	28316	ZNF706
ENSG00000120992.18	chr8	54046367	54102017	55651	LYPLA1
ENSG00000121022.14	chr8	67043079	67083783	40705	COPS5
ENSG00000121350.16	chr12	21437615	21471250	33636	PYROXD1
ENSG00000121390.19	chr13	19674752	19783019	108268	PSPC1
ENSG00000121481.11	chr1	185045526	185102603	57078	RNF2
ENSG00000121486.12	chr1	185118101	185157072	38972	TRMT1L
ENSG00000121579.13	chr3	113716458	113746300	29843	NAA50
ENSG00000121741.17	chr13	19958677	20091829	133153	ZMYM2
ENSG00000121749.16	chr12	71839707	71927248	87542	TBC1D15
ENSG00000121769.8	chr1	31365253	31376850	11598	FABP3
ENSG00000121864.10	chr3	179323031	179338583	15553	ZNF639
ENSG00000121871.4	chr3	165186720	165197109	10390	SLITRK3
ENSG00000121879.6	chr3	179148114	179240093	91980	PIK3CA
ENSG00000121904.18	chr1	33513998	34165842	651845	CSMD2
ENSG00000121989.15	chr2	147844517	147930826	86310	ACVR2A
ENSG00000122008.15	chr5	75511756	75601144	89389	POLK
ENSG00000122012.14	chr5	76083383	76353939	270557	SV2C
ENSG00000122025.15	chr13	28003274	28100592	97319	FLT3
ENSG00000122042.10	chr13	29764371	29850617	86247	UBL3
ENSG00000122068.13	chr3	197737179	197787596	50418	FYTTD1
ENSG00000122126.17	chrX	129539849	129592561	52713	OCRL
ENSG00000122218.16	chr1	160288594	160343273	54680	COPA
ENSG00000122254.7	chr16	22814162	22916338	102177	HS3ST2
ENSG00000122335.17	chr6	158109519	158168280	58762	SERAC1
ENSG00000122417.15	chr1	86346824	86396342	49519	ODF2L
ENSG00000122482.21	chr1	90915298	91022272	106975	ZNF644
ENSG00000122484.9	chr1	92299059	92402056	102998	RPAP2
ENSG00000122550.18	chr7	23105758	23177914	72157	KLHL7
ENSG00000122565.19	chr7	26201162	26213607	12446	CBX3
ENSG00000122574.11	chr7	29806486	29917066	110581	WIPF3
ENSG00000122584.13	chr7	8433609	8752961	319353	NXPH1
ENSG00000122643.23	chr7	33014130	33062796	48667	NT5C3A
ENSG00000122644.13	chr7	12686856	12690958	4103	ARL4A
ENSG00000122692.9	chr9	33041765	33076674	34910	SMU1
ENSG00000122707.12	chr9	36036913	36124455	87543	RECK
ENSG00000122733.12	chr9	34957608	34982544	24937	PHF24
ENSG00000122824.11	chrX	51332231	51337525	5295	NUDT10
ENSG00000122873.12	chr10	58269162	58289586	20425	CISD1
ENSG00000122882.11	chr10	73130155	73169055	38901	ECD
ENSG00000122966.17	chr12	119685791	119877320	191530	CIT
ENSG00000122970.16	chr12	110124335	110218793	94459	IFT81
ENSG00000123066.9	chr12	115957905	116277693	319789	MED13L
ENSG00000123091.5	chr1	51236273	51273447	37175	RNF11
ENSG00000123106.10	chr12	28133249	28581511	448263	CCDC91
ENSG00000123119.12	chr8	90791741	90959393	167653	NECAB1
ENSG00000123178.15	chr13	49912702	49936490	23789	SPRYD7
ENSG00000123352.18	chr12	49366584	49527425	160842	SPATS2
ENSG00000123416.15	chr12	49127782	49131397	3616	TUBA1B
ENSG00000123496.8	chrX	115003975	115019977	16003	IL13RA2
ENSG00000123505.19	chr6	110874770	110898879	24110	AMD1
ENSG00000123545.6	chr6	96889315	96897891	8577	NDUFAF4
ENSG00000123552.18	chr6	99432325	99521728	89404	USP45
ENSG00000123562.18	chrX	103675496	103688158	12663	MORF4L2
ENSG00000123570.4	chrX	103822327	103832257	9931	RAB9B
ENSG00000123575.9	chrX	104166453	104195902	29450	FAM199X
ENSG00000123607.16	chr2	165857475	165953851	96377	TTC21B
ENSG00000123643.13	chr5	151437046	151492379	55334	SLC36A1
ENSG00000123684.13	chr1	211743457	211830763	87307	LPGAT1
ENSG00000123728.10	chrX	132203024	132219480	16457	RAP2C
ENSG00000123737.13	chr4	121801318	121817021	15704	EXOSC9
ENSG00000123901.9	chr11	94377316	94401419	24104	GPR83
ENSG00000123977.10	chr2	227871054	227924344	53291	DAW1
ENSG00000123983.15	chr2	222860942	222944639	83698	ACSL3
ENSG00000124134.9	chr20	45091214	45101127	9914	KCNS1
ENSG00000124140.14	chr20	46021690	46060150	38461	SLC12A5
ENSG00000124198.10	chr20	48921711	49036693	114983	ARFGEF2
ENSG00000124203.7	chr20	59123381	59259113	135733	ZNF831
ENSG00000124207.17	chr20	49046246	49096960	50715	CSE1L
ENSG00000124209.4	chr20	58309715	58367507	57793	RAB22A
ENSG00000124275.15	chr5	7851186	7906025	54840	MTRR
ENSG00000124279.12	chr5	7859159	7869037	9879	FASTKD3
ENSG00000124333.16	chrX	155881345	155943769	62425	VAMP7
ENSG00000124380.11	chr2	69893956	69905575	11620	SNRNP27
ENSG00000124383.9	chr2	71130632	71150101	19470	MPHOSPH10
ENSG00000124406.16	chr4	42408373	42657105	248733	ATP8A1
ENSG00000124486.14	chrX	41085445	41236579	151135	USP9X
ENSG00000124496.12	chr6	42224931	42452051	227121	TRERF1
ENSG00000124523.17	chr6	13574227	13615158	40932	SIRT5
ENSG00000124532.15	chr6	24402908	24426194	23287	MRS2
ENSG00000124613.9	chr6	27374615	27403908	29294	ZNF391
ENSG00000124659.7	chr6	42744498	42746103	1606	TBCC
ENSG00000124688.14	chr6	43629540	43640941	11402	MAD2L1BP
ENSG00000124767.7	chr6	38675925	38703145	27221	GLO1
ENSG00000124783.14	chr6	7268306	7347446	79141	SSR1
ENSG00000124785.9	chr6	5997999	6007605	9607	NRN1
ENSG00000124787.14	chr6	4994717	5004063	9347	RPP40
ENSG00000124788.19	chr6	16299112	16761491	462380	ATXN1
ENSG00000124789.12	chr6	17615035	17706925	91891	NUP153
ENSG00000124802.12	chr6	8073360	8102559	29200	EEF1E1
ENSG00000125149.12	chr16	67109941	67148544	38604	C16orf70
ENSG00000125166.13	chr16	58707131	58734342	27212	GOT2
ENSG00000125249.7	chr13	97434169	97469128	34960	RAP2A
ENSG00000125266.8	chr13	106489745	106535662	45918	EFNB2
ENSG00000125304.10	chr13	99446311	99564048	117738	TM9SF2
ENSG00000125354.24	chrX	119615724	119693370	77647	SEPTIN6
ENSG00000125355.16	chrX	120258650	120311556	52907	TMEM255A
ENSG00000125356.7	chrX	119871832	119876662	4831	NDUFA1
ENSG00000125520.14	chr20	63739776	63744050	4275	SLC2A4RG
ENSG00000125629.15	chr2	118088452	118110997	22546	INSIG2
ENSG00000125675.20	chrX	123184153	123490915	306763	GRIA3
ENSG00000125814.17	chr20	23374519	23421519	47001	NAPB
ENSG00000125817.8	chr20	3783851	3786740	2890	CENPB
ENSG00000125827.9	chr20	7977346	8019805	42460	TMX4
ENSG00000125848.10	chr20	14322985	14337614	14630	FLRT3
ENSG00000125851.10	chr20	17226107	17484578	258472	PCSK2
ENSG00000125863.20	chr20	10401009	10434222	33214	MKKS
ENSG00000125868.16	chr20	17570075	17609919	39845	DSTN
ENSG00000125869.10	chr20	9514358	9530524	16167	LAMP5
ENSG00000125870.11	chr20	16729961	16742564	12604	SNRPB2
ENSG00000125944.21	chr1	23303771	23344336	40566	HNRNPR
ENSG00000125962.15	chrX	102599168	102604159	4992	ARMCX5
ENSG00000126001.16	chr20	35455164	35519280	64117	CEP250
ENSG00000126067.12	chr1	35599541	35641526	41986	PSMB2
ENSG00000126216.15	chr13	112485011	112588205	103195	TUBGCP3
ENSG00000126249.8	chr19	34404399	34426168	21770	PDCD2L
ENSG00000126261.13	chr19	34428352	34471251	42900	UBA2
ENSG00000126458.4	chr19	49635292	49640143	4852	RRAS
ENSG00000126733.21	chrX	86148451	86832604	684154	DACH2
ENSG00000126749.16	chr12	6970913	6997428	26516	EMG1
ENSG00000126773.13	chr14	60091911	60169133	77223	PCNX4
ENSG00000126814.7	chr14	60971441	60981170	9730	TRMT5
ENSG00000126821.8	chr14	63684216	63728065	43850	SGPP1
ENSG00000126858.19	chr17	32142454	32253374	110921	RHOT1
ENSG00000126861.5	chr17	31272013	31297539	25527	OMG
ENSG00000126945.9	chrX	101408222	101414133	5912	HNRNPH2
ENSG00000126947.13	chrX	101550547	101554700	4154	ARMCX1
ENSG00000126950.8	chrX	101078879	101096367	17489	TMEM35A
ENSG00000127081.14	chr9	92844182	92878038	33857	ZNF484
ENSG00000127152.18	chr14	99169287	99272197	102911	BCL11B
ENSG00000127184.13	chr5	86617928	86620962	3035	COX7C
ENSG00000127314.18	chr12	68610855	68671901	61047	RAP1B
ENSG00000127337.7	chr12	69359710	69390870	31161	YEATS4
ENSG00000127423.11	chr1	25831913	25859458	27546	AUNIP
ENSG00000127483.19	chr1	20740266	20787323	47058	HP1BP3
ENSG00000127824.15	chr2	219249710	219277902	28193	TUBA4A
ENSG00000127870.17	chr13	26132115	26222314	90200	RNF6
ENSG00000127955.17	chr7	79768028	80226181	458154	GNAI1
ENSG00000127980.16	chr7	92487020	92528520	41501	PEX1
ENSG00000127995.17	chr7	94509219	94557019	47801	CASD1
ENSG00000128000.17	chr19	40028260	40056231	27972	ZNF780B
ENSG00000128050.9	chr4	56435741	56464578	28838	PAICS
ENSG00000128059.8	chr4	56393362	56435615	42254	PPAT
ENSG00000128203.7	chr22	26429260	26445015	15756	ASPHD2
ENSG00000128245.15	chr22	31944522	31957603	13082	YWHAH
ENSG00000128253.15	chr22	32190435	32205001	14567	RFPL2
ENSG00000128285.4	chr22	40678750	40682814	4065	MCHR1
ENSG00000128463.13	chr15	34225013	34230156	5144	EMC4
ENSG00000128512.23	chr7	111726110	112206407	480298	DOCK4
ENSG00000128513.16	chr7	124822386	124929983	107598	POT1
ENSG00000128534.8	chr7	118184144	118204035	19892	LSM8
ENSG00000128573.26	chr7	114086327	114693772	607446	FOXP2
ENSG00000128578.10	chr7	129434432	129488399	53968	STRIP2
ENSG00000128590.5	chr7	108569867	108574850	4984	DNAJB9
ENSG00000128594.8	chr7	128027071	128032107	5037	LRRC4
ENSG00000128607.14	chr7	130070534	130135705	65172	KLHDC10
ENSG00000128609.16	chr7	123536997	123557904	20908	NDUFA5
ENSG00000128654.14	chr2	176269395	176338025	68631	MTX2
ENSG00000128656.15	chr2	174798809	175005381	206573	CHN1
ENSG00000128683.14	chr2	170813213	170861151	47939	GAD1
ENSG00000128699.14	chr2	189770267	189784364	14098	ORMDL1
ENSG00000128708.13	chr2	171922448	171983686	61239	HAT1
ENSG00000128789.21	chr18	12658043	12725740	67698	PSMG2
ENSG00000128872.10	chr15	51751597	51816363	64767	TMOD2
ENSG00000128881.17	chr15	42738730	42920809	182080	TTBK2
ENSG00000128891.16	chr15	40528683	40565057	36375	CCDC32
ENSG00000128923.11	chr15	58771192	58861900	90709	MINDY2
ENSG00000128989.11	chr15	52547045	52569883	22839	ARPP19
ENSG00000129003.19	chr15	61852389	62060473	208085	VPS13C
ENSG00000129028.9	chr15	70881342	70892433	11092	THAP10
ENSG00000129055.13	chr3	134477706	134486716	9011	ANAPC13
ENSG00000129083.13	chr11	14443440	14500027	56588	COPB1
ENSG00000129128.13	chr4	176319966	176332245	12280	SPCS3
ENSG00000129159.9	chr11	17734774	17856804	122031	KCNC1
ENSG00000129315.11	chr12	48688458	48716998	28541	CCNT1
ENSG00000129317.15	chr12	43718992	43758793	39802	PUS7L
ENSG00000129472.15	chr14	21459020	21476960	17941	RAB2B
ENSG00000129484.14	chr14	20343615	20357904	14290	PARP2
ENSG00000129518.9	chr14	34515938	34539711	23774	EAPP
ENSG00000129534.14	chr14	45203190	45253540	50351	MIS18BP1
ENSG00000129596.5	chr5	115804733	115816659	11927	CDO1
ENSG00000129625.13	chr5	112876385	112922289	45905	REEP5
ENSG00000129636.13	chr16	47154387	47464149	309763	ITFG1
ENSG00000129682.16	chrX	138614727	139222777	608051	FGF13
ENSG00000130032.17	chrX	151694607	151705924	11318	PRRG3
ENSG00000130224.15	chrX	115110616	115234096	123481	LRCH2
ENSG00000130227.17	chr8	21919662	22006585	86924	XPO7
ENSG00000130347.13	chr6	106570771	106629498	58728	RTN4IP1
ENSG00000130368.7	chr6	159890988	159917447	26460	MAS1
ENSG00000130477.16	chr19	17601336	17688365	87030	UNC13A
ENSG00000130517.14	chr19	18340598	18369950	29353	PGPEP1
ENSG00000130540.14	chr22	43824509	43862513	38005	SULT4A1
ENSG00000130559.19	chr9	135808487	135907546	99060	CAMSAP1
ENSG00000130638.17	chr22	45671798	45845307	173510	ATXN10
ENSG00000130649.10	chr10	133520406	133561220	40815	CYP2E1
ENSG00000130713.16	chr9	130693721	130704894	11174	EXOSC2
ENSG00000130741.11	chrX	24054946	24078810	23865	EIF2S3
ENSG00000130770.18	chr1	28236109	28246906	10798	ATP5IF1
ENSG00000130779.22	chr12	122271432	122422669	151238	CLIP1
ENSG00000130811.12	chr19	10115014	10119918	4905	EIF3G
ENSG00000130830.15	chrX	154778684	154821007	42324	MPP1
ENSG00000130844.19	chr19	53519527	53580269	60743	ZNF331
ENSG00000130856.17	chr18	76822557	76972901	150345	ZNF236
ENSG00000130939.20	chr1	10032832	10181239	148408	UBE4B
ENSG00000130958.13	chr9	96313444	96383711	70268	SLC35D2
ENSG00000131015.5	chr6	149942014	149949235	7222	ULBP2
ENSG00000131016.17	chr6	151239967	151358559	118593	AKAP12
ENSG00000131023.13	chr6	149658153	149718105	59953	LATS1
ENSG00000131089.17	chrX	63634967	63809274	174308	ARHGEF9
ENSG00000131100.13	chr22	17592136	17628749	36614	ATP6V1E1
ENSG00000131149.19	chr16	85169525	85676204	506680	GSE1
ENSG00000131171.13	chrX	81202102	81298547	96446	SH3BGRL
ENSG00000131174.7	chrX	77899440	77907376	7937	COX7B
ENSG00000131236.18	chr1	40040233	40072649	32417	CAP1
ENSG00000131238.18	chr1	40072710	40097260	24551	PPT1
ENSG00000131263.13	chrX	74582976	74614624	31649	RLIM
ENSG00000131398.15	chr19	50311937	50333515	21579	KCNC3
ENSG00000131437.16	chr5	132692628	132737638	45011	KIF3A
ENSG00000131470.15	chr17	42572310	42577831	5522	PSMC3IP
ENSG00000131473.17	chr17	41866917	41930542	63626	ACLY
ENSG00000131504.17	chr5	141515016	141619055	104040	DIAPH1
ENSG00000131507.11	chr5	142108779	142154440	45662	NDFIP1
ENSG00000131508.16	chr5	139526431	139628434	102004	UBE2D2
ENSG00000131711.15	chr5	72107234	72209565	102332	MAP1B
ENSG00000131725.14	chrX	118346073	118449961	103889	WDR44
ENSG00000131773.14	chr8	135457456	135656722	199267	KHDRBS3
ENSG00000131779.11	chr1	145911350	145918717	7368	PEX11B
ENSG00000131828.14	chrX	19343893	19361718	17826	PDHA1
ENSG00000131845.15	chr19	57351271	57359898	8628	ZNF304
ENSG00000131876.17	chr15	101281510	101295282	13773	SNRPA1
ENSG00000131966.14	chr14	58200080	58235636	35557	ACTR10
ENSG00000131969.15	chr14	50872053	50904970	32918	ABHD12B
ENSG00000132294.15	chr8	131904093	132013642	109550	EFR3A
ENSG00000132300.19	chr2	86106223	86142157	35935	PTCD3
ENSG00000132305.21	chr2	86143932	86195472	51541	IMMT
ENSG00000132313.15	chr2	86199355	86213790	14436	MRPL35
ENSG00000132334.17	chr10	127907103	128085855	178753	PTPRE
ENSG00000132341.12	chr12	130872037	130877678	5642	RAN
ENSG00000132356.11	chr5	40759379	40798374	38996	PRKAA1
ENSG00000132359.15	chr17	2755705	3037741	282037	RAP1GAP2
ENSG00000132388.13	chr17	4269259	4366675	97417	UBE2G1
ENSG00000132423.12	chr6	99369401	99394195	24795	COQ3
ENSG00000132432.14	chr7	54752250	54759974	7725	SEC61G
ENSG00000132434.10	chr7	55365337	55433737	68401	LANCL2
ENSG00000132436.12	chr7	50444128	50542535	98408	FIGNL1
ENSG00000132463.14	chr4	70815783	70839897	24115	GRSF1
ENSG00000132485.14	chr1	71063291	71081289	17999	ZRANB2
ENSG00000132604.11	chr16	69355567	69408571	53005	TERF2
ENSG00000132639.13	chr20	10218830	10307418	88589	SNAP25
ENSG00000132640.15	chr20	11890723	11926609	35887	BTBD3
ENSG00000132664.12	chr20	18467389	18484646	17258	POLR3F
ENSG00000132671.6	chr20	23035312	23039237	3926	SSTR4
ENSG00000132718.9	chr1	155859567	155885199	25633	SYT11
ENSG00000132749.11	chr11	68707440	68751520	44081	TESMIN
ENSG00000132792.19	chr20	37693955	37872129	178175	CTNNBL1
ENSG00000132872.12	chr18	43267892	43277535	9644	SYT4
ENSG00000132912.13	chr5	150708440	150759095	50656	DCTN4
ENSG00000132932.19	chr13	25371974	26025851	653878	ATP8A2
ENSG00000132938.22	chr13	28820339	29505947	685609	MTUS2
ENSG00000132963.8	chr13	28659104	28678959	19856	POMP
ENSG00000132964.12	chr13	26254104	26405238	151135	CDK8
ENSG00000132975.8	chr13	26755200	26760786	5587	GPR12
ENSG00000133019.12	chr1	239386565	239915452	528888	CHRM3
ENSG00000133026.13	chr17	8474207	8630761	156555	MYH10
ENSG00000133030.22	chr17	17042457	17217679	175223	MPRIP
ENSG00000133083.15	chr13	35768652	36131382	362731	DCLK1
ENSG00000133101.10	chr13	36431520	36442870	11351	CCNA1
ENSG00000133103.17	chr13	39655627	39791665	136039	COG6
ENSG00000133114.18	chr13	44989529	45037669	48141	GPALPP1
ENSG00000133134.12	chrX	103309346	103311007	1662	BEX2
ENSG00000133135.14	chrX	106693794	106797016	103223	RNF128
ENSG00000133169.6	chrX	103062651	103064171	1521	BEX1
ENSG00000133302.13	chr5	94618669	94739436	120768	SLF1
ENSG00000133316.16	chr11	62832342	62841809	9468	WDR74
ENSG00000133318.14	chr11	63681446	63759891	78446	RTN3
ENSG00000133393.13	chr16	15865719	15888625	22907	CEP20
ENSG00000133422.14	chr22	30925130	30968774	43645	MORC2
ENSG00000133424.22	chr22	33162226	33922841	760616	LARGE1
ENSG00000133606.11	chr7	140453033	140479536	26504	MKRN1
ENSG00000133627.18	chr7	152759749	152855378	95630	ACTR3B
ENSG00000133641.18	chr12	88033846	88050160	16315	C12orf29
ENSG00000133657.16	chr3	194402672	194498364	95693	ATP13A3
ENSG00000133665.13	chr10	80344745	80368073	23329	DYDC2
ENSG00000133687.16	chr12	29500840	29784759	283920	TMTC1
ENSG00000133703.13	chr12	25205246	25250936	45691	KRAS
ENSG00000133731.10	chr8	81656914	81686331	29418	IMPA1
ENSG00000133816.18	chr11	12094008	12359144	265137	MICAL2
ENSG00000133835.18	chr5	119452465	119637199	184735	HSD17B4
ENSG00000133872.14	chr8	30063003	30083208	20206	SARAF
ENSG00000133958.13	chr14	93333219	93707876	374658	UNC79
ENSG00000133985.3	chr14	70641916	70675366	33451	TTC9
ENSG00000134049.6	chr18	47152834	47176364	23531	IER3IP1
ENSG00000134056.12	chr5	69217760	69230158	12399	MRPS36
ENSG00000134057.15	chr5	69167135	69178245	11111	CCNB1
ENSG00000134058.12	chr5	69234795	69277430	42636	CDK7
ENSG00000134077.16	chr3	9362971	9386791	23821	THUMPD3
ENSG00000134108.14	chr3	5122249	5180911	58663	ARL8B
ENSG00000134109.11	chr3	5187646	5219958	32313	EDEM1
ENSG00000134115.13	chr3	1092658	1404217	311560	CNTN6
ENSG00000134121.10	chr3	196763	409417	212655	CHL1
ENSG00000134152.11	chr15	34140674	34210096	69423	KATNBL1
ENSG00000134153.10	chr15	34084017	34101862	17846	EMC7
ENSG00000134207.17	chr1	114089291	114153880	64590	SYT6
ENSG00000134265.13	chr18	10525905	10552764	26860	NAPG
ENSG00000134283.18	chr12	42238447	42459715	221269	PPHLN1
ENSG00000134287.10	chr12	48935723	48957487	21765	ARF3
ENSG00000134308.14	chr2	9583967	9630997	47031	YWHAQ
ENSG00000134313.16	chr2	8721081	8837630	116550	KIDINS220
ENSG00000134317.18	chr2	9951693	10002277	50585	GRHL1
ENSG00000134326.12	chr2	6840570	6866635	26066	CMPK2
ENSG00000134330.19	chr2	9473658	9496543	22886	IAH1
ENSG00000134333.14	chr11	18394560	18408425	13866	LDHA
ENSG00000134343.14	chr11	26188842	26663289	474448	ANO3
ENSG00000134371.14	chr1	193121983	193254815	132833	CDC73
ENSG00000134375.11	chr1	201955503	201970664	15162	TIMM17A
ENSG00000134440.12	chr18	57600656	57622213	21558	NARS1
ENSG00000134444.15	chr18	62187255	62310249	122995	RELCH
ENSG00000134490.14	chr18	23197144	23437961	240818	TMEM241
ENSG00000134504.14	chr18	26454910	26657401	202492	KCTD1
ENSG00000134594.5	chrX	130171962	130184870	12909	RAB33A
ENSG00000134644.16	chr1	30931506	31065991	134486	PUM1
ENSG00000134709.12	chr1	59814786	59876322	61537	HOOK1
ENSG00000134717.18	chr1	52056199	52090716	34518	BTF3L4
ENSG00000134758.14	chr18	32091874	32131561	39688	RNF138
ENSG00000134779.15	chr18	36777647	36829216	51570	TPGS2
ENSG00000134852.15	chr4	55427903	55546909	119007	CLOCK
ENSG00000134874.18	chr13	95578202	95644706	66505	DZIP1
ENSG00000134900.12	chr13	102596986	102679958	82973	TPP2
ENSG00000134909.19	chr11	128965060	129279324	314265	ARHGAP32
ENSG00000134970.14	chr5	115613210	115632992	19783	TMED7
ENSG00000134986.14	chr5	111662621	111997464	334844	NREP
ENSG00000134987.12	chr5	111091716	111130502	38787	WDR36
ENSG00000134996.12	chr9	75088514	75147265	58752	OSTF1
ENSG00000135002.12	chr9	76385526	76394517	8992	RFK
ENSG00000135018.14	chr9	83659968	83707958	47991	UBQLN1
ENSG00000135070.15	chr9	86264546	86283102	18557	ISCA1
ENSG00000135108.15	chr12	117141991	117190471	48481	FBXO21
ENSG00000135116.9	chr12	116856144	116881441	25298	HRK
ENSG00000135119.15	chr12	116738178	116853631	115454	RNFT2
ENSG00000135211.6	chr7	77793728	77798434	4707	TMEM60
ENSG00000135241.17	chr7	108470417	108569666	99250	PNPLA8
ENSG00000135249.8	chr7	105532169	105567677	35509	RINT1
ENSG00000135298.15	chr6	68635282	69390571	755290	ADGRB3
ENSG00000135299.17	chr6	89433152	89633834	200683	ANKRD6
ENSG00000135316.19	chr6	85607779	85644063	36285	SYNCRIP
ENSG00000135317.14	chr6	85504776	85594156	89381	SNX14
ENSG00000135324.6	chr6	84033772	84090881	57110	MRAP2
ENSG00000135333.15	chr6	93240020	93419687	179668	EPHA7
ENSG00000135334.9	chr6	87674860	87702233	27374	AKIRIN2
ENSG00000135336.16	chr6	87590067	87667453	77387	ORC3
ENSG00000135365.16	chr11	45929319	46121454	192136	PHF21A
ENSG00000135387.21	chr11	34051731	34102610	50880	CAPRIN1
ENSG00000135423.13	chr12	56470944	56488414	17471	GLS2
ENSG00000135426.16	chr12	54948015	54984762	36748	TESPA1
ENSG00000135454.14	chr12	57623409	57633239	9831	B4GALNT1
ENSG00000135503.13	chr12	51951699	51997078	45380	ACVR1B
ENSG00000135535.17	chr6	109366514	109382467	15954	CD164
ENSG00000135541.22	chr6	135283407	135498434	215028	AHI1
ENSG00000135549.15	chr6	122471917	122726373	254457	PKIB
ENSG00000135655.16	chr12	62260338	62417431	157094	USP15
ENSG00000135679.26	chr12	68808177	68845544	37368	MDM2
ENSG00000135698.10	chr16	82147798	82170224	22427	MPHOSPH6
ENSG00000135709.13	chr16	85027751	85094230	66480	KIAA0513
ENSG00000135750.15	chr1	233614106	233672514	58409	KCNK1
ENSG00000135776.5	chr1	229516582	229558707	42126	ABCB10
ENSG00000135823.14	chr1	180972712	181023121	50410	STX6
ENSG00000135824.12	chr1	182641816	182684576	42761	RGS8
ENSG00000135829.17	chr1	182839347	182887982	48636	DHX9
ENSG00000135870.12	chr1	173931084	174022357	91274	RC3H1
ENSG00000135900.4	chr2	223957463	223967714	10252	MRPL44
ENSG00000135930.14	chr2	232550674	232583644	32971	EIF4E2
ENSG00000135932.11	chr2	230712842	230821075	108234	CAB39
ENSG00000135974.10	chr2	105337532	105349211	11680	C2orf49
ENSG00000135999.12	chr2	148644440	148787569	143130	EPC2
ENSG00000136003.16	chr12	108562582	108569368	6787	ISCU
ENSG00000136021.19	chr12	100267140	100341715	74576	SCYL2
ENSG00000136040.9	chr12	94148577	94307675	159099	PLXNC1
ENSG00000136045.12	chr12	107685799	107713162	27364	PWP1
ENSG00000136051.15	chr12	105107324	105169130	61807	WASHC4
ENSG00000136052.10	chr12	104801801	104958744	156944	SLC41A2
ENSG00000136099.13	chr13	52842889	52848641	5753	PCDH8
ENSG00000136100.14	chr13	52412602	52450634	38033	VPS36
ENSG00000136104.21	chr13	50909747	51024120	114374	RNASEH2B
ENSG00000136108.15	chr13	52455429	52476628	21200	CKAP2
ENSG00000136143.16	chr13	47745736	48037968	292233	SUCLA2
ENSG00000136144.12	chr13	49531946	49585558	53613	RCBTB1
ENSG00000136146.15	chr13	48053323	48095131	41809	MED4
ENSG00000136152.15	chr13	45464898	45536701	71804	COG3
ENSG00000136153.20	chr13	75620434	75859870	239437	LMO7
ENSG00000136156.15	chr13	48232612	48270357	37746	ITM2B
ENSG00000136169.16	chr13	49444374	49495003	50630	SETDB2
ENSG00000136237.19	chr7	22118236	22357154	238919	RAPGEF5
ENSG00000136243.17	chr7	23181841	23201011	19171	NUP42
ENSG00000136261.15	chr7	16646131	16706523	60393	BZW2
ENSG00000136267.14	chr7	14145049	14974777	829729	DGKB
ENSG00000136381.13	chr15	78437431	78501453	64023	IREB2
ENSG00000136404.16	chr15	83107572	83144854	37283	TM6SF1
ENSG00000136425.14	chr15	78104606	78131535	26930	CIB2
ENSG00000136450.13	chr17	58000919	58007346	6428	SRSF1
ENSG00000136504.13	chr17	49788648	49835026	46379	KAT7
ENSG00000136521.13	chr3	179604690	179627647	22958	NDUFB5
ENSG00000136522.14	chr3	179588285	179604649	16365	MRPL47
ENSG00000136527.18	chr3	185914558	185938103	23546	TRA2B
ENSG00000136531.19	chr2	165194993	165392310	197318	SCN2A
ENSG00000136535.15	chr2	161416297	161425870	9574	TBR1
ENSG00000136536.15	chr2	159712457	159771027	58571	MARCHF7
ENSG00000136546.16	chr2	166403573	166611482	207910	SCN7A
ENSG00000136560.14	chr2	161136908	161236230	99323	TANK
ENSG00000136603.14	chr3	170357678	170396835	39158	SKIL
ENSG00000136710.10	chr2	130337933	130342699	4767	CCDC115
ENSG00000136718.10	chr2	130342877	130347967	5091	IMP4
ENSG00000136738.15	chr10	17644151	17716824	72674	STAM
ENSG00000136750.13	chr10	26216665	26304558	87894	GAD2
ENSG00000136754.18	chr10	26746593	26861087	114495	ABI1
ENSG00000136758.19	chr10	27110111	27155266	45156	YME1L1
ENSG00000136783.10	chr9	104747683	104760120	12438	NIPSNAP3A
ENSG00000136810.13	chr9	110243810	110256507	12698	TXN
ENSG00000136813.15	chr9	111360685	111484745	124061	ECPAS
ENSG00000136819.15	chr9	129827290	129835863	8574	C9orf78
ENSG00000136824.19	chr9	104094260	104141419	47160	SMC2
ENSG00000136827.12	chr9	129812942	129824244	11303	TOR1A
ENSG00000136828.19	chr9	126914774	127223166	308393	RALGPS1
ENSG00000136842.14	chr9	97501180	97601743	100564	TMOD1
ENSG00000136854.24	chr9	127579370	127696027	116658	STXBP1
ENSG00000136870.11	chr9	101398851	101410660	11810	ZNF189
ENSG00000136881.12	chr9	101354182	101385400	31219	BAAT
ENSG00000136888.8	chr9	114587706	114598915	11210	ATP6V1G1
ENSG00000136891.14	chr9	100302077	100352942	50866	TEX10
ENSG00000136895.19	chr9	127224265	127393660	169396	GARNL3
ENSG00000136897.8	chr9	101387633	101398618	10986	MRPL50
ENSG00000136928.7	chr9	98288109	98708935	420827	GABBR2
ENSG00000136930.13	chr9	124353465	124415444	61980	PSMB7
ENSG00000136950.13	chr9	124862130	124877733	15604	ARPC5L
ENSG00000136986.10	chr8	123013170	123042302	29133	DERL1
ENSG00000136999.5	chr8	119416446	119424434	7989	CCN3
ENSG00000137033.12	chr9	6215786	6257983	42198	IL33
ENSG00000137040.10	chr9	6011025	6015625	4601	RANBP6
ENSG00000137055.15	chr9	26903372	26947242	43871	PLAA
ENSG00000137075.18	chr9	36336396	36487548	151153	RNF38
ENSG00000137142.5	chr9	38406528	38424454	17927	IGFBPL1
ENSG00000137145.21	chr9	19230435	19374281	143847	DENND4C
ENSG00000137364.5	chr6	18128311	18155077	26767	TPMT
ENSG00000137414.6	chr6	17600302	17611715	11414	FAM8A1
ENSG00000137449.17	chr4	15002481	15070153	67673	CPEB2
ENSG00000137492.9	chr11	76349898	76381132	31235	THAP12
ENSG00000137494.14	chr11	83193712	83260694	66983	ANKRD42
ENSG00000137500.9	chr11	83259097	83286407	27311	CCDC90B
ENSG00000137502.10	chr11	82973133	83071923	98791	RAB30
ENSG00000137504.15	chr11	85657742	85682908	25167	CREBZF
ENSG00000137513.10	chr11	78435968	78574874	138907	NARS2
ENSG00000137547.9	chr8	54135241	54148514	13274	MRPL15
ENSG00000137563.13	chr8	63014881	63039407	24527	GGH
ENSG00000137573.14	chr8	69466624	69660915	194292	SULF1
ENSG00000137575.12	chr8	58552924	58582859	29936	SDCBP
ENSG00000137642.13	chr11	121452314	121633763	181450	SORL1
ENSG00000137672.13	chr11	101451564	101872562	420999	TRPC6
ENSG00000137727.13	chr11	110577042	110713189	136148	ARHGAP20
ENSG00000137770.14	chr15	44427622	44529038	101417	CTDSPL2
ENSG00000137806.10	chr15	41387218	41409403	22186	NDUFAF1
ENSG00000137814.12	chr15	42548828	42569994	21167	HAUS2
ENSG00000137821.12	chr15	70853239	71053658	200420	LRRC49
ENSG00000137822.13	chr15	43369221	43409771	40551	TUBGCP4
ENSG00000137871.21	chr15	56630176	56734086	103911	ZNF280D
ENSG00000137872.17	chr15	47184101	47774228	590128	SEMA6D
ENSG00000137876.11	chr15	55180806	55197049	16244	RSL24D1
ENSG00000137941.17	chr1	83865024	83999150	134127	TTLL7
ENSG00000137947.12	chr1	88852633	88891944	39312	GTF2B
ENSG00000137968.16	chr1	75202131	75611116	408986	SLC44A5
ENSG00000137992.15	chr1	100186919	100249834	62916	DBT
ENSG00000137996.13	chr1	100266216	100292769	26554	RTCA
ENSG00000138018.18	chr2	26308547	26395891	87345	SELENOI
ENSG00000138036.18	chr2	43774039	43810010	35972	DYNC2LI1
ENSG00000138069.18	chr2	65070696	65130331	59636	RAB1A
ENSG00000138078.16	chr2	44316281	44361862	45582	PREPL
ENSG00000138081.22	chr2	47789316	47906498	117183	FBXO11
ENSG00000138095.20	chr2	43886224	43996226	110003	LRPPRC
ENSG00000138115.15	chr10	95036772	95069497	32726	CYP2C8
ENSG00000138134.12	chr10	88879734	88975153	95420	STAMBPL1
ENSG00000138138.14	chr10	87751512	87841361	89850	ATAD1
ENSG00000138160.7	chr10	92574105	92655395	81291	KIF11
ENSG00000138190.17	chr10	92826831	93059493	232663	EXOC6
ENSG00000138246.17	chr3	132417502	132539032	121531	DNAJC13
ENSG00000138279.16	chr10	73375101	73414076	38976	ANXA7
ENSG00000138311.18	chr10	62374192	62480288	106097	ZNF365
ENSG00000138378.19	chr2	191029576	191151596	122021	STAT4
ENSG00000138381.10	chr2	189661385	189670831	9447	ASNSD1
ENSG00000138382.15	chr2	169810081	169824931	14851	METTL5
ENSG00000138385.16	chr2	169791933	169812064	20132	SSB
ENSG00000138411.13	chr2	196189099	196593684	404586	HECW2
ENSG00000138430.16	chr2	174072447	174248599	176153	OLA1
ENSG00000138442.10	chr2	202874261	203014798	140538	WDR12
ENSG00000138443.17	chr2	203328280	203447728	119449	ABI2
ENSG00000138459.9	chr3	112561709	112585579	23871	SLC35A5
ENSG00000138604.10	chr15	69160584	69272217	111634	GLCE
ENSG00000138640.15	chr4	88725955	89111398	385444	FAM13A
ENSG00000138650.9	chr4	133149294	133208606	59313	PCDH10
ENSG00000138660.12	chr4	112231740	112273110	41371	AP1AR
ENSG00000138674.17	chr4	82818509	82901166	82658	SEC31A
ENSG00000138675.17	chr4	80266639	80336680	70042	FGF5
ENSG00000138678.11	chr4	83535914	83605875	69962	GPAT3
ENSG00000138686.10	chr4	121824329	121870487	46159	BBS7
ENSG00000138688.16	chr4	122152331	122362758	210428	KIAA1109
ENSG00000138744.16	chr4	75913660	75941013	27354	NAAA
ENSG00000138750.15	chr4	76114659	76148444	33786	NUP54
ENSG00000138757.15	chr4	75641849	75724589	82741	G3BP2
ENSG00000138758.12	chr4	76949751	77040384	90634	SEPTIN11
ENSG00000138759.20	chr4	78057323	78544269	486947	FRAS1
ENSG00000138764.15	chr4	77157207	77433388	276182	CCNG2
ENSG00000138768.15	chr4	75724577	75814286	89710	USO1
ENSG00000138769.11	chr4	75576496	75630716	54221	CDKL2
ENSG00000138801.9	chr4	107590276	107720234	129959	PAPSS1
ENSG00000138802.11	chr4	109433772	109540896	107125	SEC24B
ENSG00000138814.17	chr4	101023409	101348278	324870	PPP3CA
ENSG00000139112.11	chr12	10212458	10223128	10671	GABARAPL1
ENSG00000139117.14	chr12	38646822	38907430	260609	CPNE8
ENSG00000139131.13	chr12	32727490	32755897	28408	YARS2
ENSG00000139154.16	chr12	19404045	19720801	316757	AEBP2
ENSG00000139155.9	chr12	20695332	20753386	58055	SLCO1C1
ENSG00000139163.16	chr12	22625075	22690665	65591	ETNK1
ENSG00000139173.10	chr12	43835967	44389762	553796	TMEM117
ENSG00000139174.12	chr12	42456757	42590355	133599	PRICKLE1
ENSG00000139182.15	chr12	7129698	7158945	29248	CLSTN3
ENSG00000139190.17	chr12	6462237	6470677	8441	VAMP1
ENSG00000139211.7	chr12	47075707	47079959	4253	AMIGO2
ENSG00000139220.17	chr12	81257975	81759553	501579	PPFIA2
ENSG00000139278.10	chr12	75480753	75503863	23111	GLIPR1
ENSG00000139324.12	chr12	88142296	88199887	57592	TMTC3
ENSG00000139370.12	chr12	128793194	128823958	30765	SLC15A4
ENSG00000139496.16	chr13	25301556	25349800	48245	NUP58
ENSG00000139505.12	chr13	25246222	25287488	41267	MTMR6
ENSG00000139517.9	chr13	27545913	27620529	74617	LNX2
ENSG00000139597.18	chr13	32400723	32428311	27589	N4BP2L1
ENSG00000139684.15	chr13	46771256	46797420	26165	ESD
ENSG00000139687.16	chr13	48303744	48599436	295693	RB1
ENSG00000139726.11	chr12	122752824	122771064	18241	DENR
ENSG00000139746.16	chr13	79311824	79406477	94654	RBM26
ENSG00000139767.10	chr12	118981541	119163051	181511	SRRM4
ENSG00000139780.8	chr13	102685747	102695044	9298	METTL21C
ENSG00000139793.19	chr13	97221434	97394120	172687	MBNL2
ENSG00000139826.6	chr13	108218392	108234243	15852	ABHD13
ENSG00000139842.15	chr13	113208193	113267108	58916	CUL4A
ENSG00000139874.6	chr14	38207904	38213067	5164	SSTR1
ENSG00000139910.20	chr14	26443090	26598033	154944	NOVA1
ENSG00000139970.17	chr14	59595976	59870776	274801	RTN1
ENSG00000139973.17	chr14	61811974	62112550	300577	SYT16
ENSG00000139977.14	chr14	57390544	57415906	25363	NAA30
ENSG00000139998.16	chr14	64945814	64973226	27413	RAB15
ENSG00000140015.20	chr14	62699464	63102037	402574	KCNH5
ENSG00000140157.16	chr15	22838644	22869362	30719	NIPA2
ENSG00000140199.13	chr15	34229784	34338060	108277	SLC12A6
ENSG00000140280.14	chr15	51723011	51751585	28575	LYSMD2
ENSG00000140284.11	chr15	50182196	50236385	54190	SLC27A2
ENSG00000140307.11	chr15	59638062	59657541	19480	GTF2A2
ENSG00000140323.6	chr15	40358219	40378621	20403	DISP2
ENSG00000140367.12	chr15	75843307	75901078	57772	UBE2Q2
ENSG00000140374.16	chr15	76215353	76311472	96120	ETFA
ENSG00000140382.15	chr15	77420412	77485607	65196	HMG20A
ENSG00000140391.15	chr15	77041404	77083984	42581	TSPAN3
ENSG00000140395.9	chr15	78277835	78299703	21869	WDR61
ENSG00000140396.13	chr8	70109782	70403808	294027	NCOA2
ENSG00000140557.12	chr15	92393881	92468728	74848	ST8SIA2
ENSG00000140612.14	chr15	84669538	84716460	46923	SEC11A
ENSG00000140718.21	chr16	53701692	54158512	456821	FTO
ENSG00000140740.11	chr16	21953288	21983660	30373	UQCRC2
ENSG00000140743.8	chr16	22345936	22437165	91230	CDR2
ENSG00000140798.16	chr16	48081006	48156018	75013	ABCC12
ENSG00000140939.14	chr16	67170154	67175735	5582	NOL3
ENSG00000140941.14	chr16	87383953	87404779	20827	MAP1LC3B
ENSG00000140943.17	chr16	84053761	84116942	63182	MBTPS1
ENSG00000140945.17	chr16	82626965	83800640	1173676	CDH13
ENSG00000140992.19	chr16	2537979	2603188	65210	PDPK1
ENSG00000141030.13	chr17	17246616	17281273	34658	COPS3
ENSG00000141076.18	chr16	69131291	69231130	99840	UTP4
ENSG00000141127.15	chr17	18840085	18931287	91203	PRPSAP2
ENSG00000141198.16	chr17	54899387	54961956	62570	TOM1L1
ENSG00000141252.21	chr17	508503	721717	213215	VPS53
ENSG00000141279.17	chr17	47522942	47624665	101724	NPEPPS
ENSG00000141367.12	chr17	59619689	59696956	77268	CLTC
ENSG00000141378.15	chr17	59674636	59707626	32991	PTRH2
ENSG00000141384.13	chr18	26226445	26391685	165241	TAF4B
ENSG00000141385.11	chr18	12328944	12377227	48284	AFG3L2
ENSG00000141404.17	chr18	11689264	11885685	196422	GNAL
ENSG00000141424.13	chr18	36108531	36129385	20855	SLC39A6
ENSG00000141429.14	chr18	35581117	35711834	130718	GALNT1
ENSG00000141431.13	chr18	33578219	33751195	172977	ASXL3
ENSG00000141433.13	chr18	904871	912172	7302	ADCYAP1
ENSG00000141452.10	chr18	23503470	23531822	28353	RMC1
ENSG00000141456.16	chr17	4669774	4704337	34564	PELP1
ENSG00000141622.14	chr18	46326809	46463140	136332	RNF165
ENSG00000141655.17	chr18	62325287	62391288	66002	TNFRSF11A
ENSG00000141668.10	chr18	72536680	72638521	101842	CBLN2
ENSG00000142192.21	chr21	25880550	26171128	290579	APP
ENSG00000142197.12	chr21	36156782	36294274	137493	DOP1B
ENSG00000142556.19	chr19	52012765	52030240	17476	ZNF614
ENSG00000142676.14	chr1	23691742	23696835	5094	RPL11
ENSG00000142686.8	chr1	35713877	35718894	5018	C1orf216
ENSG00000142875.19	chr1	84078062	84238498	160437	PRKACB
ENSG00000142892.15	chr1	77088989	77219430	130442	PIGK
ENSG00000143013.13	chr1	87328880	87348923	20044	LMO4
ENSG00000143033.18	chr1	93079235	93139079	59845	MTF2
ENSG00000143061.18	chr1	116574399	116667755	93357	IGSF3
ENSG00000143067.5	chr1	119619377	119648266	28890	ZNF697
ENSG00000143079.15	chr1	112396214	112463456	67243	CTTNBP2NL
ENSG00000143106.13	chr1	109399042	109426448	27407	PSMA5
ENSG00000143153.13	chr1	169105697	169132722	27026	ATP1B1
ENSG00000143155.13	chr1	168178962	168202109	23148	TIPRL
ENSG00000143158.11	chr1	167916675	167937072	20398	MPC2
ENSG00000143162.9	chr1	167529117	167553805	24689	CREG1
ENSG00000143164.15	chr1	167935783	168075843	140061	DCAF6
ENSG00000143194.13	chr1	166975582	167022214	46633	MAEL
ENSG00000143198.13	chr1	165631213	165661796	30584	MGST3
ENSG00000143318.13	chr1	160190575	160201886	11312	CASQ1
ENSG00000143324.14	chr1	180632022	180890279	258258	XPR1
ENSG00000143340.6	chr1	179743163	179816198	73036	FAM163A
ENSG00000143344.16	chr1	183636085	183928532	292448	RGL1
ENSG00000143353.12	chr1	219173869	219212865	38997	LYPLAL1
ENSG00000143367.16	chr1	151540305	151583583	43279	TUFT1
ENSG00000143376.14	chr1	151612006	151699091	87086	SNX27
ENSG00000143469.20	chr1	209900923	210171389	270467	SYT14
ENSG00000143473.13	chr1	210676823	211134165	457343	KCNH1
ENSG00000143494.16	chr1	212950520	212992037	41518	VASH2
ENSG00000143499.14	chr1	214281102	214337131	56030	SMYD2
ENSG00000143502.16	chr1	223220819	223364233	143415	SUSD4
ENSG00000143545.10	chr1	153981617	153986358	4742	RAB13
ENSG00000143549.21	chr1	154155304	154194648	39345	TPM3
ENSG00000143621.17	chr1	153661788	153671028	9241	ILF2
ENSG00000143653.10	chr1	246724409	246768137	43729	SCCPDH
ENSG00000143669.14	chr1	235661041	235883640	222600	LYST
ENSG00000143674.11	chr1	233327724	233385148	57425	MAP3K21
ENSG00000143702.16	chr1	243124428	243255348	130921	CEP170
ENSG00000143727.16	chr2	264140	278283	14144	ACP1
ENSG00000143742.14	chr1	225777813	225790468	12656	SRP9
ENSG00000143751.10	chr1	225982702	225999343	16642	SDE2
ENSG00000143753.13	chr1	224175756	224193441	17686	DEGS1
ENSG00000143756.12	chr1	224114111	224162047	47937	FBXO28
ENSG00000143786.8	chr1	224434660	224740554	305895	CNIH3
ENSG00000143858.12	chr1	202590596	202710454	119859	SYT2
ENSG00000143869.7	chr2	20667144	20679243	12100	GDF7
ENSG00000143889.16	chr2	38561969	38603586	41618	HNRNPLL
ENSG00000143921.9	chr2	43831942	43882988	51047	ABCG8
ENSG00000143933.19	chr2	47160083	47176921	16839	CALM2
ENSG00000144048.10	chr2	73762184	73780157	17974	DUSP11
ENSG00000144057.15	chr2	106801600	106887108	85509	ST6GAL2
ENSG00000144152.13	chr2	112138385	112188218	49834	FBLN7
ENSG00000144161.13	chr2	112211529	112255136	43608	ZC3H8
ENSG00000144218.21	chr2	99545419	100192428	647010	AFF3
ENSG00000144227.5	chr2	138669157	138780390	111234	NXPH2
ENSG00000144285.22	chr2	165984641	166149214	164574	SCN1A
ENSG00000144290.17	chr2	161424332	161985282	560951	SLC4A10
ENSG00000144320.14	chr2	175923882	176002839	78958	LNPK
ENSG00000144331.20	chr2	179441982	179861612	419631	ZNF385B
ENSG00000144339.12	chr2	191949043	192194933	245891	TMEFF2
ENSG00000144355.15	chr2	172084740	172089677	4938	DLX1
ENSG00000144357.18	chr2	169827454	170084131	256678	UBR3
ENSG00000144366.16	chr2	188291669	188595931	304263	GULP1
ENSG00000144406.19	chr2	209771832	209999300	227469	UNC80
ENSG00000144407.10	chr2	208359714	208854503	494790	PTH2R
ENSG00000144485.11	chr2	238238267	238240662	2396	HES6
ENSG00000144566.11	chr3	19947097	19985175	38079	RAB5A
ENSG00000144579.8	chr2	218398256	218405941	7686	CTDSP1
ENSG00000144597.14	chr3	15427598	15450635	23038	EAF1
ENSG00000144619.15	chr3	2098813	3057959	959147	CNTN4
ENSG00000144635.9	chr3	32525974	32570858	44885	DYNC1LI1
ENSG00000144645.15	chr3	31657912	32077580	419669	OSBPL10
ENSG00000144744.17	chr3	69054730	69080408	25679	UBA3
ENSG00000144746.7	chr3	69084937	69106092	21156	ARL6IP5
ENSG00000144747.17	chr3	69019827	69052339	32513	TMF1
ENSG00000144834.14	chr3	111998739	112013887	15149	TAGLN3
ENSG00000144893.12	chr3	151085697	151437072	351376	MED12L
ENSG00000144895.12	chr3	150546678	150586016	39339	EIF2A
ENSG00000144935.16	chr3	142724034	142807888	83855	TRPC1
ENSG00000144959.11	chr3	172630249	172711218	80970	NCEH1
ENSG00000145087.13	chr3	120908072	121424761	516690	STXBP5L
ENSG00000145147.20	chr4	20251905	20620561	368657	SLIT2
ENSG00000145241.11	chr4	67468762	67545503	76742	CENPC
ENSG00000145242.14	chr4	65319563	65670495	350933	EPHA5
ENSG00000145247.12	chr4	48885019	48906937	21919	OCIAD2
ENSG00000145248.7	chr4	48483343	48489526	6184	SLC10A4
ENSG00000145284.12	chr4	82629539	82798796	169258	SCD5
ENSG00000145332.14	chr4	87160103	87240314	80212	KLHL8
ENSG00000145335.17	chr4	89700345	89838315	137971	SNCA
ENSG00000145349.18	chr4	113418054	113761927	343874	CAMK2D
ENSG00000145362.21	chr4	112818032	113384221	566190	ANK2
ENSG00000145388.15	chr4	118685392	118715433	30042	METTL14
ENSG00000145390.11	chr4	119212587	119295517	82931	USP53
ENSG00000145414.9	chr4	163110073	163166890	56818	NAF1
ENSG00000145416.13	chr4	163524298	164384050	859753	MARCHF1
ENSG00000145428.15	chr4	153710160	153760024	49865	RNF175
ENSG00000145439.12	chr4	168863770	169010275	146506	CBR4
ENSG00000145451.13	chr4	174636920	174829247	192328	GLRA3
ENSG00000145495.16	chr5	10353695	10440388	86694	MARCHF6
ENSG00000145526.12	chr5	19471296	20575873	1104578	CDH18
ENSG00000145536.15	chr5	5140330	5320304	179975	ADAMTS16
ENSG00000145545.12	chr5	6633427	6674386	40960	SRD5A1
ENSG00000145632.15	chr5	58453982	58460139	6158	PLK2
ENSG00000145681.11	chr5	83637805	83720855	83051	HAPLN1
ENSG00000145687.16	chr5	81413021	81751797	338777	SSBP2
ENSG00000145708.11	chr5	76953045	76981158	28114	CRHBP
ENSG00000145715.15	chr5	87267883	87391931	124049	RASA1
ENSG00000145725.20	chr5	103120149	103212799	92651	PPIP5K2
ENSG00000145730.21	chr5	102753981	103029730	275750	PAM
ENSG00000145740.19	chr5	69093949	69131069	37121	SLC30A5
ENSG00000145743.17	chr5	107859035	108382098	523064	FBXL17
ENSG00000145780.8	chr5	115520908	115544775	23868	FEM1C
ENSG00000145781.9	chr5	116085016	116412762	327747	COMMD10
ENSG00000145782.13	chr5	115828200	115841837	13638	ATG12
ENSG00000145819.18	chr5	142770377	143229011	458635	ARHGAP26
ENSG00000145864.14	chr5	161288429	161549044	260616	GABRB2
ENSG00000145868.17	chr5	148383935	148442836	58902	FBXO38
ENSG00000145934.16	chr5	167284799	168264157	979359	TENM2
ENSG00000145949.11	chr6	2663629	2750922	87294	MYLK4
ENSG00000145979.18	chr6	13266542	13328583	62042	TBC1D7
ENSG00000145990.11	chr6	13357830	13487662	129833	GFOD1
ENSG00000146006.8	chr5	138868921	138875368	6448	LRRTM2
ENSG00000146070.17	chr6	46704201	46735693	31493	PLA2G7
ENSG00000146072.6	chr6	47231532	47309905	78374	TNFRSF21
ENSG00000146085.8	chr6	49430360	49463253	32894	MMUT
ENSG00000146147.15	chr6	53929982	54266280	336299	MLIP
ENSG00000146151.14	chr6	55434373	55579197	144825	HMGCLL1
ENSG00000146223.16	chr6	42879616	42889925	10310	RPL7L1
ENSG00000146267.12	chr6	99271168	99350062	78895	FAXC
ENSG00000146350.14	chr6	121079494	121334745	255252	TBC1D32
ENSG00000146352.13	chr6	122996235	123072925	76691	CLVS2
ENSG00000146374.14	chr6	127118671	127199481	80811	RSPO3
ENSG00000146386.8	chr6	139028745	139043302	14558	ABRACL
ENSG00000146425.11	chr6	158636474	158644743	8270	DYNLT1
ENSG00000146426.19	chr6	154832697	155257723	425027	TIAM2
ENSG00000146433.10	chr6	158536436	158635429	98994	TMEM181
ENSG00000146457.16	chr6	159725585	159756319	30735	WTAP
ENSG00000146463.12	chr1	35268709	35422058	153350	ZMYM4
ENSG00000146469.13	chr6	152750797	152759765	8969	VIP
ENSG00000146476.11	chr6	151452258	151470101	17844	ARMT1
ENSG00000146676.10	chr7	44876299	44885530	9232	PURB
ENSG00000146757.14	chr7	65373799	65401136	27338	ZNF92
ENSG00000146802.13	chr7	112762377	112790423	28047	TMEM168
ENSG00000146842.17	chr7	130164713	130207770	43058	TMEM209
ENSG00000146938.16	chrX	5840637	6228867	388231	NLGN4X
ENSG00000146950.13	chrX	9786429	9949443	163015	SHROOM2
ENSG00000146966.13	chr7	140518420	140673993	155574	DENND2A
ENSG00000147036.12	chrX	37571569	37684463	112895	LANCL3
ENSG00000147041.12	chrX	38006553	38128819	122267	SYTL5
ENSG00000147121.16	chrX	46447292	46497422	50131	KRBOX4
ENSG00000147180.17	chrX	85243991	85273362	29372	ZNF711
ENSG00000147224.13	chrX	107628428	107651993	23566	PRPS1
ENSG00000147231.14	chrX	106611930	106679439	67510	RADX
ENSG00000147246.10	chrX	114584078	114910061	325984	HTR2C
ENSG00000147364.17	chr8	406428	477967	71540	FBXO25
ENSG00000147408.14	chr8	19404161	19758029	353869	CSGALNACT1
ENSG00000147416.11	chr8	20197381	20226819	29439	ATP6V1B2
ENSG00000147465.12	chr8	38142700	38150992	8293	STAR
ENSG00000147471.12	chr8	37762595	37779768	17174	PLPBP
ENSG00000147548.17	chr8	38269704	38382272	112569	NSD3
ENSG00000147571.5	chr8	66176376	66178464	2089	CRH
ENSG00000147592.9	chr8	70635318	70669185	33868	LACTB2
ENSG00000147601.15	chr8	73008856	73048123	39268	TERF1
ENSG00000147642.17	chr8	109573978	109691791	117814	SYBU
ENSG00000147647.13	chr8	104330324	104467055	136732	DPYS
ENSG00000147650.12	chr8	104489231	104589258	100028	LRP12
ENSG00000147654.15	chr8	109539711	109565996	26286	EBAG9
ENSG00000147655.12	chr8	107899316	108083642	184327	RSPO2
ENSG00000147669.11	chr8	100150623	100154003	3381	POLR2K
ENSG00000147676.14	chr8	119165034	119245673	80640	MAL2
ENSG00000147679.12	chr8	116766505	116849463	82959	UTP23
ENSG00000147724.12	chr8	138130023	138497261	367239	FAM135B
ENSG00000147852.17	chr9	2621182	2660056	38875	VLDLR
ENSG00000147894.17	chr9	27535640	27573866	38227	C9orf72
ENSG00000148082.10	chr9	89005771	89178818	173048	SHC3
ENSG00000148090.12	chr9	91213815	91361918	148104	AUH
ENSG00000148120.18	chr9	94726699	95087159	360461	AOPEP
ENSG00000148153.14	chr9	112683926	112718149	34224	INIP
ENSG00000148154.10	chr9	111896814	111935369	38556	UGCG
ENSG00000148158.17	chr9	112750760	112881671	130912	SNX30
ENSG00000148290.10	chr9	133351758	133356676	4919	SURF1
ENSG00000148296.7	chr9	133328776	133336188	7413	SURF6
ENSG00000148335.15	chr9	129608884	129636135	27252	NTMT1
ENSG00000148408.13	chr9	137877782	138124624	246843	CACNA1B
ENSG00000148450.13	chr10	23095579	23122013	26435	MSRB2
ENSG00000148481.14	chr10	15778170	15860507	82338	MINDY3
ENSG00000148516.23	chr10	31318495	31529814	211320	ZEB1
ENSG00000148541.13	chr10	59246130	59363181	117052	FAM13C
ENSG00000148572.16	chr10	63133247	63155031	21785	NRBF2
ENSG00000148600.15	chr10	84194537	84219621	25085	CDHR1
ENSG00000148606.13	chr10	77969251	78029515	60265	POLR3A
ENSG00000148680.16	chr10	90740823	90858039	117217	HTR7
ENSG00000148688.14	chr10	90871952	90908553	36602	RPP30
ENSG00000148798.11	chr10	103277138	103290346	13209	INA
ENSG00000148834.13	chr10	104235356	104267459	32104	GSTO1
ENSG00000148843.15	chr10	103396626	103446294	49669	PDCD11
ENSG00000148925.11	chr11	13388008	13463297	75290	BTBD10
ENSG00000148943.12	chr11	27494418	27506769	12352	LIN7C
ENSG00000148948.8	chr11	40114203	41459773	1345571	LRRC4C
ENSG00000149054.16	chr11	6926404	7001004	74601	ZNF215
ENSG00000149084.13	chr11	43680680	43856617	175938	HSD17B12
ENSG00000149100.13	chr11	32583798	32606264	22467	EIF3M
ENSG00000149136.9	chr11	57325986	57335892	9907	SSRP1
ENSG00000149256.16	chr11	78652829	79441030	788202	TENM4
ENSG00000149269.10	chr11	77322017	77474635	152619	PAK1
ENSG00000149305.7	chr11	113904677	113949078	44402	HTR3B
ENSG00000149308.17	chr11	108157215	108222638	65424	NPAT
ENSG00000149313.11	chr11	106075501	106098699	23199	AASDHPPT
ENSG00000149357.10	chr11	72085895	72103297	17403	LAMTOR1
ENSG00000149489.9	chr11	62611722	62615116	3395	ROM1
ENSG00000149575.9	chr11	118162806	118176639	13834	SCN2B
ENSG00000149636.16	chr20	36751791	36773818	22028	DSN1
ENSG00000149929.16	chr16	29992330	29996074	3745	HIRIP3
ENSG00000149932.17	chr16	29940885	29973050	32166	TMEM219
ENSG00000149970.16	chrX	21372801	21654695	281895	CNKSR2
ENSG00000149972.11	chr11	99020949	100358885	1337937	CNTN5
ENSG00000150051.14	chr10	27672874	27746060	73187	MKX
ENSG00000150054.19	chr10	28050993	28334486	283494	MPP7
ENSG00000150316.12	chr11	94962620	94973586	10967	CWC15
ENSG00000150347.17	chr10	61901684	62096944	195261	ARID5B
ENSG00000150361.12	chr13	69700594	70108493	407900	KLHL1
ENSG00000150394.14	chr16	61647242	62037035	389794	CDH8
ENSG00000150403.18	chr13	113491021	113554590	63570	TMCO3
ENSG00000150471.17	chr4	61200326	62078335	878010	ADGRL3
ENSG00000150527.17	chr14	39230231	39388513	158283	MIA2
ENSG00000150556.17	chr2	149038107	149215262	177156	LYPD6B
ENSG00000150594.7	chr10	111077029	111080907	3879	ADRA2A
ENSG00000150625.16	chr4	175632934	176002664	369731	GPM6A
ENSG00000150627.16	chr4	176065841	176182818	116978	WDR17
ENSG00000150672.18	chr11	83455012	85627922	2172911	DLG2
ENSG00000150712.11	chr5	32226994	32312987	85994	MTMR12
ENSG00000150768.17	chr11	112025408	112064404	38997	DLAT
ENSG00000150787.8	chr11	112226367	112269955	43589	PTS
ENSG00000150873.12	chr2	11133128	11151317	18190	C2orf50
ENSG00000150961.15	chr4	118722823	118838683	115861	SEC24D
ENSG00000150995.21	chr3	4493345	4847506	354162	ITPR1
ENSG00000151025.11	chr10	25174802	25602229	427428	GPR158
ENSG00000151067.23	chr12	1970772	2697950	727179	CACNA1C
ENSG00000151090.20	chr3	24117153	24495756	378604	THRB
ENSG00000151116.17	chr11	18529609	18588747	59139	UEVLD
ENSG00000151131.11	chr12	104986316	105074197	87882	C12orf45
ENSG00000151135.10	chr12	106955719	106978778	23060	TMEM263
ENSG00000151136.15	chr12	107318421	107659642	341222	BTBD11
ENSG00000151150.22	chr10	60026298	60733490	707193	ANK3
ENSG00000151176.8	chr12	113358566	113391629	33064	PLBD2
ENSG00000151229.13	chr12	39755025	40106089	351065	SLC2A13
ENSG00000151239.14	chr12	43793723	43806328	12606	TWF1
ENSG00000151276.23	chr3	65353525	66038834	685310	MAGI1
ENSG00000151287.17	chr13	102765888	102773811	7924	TEX30
ENSG00000151292.17	chr5	123512099	123617045	104947	CSNK1G3
ENSG00000151320.11	chr14	32329298	32837684	508387	AKAP6
ENSG00000151332.19	chr14	36298564	36320637	22074	MBIP
ENSG00000151366.13	chr11	78068297	78079862	11566	NDUFC2
ENSG00000151376.18	chr11	86441108	86672636	231529	ME3
ENSG00000151458.12	chr4	124664048	124712732	48685	ANKRD50
ENSG00000151465.14	chr10	12195965	12250589	54625	CDC123
ENSG00000151490.15	chr12	15322257	15602175	279919	PTPRO
ENSG00000151500.15	chr11	134248279	134253370	5092	THYN1
ENSG00000151553.15	chr10	114821744	114899832	78089	FAM160B1
ENSG00000151612.18	chr4	145757627	145938823	181197	ZNF827
ENSG00000151623.15	chr4	148078762	148444698	365937	NR3C2
ENSG00000151690.15	chr2	190408355	190509205	100851	MFSD6
ENSG00000151693.11	chr2	9206765	9405683	198919	ASAP2
ENSG00000151729.11	chr4	185143266	185150382	7117	SLC25A4
ENSG00000151743.11	chr12	31671142	31729121	57980	AMN1
ENSG00000151746.15	chr12	32106835	32383633	276799	BICD1
ENSG00000151789.12	chr3	21412218	22373321	961104	ZNF385D
ENSG00000151790.9	chr4	155854738	155920406	65669	TDO2
ENSG00000151806.14	chr4	44678420	44700928	22509	GUF1
ENSG00000151812.15	chr14	57563920	57982194	418275	SLC35F4
ENSG00000151834.16	chr4	46243548	46475230	231683	GABRA2
ENSG00000151835.17	chr13	23288689	23433763	145075	SACS
ENSG00000151881.15	chr5	43444252	43483893	39642	TMEM267
ENSG00000151883.19	chr5	50665899	50846519	180621	PARP8
ENSG00000151893.15	chr10	118674167	118755249	81083	CACUL1
ENSG00000151917.18	chr6	56955107	57027346	72240	BEND6
ENSG00000151948.12	chr12	128853427	128984968	131542	GLT1D1
ENSG00000151952.16	chr12	129071725	129904025	832301	TMEM132D
ENSG00000152034.11	chr6	99918519	99994247	75729	MCHR2
ENSG00000152061.24	chr1	174159410	174995308	835899	RABGAP1L
ENSG00000152078.10	chr1	95117355	95197607	80253	TLCD4
ENSG00000152128.13	chr2	134455759	134719000	263242	TMEM163
ENSG00000152154.11	chr2	39664982	39717963	52982	TMEM178A
ENSG00000152193.8	chr13	78614289	78659155	44867	OBI1
ENSG00000152208.13	chr4	92303966	93810157	1506192	GRID2
ENSG00000152214.14	chr18	42743227	43115691	372465	RIT2
ENSG00000152217.20	chr18	44680173	45068510	388338	SETBP1
ENSG00000152219.5	chr11	30323104	30338223	15120	ARL14EP
ENSG00000152223.15	chr18	45847609	45967329	119721	EPG5
ENSG00000152234.16	chr18	46080248	46104334	24087	ATP5F1A
ENSG00000152242.11	chr18	46173553	46266992	93440	C18orf25
ENSG00000152332.16	chr1	162497251	162529631	32381	UHMK1
ENSG00000152377.14	chr5	136975298	137598379	623082	SPOCK1
ENSG00000152382.6	chr1	166856510	166876264	19755	TADA1
ENSG00000152402.11	chr11	106674019	107018476	344458	GUCY1A2
ENSG00000152409.9	chr5	79236131	79327211	91081	JMY
ENSG00000152413.15	chr5	79372636	79514134	141499	HOMER1
[truncated: 1,416 more rows]

## Sheet: green
gene_id	seqnames	start	end	width	gene_name
ENSG00000000938.13	chr1	27612064	27635185	23122	FGR
ENSG00000001617.12	chr3	50155045	50189075	34031	SEMA3F
ENSG00000003400.15	chr2	201182898	201229406	46509	CASP10
ENSG00000003402.20	chr2	201116154	201176687	60534	CFLAR
ENSG00000006453.14	chr7	98291650	98401090	109441	BAIAP2L1
ENSG00000006638.13	chr19	3594507	3606875	12369	TBXA2R
ENSG00000007384.15	chr16	58059	76355	18297	RHBDF1
ENSG00000008517.19	chr16	3065297	3082192	16896	IL32
ENSG00000010327.10	chr3	52495338	52524495	29158	STAB1
ENSG00000011105.14	chr12	3077355	3286564	209210	TSPAN9
ENSG00000011422.12	chr19	43646095	43670547	24453	PLAUR
ENSG00000012211.13	chrX	49174802	49186528	11727	PRICKLE3
ENSG00000017483.15	chrX	48458537	48470260	11724	SLC38A5
ENSG00000019102.12	chr11	124747474	124752255	4782	VSIG2
ENSG00000020181.18	chr8	37784191	37844896	60706	ADGRA2
ENSG00000020633.19	chr1	24899511	24965121	65611	RUNX3
ENSG00000028137.19	chr1	12166991	12209228	42238	TNFRSF1B
ENSG00000037280.16	chr5	180601506	180649624	48119	FLT4
ENSG00000042062.13	chr20	50586108	50691542	105435	RIPOR3
ENSG00000047617.16	chr12	5531869	5946232	414364	ANO2
ENSG00000050555.19	chr9	131009174	131094473	85300	LAMC3
ENSG00000059378.13	chr7	140023749	140062951	39203	PARP12
ENSG00000064666.15	chr19	1026586	1039068	12483	CNN2
ENSG00000064999.15	chr6	34889255	35091406	202152	ANKS1A
ENSG00000065308.5	chr6	52497408	52577060	79653	TRAM2
ENSG00000066056.14	chr1	43300982	43323108	22127	TIE1
ENSG00000066735.15	chr14	104138587	104180894	42308	KIF26A
ENSG00000068001.14	chr3	50317790	50322782	4993	HYAL2
ENSG00000068028.18	chr3	50329782	50340980	11199	RASSF1
ENSG00000069399.15	chr19	44747705	44760044	12340	BCL3
ENSG00000072163.20	chr2	127638381	127681786	43406	LIMS2
ENSG00000072786.13	chr5	172042079	172188224	146146	STK10
ENSG00000073060.17	chr12	124776856	124882668	105813	SCARB1
ENSG00000074181.9	chr19	15159038	15200995	41958	NOTCH3
ENSG00000074219.14	chr19	49340595	49362457	21863	TEAD2
ENSG00000074370.18	chr17	3923870	3964464	40595	ATP2A3
ENSG00000074660.16	chr17	1633858	1645744	11887	SCARF1
ENSG00000076067.13	chr12	56521820	56596193	74374	RBMS2
ENSG00000076108.12	chr12	56595596	56636816	41221	BAZ2A
ENSG00000077238.14	chr16	27313668	27364778	51111	IL4R
ENSG00000079308.20	chr2	217799588	218033982	234395	TNS1
ENSG00000086062.13	chr9	33104082	33167356	63275	B4GALT1
ENSG00000089159.17	chr12	120210439	120265771	55333	PXN
ENSG00000089327.15	chr19	35154730	35169881	15152	FXYD5
ENSG00000090924.15	chr19	39412669	39428415	15747	PLEKHG2
ENSG00000091592.16	chr17	5499427	5619424	119998	NLRP1
ENSG00000092010.15	chr14	24136163	24138967	2805	PSME1
ENSG00000096433.11	chr6	33620365	33696574	76210	ITPR3
ENSG00000099337.5	chr19	38319845	38332076	12232	KCNK6
ENSG00000099994.11	chr22	24181487	24189106	7620	SUSD2
ENSG00000099998.19	chr22	24219654	24245108	25455	GGT5
ENSG00000100060.18	chr22	37469063	37486393	17331	MFNG
ENSG00000100065.15	chr22	37490362	37519542	29181	CARD10
ENSG00000100266.19	chr22	42835412	43015149	179738	PACSIN2
ENSG00000100311.17	chr22	39223359	39244982	21624	PDGFB
ENSG00000100342.21	chr22	36253071	36267530	14460	APOL1
ENSG00000100345.22	chr22	36281280	36387967	106688	MYH9
ENSG00000100906.11	chr14	35401513	35404749	3237	NFKBIA
ENSG00000101017.14	chr20	46118278	46129863	11586	CD40
ENSG00000101187.16	chr20	62642503	62685785	43283	SLCO4A1
ENSG00000101276.18	chr20	760080	776015	15936	SLC52A3
ENSG00000101331.17	chr20	32010438	32032180	21743	CCM2L
ENSG00000103241.7	chr16	86510527	86515422	4896	FOXF1
ENSG00000103257.9	chr16	87830023	87869507	39485	SLC7A5
ENSG00000103966.11	chr15	41895933	41972557	76625	EHD4
ENSG00000104518.11	chr8	143553207	143563062	9856	GSDMD
ENSG00000104903.5	chr19	13099033	13103161	4129	LYL1
ENSG00000104998.4	chr19	14031762	14053218	21457	IL27RA
ENSG00000105227.16	chr19	40393766	40414793	21028	PRX
ENSG00000105538.10	chr19	48720585	48740610	20026	RASIP1
ENSG00000105699.17	chr19	35248330	35267964	19635	LSR
ENSG00000106100.11	chr7	30424527	30478784	54258	NOD1
ENSG00000106991.14	chr9	127815013	127854658	39646	ENG
ENSG00000107438.9	chr10	95237572	95291012	53441	PDLIM1
ENSG00000107719.9	chr10	70478767	70568450	89684	PALD1
ENSG00000108219.15	chr10	80454166	80533124	78959	TSPAN14
ENSG00000108622.11	chr17	64002594	64020634	18041	ICAM2
ENSG00000108828.16	chr17	43014607	43025123	10517	VAT1
ENSG00000110108.10	chr11	60914158	60923443	9286	TMEM109
ENSG00000110328.6	chr11	11270877	11622005	351129	GALNT18
ENSG00000110446.12	chr11	60937060	60952653	15594	SLC15A3
ENSG00000110719.10	chr11	68039025	68050895	11871	TCIRG1
ENSG00000110799.14	chr12	5948877	6124770	175894	VWF
ENSG00000110852.5	chr12	9852369	9869386	17018	CLEC2B
ENSG00000111181.13	chr12	190077	214570	24494	SLC6A12
ENSG00000111321.11	chr12	6375045	6391571	16527	LTBR
ENSG00000112559.15	chr6	41636882	41654244	17363	MDFI
ENSG00000113504.21	chr5	1050384	1112063	61680	SLC12A7
ENSG00000113555.6	chr5	141943581	141969741	26161	PCDH12
ENSG00000113721.14	chr5	150113839	150155872	42034	PDGFRB
ENSG00000114378.17	chr3	50299890	50312381	12492	HYAL1
ENSG00000116016.14	chr2	46293667	46386697	93031	EPAS1
ENSG00000117394.24	chr1	42925353	42958893	33541	SLC2A1
ENSG00000118640.11	chr2	85561562	85582031	20470	VAMP8
ENSG00000119630.14	chr14	74941834	74955626	13793	PGF
ENSG00000120129.6	chr5	172768096	172771195	3100	DUSP1
ENSG00000120318.16	chr5	141653401	141682230	28830	ARAP3
ENSG00000120889.13	chr8	23020133	23069031	48899	TNFRSF10B
ENSG00000121068.14	chr17	61399843	61409466	9624	TBX2
ENSG00000122679.8	chr7	45157791	45186302	28512	RAMP3
ENSG00000123243.15	chr10	7559270	7666998	107729	ITIH5
ENSG00000125347.15	chr5	132440440	132508719	68280	IRF1
ENSG00000125753.14	chr19	45506579	45526983	20405	VASP
ENSG00000125878.7	chr20	604257	610309	6053	TCF15
ENSG00000125968.9	chr20	31605283	31606515	1233	ID1
ENSG00000126218.12	chr13	113122799	113149529	26731	F10
ENSG00000126903.16	chrX	154487306	154490690	3385	SLC10A3
ENSG00000127528.6	chr19	16324826	16328685	3860	KLF2
ENSG00000128284.19	chr22	36140330	36166177	25848	APOL3
ENSG00000128567.17	chr7	131500262	131558217	57956	PODXL
ENSG00000128917.8	chr15	40929340	40939073	9734	DLL4
ENSG00000129467.14	chr14	24318349	24335093	16745	ADCY4
ENSG00000130052.14	chrX	68647666	68725842	78177	STARD8
ENSG00000130158.14	chr19	11199295	11262524	63230	DOCK6
ENSG00000130307.12	chr19	17249171	17282786	33616	USHBP1
ENSG00000130589.16	chr20	63558086	63574239	16154	HELZ2
ENSG00000131055.5	chr20	31637912	31645006	7095	COX4I2
ENSG00000131097.7	chr17	44846353	44850476	4124	HIGD1B
ENSG00000131446.17	chr5	180784780	180815652	30873	MGAT1
ENSG00000131477.11	chr17	42758447	42763041	4595	RAMP2
ENSG00000131634.14	chr16	1528688	1555580	26893	TMEM204
ENSG00000132530.17	chr17	6755447	6775647	20201	XAF1
ENSG00000132622.11	chr20	3732685	3753111	20427	HSPA12B
ENSG00000132688.11	chr1	156668763	156677407	8645	NES
ENSG00000134470.21	chr10	5943639	5978187	34549	IL15RA
ENSG00000134802.18	chr11	57406954	57427580	20627	SLC43A3
ENSG00000134871.19	chr13	110305812	110513209	207398	COL4A2
ENSG00000135111.16	chr12	114670255	114684175	13921	TBX3
ENSG00000135363.12	chr11	33858576	33892076	33501	LMO2
ENSG00000135917.16	chr2	227683763	227718028	34266	SLC19A3
ENSG00000136732.16	chr2	126656133	126696667	40535	GYPC
ENSG00000136770.11	chr10	21756548	22003769	247222	DNAJC1
ENSG00000137273.6	chr6	1389576	1395603	6028	FOXF2
ENSG00000137275.16	chr6	3063824	3115187	51364	RIPK1
ENSG00000137331.12	chr6	30743199	30744548	1350	IER3
ENSG00000137404.15	chr6	30688047	30691420	3374	NRM
ENSG00000137491.15	chr11	75100563	75206549	105987	SLCO2B1
ENSG00000137507.11	chr11	76657524	76670747	13224	LRRC32
ENSG00000137767.14	chr15	45631148	45691281	60134	SQOR
ENSG00000137834.15	chr15	66702236	66782849	80614	SMAD6
ENSG00000138074.15	chr2	27199587	27212958	13372	SLC5A6
ENSG00000138172.11	chr10	103446786	103452402	5617	CALHM2
ENSG00000138795.10	chr4	108047545	108168956	121412	LEF1
ENSG00000139567.13	chr12	51906908	51923361	16454	ACVRL1
ENSG00000140511.12	chr15	88877294	88895597	18304	HAPLN3
ENSG00000140682.19	chr16	31471585	31477960	6376	TGFB1I1
ENSG00000140853.16	chr16	56989485	57083531	94047	NLRC5
ENSG00000141526.18	chr17	82217934	82261129	43196	SLC16A3
ENSG00000142627.13	chr1	16124337	16156069	31733	EPHA2
ENSG00000142632.17	chr1	16197854	16212652	14799	ARHGEF19
ENSG00000142798.20	chr1	21822244	21937310	115067	HSPG2
ENSG00000142910.16	chr1	31576485	31587686	11202	TINAGL1
ENSG00000143127.13	chr1	145891208	145910111	18904	ITGA10
ENSG00000143382.16	chr1	150549369	150560937	11569	ADAMTSL4
ENSG00000144837.9	chr3	119597875	119629811	31937	PLA1A
ENSG00000147113.17	chrX	45148373	45200901	52529	DIPK2B
ENSG00000148288.13	chr9	133152948	133163933	10986	GBGT1
ENSG00000148400.13	chr9	136494433	136546048	51616	NOTCH1
ENSG00000148426.13	chr10	11823339	11872277	48939	PROSER2
ENSG00000148841.17	chr10	104309698	104338465	28768	ITPRIP
ENSG00000149564.12	chr11	124752583	124762290	9708	ESAM
ENSG00000154016.14	chr17	19020656	19047011	26356	GRAP
ENSG00000154133.15	chr11	124883691	124898500	14810	ROBO4
ENSG00000154783.12	chr3	14810853	14934571	123719	FGD5
ENSG00000156453.14	chr5	141853090	141879246	26157	PCDH1
ENSG00000157510.14	chr5	149271859	149343637	71779	AFAP1L1
ENSG00000158710.15	chr1	159918107	159925507	7401	TAGLN2
ENSG00000158769.18	chr1	160995211	161021343	26133	F11R
ENSG00000158825.6	chr1	20589086	20618903	29818	CDA
ENSG00000159110.21	chr21	33205282	33265675	60394	IFNAR2
ENSG00000159314.11	chr17	45393902	45434421	40520	ARHGAP27
ENSG00000160447.7	chr9	128702503	128720916	18414	PKN3
ENSG00000160691.19	chr1	154962298	154974395	12098	SHC1
ENSG00000160712.13	chr1	154405193	154469450	64258	IL6R
ENSG00000160796.18	chr3	46979666	47009704	30039	NBEAL2
ENSG00000160888.7	chr19	13150411	13154911	4501	IER2
ENSG00000161638.11	chr12	54395261	54419266	24006	ITGA5
ENSG00000161653.11	chr17	44004622	44009068	4447	NAGS
ENSG00000161791.14	chr12	49636499	49708165	71667	FMNL3
ENSG00000161940.11	chr17	7023050	7030290	7241	BCL6B
ENSG00000162367.11	chr1	47216290	47232220	15931	TAL1
ENSG00000162551.14	chr1	21509397	21578410	69014	ALPL
ENSG00000162591.16	chr1	3487951	3611508	123558	MEGF6
ENSG00000162645.13	chr1	89106132	89150456	44325	GBP2
ENSG00000163072.16	chr2	168786539	168865514	78976	NOSTRIN
ENSG00000163191.6	chr1	152032506	152047907	15402	S100A11
ENSG00000163239.12	chr1	154502219	154548147	45929	TDRD10
ENSG00000163874.11	chr1	37474580	37484377	9798	ZC3H12A
ENSG00000164379.7	chr6	1312098	1314758	2661	FOXQ1
ENSG00000164488.12	chr6	168292830	168319777	26948	DACT2
ENSG00000164849.10	chr7	1044546	1059261	14716	GPR146
ENSG00000164850.15	chr7	1082208	1093815	11608	GPER1
ENSG00000164867.11	chr7	150991017	151014588	23572	NOS3
ENSG00000165810.17	chr5	181040225	181061521	21297	BTNL9
ENSG00000165949.12	chr14	94104836	94116698	11863	IFI27
ENSG00000166398.14	chr19	34254552	34355566	101015	GARRE1
ENSG00000166825.15	chr15	89784895	89815401	30507	ANPEP
ENSG00000166888.12	chr12	57095408	57132139	36732	STAT6
ENSG00000166979.13	chr21	32412006	32515397	103392	EVA1C
ENSG00000167261.14	chr16	67987394	68000586	13193	DPEP2
ENSG00000167553.16	chr12	49188736	49274600	85865	TUBA1C
ENSG00000167617.3	chr19	54465026	54473296	8271	CDC42EP5
ENSG00000167874.7	chr17	7855066	7856099	1034	TMEM88
ENSG00000168060.16	chr11	65044818	65058553	13736	NAALADL1
ENSG00000168350.8	chr14	100143957	100159645	15689	DEGS2
ENSG00000168389.18	chr1	39955112	39969968	14857	MFSD2A
ENSG00000168394.12	chr6	32845209	32853816	8608	TAP1
ENSG00000168404.13	chr16	74671855	74700960	29106	MLKL
ENSG00000168918.14	chr2	233059967	233207903	147937	INPP5D
ENSG00000168961.17	chr17	27629798	27649560	19763	LGALS9
ENSG00000169291.10	chr1	154469772	154502412	32641	SHE
ENSG00000169418.10	chr1	153678688	153693992	15305	NPR1
ENSG00000170955.10	chr11	6318946	6320532	1587	CAVIN3
ENSG00000171105.14	chr19	7112255	7294414	182160	INSR
ENSG00000171345.13	chr17	41523617	41528308	4692	KRT19
ENSG00000172183.16	chr15	88635670	88656483	20814	ISG20
ENSG00000173269.14	chr10	86935540	86969481	33942	MMRN2
ENSG00000173442.13	chr11	65576046	65592650	16605	EHBP1L1
ENSG00000173530.6	chr8	23135588	23164027	28440	TNFRSF10D
ENSG00000173638.19	chr21	45493572	45573365	79794	SLC19A1
ENSG00000173846.13	chr1	44800377	44805990	5614	PLK3
ENSG00000173894.11	chr17	79778148	79787983	9836	CBX2
ENSG00000173918.15	chr17	79022814	79049788	26975	C1QTNF1
ENSG00000174059.17	chr1	207880972	207911402	30431	CD34
ENSG00000174348.14	chr1	53062052	53085501	23450	PODN
ENSG00000174804.4	chr11	86945679	86955395	9717	FZD4
ENSG00000176014.13	chr18	12307669	12344320	36652	TUBB6
ENSG00000176435.7	chr14	38254000	38256093	2094	CLEC14A
ENSG00000177096.9	chr22	42074248	42079438	5191	PHETA2
ENSG00000177374.13	chr17	2054154	2063241	9088	HIC1
ENSG00000177464.5	chr19	45589764	45602212	12449	GPR4
ENSG00000177469.13	chr17	42402449	42423256	20808	CAVIN1
ENSG00000177663.14	chr22	17084954	17115694	30741	IL17RA
ENSG00000177721.5	chr5	43039233	43043170	3938	ANXA2R
ENSG00000179348.12	chr3	128479427	128493201	13775	GATA2
ENSG00000179627.10	chr14	104800596	104804712	4117	ZBTB42
ENSG00000179772.8	chr20	31844303	31845604	1302	FOXS1
ENSG00000179776.19	chr16	66366622	66404784	38163	CDH5
ENSG00000179855.9	chr19	3585478	3593541	8064	GIPC3
ENSG00000182492.16	chrX	153494980	153509546	14567	BGN
ENSG00000182511.12	chr15	90883695	90895776	12082	FES
ENSG00000182704.8	chr11	76782251	76798153	15903	TSKU
ENSG00000183134.5	chr11	60850933	60855950	5018	PTGDR2
ENSG00000183615.6	chr1	32247222	32248856	1635	FAM167B
ENSG00000183770.7	chr3	138944224	138947137	2914	FOXL2
ENSG00000183888.4	chr1	16004236	16008807	4572	SRARP
ENSG00000184113.10	chr22	19523024	19527545	4522	CLDN5
ENSG00000184489.13	chr8	141391995	141432454	40460	PTP4A3
ENSG00000184584.13	chr5	139475533	139482935	7403	STING1
ENSG00000184916.9	chr14	105140982	105168824	27843	JAG2
ENSG00000185201.17	chr11	303655	309397	5743	IFITM2
ENSG00000185339.9	chr22	30607003	30627271	20269	TCN2
ENSG00000185633.10	chr12	57234903	57240715	5813	NDUFA4L2
ENSG00000185885.17	chr11	310041	315272	5232	IFITM1
ENSG00000186994.11	chr19	8322584	8343262	20679	KANK3
ENSG00000187513.9	chr1	34792999	34795747	2749	GJA4
ENSG00000187800.14	chr1	156893698	156916429	22732	PEAR1
ENSG00000188783.6	chr1	203475806	203491352	15547	PRELP
ENSG00000196411.10	chr7	100802565	100827523	24959	EPHB4
ENSG00000196954.14	chr11	104942866	104969366	26501	CASP4
ENSG00000197245.6	chr1	26159079	26163962	4884	FAM110D
ENSG00000197256.11	chr19	11164270	11197791	33522	KANK2
ENSG00000197879.17	chr17	1464186	1492686	28501	MYO1C
ENSG00000197905.10	chr12	2959330	3040676	81347	TEAD4
ENSG00000197965.12	chr1	167721192	167791919	70728	MPZL1
ENSG00000198113.3	chr9	137277726	137282641	4916	TOR4A
ENSG00000198467.16	chr9	35681992	35690056	8065	TPM2
ENSG00000198844.12	chr17	8310241	8322514	12274	ARHGEF15
ENSG00000198909.8	chr17	63622415	63696305	73891	MAP3K3
ENSG00000198930.13	chrX	152727484	152733735	6252	CSAG1
ENSG00000198959.12	chr20	38127385	38166578	39194	TGM2
ENSG00000203883.7	chr20	64047582	64049639	2058	SOX18
ENSG00000204301.6	chr6	32194843	32224067	29225	NOTCH4
ENSG00000204525.17	chr6	31268749	31272130	3382	HLA-C
ENSG00000204592.9	chr6	30489509	30494194	4686	HLA-E
ENSG00000206190.12	chr15	25677271	25865184	187914	ATP10A
ENSG00000206503.13	chr6	29941260	29945884	4625	HLA-A
ENSG00000213203.3	chr7	150716606	150724284	7679	GIMAP1
ENSG00000213654.10	chr6	32190766	32195523	4758	GPSM3
ENSG00000213719.8	chr6	31730581	31739763	9183	CLIC1
ENSG00000213853.10	chr16	10528422	10580632	52211	EMP2
ENSG00000221988.13	chr6	32153441	32163678	10238	PPT2
ENSG00000234745.13	chr6	31353872	31357188	3317	HLA-B
ENSG00000235750.10	chr1	175156986	175192999	36014	KIAA0040
ENSG00000243364.8	chr1	155063737	155069553	5817	EFNA4
ENSG00000246705.4	chr12	14774383	14778002	3620	H2AJ
ENSG00000251493.5	chr5	73444827	73448777	3951	FOXD1
ENSG00000256235.3	chr5	150778757	150796734	17978	SMIM3
ENSG00000261371.6	chr17	64319415	64413776	94362	PECAM1
ENSG00000267534.4	chr19	10221433	10231331	9899	S1PR2
ENSG00000276045.3	chr12	121626550	121642677	16128	ORAI1

## Sheet: brown
gene_id	seqnames	start	end	width	gene_name
ENSG00000005243.10	chr17	48026167	48038030	11864	COPZ2
ENSG00000006016.12	chr19	18572220	18607741	35522	CRLF1
ENSG00000006534.16	chr11	68008578	68029282	20705	ALDH3B1
ENSG00000007237.19	chr17	9910606	10198606	288001	GAS7
ENSG00000010361.14	chr19	49806866	49817376	10511	FUZ
ENSG00000015592.16	chr8	27235323	27258420	23098	STMN4
ENSG00000016391.11	chr3	53812335	53846419	34085	CHDH
ENSG00000024422.12	chr19	47713422	47743134	29713	EHD2
ENSG00000025434.19	chr11	47248300	47269033	20734	NR1H3
ENSG00000031003.10	chr5	137937960	138051961	114002	FAM13B
ENSG00000031081.11	chr3	119294383	119420714	126332	ARHGAP31
ENSG00000040531.16	chr17	3636459	3663103	26645	CTNS
ENSG00000041880.15	chr3	51942345	51948867	6523	PARP3
ENSG00000042286.15	chr10	70098223	70132934	34712	AIFM2
ENSG00000042493.16	chr2	85394753	85418432	23680	CAPG
ENSG00000043355.12	chr13	99981784	99986765	4982	ZIC2
ENSG00000048471.14	chr16	11976734	12574287	597554	SNX29
ENSG00000050327.15	chr7	144355288	144380632	25345	ARHGEF5
ENSG00000051128.19	chr19	18929201	18941261	12061	HOMER3
ENSG00000053371.13	chr1	19303965	19312144	8180	AKR7A2
ENSG00000056487.16	chr22	44881162	45010005	128844	PHF21B
ENSG00000064490.14	chr19	19192229	19201869	9641	RFXANK
ENSG00000064655.19	chr20	46894624	47188844	294221	EYA2
ENSG00000064961.19	chr19	3572777	3579088	6312	HMG20B
ENSG00000068078.20	chr4	1793293	1808872	15580	FGFR3
ENSG00000068079.8	chr17	43006740	43014456	7717	IFI35
ENSG00000068323.17	chrX	49028726	49043410	14685	TFE3
ENSG00000069849.11	chr3	141876124	141926549	50426	ATP1B3
ENSG00000070366.14	chr17	2059839	2303785	243947	SMG6
ENSG00000070778.13	chr14	88465778	88555007	89230	PTPN21
ENSG00000071564.17	chr19	1609290	1652615	43326	TCF3
ENSG00000072506.14	chrX	53431258	53434370	3113	HSD17B10
ENSG00000072952.20	chr11	10573091	10693988	120898	IRAG1
ENSG00000074416.15	chr3	127689062	128052190	363129	MGLL
ENSG00000074800.16	chr1	8861000	8879190	18191	ENO1
ENSG00000075234.17	chr22	46267961	46294008	26048	TTC38
ENSG00000076248.11	chr12	109097597	109110992	13396	UNG
ENSG00000076554.16	chr8	80034745	80231232	196488	TPD52
ENSG00000076555.15	chr12	109116595	109268226	151632	ACACB
ENSG00000077942.19	chr22	45502238	45601135	98898	FBLN1
ENSG00000078061.14	chrX	47561205	47571908	10704	ARAF
ENSG00000078295.17	chr5	7396138	7830081	433944	ADCY2
ENSG00000081059.20	chr5	134114681	134151865	37185	TCF7
ENSG00000081181.8	chr14	67619920	67651708	31789	ARG2
ENSG00000082397.18	chr18	5392381	5630700	238320	EPB41L3
ENSG00000082781.12	chr3	124761948	124901418	139471	ITGB5
ENSG00000082805.20	chr12	990509	1495933	505425	ERC1
ENSG00000083642.19	chr13	32586452	32778019	191568	PDS5B
ENSG00000085982.14	chr2	233475520	233566782	91263	USP40
ENSG00000087076.9	chr19	48813018	48836510	23493	HSD17B14
ENSG00000087077.14	chr7	100867387	100873454	6068	TRIP6
ENSG00000087266.17	chr4	2793071	2841098	48028	SH3BP2
ENSG00000087884.14	chr11	77821109	77918432	97324	AAMDC
ENSG00000087903.13	chr19	5993164	6199572	206409	RFX2
ENSG00000088280.19	chr1	23428563	23484568	56006	ASAP3
ENSG00000088543.15	chr3	50558025	50571027	13003	C3orf18
ENSG00000088826.18	chr20	4120980	4187747	66768	SMOX
ENSG00000088888.18	chr20	3846799	3876123	29325	MAVS
ENSG00000090776.6	chrX	68829021	68842160	13140	EFNB1
ENSG00000092621.13	chr1	119648411	119744218	95808	PHGDH
ENSG00000095321.18	chr9	129094142	129111189	17048	CRAT
ENSG00000099203.7	chr19	10832067	10836318	4252	TMED1
ENSG00000099377.14	chr16	30985207	30989147	3941	HSD3B7
ENSG00000099840.14	chr19	2096429	2099593	3165	IZUMO4
ENSG00000099992.16	chr22	30291990	30326947	34958	TBC1D10A
ENSG00000100003.18	chr22	30396941	30425303	28363	SEC14L2
ENSG00000100014.20	chr22	24270817	24417739	146923	SPECC1L
ENSG00000100105.18	chr22	31325804	31346346	20543	PATZ1
ENSG00000100106.22	chr22	37697048	37776556	79509	TRIOBP
ENSG00000100211.10	chr22	38656636	38673854	17219	CBY1
ENSG00000100227.18	chr22	42583721	42614962	31242	POLDIP3
ENSG00000100243.21	chr22	42617840	42649392	31553	CYB5R3
ENSG00000100325.15	chr22	29788609	29838304	49696	ASCC2
ENSG00000100330.16	chr22	29883169	30030868	147700	MTMR3
ENSG00000100427.16	chr22	50059391	50085426	26036	MLC1
ENSG00000100439.10	chr14	22598237	22613215	14979	ABHD4
ENSG00000100441.10	chr14	24429286	24441843	12558	KHNYN
ENSG00000100599.16	chr14	92513781	92688994	175214	RIN3
ENSG00000100968.14	chr14	24365673	24379604	13932	NFATC4
ENSG00000100979.15	chr20	45898621	45912155	13535	PLTP
ENSG00000101096.20	chr20	51386957	51562831	175875	NFATC2
ENSG00000101160.15	chr20	58985686	59008238	22553	CTSZ
ENSG00000101400.6	chr20	33407957	33443763	35807	SNTA1
ENSG00000101417.12	chr20	33702758	33720319	17562	PXMP4
ENSG00000101439.9	chr20	23626706	23638473	11768	CST3
ENSG00000101493.11	chr18	76357682	76495242	137561	ZNF516
ENSG00000101849.18	chrX	9463320	9741037	277718	TBL1X
ENSG00000101850.13	chrX	9725346	9786297	60952	GPR143
ENSG00000102007.11	chrX	49171898	49175235	3338	PLP2
ENSG00000102032.13	chrX	153935269	153944687	9419	RENBP
ENSG00000102265.12	chrX	47582408	47586789	4382	TIMP1
ENSG00000102760.13	chr13	41457550	41470871	13322	RGCC
ENSG00000102781.14	chr13	30202630	30307551	104922	KATNAL1
ENSG00000103061.13	chr16	68284503	68310946	26444	SLC7A6OS
ENSG00000103150.7	chr16	83899115	83951445	52331	MLYCD
ENSG00000103187.8	chr16	84565596	84618078	52483	COTL1
ENSG00000103260.9	chr16	715118	719655	4538	METRN
ENSG00000103404.15	chr16	23061406	23149452	88047	USP31
ENSG00000103740.10	chr15	78167468	78245688	78221	ACSBG1
ENSG00000103852.13	chr15	99136323	99251223	114901	TTC23
ENSG00000103876.14	chr15	80152490	80186946	34457	FAH
ENSG00000104381.14	chr8	74320613	74518007	197395	GDAP1
ENSG00000104812.15	chr19	48968130	48993310	25181	GYS1
ENSG00000104870.13	chr19	49506816	49526428	19613	FCGRT
ENSG00000104881.16	chr19	45379638	45406349	26712	PPP1R13L
ENSG00000105048.17	chr19	55132698	55149206	16509	TNNT1
ENSG00000105088.9	chr19	9853718	9936515	82798	OLFM2
ENSG00000105137.13	chr19	15107401	15114985	7585	SYDE1
ENSG00000105329.11	chr19	41301587	41353922	52336	TGFB1
ENSG00000105767.3	chr19	43622368	43639850	17483	CADM4
ENSG00000106003.13	chr7	2512529	2529177	16649	LFNG
ENSG00000106266.11	chr7	2251770	2354318	102549	SNX8
ENSG00000106268.16	chr7	2242226	2251146	8921	NUDT1
ENSG00000106330.12	chr7	100612102	100615384	3283	MOSPD3
ENSG00000106351.13	chr7	100539203	100568220	29018	AGFG2
ENSG00000106571.15	chr7	41960949	42264100	303152	GLI3
ENSG00000106624.11	chr7	44104345	44114562	10218	AEBP1
ENSG00000106628.12	chr7	44114680	44124358	9679	POLD2
ENSG00000106636.9	chr7	44200959	44214294	13336	YKT6
ENSG00000106689.11	chr9	124001670	124033301	31632	LHX2
ENSG00000107104.20	chr9	470291	746106	275816	KANK1
ENSG00000107551.21	chr10	44959407	44995891	36485	RASSF4
ENSG00000107736.22	chr10	71396920	71815947	419028	CDH23
ENSG00000107738.20	chr10	71747556	71773520	25965	VSIR
ENSG00000107815.10	chr10	100987367	100994403	7037	TWNK
ENSG00000107882.12	chr10	102503972	102633535	129564	SUFU
ENSG00000108518.8	chr17	4945652	4949061	3410	PFN1
ENSG00000109062.12	chr17	74748628	74769353	20726	SLC9A3R1
ENSG00000109107.14	chr17	28573115	28576948	3834	ALDOC
ENSG00000109113.20	chr17	28714281	28718429	4149	RAB34
ENSG00000109501.15	chr4	6269849	6303265	33417	WFS1
ENSG00000109610.6	chr4	24789912	24800842	10931	SOD3
ENSG00000110492.16	chr11	46380756	46383837	3082	MDK
ENSG00000110651.12	chr11	2376177	2397397	21221	CD81
ENSG00000110917.8	chr12	120687149	120701859	14711	MLEC
ENSG00000111907.21	chr6	125119049	125264407	145359	TPD52L1
ENSG00000112146.17	chr6	53051991	53100873	48883	FBXO9
ENSG00000112977.16	chr5	10679230	10761234	82005	DAP
ENSG00000113460.13	chr5	34915677	34925996	10320	BRIX1
ENSG00000113645.15	chr5	168291645	168472303	180659	WWC1
ENSG00000114026.22	chr3	9749944	9788219	38276	OGG1
ENSG00000114115.10	chr3	139517434	139539829	22396	RBP1
ENSG00000114353.17	chr3	50226292	50259362	33071	GNAI2
ENSG00000114738.11	chr3	50611520	50649291	37772	MAPKAPK3
ENSG00000114790.13	chr3	154121003	154257827	136825	ARHGEF26
ENSG00000115325.14	chr2	74549026	74557551	8526	DOK1
ENSG00000115649.16	chr2	219171897	219178106	6210	CNPPD1
ENSG00000115661.14	chr2	219245455	219250337	4883	STK16
ENSG00000116117.18	chr2	204545475	205620162	1074688	PARD3B
ENSG00000117318.9	chr1	23557926	23559501	1576	ID3
ENSG00000117362.13	chr1	150265399	150269580	4182	APH1A
ENSG00000118707.11	chr20	36573488	36593950	20463	TGIF2
ENSG00000119408.17	chr9	124257606	124353307	95702	NEK6
ENSG00000119487.17	chr9	125437393	125707234	269842	MAPKAP1
ENSG00000120306.11	chr5	140175156	140282052	106897	CYSTM1
ENSG00000120885.22	chr8	27596917	27614700	17784	CLU
ENSG00000120896.14	chr8	22544986	22575788	30803	SORBS3
ENSG00000121988.18	chr2	135136916	135531218	394303	ZRANB3
ENSG00000122756.15	chr9	34551432	34590140	38709	CNTFR
ENSG00000122783.17	chr7	135092363	135170795	78433	CYREN
ENSG00000122971.9	chr12	120725774	120740008	14235	ACADS
ENSG00000122986.14	chr12	110627841	110704950	77110	HVCN1
ENSG00000123405.14	chr12	54292111	54301015	8905	NFE2
ENSG00000123815.13	chr19	40691514	40725784	34271	COQ8B
ENSG00000123992.20	chr2	219372043	219400022	27980	DNPEP
ENSG00000124145.6	chr20	45325288	45348424	23137	SDC4
ENSG00000124226.11	chr20	49936336	49953885	17550	RNF114
ENSG00000124440.16	chr19	46297042	46343433	46392	HIF3A
ENSG00000124570.21	chr6	2948159	2972165	24007	SERPINB6
ENSG00000124942.14	chr11	62433542	62556235	122694	AHNAK
ENSG00000125144.14	chr16	56666730	56668065	1336	MT1G
ENSG00000125148.7	chr16	56608584	56609497	914	MT2A
ENSG00000125457.15	chr17	75266228	75271231	5004	MIF4GD
ENSG00000125820.6	chr20	21511017	21514064	3048	NKX2-2
ENSG00000125875.15	chr20	423596	462566	38971	TBC1D20
ENSG00000126016.17	chrX	112774503	112840831	66329	AMOT
ENSG00000126106.14	chr1	44635238	44674481	39244	TMEM53
ENSG00000126215.14	chr14	103697609	103715504	17896	XRCC3
ENSG00000126453.10	chr19	49665142	49673916	8775	BCL2L12
ENSG00000126785.13	chr14	63204114	63293508	89395	RHOJ
ENSG00000127418.15	chr4	1009936	1026898	16963	FGFRL1
ENSG00000127472.11	chr1	20028179	20091911	63733	PLA2G5
ENSG00000127804.13	chr17	2405562	2511891	106330	METTL16
ENSG00000128274.17	chr22	42692121	42721298	29178	A4GALT
ENSG00000128311.14	chr22	37010859	37020183	9325	TST
ENSG00000128602.11	chr7	129188633	129213545	24913	SMO
ENSG00000128849.11	chr15	57375967	57550717	174751	CGNL1
ENSG00000129219.14	chr17	4807152	4823434	16283	PLD2
ENSG00000129353.15	chr19	10602457	10644557	42101	SLC44A2
ENSG00000129657.16	chr17	77088749	77217101	128353	SEC14L1
ENSG00000130202.10	chr19	44846175	44889223	43049	NECTIN2
ENSG00000130203.10	chr19	44905791	44909393	3603	APOE
ENSG00000130222.11	chr9	89605012	89606555	1544	GADD45G
ENSG00000130303.14	chr19	17402939	17405630	2692	BST2
ENSG00000130313.7	chr19	17511636	17521288	9653	PGLS
ENSG00000130703.17	chr20	62231922	62296213	64292	OSBPL2
ENSG00000130876.11	chr19	33208664	33225850	17187	SLC7A10
ENSG00000131148.9	chr16	85771758	85799608	27851	EMC8
ENSG00000131196.18	chr18	79395856	79529325	133470	NFATC1
ENSG00000131370.16	chr3	15254353	15341368	87016	SH3BP5
ENSG00000131435.13	chr5	132257696	132273454	15759	PDLIM4
ENSG00000131771.14	chr17	39626740	39636626	9887	PPP1R1B
ENSG00000132155.13	chr3	12583601	12664125	80525	RAF1
ENSG00000132321.17	chr2	236324147	236507535	183389	IQCA1
ENSG00000132405.19	chr4	6909242	7033118	123877	TBC1D14
ENSG00000132429.10	chr6	105157900	105180014	22115	POPDC3
ENSG00000132470.14	chr17	75721328	75757818	36491	ITGB4
ENSG00000132481.7	chr17	75874164	75878581	4418	TRIM47
ENSG00000132613.15	chr16	70661204	70686053	24850	MTSS2
ENSG00000132669.14	chr20	19757606	20002457	244852	RIN2
ENSG00000132692.19	chr1	156641390	156659532	18143	BCAN
ENSG00000132793.12	chr20	41340821	41360582	19762	LPIN3
ENSG00000133065.11	chr1	205789094	205813748	24655	SLC41A1
ENSG00000134318.14	chr2	11179759	11348330	168572	ROCK2
ENSG00000134508.13	chr18	23134564	23260470	125907	CABLES1
ENSG00000135097.7	chr12	120341330	120369164	27835	MSI1
ENSG00000135144.7	chr12	113056709	113098028	41320	DTX1
ENSG00000135250.17	chr7	105110704	105399308	288605	SRPK2
ENSG00000135404.12	chr12	55725323	55729707	4385	CD63
ENSG00000135446.17	chr12	57747727	57756013	8287	CDK4
ENSG00000135540.11	chr6	138422043	138692571	270529	NHSL1
ENSG00000135736.6	chr16	57512181	57536571	24391	CCDC102A
ENSG00000135916.16	chr2	230864639	230879248	14610	ITM2C
ENSG00000136044.12	chr12	105173297	105236203	62907	APPL2
ENSG00000136159.4	chr13	48037726	48047221	9496	NUDT15
ENSG00000136205.17	chr7	47275154	47582558	307405	TNS3
ENSG00000136297.15	chr7	4905989	4959213	53225	MMD2
ENSG00000136802.12	chr9	128882133	128918039	35907	LRRC8A
ENSG00000136830.12	chr9	127505339	127578989	73651	NIBAN2
ENSG00000136840.19	chr9	127907886	127917041	9156	ST6GALNAC4
ENSG00000137877.10	chr15	41848146	41894053	45908	SPTBN5
ENSG00000137936.18	chr1	93561741	93847150	285410	BCAR3
ENSG00000138085.17	chr2	27212027	27217178	5152	ATRAID
ENSG00000138621.12	chr15	75023586	75117462	93877	PPCDC
ENSG00000138698.15	chr4	98261384	98443858	182475	RAP1GDS1
ENSG00000138835.22	chr9	113444731	113597743	153013	RGS3
ENSG00000138867.17	chr22	24540423	24555935	15513	GUCD1
ENSG00000139410.15	chr12	113422380	113438276	15897	SDSL
ENSG00000139668.9	chr13	51584455	51767709	183255	WDFY2
ENSG00000139697.14	chr12	123289109	123364847	75739	SBNO1
ENSG00000139800.8	chr13	99962964	99971909	8946	ZIC5
ENSG00000140022.13	chr14	81260656	81436465	175810	STON2
ENSG00000140067.6	chr14	93918894	93929608	10715	FAM181A
ENSG00000140368.13	chr15	76993359	77037475	44117	PSTPIP1
ENSG00000140459.18	chr15	74337759	74367646	29888	CYP11A1
ENSG00000140497.16	chr15	74843730	74873365	29636	SCAMP2
ENSG00000140519.14	chr15	89471398	89496589	25192	RHCG
ENSG00000140931.20	chr16	66603874	66613892	10019	CMTM3
ENSG00000141349.9	chr17	44070735	44076344	5610	G6PC3
ENSG00000141401.12	chr18	11981025	12030877	49853	IMPA2
ENSG00000141639.12	chr18	50560087	50731826	171740	MAPK4
ENSG00000141736.14	chr17	39687914	39730426	42513	ERBB2
ENSG00000141756.19	chr17	41812680	41823213	10534	FKBP10
ENSG00000142039.4	chr19	41310172	41324873	14702	CCDC97
ENSG00000142089.17	chr11	319676	329475	9800	IFITM3
ENSG00000142227.11	chr19	48321509	48330553	9045	EMP3
ENSG00000142611.17	chr1	3069168	3438621	369454	PRDM16
ENSG00000142961.15	chr1	46607715	46616884	9170	MOB3C
ENSG00000143171.13	chr1	165400922	165445355	44434	RXRG
ENSG00000143321.19	chr1	156742109	156766925	24817	HDGF
ENSG00000143416.21	chr1	151364304	151372707	8404	SELENBP1
ENSG00000143772.10	chr1	226631690	226739323	107634	ITPKB
ENSG00000143819.13	chr1	225810124	225845563	35440	EPHX1
ENSG00000143845.15	chr1	204131062	204152044	20983	ETNK2
ENSG00000143891.17	chr2	38666081	38741237	75157	GALM
ENSG00000144040.13	chr2	72942036	73075619	133584	SFXN5
ENSG00000144043.12	chr2	70985942	70994873	8932	TEX261
ENSG00000144118.14	chr2	120240064	120294710	54647	RALB
ENSG00000144476.6	chr2	236567787	236582354	14568	ACKR3
ENSG00000144677.15	chr3	37861880	37984469	122590	CTDSPL
ENSG00000144857.15	chr3	113211003	113287459	76457	BOC
ENSG00000144908.14	chr3	126103562	126197994	94433	ALDH1L1
ENSG00000145354.12	chr4	102868974	102892807	23834	CISD2
ENSG00000145555.15	chr5	16661907	16936288	274382	MYO10
ENSG00000145901.16	chr5	151029945	151093577	63633	TNIP1
ENSG00000146112.12	chr6	30676389	30687895	11507	PPP1R18
ENSG00000146535.14	chr7	2728105	2844308	116204	GNA12
ENSG00000147010.18	chrX	19533977	19887600	353624	SH3KBP1
ENSG00000148143.13	chr9	106863166	107013634	150469	ZNF462
ENSG00000148204.12	chr9	123356170	123380324	24155	CRB2
ENSG00000148297.16	chr9	133338312	133348131	9820	MED22
ENSG00000148411.8	chr9	136006537	136095289	88753	NACC2
ENSG00000148498.16	chr10	34109560	34815325	705766	PARD3
ENSG00000148671.14	chr10	86968432	86983934	15503	ADIRF
ENSG00000148730.7	chr10	70404145	70428618	24474	EIF4EBP2
ENSG00000149480.7	chr11	62593214	62601865	8652	MTA2
ENSG00000149782.13	chr11	64251530	64269150	17621	PLCB3
ENSG00000150977.11	chr12	123415039	123436684	21646	RILPL2
ENSG00000151208.17	chr10	77790791	77926755	135965	DLG5
ENSG00000152284.5	chr2	85133392	85310387	176996	TCF7L1
ENSG00000152767.17	chr13	98142562	98455176	312615	FARP1
ENSG00000153446.16	chr16	5044122	5066110	21989	C16orf89
ENSG00000153902.14	chr19	35124513	35142451	17939	LGI4
ENSG00000153944.12	chr17	57255851	57684689	428839	MSI2
ENSG00000154102.11	chr16	85690084	85751129	61046	C16orf74
ENSG00000154134.15	chr11	124865432	124881471	16040	ROBO3
ENSG00000154144.13	chr11	124622836	124635926	13091	TBRG1
ENSG00000154319.16	chr8	11421476	11475908	54433	FAM167A
ENSG00000154856.13	chr18	10454635	10489949	35315	APCDD1
ENSG00000154930.15	chr20	25006230	25058980	52751	ACSS1
ENSG00000156587.16	chr11	57551656	57568284	16629	UBE2L6
ENSG00000157110.16	chr8	30384511	30572256	187746	RBPMS
ENSG00000157191.20	chr1	16440721	16460078	19358	NECAP2
ENSG00000157343.9	chr6	35737032	35749079	12048	ARMC12
ENSG00000157911.11	chr1	2403964	2413797	9834	PEX10
ENSG00000158156.9	chr1	27959588	27968093	8506	XKR8
ENSG00000158186.13	chr3	138347648	138405534	57887	MRAS
ENSG00000158195.11	chr1	27404230	27490167	85938	WASF2
ENSG00000159176.14	chr1	201483530	201509456	25927	CSRP1
ENSG00000159423.17	chr1	18871430	18902724	31295	ALDH4A1
ENSG00000159792.10	chr16	67893254	67929676	36423	PSKH1
ENSG00000160049.12	chr1	10456522	10472529	16008	DFFA
ENSG00000160191.18	chr21	42653621	42775509	121889	PDE9A
ENSG00000160213.9	chr21	43772511	43776330	3820	CSTB
ENSG00000160233.8	chr21	44455510	44462196	6687	LRRC3
ENSG00000160446.19	chr9	128720870	128724127	3258	ZDHHC12
ENSG00000160606.11	chr17	28724348	28727935	3588	TLCD1
ENSG00000160678.12	chr1	153627926	153632039	4114	S100A1
ENSG00000160703.16	chr11	119166568	119184016	17449	NLRX1
ENSG00000160808.11	chr3	46835111	46882172	47062	MYL3
ENSG00000161509.14	chr17	74842023	74861504	19482	GRIN2C
ENSG00000161526.15	chr17	75667251	75708062	40812	SAP30BP
ENSG00000161642.18	chr12	54369133	54391298	22166	ZNF385A
ENSG00000161671.17	chr19	50476400	50490871	14472	EMC10
ENSG00000161714.12	chr17	45108959	45133354	24396	PLCD3
ENSG00000161955.17	chr17	7558292	7561608	3317	TNFSF13
ENSG00000162174.12	chr11	62337448	62393412	55965	ASRGL1
ENSG00000162390.18	chr1	54542257	54639192	96936	ACOT11
ENSG00000162430.18	chr1	25800193	25818221	18029	SELENON
ENSG00000162496.9	chr1	12567910	12618210	50301	DHRS3
ENSG00000162576.17	chr1	1352689	1361777	9089	MXRA8
ENSG00000162599.17	chr1	60865259	61462788	597530	NFIA
ENSG00000162869.16	chr2	48440598	48515391	74794	PPP1R21
ENSG00000162889.11	chr1	206684905	206734281	49377	MAPKAPK2
ENSG00000163132.8	chr4	4859665	4863936	4272	MSX1
ENSG00000163346.17	chr1	154944076	154956123	12048	PBXIP1
ENSG00000163517.15	chr3	13479724	13506424	26701	HDAC11
ENSG00000163820.15	chr3	45917899	45995824	77926	FYCO1
ENSG00000163884.4	chr3	126342635	126357408	14774	KLF15
ENSG00000164032.12	chr4	99948086	99950355	2270	H2AZ1
ENSG00000164574.16	chr5	154190730	154420984	230255	GALNT10
ENSG00000164708.6	chr7	44062727	44065567	2841	PGAM2
ENSG00000165478.7	chr11	124919205	124936412	17208	HEPACAM
ENSG00000165633.13	chr10	49014236	49115522	101287	VSTM4
ENSG00000165795.24	chr14	21016763	21070872	54110	NDRG2
ENSG00000165801.10	chr14	21070273	21090248	19976	ARHGEF40
ENSG00000165912.16	chr11	47177522	47186443	8922	PACSIN3
ENSG00000166123.14	chr16	46884362	46931289	46928	GPT2
ENSG00000166170.11	chr14	103556545	103562657	6113	BAG5
ENSG00000166224.17	chr10	70815948	70881184	65237	SGPL1
ENSG00000166272.18	chr10	102743948	102834516	90569	WBP1L
ENSG00000166333.14	chr11	6603708	6610874	7167	ILK
ENSG00000166411.14	chr15	78131498	78171945	40448	IDH3A
ENSG00000166444.19	chr11	8693351	8910951	217601	DENND2B
ENSG00000166689.16	chr11	16777297	17014414	237118	PLEKHA7
ENSG00000166783.22	chr16	15594387	15643154	48768	MARF1
ENSG00000166813.16	chr15	89608789	89655467	46679	KIF7
ENSG00000166925.9	chr7	100463359	100479232	15874	TSC22D4
ENSG00000167107.13	chr17	50426158	50474845	48688	ACSF2
ENSG00000167291.16	chr17	79932343	80035872	103530	TBC1D16
ENSG00000167470.13	chr19	1248553	1259143	10591	MIDN
ENSG00000167491.18	chr19	19385826	19508932	123107	GATAD2A
ENSG00000167614.14	chr19	54415219	54436904	21686	TTYH1
ENSG00000167693.17	chr17	799310	979776	180467	NXN
ENSG00000167701.14	chr8	144502973	144507174	4202	GPT
ENSG00000168062.10	chr11	64987945	64997018	9074	BATF2
ENSG00000168077.14	chr8	27633868	27676776	42909	SCARA3
ENSG00000168140.5	chr16	4371848	4383538	11691	VASN
ENSG00000168268.11	chr3	52524385	52535054	10670	NT5DC2
ENSG00000168306.13	chr3	58505136	58537283	32148	ACOX2
ENSG00000168309.18	chr3	58564117	58627610	63494	FAM107A
ENSG00000168792.5	chr17	29560547	29567037	6491	ABHD15
ENSG00000168874.13	chr2	85751344	85791383	40040	ATOH8
ENSG00000168884.15	chr4	2741648	2756342	14695	TNIP2
ENSG00000168994.14	chr6	3722614	3751713	29100	PXDC1
ENSG00000169006.7	chr2	11658178	11670195	12018	NTSR2
ENSG00000169105.8	chr15	40470984	40473158	2175	CHST14
ENSG00000169189.17	chr16	27224994	27268772	43779	NSMCE1
ENSG00000169715.15	chr16	56625475	56627112	1638	MT1E
ENSG00000170075.10	chr1	202122886	202133592	10707	GPR37L1
ENSG00000170175.11	chr17	7445061	7457710	12650	CHRNB1
ENSG00000170370.12	chr10	117542445	117549546	7102	EMX2
ENSG00000170412.18	chr17	74424851	74451653	26803	GPRC5C
ENSG00000171161.13	chr1	248838210	248849517	11308	ZNF672
ENSG00000171206.15	chr10	102644479	102658318	13840	TRIM8
ENSG00000171791.14	chr18	63123346	63320128	196783	BCL2
ENSG00000171865.10	chr2	3541430	3558333	16904	RNASEH1
ENSG00000172057.10	chr17	39921041	39927601	6561	ORMDL3
ENSG00000172081.14	chr19	2071036	2096673	25638	MOB3A
ENSG00000172458.5	chr13	20702127	20723098	20972	IL17D
ENSG00000172638.13	chr11	65866441	65873592	7152	EFEMP2
ENSG00000172819.17	chr12	53210567	53232980	22414	RARG
ENSG00000172935.9	chr11	69004395	69013382	8988	MRGPRF
ENSG00000172992.12	chr17	45023340	45061109	37770	DCAKD
ENSG00000173040.13	chr4	5542772	5709548	166777	EVC2
ENSG00000173156.7	chr11	67056847	67072017	15171	RHOD
ENSG00000173548.9	chr15	75647912	75662301	14390	SNX33
ENSG00000173599.15	chr11	66848417	66958386	109970	PC
ENSG00000173641.18	chr1	16014028	16019594	5567	HSPB7
ENSG00000173726.11	chr1	235109341	235128837	19497	TOMM20
ENSG00000173805.16	chr17	41717742	41734644	16903	HAP1
ENSG00000174080.12	chr11	66563464	66568879	5416	CTSF
ENSG00000174099.12	chr12	65278643	65491430	212788	MSRB3
ENSG00000174243.10	chr12	48829756	48852842	23087	DDX23
ENSG00000174306.22	chr20	41178448	41317731	139284	ZHX3
ENSG00000174851.16	chr11	66284580	66289145	4566	YIF1A
ENSG00000175130.7	chr1	32333839	32336233	2395	MARCKSL1
ENSG00000175215.11	chr12	57819927	57846729	26803	CTDSP2
ENSG00000175287.19	chr9	128920966	128942041	21076	PHYHD1
ENSG00000175854.14	chr9	128275379	128316123	40745	SWI5
ENSG00000175970.11	chr12	120710458	120723640	13183	UNC119B
ENSG00000176046.9	chr16	28532708	28539008	6301	NUPR1
ENSG00000176087.16	chr5	140564446	140569100	4655	SLC35A4
ENSG00000176845.13	chr17	83079609	83095122	15514	METRNL
ENSG00000177045.10	chr19	45764785	45769252	4468	SIX5
ENSG00000177674.16	chr1	11736084	11754802	18719	AGTRAP
ENSG00000177697.19	chr11	832887	839831	6945	CD151
ENSG00000178075.20	chr3	113828182	113947174	118993	GRAMD1C
ENSG00000178537.10	chr3	48856926	48898904	41979	SLC25A20
ENSG00000178602.8	chr2	240139026	240144562	5537	OTOS
ENSG00000179242.16	chr20	61252261	61940617	688357	CDH4
ENSG00000179314.15	chr17	6057807	6124427	66621	WSCD1
ENSG00000179604.10	chr17	73283624	73312005	28382	CDC42EP4
ENSG00000180488.15	chr1	77779624	77879539	99916	MIGA1
ENSG00000180957.18	chr22	27851669	27920134	68466	PITPNB
ENSG00000181481.14	chr17	30970984	30999911	28928	RNF135
ENSG00000181873.13	chr1	228165804	228182257	16454	IBA57
ENSG00000181924.7	chr11	73872667	73876901	4235	COA4
ENSG00000182103.5	chr11	82729940	82733864	3925	FAM181B
ENSG00000182218.10	chr14	99645129	99680569	35441	HHIPL1
ENSG00000182307.14	chr8	145052465	145066685	14221	C8orf33
ENSG00000182551.14	chr2	3497366	3519531	22166	ADI1
ENSG00000182600.9	chr2	232857270	232878708	21439	SNORC
ENSG00000182670.13	chr21	37073226	37203112	129887	TTC3
ENSG00000182902.14	chr22	17563450	17590995	27546	SLC25A18
ENSG00000182916.8	chrX	103330229	103332326	2098	TCEAL7
ENSG00000183255.12	chr21	44849585	44873903	24319	PTTG1IP
ENSG00000183386.10	chr1	37996770	38005606	8837	FHL3
ENSG00000183580.10	chr5	15500180	15939795	439616	FBXL7
ENSG00000183773.16	chr22	20965108	20981360	16253	AIFM3
ENSG00000183779.7	chr8	37695782	37700019	4238	ZNF703
ENSG00000183864.5	chr22	41433494	41446801	13308	TOB2
ENSG00000183943.6	chrX	3604340	3713649	109310	PRKX
ENSG00000184154.15	chr11	72080337	72096895	16559	LRTOMT
ENSG00000184216.14	chrX	154010506	154019902	9397	IRAK1
ENSG00000184232.9	chr11	120211032	120230334	19303	OAF
ENSG00000184371.14	chr1	109910242	109930992	20751	CSF1
ENSG00000184640.20	chr17	77280569	77500596	220028	SEPTIN9
ENSG00000184840.12	chr5	177592203	177597242	5040	TMED9
ENSG00000185043.12	chr15	90229975	90234047	4073	CIB1
ENSG00000185475.11	chr11	62787402	62790400	2999	TMEM179B
ENSG00000185909.15	chr3	49171598	49176486	4889	KLHDC8B
ENSG00000186350.12	chr9	134317098	134440585	123488	RXRA
ENSG00000186716.21	chr22	23179704	23318037	138334	BCR
ENSG00000186951.16	chr22	46150521	46243756	93236	PPARA
ENSG00000186998.16	chr22	29205896	29259597	53702	EMID1
ENSG00000187049.10	chr11	61392360	61398863	6504	TMEM216
ENSG00000187091.14	chr3	38007496	38029642	22147	PLCD1
ENSG00000187244.12	chr19	44809071	44821421	12351	BCAM
ENSG00000187837.4	chr6	26055740	26056470	731	H1-2
ENSG00000188039.16	chr19	16719847	16817963	98117	NWD1
ENSG00000188064.10	chr22	45920366	45977162	56797	WNT7B
ENSG00000188338.15	chr3	50205246	50221486	16241	SLC38A3
ENSG00000188643.11	chr1	153606886	153613145	6260	S100A16
ENSG00000196091.15	chr12	101568353	101686028	117676	MYBPC1
ENSG00000196139.14	chr10	5035354	5107686	72333	AKR1C3
ENSG00000196781.16	chr9	81583683	81689547	105865	TLE1
ENSG00000196935.9	chr12	63844700	64162217	317518	SRGAP1
ENSG00000197324.9	chr14	22871740	22881713	9974	LRP10
ENSG00000197702.14	chr11	12377563	12535356	157794	PARVA
ENSG00000198168.9	chr11	22813799	22830299	16501	SVIP
ENSG00000198246.9	chr10	71319259	71381423	62165	SLC29A3
ENSG00000198300.14	chr19	56810077	56840728	30652	PEG3
ENSG00000198417.7	chr16	56657731	56660698	2968	MT1F
ENSG00000198483.13	chr1	145866560	145885866	19307	ANKRD35
ENSG00000198736.12	chr16	1938229	1943293	5065	MSRB1
ENSG00000198892.7	chr1	201888680	201892587	3908	SHISA4
ENSG00000204130.14	chr10	68341107	68407294	66188	RUFY2
ENSG00000204264.12	chr6	32840717	32844679	3963	PSMB8
ENSG00000204347.4	chr17	74356416	74361868	5453	BTBD17
ENSG00000204438.11	chr6	31661228	31666283	5056	GPANK1
ENSG00000204580.14	chr6	30876421	30900156	23736	DDR1
ENSG00000205336.14	chr16	57610652	57665580	54929	ADGRG1
ENSG00000205358.4	chr16	56669814	56671129	1316	MT1H
ENSG00000205364.4	chr16	56632659	56633981	1323	MT1M
ENSG00000205531.13	chr11	2944431	2992377	47947	NAP1L4
ENSG00000206535.8	chr3	100401532	100456319	54788	LNP1
ENSG00000211584.14	chr12	47753916	47782751	28836	SLC48A1
ENSG00000213390.11	chr10	97222173	97292673	70501	ARHGAP19
ENSG00000213398.8	chr16	67939750	67944131	4382	LCAT
ENSG00000213722.10	chr6	31727038	31730617	3580	DDAH2
ENSG00000213859.8	chr17	7351889	7354944	3056	KCTD11
ENSG00000214456.8	chr19	4522531	4535224	12694	PLIN5
ENSG00000228672.4	chr5	139390592	139395104	4513	PROB1
ENSG00000235173.7	chr8	144137774	144140851	3078	HGH1
ENSG00000237441.10	chr6	33291654	33298942	7289	RGL2
ENSG00000240065.8	chr6	32844136	32859851	15716	PSMB9
ENSG00000241839.10	chr15	64841883	64868002	26120	PLEKHO2
ENSG00000241852.10	chr8	22599599	22604150	4552	C8orf58
ENSG00000256463.9	chr18	78979818	79002677	22860	SALL3
ENSG00000257923.12	chr7	101815904	102283958	468055	CUX1
ENSG00000266964.6	chr19	35138824	35143109	4286	FXYD1
ENSG00000271447.6	chr17	35756249	35795707	39459	MMP28
ENSG00000274180.1	chr17	21238870	21253410	14541	NATD1
ENSG00000274523.5	chr7	75027122	75074228	47107	RCC1L

[truncated: 5 more sheets: blue, salmon, cyan, black, yellow]
