# Supplementary material for: Distinct transcriptional alterations distinguish Lewy body disease from Alzheimer’s disease
Source: Brain. 2024 Jun 25;148(1):69–88. doi: 10.1093/brain/awae202 (PMC11706328; doi:10.1093/brain/awae202)
Supplement: awae202_Supplementary_Data [file awae202_supplementary_data.zip › brain-2023-02363-File017.xlsx]

## Sheet: grey
Gene list too large for metascape

## Sheet: magenta
GroupID	Category	Term	Description	LogP	Log(q-value)	Genes	Symbols	InTerm_InList
1_Summary	GO Biological Processes	GO:0050778	positive regulation of immune response	-36.9758	-32.6324	695,712,713,714,718,719,929,942,972,1240,1520,1535,2207,2209,3055,3071,3108,3109,3111,3113,3115,3122,3606,3684,3689,5724,5777,6688,6850,7097,7305,7409,7462,10859,11027,11326,29108,54209,54440,84868,199,1436,1536,2212,2214,3394,3663,7805,8832,10148,1794,2210,3683,3936,54518,945,11006,241,1230,9450,4689,11314	BTK,C1QA,C1QB,C1QC,C3,C3AR1,CD14,CD86,CD74,CMKLR1,CTSS,CYBA,FCER1G,FCGR1A,HCK,NCKAP1L,HLA-DMA,HLA-DMB,HLA-DOA,HLA-DPA1,HLA-DPB1,HLA-DRA,IL18,ITGAM,ITGB2,PTAFR,PTPN6,SPI1,SYK,TLR2,TYROBP,VAV1,LAT2,LILRB1,LILRA2,VSIG4,PYCARD,TREM2,SASH3,HAVCR2,AIF1,CSF1R,CYBB,FCGR2A,FCGR3A,IRF8,IRF5,LAPTM5,CD84,EBI3,DOCK2,FCGR1BP,ITGAL,LCP1,APBB1IP,CD33,LILRB4,ALOX5AP,CCR1,LY86,NCF4,CD300A	62/-
1_Member	GO Biological Processes	GO:0050778	positive regulation of immune response	-36.9758	-32.6324	695,712,713,714,718,719,929,942,972,1240,1520,1535,2207,2209,3055,3071,3108,3109,3111,3113,3115,3122,3606,3684,3689,5724,5777,6688,6850,7097,7305,7409,7462,10859,11027,11326,29108,54209,54440,84868	BTK,C1QA,C1QB,C1QC,C3,C3AR1,CD14,CD86,CD74,CMKLR1,CTSS,CYBA,FCER1G,FCGR1A,HCK,NCKAP1L,HLA-DMA,HLA-DMB,HLA-DOA,HLA-DPA1,HLA-DPB1,HLA-DRA,IL18,ITGAM,ITGB2,PTAFR,PTPN6,SPI1,SYK,TLR2,TYROBP,VAV1,LAT2,LILRB1,LILRA2,VSIG4,PYCARD,TREM2,SASH3,HAVCR2	40/648
1_Member	GO Biological Processes	GO:0001819	positive regulation of cytokine production	-28.2311	-24.8876	199,695,718,719,929,942,972,1436,1535,1536,2207,2212,2214,3113,3115,3394,3606,3663,5724,6850,7097,7305,7805,8832,10148,10859,11027,29108,54209,54440,84868	AIF1,BTK,C3,C3AR1,CD14,CD86,CD74,CSF1R,CYBA,CYBB,FCER1G,FCGR2A,FCGR3A,HLA-DPA1,HLA-DPB1,IRF8,IL18,IRF5,PTAFR,SYK,TLR2,TYROBP,LAPTM5,CD84,EBI3,LILRB1,LILRA2,PYCARD,TREM2,SASH3,HAVCR2	31/503
1_Member	GO Biological Processes	GO:0002252	immune effector process	-26.709	-23.5117	695,712,713,714,718,972,1794,2207,2209,2210,2212,2214,3055,3394,3606,3683,3936,5777,6850,7305,7409,7462,10859,11027,11326,29108,54209,54518,84868	BTK,C1QA,C1QB,C1QC,C3,CD74,DOCK2,FCER1G,FCGR1A,FCGR1BP,FCGR2A,FCGR3A,HCK,IRF8,IL18,ITGAL,LCP1,PTPN6,SYK,TYROBP,VAV1,LAT2,LILRB1,LILRA2,VSIG4,PYCARD,TREM2,APBB1IP,HAVCR2	29/457
1_Member	GO Biological Processes	GO:0002764	immune response-regulating signaling pathway	-25.7399	-22.6517	695,718,719,929,945,1240,1520,2207,2209,2210,2214,3055,3071,3115,3684,5777,6850,7097,7305,7409,7462,10859,11006,11027,29108,84868	BTK,C3,C3AR1,CD14,CD33,CMKLR1,CTSS,FCER1G,FCGR1A,FCGR1BP,FCGR3A,HCK,NCKAP1L,HLA-DPB1,ITGAM,PTPN6,SYK,TLR2,TYROBP,VAV1,LAT2,LILRB1,LILRB4,LILRA2,PYCARD,HAVCR2	26/347
1_Member	GO Biological Processes	GO:1903555	regulation of tumor necrosis factor superfamily cytokine production	-24.1362	-21.2399	695,929,942,945,1535,1536,2212,2214,5724,5777,6850,7097,7305,8832,10859,11006,11027,29108,54209,54440,84868	BTK,CD14,CD86,CD33,CYBA,CYBB,FCGR2A,FCGR3A,PTAFR,PTPN6,SYK,TLR2,TYROBP,CD84,LILRB1,LILRB4,LILRA2,PYCARD,TREM2,SASH3,HAVCR2	21/194
1_Member	GO Biological Processes	GO:0032680	regulation of tumor necrosis factor production	-22.7822	-19.9702	695,929,945,1535,1536,2212,2214,5724,5777,6850,7097,7305,8832,10859,11006,11027,29108,54209,54440,84868	BTK,CD14,CD33,CYBA,CYBB,FCGR2A,FCGR3A,PTAFR,PTPN6,SYK,TLR2,TYROBP,CD84,LILRB1,LILRB4,LILRA2,PYCARD,TREM2,SASH3,HAVCR2	20/189
1_Member	GO Biological Processes	GO:0002768	immune response-regulating cell surface receptor signaling pathway	-22.3916	-19.5922	695,718,719,929,1240,2207,2209,2210,2214,3055,3071,3115,3684,5777,6850,7097,7305,7409,7462,10859,11006,11027	BTK,C3,C3AR1,CD14,CMKLR1,FCER1G,FCGR1A,FCGR1BP,FCGR3A,HCK,NCKAP1L,HLA-DPB1,ITGAM,PTPN6,SYK,TLR2,TYROBP,VAV1,LAT2,LILRB1,LILRB4,LILRA2	22/274
1_Member	GO Biological Processes	GO:0002253	activation of immune response	-21.9589	-19.1836	695,712,713,714,718,719,929,1240,1520,2207,3055,3071,3115,3684,5777,6850,7097,7305,7409,7462,11027,11326,29108,84868	BTK,C1QA,C1QB,C1QC,C3,C3AR1,CD14,CMKLR1,CTSS,FCER1G,HCK,NCKAP1L,HLA-DPB1,ITGAM,PTPN6,SYK,TLR2,TYROBP,VAV1,LAT2,LILRA2,VSIG4,PYCARD,HAVCR2	24/380
1_Member	GO Biological Processes	GO:0032103	positive regulation of response to external stimulus	-20.4952	-17.775	199,241,695,718,719,929,972,1230,1240,1436,1520,1535,2209,3055,3071,3606,6688,6850,7097,7305,7409,9450,11027,29108,54209,84868	AIF1,ALOX5AP,BTK,C3,C3AR1,CD14,CD74,CCR1,CMKLR1,CSF1R,CTSS,CYBA,FCGR1A,HCK,NCKAP1L,IL18,SPI1,SYK,TLR2,TYROBP,VAV1,LY86,LILRA2,PYCARD,TREM2,HAVCR2	26/557
1_Member	GO Biological Processes	GO:1903557	positive regulation of tumor necrosis factor superfamily cytokine production	-20.3526	-17.6426	695,929,942,1535,1536,2212,2214,5724,6850,7097,7305,8832,11027,29108,54440,84868	BTK,CD14,CD86,CYBA,CYBB,FCGR2A,FCGR3A,PTAFR,SYK,TLR2,TYROBP,CD84,LILRA2,PYCARD,SASH3,HAVCR2	16/113
1_Member	GO Biological Processes	GO:0002274	myeloid leukocyte activation	-19.7997	-17.0997	199,695,712,1794,2207,2214,3606,3684,3689,6850,7097,7305,7462,11027,29108,54209,84868	AIF1,BTK,C1QA,DOCK2,FCER1G,FCGR3A,IL18,ITGAM,ITGB2,SYK,TLR2,TYROBP,LAT2,LILRA2,PYCARD,TREM2,HAVCR2	17/152
1_Member	GO Biological Processes	GO:0032760	positive regulation of tumor necrosis factor production	-18.902	-16.2306	695,929,1535,1536,2212,2214,5724,6850,7097,7305,8832,11027,29108,54440,84868	BTK,CD14,CYBA,CYBB,FCGR2A,FCGR3A,PTAFR,SYK,TLR2,TYROBP,CD84,LILRA2,PYCARD,SASH3,HAVCR2	15/109
1_Member	GO Biological Processes	GO:0002757	immune response-activating signaling pathway	-18.3505	-15.723	695,718,719,929,1240,1520,2207,3055,3071,3115,3684,5777,6850,7097,7305,7409,7462,11027,29108,84868	BTK,C3,C3AR1,CD14,CMKLR1,CTSS,FCER1G,HCK,NCKAP1L,HLA-DPB1,ITGAM,PTPN6,SYK,TLR2,TYROBP,VAV1,LAT2,LILRA2,PYCARD,HAVCR2	20/314
1_Member	GO Biological Processes	GO:0002366	leukocyte activation involved in immune response	-17.812	-15.1928	695,972,1794,2207,2214,3394,3683,3936,6850,7305,7462,10859,11027,29108,54209,54518,84868	BTK,CD74,DOCK2,FCER1G,FCGR3A,IRF8,ITGAL,LCP1,SYK,TYROBP,LAT2,LILRB1,LILRA2,PYCARD,TREM2,APBB1IP,HAVCR2	17/198
1_Member	GO Biological Processes	GO:0002263	cell activation involved in immune response	-17.6633	-15.0602	695,972,1794,2207,2214,3394,3683,3936,6850,7305,7462,10859,11027,29108,54209,54518,84868	BTK,CD74,DOCK2,FCER1G,FCGR3A,IRF8,ITGAL,LCP1,SYK,TYROBP,LAT2,LILRB1,LILRA2,PYCARD,TREM2,APBB1IP,HAVCR2	17/202
1_Member	GO Biological Processes	GO:0032675	regulation of interleukin-6 production	-17.1787	-14.5911	199,695,972,1535,3071,5724,5777,6850,7097,7305,8832,11006,11027,29108,54209,84868	AIF1,BTK,CD74,CYBA,NCKAP1L,PTAFR,PTPN6,SYK,TLR2,TYROBP,CD84,LILRB4,LILRA2,PYCARD,TREM2,HAVCR2	16/176
1_Member	GO Biological Processes	GO:0002429	immune response-activating cell surface receptor signaling pathway	-16.3013	-13.7212	695,718,719,929,1240,2207,3055,3071,3115,3684,5777,6850,7097,7305,7409,7462,11027	BTK,C3,C3AR1,CD14,CMKLR1,FCER1G,HCK,NCKAP1L,HLA-DPB1,ITGAM,PTPN6,SYK,TLR2,TYROBP,VAV1,LAT2,LILRA2	17/243
1_Member	KEGG Pathway	hsa04380	Osteoclast differentiation	-15.8832	-13.3251	695,1436,1535,2209,2212,2214,4689,6688,6850,7305,10859,11006,11027,54209	BTK,CSF1R,CYBA,FCGR1A,FCGR2A,FCGR3A,NCF4,SPI1,SYK,TYROBP,LILRB1,LILRB4,LILRA2,TREM2	14/135
1_Member	GO Biological Processes	GO:0031349	positive regulation of defense response	-13.5643	-11.1702	241,695,718,929,1520,1535,2209,3055,3606,6688,6850,7097,7305,7409,11027,29108,54209,84868	ALOX5AP,BTK,C3,CD14,CTSS,CYBA,FCGR1A,HCK,IL18,SPI1,SYK,TLR2,TYROBP,VAV1,LILRA2,PYCARD,TREM2,HAVCR2	18/418
1_Member	GO Biological Processes	GO:0045088	regulation of innate immune response	-13.3889	-11.0092	695,929,1520,1535,3055,5777,6688,6850,7097,7305,7409,10859,11027,11314,11326,29108,54209,84868	BTK,CD14,CTSS,CYBA,HCK,PTPN6,SPI1,SYK,TLR2,TYROBP,VAV1,LILRB1,LILRA2,CD300A,VSIG4,PYCARD,TREM2,HAVCR2	18/428
1_Member	GO Biological Processes	GO:0002275	myeloid cell activation involved in immune response	-13.2419	-10.8762	695,1794,2207,6850,7305,7462,11027,29108,54209,84868	BTK,DOCK2,FCER1G,SYK,TYROBP,LAT2,LILRA2,PYCARD,TREM2,HAVCR2	10/65
1_Member	GO Biological Processes	GO:0002831	regulation of response to biotic stimulus	-13.1354	-10.7831	695,929,1520,1535,3055,5777,6688,6850,7097,7305,7409,9450,10859,11027,11314,11326,29108,54209,84868	BTK,CD14,CTSS,CYBA,HCK,PTPN6,SPI1,SYK,TLR2,TYROBP,VAV1,LY86,LILRB1,LILRA2,CD300A,VSIG4,PYCARD,TREM2,HAVCR2	19/513
1_Member	GO Biological Processes	GO:0032755	positive regulation of interleukin-6 production	-11.2601	-8.99223	199,695,972,1535,5724,6850,7097,7305,11027,29108	AIF1,BTK,CD74,CYBA,PTAFR,SYK,TLR2,TYROBP,LILRA2,PYCARD	10/101
1_Member	GO Biological Processes	GO:0002833	positive regulation of response to biotic stimulus	-11.004	-8.75981	695,929,1520,1535,3055,6688,6850,7097,7305,7409,9450,11027,29108,84868	BTK,CD14,CTSS,CYBA,HCK,SPI1,SYK,TLR2,TYROBP,VAV1,LY86,LILRA2,PYCARD,HAVCR2	14/304
1_Member	GO Biological Processes	GO:0045089	positive regulation of innate immune response	-10.3478	-8.16865	695,929,1520,1535,3055,6688,6850,7097,7305,7409,11027,29108,84868	BTK,CD14,CTSS,CYBA,HCK,SPI1,SYK,TLR2,TYROBP,VAV1,LILRA2,PYCARD,HAVCR2	13/277
1_Member	GO Biological Processes	GO:0002758	innate immune response-activating signaling pathway	-9.89995	-7.76061	695,929,1520,3055,6850,7097,7305,11027,29108,84868	BTK,CD14,CTSS,HCK,SYK,TLR2,TYROBP,LILRA2,PYCARD,HAVCR2	10/138
1_Member	GO Biological Processes	GO:0002218	activation of innate immune response	-9.18815	-7.09753	695,929,1520,3055,6850,7097,7305,11027,29108,84868	BTK,CD14,CTSS,HCK,SYK,TLR2,TYROBP,LILRA2,PYCARD,HAVCR2	10/163
2_Summary	GO Biological Processes	GO:0045321	leukocyte activation	-32.6623	-28.6198	199,695,712,942,972,1794,2207,2214,3394,3606,3683,3684,3689,3936,5777,6404,6688,6850,7097,7305,7409,7454,7462,8832,10148,10320,10859,11027,29108,54209,54440,54518,57705,79626,84868,112616,1436,3059,3071,3784,6510	AIF1,BTK,C1QA,CD86,CD74,DOCK2,FCER1G,FCGR3A,IRF8,IL18,ITGAL,ITGAM,ITGB2,LCP1,PTPN6,SELPLG,SPI1,SYK,TLR2,TYROBP,VAV1,WAS,LAT2,CD84,EBI3,IKZF1,LILRB1,LILRA2,PYCARD,TREM2,SASH3,APBB1IP,WDFY4,TNFAIP8L2,HAVCR2,CMTM7,CSF1R,HCLS1,NCKAP1L,KCNQ1,SLC1A5	41/-
2_Member	GO Biological Processes	GO:0045321	leukocyte activation	-32.6623	-28.6198	199,695,712,942,972,1794,2207,2214,3394,3606,3683,3684,3689,3936,5777,6404,6688,6850,7097,7305,7409,7454,7462,8832,10148,10320,10859,11027,29108,54209,54440,54518,57705,79626,84868,112616	AIF1,BTK,C1QA,CD86,CD74,DOCK2,FCER1G,FCGR3A,IRF8,IL18,ITGAL,ITGAM,ITGB2,LCP1,PTPN6,SELPLG,SPI1,SYK,TLR2,TYROBP,VAV1,WAS,LAT2,CD84,EBI3,IKZF1,LILRB1,LILRA2,PYCARD,TREM2,SASH3,APBB1IP,WDFY4,TNFAIP8L2,HAVCR2,CMTM7	36/598
2_Member	GO Biological Processes	GO:0001775	cell activation	-29.7725	-26.2071	199,695,712,942,972,1794,2207,2214,3394,3606,3683,3684,3689,3936,5777,6404,6688,6850,7097,7305,7409,7454,7462,8832,10148,10320,10859,11027,29108,54209,54440,54518,57705,79626,84868,112616	AIF1,BTK,C1QA,CD86,CD74,DOCK2,FCER1G,FCGR3A,IRF8,IL18,ITGAL,ITGAM,ITGB2,LCP1,PTPN6,SELPLG,SPI1,SYK,TLR2,TYROBP,VAV1,WAS,LAT2,CD84,EBI3,IKZF1,LILRB1,LILRA2,PYCARD,TREM2,SASH3,APBB1IP,WDFY4,TNFAIP8L2,HAVCR2,CMTM7	36/722
2_Member	GO Biological Processes	GO:0046649	lymphocyte activation	-20.9507	-18.2093	695,942,972,1794,2207,2214,3394,3606,3683,3936,5777,6688,6850,7409,7454,7462,8832,10148,10320,10859,54440,54518,57705,79626,112616	BTK,CD86,CD74,DOCK2,FCER1G,FCGR3A,IRF8,IL18,ITGAL,LCP1,PTPN6,SPI1,SYK,VAV1,WAS,LAT2,CD84,EBI3,IKZF1,LILRB1,SASH3,APBB1IP,WDFY4,TNFAIP8L2,CMTM7	25/475
2_Member	GO Biological Processes	GO:0042110	T cell activation	-15.6698	-13.1524	942,972,1794,2207,3683,3936,5777,6688,6850,7409,7454,8832,10148,10859,54440,54518,57705,79626	CD86,CD74,DOCK2,FCER1G,ITGAL,LCP1,PTPN6,SPI1,SYK,VAV1,WAS,CD84,EBI3,LILRB1,SASH3,APBB1IP,WDFY4,TNFAIP8L2	18/316
2_Member	GO Biological Processes	GO:0030097	hemopoiesis	-12.9717	-10.6238	695,972,1436,1794,2207,3059,3071,3394,3784,5777,6510,6688,6850,7097,7305,7409,10320,10859,54209,54440,112616	BTK,CD74,CSF1R,DOCK2,FCER1G,HCLS1,NCKAP1L,IRF8,KCNQ1,PTPN6,SLC1A5,SPI1,SYK,TLR2,TYROBP,VAV1,IKZF1,LILRB1,TREM2,SASH3,CMTM7	21/680
2_Member	GO Biological Processes	GO:0002521	leukocyte differentiation	-11.265	-8.99337	695,972,1436,1794,2207,3394,6688,6850,7097,7305,7409,10320,10859,54209,54440,112616	BTK,CD74,CSF1R,DOCK2,FCER1G,IRF8,SPI1,SYK,TLR2,TYROBP,VAV1,IKZF1,LILRB1,TREM2,SASH3,CMTM7	16/421
2_Member	GO Biological Processes	GO:1903131	mononuclear cell differentiation	-10.547	-8.34021	695,972,1436,1794,2207,3394,6688,6850,7409,10320,10859,54209,54440,112616	BTK,CD74,CSF1R,DOCK2,FCER1G,IRF8,SPI1,SYK,VAV1,IKZF1,LILRB1,TREM2,SASH3,CMTM7	14/329
2_Member	GO Biological Processes	GO:0030098	lymphocyte differentiation	-7.90772	-5.90469	695,972,1794,2207,3394,6688,6850,7409,10320,54440,112616	BTK,CD74,DOCK2,FCER1G,IRF8,SPI1,SYK,VAV1,IKZF1,SASH3,CMTM7	11/287
2_Member	GO Biological Processes	GO:0030217	T cell differentiation	-5.26721	-3.51924	972,1794,2207,6688,6850,7409,54440	CD74,DOCK2,FCER1G,SPI1,SYK,VAV1,SASH3	7/179
3_Summary	WikiPathways	WP3937	Microglia pathogen phagocytosis pathway	-30.8408	-27.0814	712,713,714,1535,1536,2207,2209,3055,3071,3684,3689,4689,5777,6850,7305,7409,54209,199,929,1794,3394,3587,3683,3784,4542,6510,6518,10859,11006,29108,51411	C1QA,C1QB,C1QC,CYBA,CYBB,FCER1G,FCGR1A,HCK,NCKAP1L,ITGAM,ITGB2,NCF4,PTPN6,SYK,TYROBP,VAV1,TREM2,AIF1,CD14,DOCK2,IRF8,IL10RA,ITGAL,KCNQ1,MYO1F,SLC1A5,SLC2A5,LILRB1,LILRB4,PYCARD,BIN2	31/-
3_Member	WikiPathways	WP3937	Microglia pathogen phagocytosis pathway	-30.8408	-27.0814	712,713,714,1535,1536,2207,2209,3055,3071,3684,3689,4689,5777,6850,7305,7409,54209	C1QA,C1QB,C1QC,CYBA,CYBB,FCER1G,FCGR1A,HCK,NCKAP1L,ITGAM,ITGB2,NCF4,PTPN6,SYK,TYROBP,VAV1,TREM2	17/40
3_Member	GO Biological Processes	GO:0098657	import into cell	-15.7349	-13.2043	199,929,1794,2207,2209,3055,3394,3587,3683,3684,3689,3784,4542,4689,6510,6518,6850,7305,7409,10859,11006,29108,51411,54209	AIF1,CD14,DOCK2,FCER1G,FCGR1A,HCK,IRF8,IL10RA,ITGAL,ITGAM,ITGB2,KCNQ1,MYO1F,NCF4,SLC1A5,SLC2A5,SYK,TYROBP,VAV1,LILRB1,LILRB4,PYCARD,BIN2,TREM2	24/708
3_Member	GO Biological Processes	GO:0006897	endocytosis	-15.2204	-12.7281	199,929,1794,2207,2209,3055,3394,3587,3683,3684,3689,4542,4689,6850,7305,7409,10859,11006,29108,51411,54209	AIF1,CD14,DOCK2,FCER1G,FCGR1A,HCK,IRF8,IL10RA,ITGAL,ITGAM,ITGB2,MYO1F,NCF4,SYK,TYROBP,VAV1,LILRB1,LILRB4,PYCARD,BIN2,TREM2	21/522
3_Member	GO Biological Processes	GO:0006909	phagocytosis	-14.8735	-12.3992	199,929,2209,3055,3394,3683,3684,3689,4689,6850,7305,7409,51411,54209	AIF1,CD14,FCGR1A,HCK,IRF8,ITGAL,ITGAM,ITGB2,NCF4,SYK,TYROBP,VAV1,BIN2,TREM2	14/159
4_Summary	GO Biological Processes	GO:0006954	inflammatory response	-30.8228	-27.0814	140,199,240,241,695,712,718,719,929,1230,1240,1436,1535,1536,2209,2210,2212,2214,2350,3055,3606,3663,3683,3684,3689,5265,5724,6850,7097,7305,9450,29108,54209,84868,713,714,972,2207,3113,3394,5777,6039,7454,8832,11027,11326,79626,89790	ADORA3,AIF1,ALOX5,ALOX5AP,BTK,C1QA,C3,C3AR1,CD14,CCR1,CMKLR1,CSF1R,CYBA,CYBB,FCGR1A,FCGR1BP,FCGR2A,FCGR3A,FOLR2,HCK,IL18,IRF5,ITGAL,ITGAM,ITGB2,SERPINA1,PTAFR,SYK,TLR2,TYROBP,LY86,PYCARD,TREM2,HAVCR2,C1QB,C1QC,CD74,FCER1G,HLA-DPA1,IRF8,PTPN6,RNASE6,WAS,CD84,LILRA2,VSIG4,TNFAIP8L2,SIGLEC10	48/-
4_Member	GO Biological Processes	GO:0006954	inflammatory response	-30.8228	-27.0814	140,199,240,241,695,712,718,719,929,1230,1240,1436,1535,1536,2209,2210,2212,2214,2350,3055,3606,3663,3683,3684,3689,5265,5724,6850,7097,7305,9450,29108,54209,84868	ADORA3,AIF1,ALOX5,ALOX5AP,BTK,C1QA,C3,C3AR1,CD14,CCR1,CMKLR1,CSF1R,CYBA,CYBB,FCGR1A,FCGR1BP,FCGR2A,FCGR3A,FOLR2,HCK,IL18,IRF5,ITGAL,ITGAM,ITGB2,SERPINA1,PTAFR,SYK,TLR2,TYROBP,LY86,PYCARD,TREM2,HAVCR2	34/562
4_Member	GO Biological Processes	GO:0045087	innate immune response	-25.0095	-22.064	199,695,712,713,714,718,929,972,1436,1535,1536,2207,2209,2214,3055,3113,3394,3606,3663,3684,5777,6039,6850,7097,7454,8832,9450,11027,11326,29108,79626,84868,89790	AIF1,BTK,C1QA,C1QB,C1QC,C3,CD14,CD74,CSF1R,CYBA,CYBB,FCER1G,FCGR1A,FCGR3A,HCK,HLA-DPA1,IRF8,IL18,IRF5,ITGAM,PTPN6,RNASE6,SYK,TLR2,WAS,CD84,LY86,LILRA2,VSIG4,PYCARD,TNFAIP8L2,HAVCR2,SIGLEC10	33/773
5_Summary	GO Biological Processes	GO:0050865	regulation of cell activation	-30.55	-26.9055	199,695,942,945,972,2207,2214,3071,3108,3109,3111,3113,3115,3122,3606,5777,6688,6850,7305,7409,7805,7940,8832,10148,10859,11006,11027,11314,11326,29108,54209,54440,64926,79626,84868,240,3689,5724,1436,54518,714,1230,3059,85477,718,2209,7454,929,3394,7097	AIF1,BTK,CD86,CD33,CD74,FCER1G,FCGR3A,NCKAP1L,HLA-DMA,HLA-DMB,HLA-DOA,HLA-DPA1,HLA-DPB1,HLA-DRA,IL18,PTPN6,SPI1,SYK,TYROBP,VAV1,LAPTM5,LST1,CD84,EBI3,LILRB1,LILRB4,LILRA2,CD300A,VSIG4,PYCARD,TREM2,SASH3,RASAL3,TNFAIP8L2,HAVCR2,ALOX5,ITGB2,PTAFR,CSF1R,APBB1IP,C1QC,CCR1,HCLS1,SCIN,C3,FCGR1A,WAS,CD14,IRF8,TLR2	50/-
5_Member	GO Biological Processes	GO:0050865	regulation of cell activation	-30.55	-26.9055	199,695,942,945,972,2207,2214,3071,3108,3109,3111,3113,3115,3122,3606,5777,6688,6850,7305,7409,7805,7940,8832,10148,10859,11006,11027,11314,11326,29108,54209,54440,64926,79626,84868	AIF1,BTK,CD86,CD33,CD74,FCER1G,FCGR3A,NCKAP1L,HLA-DMA,HLA-DMB,HLA-DOA,HLA-DPA1,HLA-DPB1,HLA-DRA,IL18,PTPN6,SPI1,SYK,TYROBP,VAV1,LAPTM5,LST1,CD84,EBI3,LILRB1,LILRB4,LILRA2,CD300A,VSIG4,PYCARD,TREM2,SASH3,RASAL3,TNFAIP8L2,HAVCR2	35/628
5_Member	GO Biological Processes	GO:0002694	regulation of leukocyte activation	-29.2264	-25.7507	199,695,942,945,972,2214,3071,3108,3109,3111,3113,3115,3122,3606,5777,6688,6850,7305,7409,7805,7940,8832,10148,10859,11006,11314,11326,29108,54209,54440,64926,79626,84868	AIF1,BTK,CD86,CD33,CD74,FCGR3A,NCKAP1L,HLA-DMA,HLA-DMB,HLA-DOA,HLA-DPA1,HLA-DPB1,HLA-DRA,IL18,PTPN6,SPI1,SYK,TYROBP,VAV1,LAPTM5,LST1,CD84,EBI3,LILRB1,LILRB4,CD300A,VSIG4,PYCARD,TREM2,SASH3,RASAL3,TNFAIP8L2,HAVCR2	33/571
5_Member	GO Biological Processes	GO:1903037	regulation of leukocyte cell-cell adhesion	-27.5662	-24.2641	199,240,942,972,3071,3108,3109,3111,3113,3115,3122,3606,3689,5724,5777,6850,7409,7805,10148,10859,11006,11314,11326,29108,54440,64926,79626,84868	AIF1,ALOX5,CD86,CD74,NCKAP1L,HLA-DMA,HLA-DMB,HLA-DOA,HLA-DPA1,HLA-DPB1,HLA-DRA,IL18,ITGB2,PTAFR,PTPN6,SYK,VAV1,LAPTM5,EBI3,LILRB1,LILRB4,CD300A,VSIG4,PYCARD,SASH3,RASAL3,TNFAIP8L2,HAVCR2	28/380
5_Member	GO Biological Processes	GO:0051249	regulation of lymphocyte activation	-26.8142	-23.5847	199,695,942,972,2214,3071,3108,3109,3111,3113,3115,3122,3606,5777,6688,6850,7305,7409,7805,7940,10148,10859,11006,11314,11326,29108,54440,64926,79626,84868	AIF1,BTK,CD86,CD74,FCGR3A,NCKAP1L,HLA-DMA,HLA-DMB,HLA-DOA,HLA-DPA1,HLA-DPB1,HLA-DRA,IL18,PTPN6,SPI1,SYK,TYROBP,VAV1,LAPTM5,LST1,EBI3,LILRB1,LILRB4,CD300A,VSIG4,PYCARD,SASH3,RASAL3,TNFAIP8L2,HAVCR2	30/505
5_Member	GO Biological Processes	GO:0050867	positive regulation of cell activation	-26.1926	-23.0532	199,695,942,972,2214,3071,3108,3109,3111,3113,3115,3122,3606,5777,6688,6850,7305,7409,10148,10859,11006,11027,29108,54209,54440,64926,84868	AIF1,BTK,CD86,CD74,FCGR3A,NCKAP1L,HLA-DMA,HLA-DMB,HLA-DOA,HLA-DPA1,HLA-DPB1,HLA-DRA,IL18,PTPN6,SPI1,SYK,TYROBP,VAV1,EBI3,LILRB1,LILRB4,LILRA2,PYCARD,TREM2,SASH3,RASAL3,HAVCR2	27/378
5_Member	GO Biological Processes	GO:0022407	regulation of cell-cell adhesion	-25.7427	-22.6517	199,240,942,972,3071,3108,3109,3111,3113,3115,3122,3606,3689,5724,5777,6688,6850,7409,7805,10148,10859,11006,11314,11326,29108,54440,64926,79626,84868	AIF1,ALOX5,CD86,CD74,NCKAP1L,HLA-DMA,HLA-DMB,HLA-DOA,HLA-DPA1,HLA-DPB1,HLA-DRA,IL18,ITGB2,PTAFR,PTPN6,SPI1,SYK,VAV1,LAPTM5,EBI3,LILRB1,LILRB4,CD300A,VSIG4,PYCARD,SASH3,RASAL3,TNFAIP8L2,HAVCR2	29/494
5_Member	GO Biological Processes	GO:0070663	regulation of leukocyte proliferation	-25.6366	-22.5718	199,695,942,972,1436,2214,3071,3109,3113,3115,3606,5777,6850,7305,7940,10148,10859,11006,11314,11326,29108,54440,64926,84868	AIF1,BTK,CD86,CD74,CSF1R,FCGR3A,NCKAP1L,HLA-DMB,HLA-DPA1,HLA-DPB1,IL18,PTPN6,SYK,TYROBP,LST1,EBI3,LILRB1,LILRB4,CD300A,VSIG4,PYCARD,SASH3,RASAL3,HAVCR2	24/267
5_Member	GO Biological Processes	GO:0050670	regulation of lymphocyte proliferation	-25.334	-22.3239	199,695,942,972,2214,3071,3109,3113,3115,3606,5777,6850,7305,7940,10148,10859,11006,11314,11326,29108,54440,64926,84868	AIF1,BTK,CD86,CD74,FCGR3A,NCKAP1L,HLA-DMB,HLA-DPA1,HLA-DPB1,IL18,PTPN6,SYK,TYROBP,LST1,EBI3,LILRB1,LILRB4,CD300A,VSIG4,PYCARD,SASH3,RASAL3,HAVCR2	23/237
5_Member	GO Biological Processes	GO:0002696	positive regulation of leukocyte activation	-25.3251	-22.3239	199,695,942,972,2214,3071,3108,3109,3111,3113,3115,3122,3606,5777,6688,6850,7305,7409,10148,10859,11006,29108,54209,54440,64926,84868	AIF1,BTK,CD86,CD74,FCGR3A,NCKAP1L,HLA-DMA,HLA-DMB,HLA-DOA,HLA-DPA1,HLA-DPB1,HLA-DRA,IL18,PTPN6,SPI1,SYK,TYROBP,VAV1,EBI3,LILRB1,LILRB4,PYCARD,TREM2,SASH3,RASAL3,HAVCR2	26/360
5_Member	GO Biological Processes	GO:1903039	positive regulation of leukocyte cell-cell adhesion	-25.325	-22.3239	199,240,942,972,3071,3108,3109,3111,3113,3115,3122,3606,3689,5724,5777,6850,7409,10148,10859,11006,29108,54440,64926,84868	AIF1,ALOX5,CD86,CD74,NCKAP1L,HLA-DMA,HLA-DMB,HLA-DOA,HLA-DPA1,HLA-DPB1,HLA-DRA,IL18,ITGB2,PTAFR,PTPN6,SYK,VAV1,EBI3,LILRB1,LILRB4,PYCARD,SASH3,RASAL3,HAVCR2	24/275
5_Member	GO Biological Processes	GO:0032944	regulation of mononuclear cell proliferation	-25.1636	-22.1837	199,695,942,972,2214,3071,3109,3113,3115,3606,5777,6850,7305,7940,10148,10859,11006,11314,11326,29108,54440,64926,84868	AIF1,BTK,CD86,CD74,FCGR3A,NCKAP1L,HLA-DMB,HLA-DPA1,HLA-DPB1,IL18,PTPN6,SYK,TYROBP,LST1,EBI3,LILRB1,LILRB4,CD300A,VSIG4,PYCARD,SASH3,RASAL3,HAVCR2	23/241
5_Member	GO Biological Processes	GO:0051251	positive regulation of lymphocyte activation	-24.9834	-22.0549	199,695,942,972,2214,3071,3108,3109,3111,3113,3115,3122,3606,5777,6688,6850,7305,7409,10148,10859,11006,29108,54440,64926,84868	AIF1,BTK,CD86,CD74,FCGR3A,NCKAP1L,HLA-DMA,HLA-DMB,HLA-DOA,HLA-DPA1,HLA-DPB1,HLA-DRA,IL18,PTPN6,SPI1,SYK,TYROBP,VAV1,EBI3,LILRB1,LILRB4,PYCARD,SASH3,RASAL3,HAVCR2	25/326
5_Member	GO Biological Processes	GO:0022409	positive regulation of cell-cell adhesion	-23.6397	-20.7587	199,240,942,972,3071,3108,3109,3111,3113,3115,3122,3606,3689,5724,5777,6850,7409,10148,10859,11006,29108,54440,64926,84868	AIF1,ALOX5,CD86,CD74,NCKAP1L,HLA-DMA,HLA-DMB,HLA-DOA,HLA-DPA1,HLA-DPB1,HLA-DRA,IL18,ITGB2,PTAFR,PTPN6,SYK,VAV1,EBI3,LILRB1,LILRB4,PYCARD,SASH3,RASAL3,HAVCR2	24/323
5_Member	GO Biological Processes	GO:0050863	regulation of T cell activation	-23.3267	-20.4884	199,942,972,3071,3108,3109,3111,3113,3115,3122,3606,5777,6850,7409,7805,10148,10859,11006,11314,11326,29108,54440,64926,79626,84868	AIF1,CD86,CD74,NCKAP1L,HLA-DMA,HLA-DMB,HLA-DOA,HLA-DPA1,HLA-DPB1,HLA-DRA,IL18,PTPN6,SYK,VAV1,LAPTM5,EBI3,LILRB1,LILRB4,CD300A,VSIG4,PYCARD,SASH3,RASAL3,TNFAIP8L2,HAVCR2	25/380
5_Member	GO Biological Processes	GO:0050870	positive regulation of T cell activation	-21.7461	-18.9824	199,942,972,3071,3108,3109,3111,3113,3115,3122,3606,5777,6850,7409,10148,10859,11006,29108,54440,64926,84868	AIF1,CD86,CD74,NCKAP1L,HLA-DMA,HLA-DMB,HLA-DOA,HLA-DPA1,HLA-DPB1,HLA-DRA,IL18,PTPN6,SYK,VAV1,EBI3,LILRB1,LILRB4,PYCARD,SASH3,RASAL3,HAVCR2	21/251
5_Member	GO Biological Processes	GO:0045785	positive regulation of cell adhesion	-20.7746	-18.044	199,240,942,972,3071,3108,3109,3111,3113,3115,3122,3606,3689,5724,5777,6850,7409,10148,10859,11006,29108,54440,54518,64926,84868	AIF1,ALOX5,CD86,CD74,NCKAP1L,HLA-DMA,HLA-DMB,HLA-DOA,HLA-DPA1,HLA-DPB1,HLA-DRA,IL18,ITGB2,PTAFR,PTPN6,SYK,VAV1,EBI3,LILRB1,LILRB4,PYCARD,SASH3,APBB1IP,RASAL3,HAVCR2	25/483
5_Member	GO Biological Processes	GO:0070665	positive regulation of leukocyte proliferation	-19.2239	-16.5337	199,695,942,972,1436,2214,3071,3109,3113,3115,3606,6850,10148,29108,54440,64926,84868	AIF1,BTK,CD86,CD74,CSF1R,FCGR3A,NCKAP1L,HLA-DMB,HLA-DPA1,HLA-DPB1,IL18,SYK,EBI3,PYCARD,SASH3,RASAL3,HAVCR2	17/164
5_Member	GO Biological Processes	GO:0050671	positive regulation of lymphocyte proliferation	-18.6508	-15.9975	199,695,942,972,2214,3071,3109,3113,3115,3606,6850,10148,29108,54440,64926,84868	AIF1,BTK,CD86,CD74,FCGR3A,NCKAP1L,HLA-DMB,HLA-DPA1,HLA-DPB1,IL18,SYK,EBI3,PYCARD,SASH3,RASAL3,HAVCR2	16/143
5_Member	GO Biological Processes	GO:0032946	positive regulation of mononuclear cell proliferation	-18.5024	-15.8579	199,695,942,972,2214,3071,3109,3113,3115,3606,6850,10148,29108,54440,64926,84868	AIF1,BTK,CD86,CD74,FCGR3A,NCKAP1L,HLA-DMB,HLA-DPA1,HLA-DPB1,IL18,SYK,EBI3,PYCARD,SASH3,RASAL3,HAVCR2	16/146
5_Member	GO Biological Processes	GO:0042129	regulation of T cell proliferation	-18.482	-15.8461	199,942,3071,3109,3113,3115,3606,5777,6850,10148,10859,11006,11326,29108,54440,64926,84868	AIF1,CD86,NCKAP1L,HLA-DMB,HLA-DPA1,HLA-DPB1,IL18,PTPN6,SYK,EBI3,LILRB1,LILRB4,VSIG4,PYCARD,SASH3,RASAL3,HAVCR2	17/181
5_Member	GO Biological Processes	GO:0042102	positive regulation of T cell proliferation	-15.8604	-13.3093	199,942,3071,3109,3113,3115,3606,6850,10148,29108,54440,64926,84868	AIF1,CD86,NCKAP1L,HLA-DMB,HLA-DPA1,HLA-DPB1,IL18,SYK,EBI3,PYCARD,SASH3,RASAL3,HAVCR2	13/104
5_Member	GO Biological Processes	GO:1902105	regulation of leukocyte differentiation	-15.4327	-12.9225	695,714,942,972,1230,3059,3071,3111,3122,3606,5777,6688,6850,7305,10859,11006,54209,54440	BTK,C1QC,CD86,CD74,CCR1,HCLS1,NCKAP1L,HLA-DOA,HLA-DRA,IL18,PTPN6,SPI1,SYK,TYROBP,LILRB1,LILRB4,TREM2,SASH3	18/326
5_Member	GO Biological Processes	GO:1903706	regulation of hemopoiesis	-14.6595	-12.1969	695,714,942,972,1230,3059,3071,3111,3122,3606,5777,6688,6850,7305,10859,11006,54209,54440,85477	BTK,C1QC,CD86,CD74,CCR1,HCLS1,NCKAP1L,HLA-DOA,HLA-DRA,IL18,PTPN6,SPI1,SYK,TYROBP,LILRB1,LILRB4,TREM2,SASH3,SCIN	19/422
5_Member	GO Biological Processes	GO:0002706	regulation of lymphocyte mediated immunity	-13.8856	-11.4559	695,718,2209,3071,3122,3606,5777,7409,7454,10859,11006,54209,54440,84868	BTK,C3,FCGR1A,NCKAP1L,HLA-DRA,IL18,PTPN6,VAV1,WAS,LILRB1,LILRB4,TREM2,SASH3,HAVCR2	14/187
5_Member	GO Biological Processes	GO:1902107	positive regulation of leukocyte differentiation	-13.8533	-11.4341	695,942,972,1230,3059,3071,3122,3606,6688,6850,7305,11006,54209,54440	BTK,CD86,CD74,CCR1,HCLS1,NCKAP1L,HLA-DRA,IL18,SPI1,SYK,TYROBP,LILRB4,TREM2,SASH3	14/188
5_Member	GO Biological Processes	GO:1903708	positive regulation of hemopoiesis	-13.8533	-11.4341	695,942,972,1230,3059,3071,3122,3606,6688,6850,7305,11006,54209,54440	BTK,CD86,CD74,CCR1,HCLS1,NCKAP1L,HLA-DRA,IL18,SPI1,SYK,TYROBP,LILRB4,TREM2,SASH3	14/188
5_Member	GO Biological Processes	GO:0032649	regulation of type II interferon production	-13.5202	-11.131	929,3113,3115,3394,3606,7805,10148,10859,11006,29108,54440,84868	CD14,HLA-DPA1,HLA-DPB1,IRF8,IL18,LAPTM5,EBI3,LILRB1,LILRB4,PYCARD,SASH3,HAVCR2	12/119
5_Member	GO Biological Processes	GO:0002819	regulation of adaptive immune response	-13.3023	-10.932	695,718,2209,3071,3122,3606,5777,7454,10859,11006,29108,54209,54440,84868	BTK,C3,FCGR1A,NCKAP1L,HLA-DRA,IL18,PTPN6,WAS,LILRB1,LILRB4,PYCARD,TREM2,SASH3,HAVCR2	14/206
5_Member	GO Biological Processes	GO:0032729	positive regulation of type II interferon production	-12.4709	-10.1514	929,3113,3115,3394,3606,10148,10859,29108,54440,84868	CD14,HLA-DPA1,HLA-DPB1,IRF8,IL18,EBI3,LILRB1,PYCARD,SASH3,HAVCR2	10/77
5_Member	GO Biological Processes	GO:0002822	regulation of adaptive immune response based on somatic recombination of immune receptors built from immunoglobulin superfamily domains	-12.3875	-10.0734	695,718,2209,3071,3122,3606,5777,7454,10859,11006,54209,54440,84868	BTK,C3,FCGR1A,NCKAP1L,HLA-DRA,IL18,PTPN6,WAS,LILRB1,LILRB4,TREM2,SASH3,HAVCR2	13/191
5_Member	GO Biological Processes	GO:0046634	regulation of alpha-beta T cell activation	-12.2582	-9.95616	942,3071,3122,3606,6850,10148,10859,11006,11314,54440,64926	CD86,NCKAP1L,HLA-DRA,IL18,SYK,EBI3,LILRB1,LILRB4,CD300A,SASH3,RASAL3	11/113
5_Member	GO Biological Processes	GO:0046635	positive regulation of alpha-beta T cell activation	-11.2298	-8.96548	942,3071,3122,3606,6850,10148,11006,54440,64926	CD86,NCKAP1L,HLA-DRA,IL18,SYK,EBI3,LILRB4,SASH3,RASAL3	9/70
5_Member	GO Biological Processes	GO:0045619	regulation of lymphocyte differentiation	-10.5016	-8.30431	695,942,972,3071,3111,3122,3606,5777,6688,6850,11006,54440	BTK,CD86,CD74,NCKAP1L,HLA-DOA,HLA-DRA,IL18,PTPN6,SPI1,SYK,LILRB4,SASH3	12/213
5_Member	GO Biological Processes	GO:0045621	positive regulation of lymphocyte differentiation	-10.1245	-7.95997	695,942,972,3071,3122,3606,6688,6850,11006,54440	BTK,CD86,CD74,NCKAP1L,HLA-DRA,IL18,SPI1,SYK,LILRB4,SASH3	10/131
5_Member	GO Biological Processes	GO:0010720	positive regulation of cell development	-9.75959	-7.63097	695,942,972,1230,3059,3071,3122,3606,6688,6850,7097,7305,11006,54209,54440	BTK,CD86,CD74,CCR1,HCLS1,NCKAP1L,HLA-DRA,IL18,SPI1,SYK,TLR2,TYROBP,LILRB4,TREM2,SASH3	15/452
5_Member	GO Biological Processes	GO:0046638	positive regulation of alpha-beta T cell differentiation	-8.9864	-6.92397	942,3071,3122,3606,6850,11006,54440	CD86,NCKAP1L,HLA-DRA,IL18,SYK,LILRB4,SASH3	7/52
5_Member	GO Biological Processes	GO:0046637	regulation of alpha-beta T cell differentiation	-7.97144	-5.96643	942,3071,3122,3606,6850,11006,54440	CD86,NCKAP1L,HLA-DRA,IL18,SYK,LILRB4,SASH3	7/72
5_Member	GO Biological Processes	GO:0045582	positive regulation of T cell differentiation	-7.81787	-5.82659	942,972,3071,3122,3606,6850,11006,54440	CD86,CD74,NCKAP1L,HLA-DRA,IL18,SYK,LILRB4,SASH3	8/117
5_Member	GO Biological Processes	GO:0045580	regulation of T cell differentiation	-7.52193	-5.54019	942,972,3071,3111,3122,3606,6850,11006,54440	CD86,CD74,NCKAP1L,HLA-DOA,HLA-DRA,IL18,SYK,LILRB4,SASH3	9/181
5_Member	GO Biological Processes	GO:0002709	regulation of T cell mediated immunity	-7.00311	-5.06276	3071,3122,3606,7454,10859,11006,54440	NCKAP1L,HLA-DRA,IL18,WAS,LILRB1,LILRB4,SASH3	7/99
5_Member	GO Biological Processes	GO:0043372	positive regulation of CD4-positive, alpha-beta T cell differentiation	-6.754	-4.84029	942,3071,3122,3606,54440	CD86,NCKAP1L,HLA-DRA,IL18,SASH3	5/34
5_Member	GO Biological Processes	GO:2000516	positive regulation of CD4-positive, alpha-beta T cell activation	-6.22672	-4.38112	942,3071,3122,3606,54440	CD86,NCKAP1L,HLA-DRA,IL18,SASH3	5/43
5_Member	GO Biological Processes	GO:0043370	regulation of CD4-positive, alpha-beta T cell differentiation	-5.72444	-3.92024	942,3071,3122,3606,54440	CD86,NCKAP1L,HLA-DRA,IL18,SASH3	5/54
5_Member	GO Biological Processes	GO:2000514	regulation of CD4-positive, alpha-beta T cell activation	-4.98649	-3.27649	942,3071,3122,3606,54440	CD86,NCKAP1L,HLA-DRA,IL18,SASH3	5/76
5_Member	Canonical Pathways	M290	PID IL12 STAT4 PATHWAY	-3.62389	-2.05421	942,3122,3606	CD86,HLA-DRA,IL18	3/32
5_Member	GO Biological Processes	GO:0045622	regulation of T-helper cell differentiation	-3.30231	-1.75956	942,3122,3606	CD86,HLA-DRA,IL18	3/41
5_Member	GO Biological Processes	GO:0002711	positive regulation of T cell mediated immunity	-2.64398	-1.16145	3122,3606,54440	HLA-DRA,IL18,SASH3	3/69
6_Summary	WikiPathways	WP3945	TYROBP causal network in microglia	-29.1911	-25.7507	714,718,951,3059,3071,3587,3606,3684,3689,6039,6510,7305,8832,9056,29108,51411,54518,55803	C1QC,C3,CD37,HCLS1,NCKAP1L,IL10RA,IL18,ITGAM,ITGB2,RNASE6,SLC1A5,TYROBP,CD84,SLC7A7,PYCARD,BIN2,APBB1IP,ADAP2	18/-
6_Member	WikiPathways	WP3945	TYROBP causal network in microglia	-29.1911	-25.7507	714,718,951,3059,3071,3587,3606,3684,3689,6039,6510,7305,8832,9056,29108,51411,54518,55803	C1QC,C3,CD37,HCLS1,NCKAP1L,IL10RA,IL18,ITGAM,ITGB2,RNASE6,SLC1A5,TYROBP,CD84,SLC7A7,PYCARD,BIN2,APBB1IP,ADAP2	18/61
7_Summary	GO Biological Processes	GO:0002697	regulation of immune effector process	-28.9236	-25.5344	695,718,942,972,2209,3071,3109,3122,3606,3663,3684,3689,5724,5777,6688,6850,7305,7409,7454,7805,8832,10859,11006,11314,11326,29108,54209,54440,84868	BTK,C3,CD86,CD74,FCGR1A,NCKAP1L,HLA-DMB,HLA-DRA,IL18,IRF5,ITGAM,ITGB2,PTAFR,PTPN6,SPI1,SYK,TYROBP,VAV1,WAS,LAPTM5,CD84,LILRB1,LILRB4,CD300A,VSIG4,PYCARD,TREM2,SASH3,HAVCR2	29/-
7_Member	GO Biological Processes	GO:0002697	regulation of immune effector process	-28.9236	-25.5344	695,718,942,972,2209,3071,3109,3122,3606,3663,3684,3689,5724,5777,6688,6850,7305,7409,7454,7805,8832,10859,11006,11314,11326,29108,54209,54440,84868	BTK,C3,CD86,CD74,FCGR1A,NCKAP1L,HLA-DMB,HLA-DRA,IL18,IRF5,ITGAM,ITGB2,PTAFR,PTPN6,SPI1,SYK,TYROBP,VAV1,WAS,LAPTM5,CD84,LILRB1,LILRB4,CD300A,VSIG4,PYCARD,TREM2,SASH3,HAVCR2	29/383
7_Member	GO Biological Processes	GO:0002699	positive regulation of immune effector process	-24.5906	-21.6785	695,718,942,972,2209,3109,3122,3606,3663,3684,3689,5724,5777,6688,6850,7305,7409,7805,10859,11314,29108,54209,54440	BTK,C3,CD86,CD74,FCGR1A,HLA-DMB,HLA-DRA,IL18,IRF5,ITGAM,ITGB2,PTAFR,PTPN6,SPI1,SYK,TYROBP,VAV1,LAPTM5,LILRB1,CD300A,PYCARD,TREM2,SASH3	23/255
7_Member	GO Biological Processes	GO:0002703	regulation of leukocyte mediated immunity	-23.3908	-20.5387	695,718,2209,3071,3122,3606,3684,3689,5724,5777,6688,6850,7305,7409,7454,8832,10859,11006,11314,54209,54440,84868	BTK,C3,FCGR1A,NCKAP1L,HLA-DRA,IL18,ITGAM,ITGB2,PTAFR,PTPN6,SPI1,SYK,TYROBP,VAV1,WAS,CD84,LILRB1,LILRB4,CD300A,TREM2,SASH3,HAVCR2	22/247
7_Member	GO Biological Processes	GO:0002886	regulation of myeloid leukocyte mediated immunity	-15.6807	-13.1568	695,718,2209,3684,3689,5724,6688,6850,7305,8832,11314	BTK,C3,FCGR1A,ITGAM,ITGB2,PTAFR,SPI1,SYK,TYROBP,CD84,CD300A	11/57
7_Member	GO Biological Processes	GO:0002888	positive regulation of myeloid leukocyte mediated immunity	-14.2132	-11.7783	695,718,2209,3684,3689,5724,6688,7305	BTK,C3,FCGR1A,ITGAM,ITGB2,PTAFR,SPI1,TYROBP	8/21
7_Member	GO Biological Processes	GO:0002705	positive regulation of leukocyte mediated immunity	-13.7474	-11.3385	695,718,2209,3122,3606,3684,3689,5724,6688,7305,7409,54209,54440	BTK,C3,FCGR1A,HLA-DRA,IL18,ITGAM,ITGB2,PTAFR,SPI1,TYROBP,VAV1,TREM2,SASH3	13/150
7_Member	GO Biological Processes	GO:0031341	regulation of cell killing	-9.43035	-7.32493	3071,3122,3684,6688,6850,7305,7409,10859,84868	NCKAP1L,HLA-DRA,ITGAM,SPI1,SYK,TYROBP,VAV1,LILRB1,HAVCR2	9/110
7_Member	GO Biological Processes	GO:0001910	regulation of leukocyte mediated cytotoxicity	-8.50068	-6.46896	3071,3122,3684,6688,7305,7409,10859,84868	NCKAP1L,HLA-DRA,ITGAM,SPI1,TYROBP,VAV1,LILRB1,HAVCR2	8/96
7_Member	GO Biological Processes	GO:1904151	positive regulation of microglial cell mediated cytotoxicity	-6.68392	-4.78605	3684,6688,7305	ITGAM,SPI1,TYROBP	3/4
7_Member	GO Biological Processes	GO:0031343	positive regulation of cell killing	-6.35775	-4.4918	3122,3684,6688,6850,7305,7409	HLA-DRA,ITGAM,SPI1,SYK,TYROBP,VAV1	6/76
7_Member	GO Biological Processes	GO:1904149	regulation of microglial cell mediated cytotoxicity	-6.28717	-4.42658	3684,6688,7305	ITGAM,SPI1,TYROBP	3/5
7_Member	GO Biological Processes	GO:0001912	positive regulation of leukocyte mediated cytotoxicity	-5.19327	-3.45726	3122,3684,6688,7305,7409	HLA-DRA,ITGAM,SPI1,TYROBP,VAV1	5/69
8_Summary	KEGG Pathway	hsa05150	Staphylococcus aureus infection	-27.1023	-23.838	712,713,714,718,719,2209,2212,2214,3108,3109,3111,3113,3115,3122,3683,3684,3689,5724,6404,1535,1536,4689,5777,7097,929,972,1520,2207,3587,3606,6850,942,945,951,1436,27180,57705,240,23533,11314,84868,85477,3394,3663,695,6688,10148,29108,963,7454	C1QA,C1QB,C1QC,C3,C3AR1,FCGR1A,FCGR2A,FCGR3A,HLA-DMA,HLA-DMB,HLA-DOA,HLA-DPA1,HLA-DPB1,HLA-DRA,ITGAL,ITGAM,ITGB2,PTAFR,SELPLG,CYBA,CYBB,NCF4,PTPN6,TLR2,CD14,CD74,CTSS,FCER1G,IL10RA,IL18,SYK,CD86,CD33,CD37,CSF1R,SIGLEC9,WDFY4,ALOX5,PIK3R5,CD300A,HAVCR2,SCIN,IRF8,IRF5,BTK,SPI1,EBI3,PYCARD,CD53,WAS	50/-
8_Member	KEGG Pathway	hsa05150	Staphylococcus aureus infection	-27.1023	-23.838	712,713,714,718,719,2209,2212,2214,3108,3109,3111,3113,3115,3122,3683,3684,3689,5724,6404	C1QA,C1QB,C1QC,C3,C3AR1,FCGR1A,FCGR2A,FCGR3A,HLA-DMA,HLA-DMB,HLA-DOA,HLA-DPA1,HLA-DPB1,HLA-DRA,ITGAL,ITGAM,ITGB2,PTAFR,SELPLG	19/96
8_Member	KEGG Pathway	hsa05140	Leishmaniasis	-25.1469	-22.1837	718,1535,1536,2209,2212,2214,3108,3109,3111,3113,3115,3122,3684,3689,4689,5777,7097	C3,CYBA,CYBB,FCGR1A,FCGR2A,FCGR3A,HLA-DMA,HLA-DMB,HLA-DOA,HLA-DPA1,HLA-DPB1,HLA-DRA,ITGAM,ITGB2,NCF4,PTPN6,TLR2	17/77
8_Member	KEGG Pathway	hsa05152	Tuberculosis	-23.2179	-20.3929	718,929,972,1520,2207,2209,2212,2214,3108,3109,3111,3113,3115,3122,3587,3606,3684,3689,6850,7097	C3,CD14,CD74,CTSS,FCER1G,FCGR1A,FCGR2A,FCGR3A,HLA-DMA,HLA-DMB,HLA-DOA,HLA-DPA1,HLA-DPB1,HLA-DRA,IL10RA,IL18,ITGAM,ITGB2,SYK,TLR2	20/180
8_Member	KEGG Pathway	hsa04145	Phagosome	-21.4164	-18.664	718,929,1520,1535,1536,2209,2212,2214,3108,3109,3111,3113,3115,3122,3684,3689,4689,7097	C3,CD14,CTSS,CYBA,CYBB,FCGR1A,FCGR2A,FCGR3A,HLA-DMA,HLA-DMB,HLA-DOA,HLA-DPA1,HLA-DPB1,HLA-DRA,ITGAM,ITGB2,NCF4,TLR2	18/152
8_Member	KEGG Pathway	hsa05322	Systemic lupus erythematosus	-15.7919	-13.2478	712,713,714,718,942,2209,2212,2214,3108,3109,3111,3113,3115,3122	C1QA,C1QB,C1QC,C3,CD86,FCGR1A,FCGR2A,FCGR3A,HLA-DMA,HLA-DMB,HLA-DOA,HLA-DPA1,HLA-DPB1,HLA-DRA	14/137
8_Member	GO Biological Processes	GO:0002478	antigen processing and presentation of exogenous peptide antigen	-15.4126	-12.9142	972,1520,2207,2209,3108,3109,3111,3113,3115,3122	CD74,CTSS,FCER1G,FCGR1A,HLA-DMA,HLA-DMB,HLA-DOA,HLA-DPA1,HLA-DPB1,HLA-DRA	10/41
8_Member	GO Biological Processes	GO:0019886	antigen processing and presentation of exogenous peptide antigen via MHC class II	-14.6855	-12.2171	972,1520,2207,3108,3109,3111,3113,3115,3122	CD74,CTSS,FCER1G,HLA-DMA,HLA-DMB,HLA-DOA,HLA-DPA1,HLA-DPB1,HLA-DRA	9/31
8_Member	KEGG Pathway	hsa04640	Hematopoietic cell lineage	-14.5045	-12.0475	929,945,951,1436,2209,3108,3109,3111,3113,3115,3122,3684	CD14,CD33,CD37,CSF1R,FCGR1A,HLA-DMA,HLA-DMB,HLA-DOA,HLA-DPA1,HLA-DPB1,HLA-DRA,ITGAM	12/99
8_Member	GO Biological Processes	GO:0019884	antigen processing and presentation of exogenous antigen	-14.4628	-12.0114	972,1520,2207,2209,3108,3109,3111,3113,3115,3122	CD74,CTSS,FCER1G,FCGR1A,HLA-DMA,HLA-DMB,HLA-DOA,HLA-DPA1,HLA-DPB1,HLA-DRA	10/50
8_Member	GO Biological Processes	GO:0002495	antigen processing and presentation of peptide antigen via MHC class II	-14.4065	-11.9606	972,1520,2207,3108,3109,3111,3113,3115,3122	CD74,CTSS,FCER1G,HLA-DMA,HLA-DMB,HLA-DOA,HLA-DPA1,HLA-DPB1,HLA-DRA	9/33
8_Member	GO Biological Processes	GO:0002504	antigen processing and presentation of peptide or polysaccharide antigen via MHC class II	-14.2743	-11.8339	972,1520,2207,3108,3109,3111,3113,3115,3122	CD74,CTSS,FCER1G,HLA-DMA,HLA-DMB,HLA-DOA,HLA-DPA1,HLA-DPB1,HLA-DRA	9/34
8_Member	KEGG Pathway	hsa04613	Neutrophil extracellular trap formation	-13.7576	-11.3436	718,1535,1536,2209,2212,2214,3683,3684,3689,4689,6404,6850,7097,27180	C3,CYBA,CYBB,FCGR1A,FCGR2A,FCGR3A,ITGAL,ITGAM,ITGB2,NCF4,SELPLG,SYK,TLR2,SIGLEC9	14/191
8_Member	WikiPathways	WP2328	Allograft rejection	-13.3723	-10.9973	712,713,714,718,942,3108,3109,3111,3113,3115,3122	C1QA,C1QB,C1QC,C3,CD86,HLA-DMA,HLA-DMB,HLA-DOA,HLA-DPA1,HLA-DPB1,HLA-DRA	11/90
8_Member	KEGG Pathway	hsa05323	Rheumatoid arthritis	-13.2105	-10.8493	942,3108,3109,3111,3113,3115,3122,3606,3683,3689,7097	CD86,HLA-DMA,HLA-DMB,HLA-DOA,HLA-DPA1,HLA-DPB1,HLA-DRA,IL18,ITGAL,ITGB2,TLR2	11/93
8_Member	GO Biological Processes	GO:0048002	antigen processing and presentation of peptide antigen	-12.9032	-10.5597	972,1520,2207,2209,3108,3109,3111,3113,3115,3122	CD74,CTSS,FCER1G,FCGR1A,HLA-DMA,HLA-DMB,HLA-DOA,HLA-DPA1,HLA-DPB1,HLA-DRA	10/70
8_Member	GO Biological Processes	GO:0019882	antigen processing and presentation	-12.6621	-10.3314	972,1520,2207,2209,3108,3109,3111,3113,3115,3122,57705	CD74,CTSS,FCER1G,FCGR1A,HLA-DMA,HLA-DMB,HLA-DOA,HLA-DPA1,HLA-DPB1,HLA-DRA,WDFY4	11/104
8_Member	KEGG Pathway	hsa05416	Viral myocarditis	-11.4078	-9.1288	942,3108,3109,3111,3113,3115,3122,3683,3689	CD86,HLA-DMA,HLA-DMB,HLA-DOA,HLA-DPA1,HLA-DPB1,HLA-DRA,ITGAL,ITGB2	9/67
8_Member	KEGG Pathway	hsa05145	Toxoplasmosis	-10.8452	-8.61564	240,3108,3109,3111,3113,3115,3122,3587,7097,23533	ALOX5,HLA-DMA,HLA-DMB,HLA-DOA,HLA-DPA1,HLA-DPB1,HLA-DRA,IL10RA,TLR2,PIK3R5	10/111
8_Member	GO Biological Processes	GO:0002399	MHC class II protein complex assembly	-10.7143	-8.49137	3108,3109,3111,3113,3115,3122	HLA-DMA,HLA-DMB,HLA-DOA,HLA-DPA1,HLA-DPB1,HLA-DRA	6/16
8_Member	GO Biological Processes	GO:0002503	peptide antigen assembly with MHC class II protein complex	-10.7143	-8.49137	3108,3109,3111,3113,3115,3122	HLA-DMA,HLA-DMB,HLA-DOA,HLA-DPA1,HLA-DPB1,HLA-DRA	6/16
8_Member	KEGG Pathway	hsa05310	Asthma	-10.6647	-8.45157	2207,3108,3109,3111,3113,3115,3122	FCER1G,HLA-DMA,HLA-DMB,HLA-DOA,HLA-DPA1,HLA-DPB1,HLA-DRA	7/31
8_Member	KEGG Pathway	hsa04514	Cell adhesion molecules	-10.6543	-8.44442	942,3108,3109,3111,3113,3115,3122,3683,3684,3689,6404	CD86,HLA-DMA,HLA-DMB,HLA-DOA,HLA-DPA1,HLA-DPB1,HLA-DRA,ITGAL,ITGAM,ITGB2,SELPLG	11/158
8_Member	GO Biological Processes	GO:0002396	MHC protein complex assembly	-10.0347	-7.88158	3108,3109,3111,3113,3115,3122	HLA-DMA,HLA-DMB,HLA-DOA,HLA-DPA1,HLA-DPB1,HLA-DRA	6/20
8_Member	GO Biological Processes	GO:0002501	peptide antigen assembly with MHC protein complex	-10.0347	-7.88158	3108,3109,3111,3113,3115,3122	HLA-DMA,HLA-DMB,HLA-DOA,HLA-DPA1,HLA-DPB1,HLA-DRA	6/20
8_Member	KEGG Pathway	hsa05330	Allograft rejection	-9.99293	-7.84536	942,3108,3109,3111,3113,3115,3122	CD86,HLA-DMA,HLA-DMB,HLA-DOA,HLA-DPA1,HLA-DPB1,HLA-DRA	7/38
8_Member	KEGG Pathway	hsa05321	Inflammatory bowel disease	-9.87824	-7.74159	3108,3109,3111,3113,3115,3122,3606,7097	HLA-DMA,HLA-DMB,HLA-DOA,HLA-DPA1,HLA-DPB1,HLA-DRA,IL18,TLR2	8/65
8_Member	KEGG Pathway	hsa05332	Graft-versus-host disease	-9.66836	-7.54761	942,3108,3109,3111,3113,3115,3122	CD86,HLA-DMA,HLA-DMB,HLA-DOA,HLA-DPA1,HLA-DPB1,HLA-DRA	7/42
8_Member	KEGG Pathway	hsa04940	Type I diabetes mellitus	-9.59254	-7.47952	942,3108,3109,3111,3113,3115,3122	CD86,HLA-DMA,HLA-DMB,HLA-DOA,HLA-DPA1,HLA-DPB1,HLA-DRA	7/43
8_Member	KEGG Pathway	hsa04612	Antigen processing and presentation	-9.2288	-7.1333	972,1520,3108,3109,3111,3113,3115,3122	CD74,CTSS,HLA-DMA,HLA-DMB,HLA-DOA,HLA-DPA1,HLA-DPB1,HLA-DRA	8/78
8_Member	KEGG Pathway	hsa04672	Intestinal immune network for IgA production	-9.17478	-7.08659	942,3108,3109,3111,3113,3115,3122	CD86,HLA-DMA,HLA-DMB,HLA-DOA,HLA-DPA1,HLA-DPB1,HLA-DRA	7/49
8_Member	KEGG Pathway	hsa05320	Autoimmune thyroid disease	-8.92623	-6.87056	942,3108,3109,3111,3113,3115,3122	CD86,HLA-DMA,HLA-DMB,HLA-DOA,HLA-DPA1,HLA-DPB1,HLA-DRA	7/53
8_Member	WikiPathways	WP4217	Ebola virus infection in host	-8.81137	-6.76237	3108,3109,3111,3113,3115,3122,11314,84868,85477	HLA-DMA,HLA-DMB,HLA-DOA,HLA-DPA1,HLA-DPB1,HLA-DRA,CD300A,HAVCR2,SCIN	9/129
8_Member	Reactome Gene Sets	R-HSA-877300	Interferon gamma signaling	-8.50068	-6.46896	2209,3113,3115,3122,3394,3663,5724,5777	FCGR1A,HLA-DPA1,HLA-DPB1,HLA-DRA,IRF8,IRF5,PTAFR,PTPN6	8/96
8_Member	KEGG Pathway	hsa05169	Epstein-Barr virus infection	-8.2855	-6.27042	695,3108,3109,3111,3113,3115,3122,3683,6850,7097	BTK,HLA-DMA,HLA-DMB,HLA-DOA,HLA-DPA1,HLA-DPB1,HLA-DRA,ITGAL,SYK,TLR2	10/202
8_Member	KEGG Pathway	hsa05166	Human T-cell leukemia virus 1 infection	-6.76305	-4.84447	3108,3109,3111,3113,3115,3122,3683,3689,6688	HLA-DMA,HLA-DMB,HLA-DOA,HLA-DPA1,HLA-DPB1,HLA-DRA,ITGAL,ITGB2,SPI1	9/222
8_Member	KEGG Pathway	hsa04659	Th17 cell differentiation	-6.74265	-4.83055	3108,3109,3111,3113,3115,3122,10148	HLA-DMA,HLA-DMB,HLA-DOA,HLA-DPA1,HLA-DPB1,HLA-DRA,EBI3	7/108
8_Member	KEGG Pathway	hsa05164	Influenza A	-6.53831	-4.65724	3108,3109,3111,3113,3115,3122,3606,29108	HLA-DMA,HLA-DMB,HLA-DOA,HLA-DPA1,HLA-DPB1,HLA-DRA,IL18,PYCARD	8/171
8_Member	Reactome Gene Sets	R-HSA-2132295	MHC class II antigen presentation	-6.3567	-4.4918	972,1520,3109,3111,3113,3115,3122	CD74,CTSS,HLA-DMB,HLA-DOA,HLA-DPA1,HLA-DPB1,HLA-DRA	7/123
8_Member	KEGG Pathway	hsa04658	Th1 and Th2 cell differentiation	-5.86552	-4.0445	3108,3109,3111,3113,3115,3122	HLA-DMA,HLA-DMB,HLA-DOA,HLA-DPA1,HLA-DPB1,HLA-DRA	6/92
8_Member	Reactome Gene Sets	R-HSA-389948	PD-1 signaling	-5.79756	-3.98812	3113,3115,3122,5777	HLA-DPA1,HLA-DPB1,HLA-DRA,PTPN6	4/23
8_Member	WikiPathways	WP5348	11p11 2 copy number variation syndrome	-5.64504	-3.85302	963,3108,3109,3122,3689	CD53,HLA-DMA,HLA-DMB,HLA-DRA,ITGB2	5/56
8_Member	Reactome Gene Sets	R-HSA-202433	Generation of second messenger molecules	-5.09232	-3.3721	3113,3115,3122,7454	HLA-DPA1,HLA-DPB1,HLA-DRA,WAS	4/34
8_Member	Reactome Gene Sets	R-HSA-913531	Interferon Signaling	-5.07	-3.35594	2209,3113,3115,3122,3394,3663,5724,5777	FCGR1A,HLA-DPA1,HLA-DPB1,HLA-DRA,IRF8,IRF5,PTAFR,PTPN6	8/269
8_Member	KEGG Pathway	hsa05168	Herpes simplex virus 1 infection	-4.60761	-2.93992	718,972,3108,3109,3111,3113,3115,3122,6850,7097	C3,CD74,HLA-DMA,HLA-DMB,HLA-DOA,HLA-DPA1,HLA-DPB1,HLA-DRA,SYK,TLR2	10/512
8_Member	Reactome Gene Sets	R-HSA-202430	Translocation of ZAP-70 to Immunological synapse	-4.31756	-2.68421	3113,3115,3122	HLA-DPA1,HLA-DPB1,HLA-DRA	3/19
8_Member	Reactome Gene Sets	R-HSA-202427	Phosphorylation of CD3 and TCR zeta chains	-4.11994	-2.50401	3113,3115,3122	HLA-DPA1,HLA-DPB1,HLA-DRA	3/22
8_Member	Reactome Gene Sets	R-HSA-202403	TCR signaling	-2.95193	-1.44542	3113,3115,3122,7454	HLA-DPA1,HLA-DPB1,HLA-DRA,WAS	4/120
8_Member	Reactome Gene Sets	R-HSA-202424	Downstream TCR signaling	-2.21535	-0.767307	3113,3115,3122	HLA-DPA1,HLA-DPB1,HLA-DRA	3/98
9_Summary	Reactome Gene Sets	R-HSA-1280218	Adaptive Immune System	-26.3256	-23.1582	695,718,929,942,945,972,1520,1535,1536,2209,2214,3109,3111,3113,3115,3122,3683,3689,3903,4689,5777,6850,7097,7305,7409,7454,10859,11006,11027,11314,27180,27181,54209,89790	BTK,C3,CD14,CD86,CD33,CD74,CTSS,CYBA,CYBB,FCGR1A,FCGR3A,HLA-DMB,HLA-DOA,HLA-DPA1,HLA-DPB1,HLA-DRA,ITGAL,ITGB2,LAIR1,NCF4,PTPN6,SYK,TLR2,TYROBP,VAV1,WAS,LILRB1,LILRB4,LILRA2,CD300A,SIGLEC9,SIGLEC8,TREM2,SIGLEC10	34/-
9_Member	Reactome Gene Sets	R-HSA-1280218	Adaptive Immune System	-26.3256	-23.1582	695,718,929,942,945,972,1520,1535,1536,2209,2214,3109,3111,3113,3115,3122,3683,3689,3903,4689,5777,6850,7097,7305,7409,7454,10859,11006,11027,11314,27180,27181,54209,89790	BTK,C3,CD14,CD86,CD33,CD74,CTSS,CYBA,CYBB,FCGR1A,FCGR3A,HLA-DMB,HLA-DOA,HLA-DPA1,HLA-DPB1,HLA-DRA,ITGAL,ITGB2,LAIR1,NCF4,PTPN6,SYK,TLR2,TYROBP,VAV1,WAS,LILRB1,LILRB4,LILRA2,CD300A,SIGLEC9,SIGLEC8,TREM2,SIGLEC10	34/768
9_Member	Reactome Gene Sets	R-HSA-198933	Immunoregulatory interactions between a Lymphoid and a non-Lymphoid cell	-19.1709	-16.4902	718,945,2209,2214,3683,3689,3903,7305,10859,11006,11027,11314,27180,27181,54209,89790	C3,CD33,FCGR1A,FCGR3A,ITGAL,ITGB2,LAIR1,TYROBP,LILRB1,LILRB4,LILRA2,CD300A,SIGLEC9,SIGLEC8,TREM2,SIGLEC10	16/133
10_Summary	Reactome Gene Sets	R-HSA-6798695	Neutrophil degranulation	-23.4262	-20.5599	240,718,719,929,945,963,1520,1535,1536,1794,2207,2212,3071,3683,3684,3689,3903,5265,5724,5777,6518,7097,7305,11314,27180,29108,51411	ALOX5,C3,C3AR1,CD14,CD33,CD53,CTSS,CYBA,CYBB,DOCK2,FCER1G,FCGR2A,NCKAP1L,ITGAL,ITGAM,ITGB2,LAIR1,SERPINA1,PTAFR,PTPN6,SLC2A5,TLR2,TYROBP,CD300A,SIGLEC9,PYCARD,BIN2	27/-
10_Member	Reactome Gene Sets	R-HSA-6798695	Neutrophil degranulation	-23.4262	-20.5599	240,718,719,929,945,963,1520,1535,1536,1794,2207,2212,3071,3683,3684,3689,3903,5265,5724,5777,6518,7097,7305,11314,27180,29108,51411	ALOX5,C3,C3AR1,CD14,CD33,CD53,CTSS,CYBA,CYBB,DOCK2,FCER1G,FCGR2A,NCKAP1L,ITGAL,ITGAM,ITGB2,LAIR1,SERPINA1,PTAFR,PTPN6,SLC2A5,TLR2,TYROBP,CD300A,SIGLEC9,PYCARD,BIN2	27/480
11_Summary	GO Biological Processes	GO:0002250	adaptive immune response	-22.329	-19.5419	695,712,713,714,718,942,972,1520,2207,2209,2210,2212,2214,3108,3109,3111,3113,3115,3122,3606,3903,6850,7462,8832,10148,10859,11006,84868,89790,5777,3055,7409,7454,85477,79651,5265	BTK,C1QA,C1QB,C1QC,C3,CD86,CD74,CTSS,FCER1G,FCGR1A,FCGR1BP,FCGR2A,FCGR3A,HLA-DMA,HLA-DMB,HLA-DOA,HLA-DPA1,HLA-DPB1,HLA-DRA,IL18,LAIR1,SYK,LAT2,CD84,EBI3,LILRB1,LILRB4,HAVCR2,SIGLEC10,PTPN6,HCK,VAV1,WAS,SCIN,RHBDF2,SERPINA1	36/-
11_Member	GO Biological Processes	GO:0002250	adaptive immune response	-22.329	-19.5419	695,712,713,714,718,942,972,1520,2207,2209,2210,2212,2214,3108,3109,3111,3113,3115,3122,3606,3903,6850,7462,8832,10148,10859,11006,84868,89790	BTK,C1QA,C1QB,C1QC,C3,CD86,CD74,CTSS,FCER1G,FCGR1A,FCGR1BP,FCGR2A,FCGR3A,HLA-DMA,HLA-DMB,HLA-DOA,HLA-DPA1,HLA-DPB1,HLA-DRA,IL18,LAIR1,SYK,LAT2,CD84,EBI3,LILRB1,LILRB4,HAVCR2,SIGLEC10	29/653
11_Member	GO Biological Processes	GO:0002443	leukocyte mediated immunity	-12.4696	-10.1514	695,712,713,714,718,972,2207,2209,2210,2212,2214,3606,5777,6850,7462	BTK,C1QA,C1QB,C1QC,C3,CD74,FCER1G,FCGR1A,FCGR1BP,FCGR2A,FCGR3A,IL18,PTPN6,SYK,LAT2	15/291
11_Member	GO Biological Processes	GO:0002449	lymphocyte mediated immunity	-11.1955	-8.93843	695,712,713,714,718,972,2207,2209,2210,2212,2214,3606,5777	BTK,C1QA,C1QB,C1QC,C3,CD74,FCER1G,FCGR1A,FCGR1BP,FCGR2A,FCGR3A,IL18,PTPN6	13/237
11_Member	GO Biological Processes	GO:0002460	adaptive immune response based on somatic recombination of immune receptors built from immunoglobulin superfamily domains	-10.9697	-8.73347	695,712,713,714,718,972,2207,2209,2210,2212,2214,3606,10148	BTK,C1QA,C1QB,C1QC,C3,CD74,FCER1G,FCGR1A,FCGR1BP,FCGR2A,FCGR3A,IL18,EBI3	13/247
11_Member	GO Biological Processes	GO:0038093	Fc receptor signaling pathway	-10.6872	-8.46757	695,2207,2209,2210,2214,3055,6850,7409	BTK,FCER1G,FCGR1A,FCGR1BP,FCGR3A,HCK,SYK,VAV1	8/52
11_Member	GO Biological Processes	GO:0016064	immunoglobulin mediated immune response	-10.3653	-8.18024	695,712,713,714,718,972,2207,2209,2210,2212,2214	BTK,C1QA,C1QB,C1QC,C3,CD74,FCER1G,FCGR1A,FCGR1BP,FCGR2A,FCGR3A	11/168
11_Member	GO Biological Processes	GO:0019724	B cell mediated immunity	-10.2277	-8.05159	695,712,713,714,718,972,2207,2209,2210,2212,2214	BTK,C1QA,C1QB,C1QC,C3,CD74,FCER1G,FCGR1A,FCGR1BP,FCGR2A,FCGR3A	11/173
11_Member	Reactome Gene Sets	R-HSA-2029481	FCGR activation	-9.27106	-7.17063	2209,2212,2214,3055,6850	FCGR1A,FCGR2A,FCGR3A,HCK,SYK	5/12
11_Member	GO Biological Processes	GO:0038094	Fc-gamma receptor signaling pathway	-9.05769	-6.98606	2207,2209,2214,3055,6850,7409	FCER1G,FCGR1A,FCGR3A,HCK,SYK,VAV1	6/28
11_Member	KEGG Pathway	hsa04666	Fc gamma R-mediated phagocytosis	-8.46465	-6.43505	2209,2212,2214,3055,6850,7409,7454,85477	FCGR1A,FCGR2A,FCGR3A,HCK,SYK,VAV1,WAS,SCIN	8/97
11_Member	GO Biological Processes	GO:0002444	myeloid leukocyte mediated immunity	-8.24019	-6.22714	695,2209,2210,2212,2214,6850,7462	BTK,FCGR1A,FCGR1BP,FCGR2A,FCGR3A,SYK,LAT2	7/66
11_Member	GO Biological Processes	GO:0001788	antibody-dependent cellular cytotoxicity	-7.88071	-5.88555	2209,2210,2212,2214	FCGR1A,FCGR1BP,FCGR2A,FCGR3A	4/8
11_Member	GO Biological Processes	GO:0001794	type IIa hypersensitivity	-7.88071	-5.88555	2209,2210,2212,2214	FCGR1A,FCGR1BP,FCGR2A,FCGR3A	4/8
11_Member	GO Biological Processes	GO:0002445	type II hypersensitivity	-7.88071	-5.88555	2209,2210,2212,2214	FCGR1A,FCGR1BP,FCGR2A,FCGR3A	4/8
11_Member	GO Biological Processes	GO:0002524	hypersensitivity	-7.40612	-5.4374	2209,2210,2212,2214	FCGR1A,FCGR1BP,FCGR2A,FCGR3A	4/10
11_Member	GO Biological Processes	GO:0001909	leukocyte mediated cytotoxicity	-6.72581	-4.81531	2209,2210,2212,2214,3606,5777	FCGR1A,FCGR1BP,FCGR2A,FCGR3A,IL18,PTPN6	6/66
11_Member	GO Biological Processes	GO:0002438	acute inflammatory response to antigenic stimulus	-6.47584	-4.59924	2209,2210,2212,2214	FCGR1A,FCGR1BP,FCGR2A,FCGR3A	4/16
11_Member	Reactome Gene Sets	R-HSA-9664323	FCGR3A-mediated IL10 synthesis	-6.38803	-4.51438	2209,2212,2214,3055,6850	FCGR1A,FCGR2A,FCGR3A,HCK,SYK	5/40
11_Member	Reactome Gene Sets	R-HSA-9662851	Anti-inflammatory response favouring Leishmania parasite infection	-6.25743	-4.40251	2209,2212,2214,3055,6850,79651	FCGR1A,FCGR2A,FCGR3A,HCK,SYK,RHBDF2	6/79
11_Member	Reactome Gene Sets	R-HSA-9664433	Leishmania parasite growth and survival	-6.25743	-4.40251	2209,2212,2214,3055,6850,79651	FCGR1A,FCGR2A,FCGR3A,HCK,SYK,RHBDF2	6/79
11_Member	GO Biological Processes	GO:0001906	cell killing	-6.06136	-4.2244	718,2209,2210,2212,2214,3606,5777	C3,FCGR1A,FCGR1BP,FCGR2A,FCGR3A,IL18,PTPN6	7/136
11_Member	Reactome Gene Sets	R-HSA-2029485	Role of phospholipids in phagocytosis	-5.64518	-3.85302	2209,2212,2214,6850	FCGR1A,FCGR2A,FCGR3A,SYK	4/25
11_Member	GO Biological Processes	GO:0002526	acute inflammatory response	-5.13197	-3.40491	2209,2210,2212,2214,5265	FCGR1A,FCGR1BP,FCGR2A,FCGR3A,SERPINA1	5/71
11_Member	GO Biological Processes	GO:0002437	inflammatory response to antigenic stimulus	-4.6786	-3.00259	2209,2210,2212,2214	FCGR1A,FCGR1BP,FCGR2A,FCGR3A	4/43
12_Summary	GO Biological Processes	GO:0002683	negative regulation of immune system process	-18.7773	-16.1151	695,714,942,945,972,3055,3071,3111,5777,6688,6850,7305,7805,7940,8832,10859,11006,11027,11314,11326,54209,79626,79651,84868,1240,29108,140,199,240,1436,7097,85477,54440,64926	BTK,C1QC,CD86,CD33,CD74,HCK,NCKAP1L,HLA-DOA,PTPN6,SPI1,SYK,TYROBP,LAPTM5,LST1,CD84,LILRB1,LILRB4,LILRA2,CD300A,VSIG4,TREM2,TNFAIP8L2,RHBDF2,HAVCR2,CMKLR1,PYCARD,ADORA3,AIF1,ALOX5,CSF1R,TLR2,SCIN,SASH3,RASAL3	34/-
12_Member	GO Biological Processes	GO:0002683	negative regulation of immune system process	-18.7773	-16.1151	695,714,942,945,972,3055,3071,3111,5777,6688,6850,7305,7805,7940,8832,10859,11006,11027,11314,11326,54209,79626,79651,84868	BTK,C1QC,CD86,CD33,CD74,HCK,NCKAP1L,HLA-DOA,PTPN6,SPI1,SYK,TYROBP,LAPTM5,LST1,CD84,LILRB1,LILRB4,LILRA2,CD300A,VSIG4,TREM2,TNFAIP8L2,RHBDF2,HAVCR2	24/520
12_Member	GO Biological Processes	GO:0050866	negative regulation of cell activation	-15.7829	-13.2457	695,942,945,972,5777,7305,7805,7940,8832,10859,11006,11314,11326,54209,79626,84868	BTK,CD86,CD33,CD74,PTPN6,TYROBP,LAPTM5,LST1,CD84,LILRB1,LILRB4,CD300A,VSIG4,TREM2,TNFAIP8L2,HAVCR2	16/215
12_Member	GO Biological Processes	GO:0002695	negative regulation of leukocyte activation	-15.1303	-12.6441	695,942,945,972,5777,7305,7805,7940,8832,10859,11006,11314,11326,79626,84868	BTK,CD86,CD33,CD74,PTPN6,TYROBP,LAPTM5,LST1,CD84,LILRB1,LILRB4,CD300A,VSIG4,TNFAIP8L2,HAVCR2	15/192
12_Member	GO Biological Processes	GO:0051250	negative regulation of lymphocyte activation	-13.1738	-10.8171	695,942,972,5777,7305,7805,7940,10859,11006,11314,11326,79626,84868	BTK,CD86,CD74,PTPN6,TYROBP,LAPTM5,LST1,LILRB1,LILRB4,CD300A,VSIG4,TNFAIP8L2,HAVCR2	13/166
12_Member	GO Biological Processes	GO:0050672	negative regulation of lymphocyte proliferation	-11.8211	-9.52689	695,942,5777,7305,7940,10859,11006,11314,11326,84868	BTK,CD86,PTPN6,TYROBP,LST1,LILRB1,LILRB4,CD300A,VSIG4,HAVCR2	10/89
12_Member	GO Biological Processes	GO:0032945	negative regulation of mononuclear cell proliferation	-11.7713	-9.48095	695,942,5777,7305,7940,10859,11006,11314,11326,84868	BTK,CD86,PTPN6,TYROBP,LST1,LILRB1,LILRB4,CD300A,VSIG4,HAVCR2	10/90
12_Member	GO Biological Processes	GO:0070664	negative regulation of leukocyte proliferation	-11.3934	-9.11807	695,942,5777,7305,7940,10859,11006,11314,11326,84868	BTK,CD86,PTPN6,TYROBP,LST1,LILRB1,LILRB4,CD300A,VSIG4,HAVCR2	10/98
12_Member	GO Biological Processes	GO:0050777	negative regulation of immune response	-11.0029	-8.75981	3055,3071,5777,6688,6850,10859,11006,11314,11326,54209,79651,84868	HCK,NCKAP1L,PTPN6,SPI1,SYK,LILRB1,LILRB4,CD300A,VSIG4,TREM2,RHBDF2,HAVCR2	12/193
12_Member	GO Biological Processes	GO:0050868	negative regulation of T cell activation	-10.191	-8.01779	942,972,5777,7805,10859,11006,11314,11326,79626,84868	CD86,CD74,PTPN6,LAPTM5,LILRB1,LILRB4,CD300A,VSIG4,TNFAIP8L2,HAVCR2	10/129
12_Member	GO Biological Processes	GO:0001818	negative regulation of cytokine production	-9.69316	-7.5698	695,945,1240,3071,5777,7305,7805,8832,10859,11006,11326,29108,54209,84868	BTK,CD33,CMKLR1,NCKAP1L,PTPN6,TYROBP,LAPTM5,CD84,LILRB1,LILRB4,VSIG4,PYCARD,TREM2,HAVCR2	14/382
12_Member	GO Biological Processes	GO:1903038	negative regulation of leukocyte cell-cell adhesion	-9.5997	-7.48412	942,972,5777,7805,10859,11006,11314,11326,79626,84868	CD86,CD74,PTPN6,LAPTM5,LILRB1,LILRB4,CD300A,VSIG4,TNFAIP8L2,HAVCR2	10/148
12_Member	GO Biological Processes	GO:0022408	negative regulation of cell-cell adhesion	-9.48333	-7.37539	942,972,5777,6688,7805,10859,11006,11314,11326,79626,84868	CD86,CD74,PTPN6,SPI1,LAPTM5,LILRB1,LILRB4,CD300A,VSIG4,TNFAIP8L2,HAVCR2	11/203
12_Member	GO Biological Processes	GO:0008285	negative regulation of cell population proliferation	-9.04766	-6.97835	140,199,240,695,942,945,1436,5777,7097,7305,7940,10859,11006,11314,11326,54209,84868,85477	ADORA3,AIF1,ALOX5,BTK,CD86,CD33,CSF1R,PTPN6,TLR2,TYROBP,LST1,LILRB1,LILRB4,CD300A,VSIG4,TREM2,HAVCR2,SCIN	18/785
12_Member	GO Biological Processes	GO:0007162	negative regulation of cell adhesion	-7.56437	-5.58074	942,972,5777,6688,7805,10859,11006,11314,11326,79626,84868	CD86,CD74,PTPN6,SPI1,LAPTM5,LILRB1,LILRB4,CD300A,VSIG4,TNFAIP8L2,HAVCR2	11/310
12_Member	GO Biological Processes	GO:0032663	regulation of interleukin-2 production	-6.84804	-4.92287	942,7805,11006,11326,54440,84868	CD86,LAPTM5,LILRB4,VSIG4,SASH3,HAVCR2	6/63
12_Member	GO Biological Processes	GO:0042130	negative regulation of T cell proliferation	-6.46242	-4.5873	942,5777,10859,11006,11326,84868	CD86,PTPN6,LILRB1,LILRB4,VSIG4,HAVCR2	6/73
12_Member	GO Biological Processes	GO:0032703	negative regulation of interleukin-2 production	-5.43983	-3.6727	7805,11006,11326,84868	LAPTM5,LILRB4,VSIG4,HAVCR2	4/28
12_Member	GO Biological Processes	GO:0050858	negative regulation of antigen receptor-mediated signaling pathway	-5.14542	-3.41474	5777,7805,11006,11314	PTPN6,LAPTM5,LILRB4,CD300A	4/33
12_Member	GO Biological Processes	GO:0032689	negative regulation of type II interferon production	-4.63847	-2.96802	7805,10859,11006,84868	LAPTM5,LILRB1,LILRB4,HAVCR2	4/44
12_Member	GO Biological Processes	GO:0050856	regulation of T cell receptor signaling pathway	-4.56105	-2.90063	5777,7805,11006,11314	PTPN6,LAPTM5,LILRB4,CD300A	4/46
12_Member	GO Biological Processes	GO:0050860	negative regulation of T cell receptor signaling pathway	-3.94931	-2.34935	5777,7805,11006	PTPN6,LAPTM5,LILRB4	3/25
12_Member	GO Biological Processes	GO:0050854	regulation of antigen receptor-mediated signaling pathway	-3.89056	-2.2976	5777,7805,11006,11314	PTPN6,LAPTM5,LILRB4,CD300A	4/68
12_Member	GO Biological Processes	GO:0050732	negative regulation of peptidyl-tyrosine phosphorylation	-3.12728	-1.60401	5777,11006,11314	PTPN6,LILRB4,CD300A	3/47
12_Member	GO Biological Processes	GO:1902532	negative regulation of intracellular signal transduction	-2.7663	-1.2747	972,5777,6688,11006,11314,29108,54209,64926	CD74,PTPN6,SPI1,LILRB4,CD300A,PYCARD,TREM2,RASAL3	8/586
12_Member	GO Biological Processes	GO:0043409	negative regulation of MAPK cascade	-2.40265	-0.93828	5777,11006,11314,54209	PTPN6,LILRB4,CD300A,TREM2	4/170
13_Summary	GO Biological Processes	GO:0050764	regulation of phagocytosis	-17.7721	-15.1611	695,718,1535,1794,2207,2209,2212,3055,3071,6850,7097,11314,29108,54209,929,3684,3689,5724,6688,8832,10859,3122,3606,7409,54440,241,5777,11326	BTK,C3,CYBA,DOCK2,FCER1G,FCGR1A,FCGR2A,HCK,NCKAP1L,SYK,TLR2,CD300A,PYCARD,TREM2,CD14,ITGAM,ITGB2,PTAFR,SPI1,CD84,LILRB1,HLA-DRA,IL18,VAV1,SASH3,ALOX5AP,PTPN6,VSIG4	28/-
13_Member	GO Biological Processes	GO:0050764	regulation of phagocytosis	-17.7721	-15.1611	695,718,1535,1794,2207,2209,2212,3055,3071,6850,7097,11314,29108,54209	BTK,C3,CYBA,DOCK2,FCER1G,FCGR1A,FCGR2A,HCK,NCKAP1L,SYK,TLR2,CD300A,PYCARD,TREM2	14/100
13_Member	GO Biological Processes	GO:0060627	regulation of vesicle-mediated transport	-15.1055	-12.6254	695,718,929,1535,1794,2207,2209,2212,3055,3071,3684,3689,5724,6688,6850,7097,8832,10859,11314,29108,54209	BTK,C3,CD14,CYBA,DOCK2,FCER1G,FCGR1A,FCGR2A,HCK,NCKAP1L,ITGAM,ITGB2,PTAFR,SPI1,SYK,TLR2,CD84,LILRB1,CD300A,PYCARD,TREM2	21/529
13_Member	GO Biological Processes	GO:0030100	regulation of endocytosis	-13.6916	-11.2926	695,718,929,1535,1794,2207,2209,2212,3055,3071,6850,7097,10859,11314,29108,54209	BTK,C3,CD14,CYBA,DOCK2,FCER1G,FCGR1A,FCGR2A,HCK,NCKAP1L,SYK,TLR2,LILRB1,CD300A,PYCARD,TREM2	16/292
13_Member	GO Biological Processes	GO:0050766	positive regulation of phagocytosis	-12.775	-10.4359	695,718,1535,1794,2207,2209,2212,3071,29108,54209	BTK,C3,CYBA,DOCK2,FCER1G,FCGR1A,FCGR2A,NCKAP1L,PYCARD,TREM2	10/72
13_Member	GO Biological Processes	GO:0045807	positive regulation of endocytosis	-12.0988	-9.80069	695,718,929,1535,1794,2207,2209,2212,3071,6850,29108,54209	BTK,C3,CD14,CYBA,DOCK2,FCER1G,FCGR1A,FCGR2A,NCKAP1L,SYK,PYCARD,TREM2	12/156
13_Member	GO Biological Processes	GO:0002708	positive regulation of lymphocyte mediated immunity	-7.51123	-5.53325	695,718,2209,3122,3606,7409,54209,54440	BTK,C3,FCGR1A,HLA-DRA,IL18,VAV1,TREM2,SASH3	8/128
13_Member	GO Biological Processes	GO:0002821	positive regulation of adaptive immune response	-7.48478	-5.51238	695,718,2209,3122,3606,29108,54209,54440	BTK,C3,FCGR1A,HLA-DRA,IL18,PYCARD,TREM2,SASH3	8/129
13_Member	GO Biological Processes	GO:0050729	positive regulation of inflammatory response	-6.90906	-4.97553	241,695,718,2209,3606,7097,29108,54209	ALOX5AP,BTK,C3,FCGR1A,IL18,TLR2,PYCARD,TREM2	8/153
13_Member	GO Biological Processes	GO:0060099	regulation of phagocytosis, engulfment	-6.59952	-4.71544	718,3071,11314,54209	C3,NCKAP1L,CD300A,TREM2	4/15
13_Member	GO Biological Processes	GO:1905153	regulation of membrane invagination	-6.59952	-4.71544	718,3071,11314,54209	C3,NCKAP1L,CD300A,TREM2	4/15
13_Member	GO Biological Processes	GO:0002824	positive regulation of adaptive immune response based on somatic recombination of immune receptors built from immunoglobulin superfamily domains	-6.3567	-4.4918	695,718,2209,3122,3606,54209,54440	BTK,C3,FCGR1A,HLA-DRA,IL18,TREM2,SASH3	7/123
13_Member	GO Biological Processes	GO:0002885	positive regulation of hypersensitivity	-5.98734	-4.16107	695,718,2209	BTK,C3,FCGR1A	3/6
13_Member	GO Biological Processes	GO:0002866	positive regulation of acute inflammatory response to antigenic stimulus	-5.54257	-3.76495	695,718,2209	BTK,C3,FCGR1A	3/8
13_Member	GO Biological Processes	GO:0002675	positive regulation of acute inflammatory response	-5.43983	-3.6727	241,695,718,2209	ALOX5AP,BTK,C3,FCGR1A	4/28
13_Member	GO Biological Processes	GO:0002712	regulation of B cell mediated immunity	-5.3893	-3.62903	695,718,2209,5777,54209	BTK,C3,FCGR1A,PTPN6,TREM2	5/63
13_Member	GO Biological Processes	GO:0002889	regulation of immunoglobulin mediated immune response	-5.3893	-3.62903	695,718,2209,5777,54209	BTK,C3,FCGR1A,PTPN6,TREM2	5/63
13_Member	GO Biological Processes	GO:0002883	regulation of hypersensitivity	-5.21396	-3.47472	695,718,2209	BTK,C3,FCGR1A	3/10
13_Member	GO Biological Processes	GO:0002863	positive regulation of inflammatory response to antigenic stimulus	-4.84036	-3.14623	695,718,2209	BTK,C3,FCGR1A	3/13
13_Member	GO Biological Processes	GO:0060100	positive regulation of phagocytosis, engulfment	-4.84036	-3.14623	718,3071,54209	C3,NCKAP1L,TREM2	3/13
13_Member	GO Biological Processes	GO:1905155	positive regulation of membrane invagination	-4.84036	-3.14623	718,3071,54209	C3,NCKAP1L,TREM2	3/13
13_Member	GO Biological Processes	GO:0002714	positive regulation of B cell mediated immunity	-4.71975	-3.03904	695,718,2209,54209	BTK,C3,FCGR1A,TREM2	4/42
13_Member	GO Biological Processes	GO:0002891	positive regulation of immunoglobulin mediated immune response	-4.71975	-3.03904	695,718,2209,54209	BTK,C3,FCGR1A,TREM2	4/42
13_Member	GO Biological Processes	GO:0002920	regulation of humoral immune response	-4.56105	-2.90063	718,5777,11326,54209	C3,PTPN6,VSIG4,TREM2	4/46
13_Member	GO Biological Processes	GO:0002864	regulation of acute inflammatory response to antigenic stimulus	-4.55212	-2.89439	695,718,2209	BTK,C3,FCGR1A	3/16
13_Member	GO Biological Processes	GO:0002673	regulation of acute inflammatory response	-4.48715	-2.83916	241,695,718,2209	ALOX5AP,BTK,C3,FCGR1A	4/48
13_Member	GO Biological Processes	GO:0030449	regulation of complement activation	-4.11994	-2.50401	718,11326,54209	C3,VSIG4,TREM2	3/22
14_Summary	GO Biological Processes	GO:0071345	cellular response to cytokine stimulus	-17.5071	-14.9118	199,695,972,1230,1240,1436,2207,3055,3059,3113,3394,3587,3606,3663,5777,6404,6688,6850,7097,7454,10148,10859,11006,11027,29108,54209,8832,84868,6503,7805,11314,23533,11326	AIF1,BTK,CD74,CCR1,CMKLR1,CSF1R,FCER1G,HCK,HCLS1,HLA-DPA1,IRF8,IL10RA,IL18,IRF5,PTPN6,SELPLG,SPI1,SYK,TLR2,WAS,EBI3,LILRB1,LILRB4,LILRA2,PYCARD,TREM2,CD84,HAVCR2,SLA,LAPTM5,CD300A,PIK3R5,VSIG4	33/-
14_Member	GO Biological Processes	GO:0071345	cellular response to cytokine stimulus	-17.5071	-14.9118	199,695,972,1230,1240,1436,2207,3055,3059,3113,3394,3587,3606,3663,5777,6404,6688,6850,7097,7454,10148,10859,11006,11027,29108,54209	AIF1,BTK,CD74,CCR1,CMKLR1,CSF1R,FCER1G,HCK,HCLS1,HLA-DPA1,IRF8,IL10RA,IL18,IRF5,PTPN6,SELPLG,SPI1,SYK,TLR2,WAS,EBI3,LILRB1,LILRB4,LILRA2,PYCARD,TREM2	26/736
14_Member	GO Biological Processes	GO:0019221	cytokine-mediated signaling pathway	-15.4271	-12.9225	972,1230,1240,1436,2207,3055,3059,3587,3606,3663,5777,6688,6850,10148,10859,11006,11027,29108,54209	CD74,CCR1,CMKLR1,CSF1R,FCER1G,HCK,HCLS1,IL10RA,IL18,IRF5,PTPN6,SPI1,SYK,EBI3,LILRB1,LILRB4,LILRA2,PYCARD,TREM2	19/383
14_Member	GO Biological Processes	GO:0032642	regulation of chemokine production	-12.6621	-10.3314	199,972,1436,3606,6850,7097,8832,11006,29108,54209,84868	AIF1,CD74,CSF1R,IL18,SYK,TLR2,CD84,LILRB4,PYCARD,TREM2,HAVCR2	11/104
14_Member	GO Biological Processes	GO:0032722	positive regulation of chemokine production	-11.1156	-8.86557	199,972,1436,3606,6850,7097,8832,29108,84868	AIF1,CD74,CSF1R,IL18,SYK,TLR2,CD84,PYCARD,HAVCR2	9/72
14_Member	GO Biological Processes	GO:0043408	regulation of MAPK cascade	-6.62873	-4.73397	972,1230,1436,5777,6503,6688,6850,7805,11006,11314,23533,29108,54209,84868	CD74,CCR1,CSF1R,PTPN6,SLA,SPI1,SYK,LAPTM5,LILRB4,CD300A,PIK3R5,PYCARD,TREM2,HAVCR2	14/669
14_Member	GO Biological Processes	GO:0043030	regulation of macrophage activation	-5.49497	-3.72087	972,8832,11326,54209,84868	CD74,CD84,VSIG4,TREM2,HAVCR2	5/60
14_Member	GO Biological Processes	GO:0043410	positive regulation of MAPK cascade	-4.89401	-3.19102	972,1230,1436,6688,6850,7805,23533,29108,54209,84868	CD74,CCR1,CSF1R,SPI1,SYK,LAPTM5,PIK3R5,PYCARD,TREM2,HAVCR2	10/474
14_Member	GO Biological Processes	GO:0070372	regulation of ERK1 and ERK2 cascade	-4.63633	-2.9668	972,1230,1436,5777,6850,29108,54209,84868	CD74,CCR1,CSF1R,PTPN6,SYK,PYCARD,TREM2,HAVCR2	8/309
14_Member	GO Biological Processes	GO:0070374	positive regulation of ERK1 and ERK2 cascade	-3.76359	-2.17979	972,1230,1436,29108,54209,84868	CD74,CCR1,CSF1R,PYCARD,TREM2,HAVCR2	6/216
15_Summary	Reactome Gene Sets	R-HSA-9658195	Leishmania infection	-16.1626	-13.5973	695,718,719,1535,2209,2212,2214,3055,3071,3606,6850,7409,7454,29108,79651,5777,10859,11006,11027,2207,3059,7462,6688,240,241,972,54440,942,1436,3394,112616,23533,85477,1230,3784,6510,3115,6503,7097,1794	BTK,C3,C3AR1,CYBA,FCGR1A,FCGR2A,FCGR3A,HCK,NCKAP1L,IL18,SYK,VAV1,WAS,PYCARD,RHBDF2,PTPN6,LILRB1,LILRB4,LILRA2,FCER1G,HCLS1,LAT2,SPI1,ALOX5,ALOX5AP,CD74,SASH3,CD86,CSF1R,IRF8,CMTM7,PIK3R5,SCIN,CCR1,KCNQ1,SLC1A5,HLA-DPB1,SLA,TLR2,DOCK2	40/-
15_Member	Reactome Gene Sets	R-HSA-9658195	Leishmania infection	-16.1626	-13.5973	695,718,719,1535,2209,2212,2214,3055,3071,3606,6850,7409,7454,29108,79651	BTK,C3,C3AR1,CYBA,FCGR1A,FCGR2A,FCGR3A,HCK,NCKAP1L,IL18,SYK,VAV1,WAS,PYCARD,RHBDF2	15/164
15_Member	Reactome Gene Sets	R-HSA-9824443	Parasitic Infection Pathways	-16.1626	-13.5973	695,718,719,1535,2209,2212,2214,3055,3071,3606,6850,7409,7454,29108,79651	BTK,C3,C3AR1,CYBA,FCGR1A,FCGR2A,FCGR3A,HCK,NCKAP1L,IL18,SYK,VAV1,WAS,PYCARD,RHBDF2	15/164
15_Member	Reactome Gene Sets	R-HSA-2029480	Fcgamma receptor (FCGR) dependent phagocytosis	-10.402	-8.21386	695,2209,2212,2214,3055,3071,6850,7409,7454	BTK,FCGR1A,FCGR2A,FCGR3A,HCK,NCKAP1L,SYK,VAV1,WAS	9/86
15_Member	Reactome Gene Sets	R-HSA-2029482	Regulation of actin dynamics for phagocytic cup formation	-10.1068	-7.94806	695,2209,2212,2214,3071,6850,7409,7454	BTK,FCGR1A,FCGR2A,FCGR3A,NCKAP1L,SYK,VAV1,WAS	8/61
15_Member	Reactome Gene Sets	R-HSA-9664407	Parasite infection	-8.58927	-6.55115	695,2214,3055,3071,6850,7409,7454	BTK,FCGR3A,HCK,NCKAP1L,SYK,VAV1,WAS	7/59
15_Member	Reactome Gene Sets	R-HSA-9664417	Leishmania phagocytosis	-8.58927	-6.55115	695,2214,3055,3071,6850,7409,7454	BTK,FCGR3A,HCK,NCKAP1L,SYK,VAV1,WAS	7/59
15_Member	Reactome Gene Sets	R-HSA-9664422	FCGR3A-mediated phagocytosis	-8.58927	-6.55115	695,2214,3055,3071,6850,7409,7454	BTK,FCGR3A,HCK,NCKAP1L,SYK,VAV1,WAS	7/59
15_Member	KEGG Pathway	hsa04662	B cell receptor signaling pathway	-7.49975	-5.52363	695,5777,6850,7409,10859,11006,11027	BTK,PTPN6,SYK,VAV1,LILRB1,LILRB4,LILRA2	7/84
15_Member	Canonical Pathways	M7	PID FCER1 PATHWAY	-6.97669	-5.03977	695,2207,3059,6850,7409,7462	BTK,FCER1G,HCLS1,SYK,VAV1,LAT2	6/60
15_Member	GO Biological Processes	GO:0045577	regulation of B cell differentiation	-6.68836	-4.78605	695,3071,5777,6688,6850	BTK,NCKAP1L,PTPN6,SPI1,SYK	5/35
15_Member	KEGG Pathway	hsa04664	Fc epsilon RI signaling pathway	-6.6476	-4.75129	240,241,695,2207,6850,7409	ALOX5,ALOX5AP,BTK,FCER1G,SYK,VAV1	6/68
15_Member	GO Biological Processes	GO:0045579	positive regulation of B cell differentiation	-6.47584	-4.59924	695,3071,6688,6850	BTK,NCKAP1L,SPI1,SYK	4/16
15_Member	GO Biological Processes	GO:0043299	leukocyte degranulation	-6.22672	-4.38112	695,2214,3055,6850,7462	BTK,FCGR3A,HCK,SYK,LAT2	5/43
15_Member	GO Biological Processes	GO:0050871	positive regulation of B cell activation	-6.12987	-4.29155	695,972,3071,6688,6850,54440	BTK,CD74,NCKAP1L,SPI1,SYK,SASH3	6/83
15_Member	WikiPathways	WP286	IL 3 signaling pathway	-5.89319	-4.06824	942,3055,5777,6850,7409	CD86,HCK,PTPN6,SYK,VAV1	5/50
15_Member	GO Biological Processes	GO:0002431	Fc receptor mediated stimulatory signaling pathway	-5.87927	-4.05563	2207,3055,6850,7409	FCER1G,HCK,SYK,VAV1	4/22
15_Member	WikiPathways	WP23	B cell receptor signaling pathway	-5.86552	-4.0445	695,3059,5777,6850,7409,7462	BTK,HCLS1,PTPN6,SYK,VAV1,LAT2	6/92
15_Member	GO Biological Processes	GO:0038095	Fc-epsilon receptor signaling pathway	-5.64518	-3.85302	695,2207,6850,7409	BTK,FCER1G,SYK,VAV1	4/25
15_Member	GO Biological Processes	GO:0050853	B cell receptor signaling pathway	-5.56861	-3.78863	695,3071,5777,6850,7462	BTK,NCKAP1L,PTPN6,SYK,LAT2	5/58
15_Member	GO Biological Processes	GO:0018108	peptidyl-tyrosine phosphorylation	-5.3218	-3.57051	695,1436,3055,5777,6850	BTK,CSF1R,HCK,PTPN6,SYK	5/65
15_Member	GO Biological Processes	GO:0018212	peptidyl-tyrosine modification	-5.25651	-3.51292	695,1436,3055,5777,6850	BTK,CSF1R,HCK,PTPN6,SYK	5/67
15_Member	Reactome Gene Sets	R-HSA-983695	Antigen activates B Cell Receptor (BCR) leading to generation of second messengers	-5.20027	-3.46211	695,5777,6850,7409	BTK,PTPN6,SYK,VAV1	4/32
15_Member	Reactome Gene Sets	R-HSA-2871809	FCERI mediated Ca+2 mobilization	-5.14542	-3.41474	695,2207,6850,7409	BTK,FCER1G,SYK,VAV1	4/33
15_Member	GO Biological Processes	GO:0042113	B cell activation	-5.11258	-3.38716	695,942,3394,6850,7462,54440,112616	BTK,CD86,IRF8,SYK,LAT2,SASH3,CMTM7	7/189
15_Member	Canonical Pathways	M1315	SIG PIP3 SIGNALING IN B LYMPHOCYTES	-4.99098	-3.27896	695,6850,7409,23533	BTK,SYK,VAV1,PIK3R5	4/36
15_Member	GO Biological Processes	GO:0045055	regulated exocytosis	-4.74048	-3.05406	695,2214,3055,6850,7462,85477	BTK,FCGR3A,HCK,SYK,LAT2,SCIN	6/144
15_Member	GO Biological Processes	GO:0032940	secretion by cell	-4.57054	-2.90832	695,1230,2214,3055,3784,6510,6850,7462,85477	BTK,CCR1,FCGR3A,HCK,KCNQ1,SLC1A5,SYK,LAT2,SCIN	9/412
15_Member	GO Biological Processes	GO:0019722	calcium-mediated signaling	-4.51311	-2.85984	695,719,1230,2214,6850,7462	BTK,C3AR1,CCR1,FCGR3A,SYK,LAT2	6/158
15_Member	GO Biological Processes	GO:0050851	antigen receptor-mediated signaling pathway	-4.51311	-2.85984	695,3071,3115,5777,6850,7462	BTK,NCKAP1L,HLA-DPB1,PTPN6,SYK,LAT2	6/158
15_Member	GO Biological Processes	GO:0006887	exocytosis	-4.49051	-2.83916	695,1230,2214,3055,6850,7462,85477	BTK,CCR1,FCGR3A,HCK,SYK,LAT2,SCIN	7/236
15_Member	GO Biological Processes	GO:0046903	secretion	-4.4876	-2.83916	695,1230,1535,2214,3055,3784,6510,6850,7462,85477	BTK,CCR1,CYBA,FCGR3A,HCK,KCNQ1,SLC1A5,SYK,LAT2,SCIN	10/529
15_Member	Canonical Pathways	M141	PID PI3KCI PATHWAY	-4.48715	-2.83916	695,3055,6850,23533	BTK,HCK,SYK,PIK3R5	4/48
15_Member	Reactome Gene Sets	R-HSA-512988	Interleukin-3, Interleukin-5 and GM-CSF signaling	-4.48715	-2.83916	3055,5777,6850,7409	HCK,PTPN6,SYK,VAV1	4/48
15_Member	GO Biological Processes	GO:0002433	immune response-regulating cell surface receptor signaling pathway involved in phagocytosis	-4.24817	-2.61914	3055,6850,7409	HCK,SYK,VAV1	3/20
15_Member	GO Biological Processes	GO:0038096	Fc-gamma receptor signaling pathway involved in phagocytosis	-4.24817	-2.61914	3055,6850,7409	HCK,SYK,VAV1	3/20
15_Member	GO Biological Processes	GO:0033630	positive regulation of cell adhesion mediated by integrin	-4.11994	-2.50401	3071,5777,6850	NCKAP1L,PTPN6,SYK	3/22
15_Member	Reactome Gene Sets	R-HSA-912631	Regulation of signaling by CBL	-4.11994	-2.50401	3055,6850,7409	HCK,SYK,VAV1	3/22
15_Member	GO Biological Processes	GO:0140352	export from cell	-4.10152	-2.48803	695,1230,2214,3055,3784,6510,6850,7462,85477	BTK,CCR1,FCGR3A,HCK,KCNQ1,SLC1A5,SYK,LAT2,SCIN	9/474
15_Member	KEGG Pathway	hsa05167	Kaposi sarcoma-associated herpesvirus infection	-4.01797	-2.41169	718,942,1230,3055,6850,23533	C3,CD86,CCR1,HCK,SYK,PIK3R5	6/194
15_Member	Reactome Gene Sets	R-HSA-2454202	Fc epsilon receptor (FCERI) signaling	-3.8047	-2.21635	695,2207,6850,7409,7462	BTK,FCER1G,SYK,VAV1,LAT2	5/134
15_Member	GO Biological Processes	GO:0002279	mast cell activation involved in immune response	-3.75303	-2.17448	695,6850,7462	BTK,SYK,LAT2	3/29
15_Member	GO Biological Processes	GO:0043303	mast cell degranulation	-3.75303	-2.17448	695,6850,7462	BTK,SYK,LAT2	3/29
15_Member	GO Biological Processes	GO:0002448	mast cell mediated immunity	-3.62389	-2.05421	695,6850,7462	BTK,SYK,LAT2	3/32
15_Member	Reactome Gene Sets	R-HSA-2871796	FCERI mediated MAPK activation	-3.62389	-2.05421	2207,6850,7409	FCER1G,SYK,VAV1	3/32
15_Member	GO Biological Processes	GO:0045576	mast cell activation	-3.58368	-2.01764	695,6850,7462	BTK,SYK,LAT2	3/33
15_Member	GO Biological Processes	GO:0019932	second-messenger-mediated signaling	-3.53701	-1.97673	695,719,1230,2214,6850,7462	BTK,C3AR1,CCR1,FCGR3A,SYK,LAT2	6/238
15_Member	Reactome Gene Sets	R-HSA-9607240	FLT3 Signaling	-3.40037	-1.85208	3055,6503,6850	HCK,SLA,SYK	3/38
15_Member	Canonical Pathways	M8626	SIG BCR SIGNALING PATHWAY	-3.15474	-1.62883	695,6850,7409	BTK,SYK,VAV1	3/46
15_Member	GO Biological Processes	GO:0033628	regulation of cell adhesion mediated by integrin	-3.07418	-1.55549	3071,5777,6850	NCKAP1L,PTPN6,SYK	3/49
15_Member	Reactome Gene Sets	R-HSA-983705	Signaling by the B Cell Receptor (BCR)	-3.06337	-1.54598	695,5777,6850,7409	BTK,PTPN6,SYK,VAV1	4/112
15_Member	WikiPathways	WP304	Kit receptor signaling pathway	-2.97461	-1.46557	695,5777,7409	BTK,PTPN6,VAV1	3/53
15_Member	Canonical Pathways	M99	PID TXA2PATHWAY	-2.90508	-1.40234	3055,6850,23533	HCK,SYK,PIK3R5	3/56
15_Member	GO Biological Processes	GO:0030183	B cell differentiation	-2.82366	-1.32715	695,3394,6850,112616	BTK,IRF8,SYK,CMTM7	4/130
15_Member	GO Biological Processes	GO:0032418	lysosome localization	-2.79761	-1.30418	695,6850,7462	BTK,SYK,LAT2	3/61
15_Member	GO Biological Processes	GO:1990849	vacuolar localization	-2.79761	-1.30418	695,6850,7462	BTK,SYK,LAT2	3/61
15_Member	Canonical Pathways	M10	PID BCR 5PATHWAY	-2.75725	-1.26748	695,5777,6850	BTK,PTPN6,SYK	3/63
15_Member	Reactome Gene Sets	R-HSA-9679506	SARS-CoV Infections	-2.31346	-0.85592	695,5777,6850,7097,7409,29108	BTK,PTPN6,SYK,TLR2,VAV1,PYCARD	6/414
15_Member	GO Biological Processes	GO:0030168	platelet activation	-2.20316	-0.756774	5777,6850,7409	PTPN6,SYK,VAV1	3/99
15_Member	Reactome Gene Sets	R-HSA-9679191	Potential therapeutics for SARS	-2.20316	-0.756774	695,6850,7409	BTK,SYK,VAV1	3/99
15_Member	Reactome Gene Sets	R-HSA-9824446	Viral Infection Pathways	-2.06805	-0.632533	695,1794,3055,5777,6850,7097,7409,29108	BTK,DOCK2,HCK,PTPN6,SYK,TLR2,VAV1,PYCARD	8/767
16_Summary	Reactome Gene Sets	R-HSA-1280215	Cytokine Signaling in Immune system	-13.7059	-11.3019	240,942,1230,1436,2209,3055,3113,3115,3122,3394,3587,3606,3663,3684,3689,3936,5724,5777,6503,6850,7409,10148,84868	ALOX5,CD86,CCR1,CSF1R,FCGR1A,HCK,HLA-DPA1,HLA-DPB1,HLA-DRA,IRF8,IL10RA,IL18,IRF5,ITGAM,ITGB2,LCP1,PTAFR,PTPN6,SLA,SYK,VAV1,EBI3,HAVCR2	23/-
16_Member	Reactome Gene Sets	R-HSA-1280215	Cytokine Signaling in Immune system	-13.7059	-11.3019	240,942,1230,1436,2209,3055,3113,3115,3122,3394,3587,3606,3663,3684,3689,3936,5724,5777,6503,6850,7409,10148,84868	ALOX5,CD86,CCR1,CSF1R,FCGR1A,HCK,HLA-DPA1,HLA-DPB1,HLA-DRA,IRF8,IL10RA,IL18,IRF5,ITGAM,ITGB2,LCP1,PTAFR,PTPN6,SLA,SYK,VAV1,EBI3,HAVCR2	23/787
16_Member	Reactome Gene Sets	R-HSA-449147	Signaling by Interleukins	-10.5112	-8.30766	240,942,1230,1436,3055,3587,3606,3684,3689,3936,5724,5777,6850,7409,10148,84868	ALOX5,CD86,CCR1,CSF1R,HCK,IL10RA,IL18,ITGAM,ITGB2,LCP1,PTAFR,PTPN6,SYK,VAV1,EBI3,HAVCR2	16/473
16_Member	Reactome Gene Sets	R-HSA-6783783	Interleukin-10 signaling	-6.02956	-4.19798	942,1230,3587,3606,5724	CD86,CCR1,IL10RA,IL18,PTAFR	5/47
16_Member	KEGG Pathway	hsa04061	Viral protein interaction with cytokine and cytokine receptor	-3.24809	-1.70876	1230,1436,3587,3606	CCR1,CSF1R,IL10RA,IL18	4/100
16_Member	KEGG Pathway	hsa04060	Cytokine-cytokine receptor interaction	-2.26808	-0.814473	1230,1436,3587,3606,10148	CCR1,CSF1R,IL10RA,IL18,EBI3	5/297
17_Summary	GO Biological Processes	GO:0042116	macrophage activation	-13.4593	-11.0748	199,712,2214,3684,3689,6850,7097,7305,54209,84868,3071,5724,6688,8832,11314,972,2207,3683,5777,6404,9056,2209,51411,1794,5265,7409,23533,54518,718,2212,929,3055,945,1535,85477,1436,57121,240,3606,3059,64098,2350,7805,51225	AIF1,C1QA,FCGR3A,ITGAM,ITGB2,SYK,TLR2,TYROBP,TREM2,HAVCR2,NCKAP1L,PTAFR,SPI1,CD84,CD300A,CD74,FCER1G,ITGAL,PTPN6,SELPLG,SLC7A7,FCGR1A,BIN2,DOCK2,SERPINA1,VAV1,PIK3R5,APBB1IP,C3,FCGR2A,CD14,HCK,CD33,CYBA,SCIN,CSF1R,LPAR5,ALOX5,IL18,HCLS1,PARVG,FOLR2,LAPTM5,ABI3	44/-
17_Member	GO Biological Processes	GO:0042116	macrophage activation	-13.4593	-11.0748	199,712,2214,3684,3689,6850,7097,7305,54209,84868	AIF1,C1QA,FCGR3A,ITGAM,ITGB2,SYK,TLR2,TYROBP,TREM2,HAVCR2	10/62
17_Member	GO Biological Processes	GO:0043300	regulation of leukocyte degranulation	-11.2207	-8.96001	3071,3684,3689,5724,6688,6850,8832,11314	NCKAP1L,ITGAM,ITGB2,PTAFR,SPI1,SYK,CD84,CD300A	8/45
17_Member	GO Biological Processes	GO:0001774	microglial cell activation	-10.6647	-8.45157	199,712,3684,3689,7097,7305,54209	AIF1,C1QA,ITGAM,ITGB2,TLR2,TYROBP,TREM2	7/31
17_Member	GO Biological Processes	GO:0043313	regulation of neutrophil degranulation	-10.4164	-8.22213	3684,3689,5724,6688,6850	ITGAM,ITGB2,PTAFR,SPI1,SYK	5/8
17_Member	GO Biological Processes	GO:0002269	leukocyte activation involved in inflammatory response	-10.3579	-8.17577	199,712,3684,3689,7097,7305,54209	AIF1,C1QA,ITGAM,ITGB2,TLR2,TYROBP,TREM2	7/34
17_Member	GO Biological Processes	GO:0061900	glial cell activation	-9.90836	-7.76629	199,712,3684,3689,7097,7305,54209	AIF1,C1QA,ITGAM,ITGB2,TLR2,TYROBP,TREM2	7/39
17_Member	GO Biological Processes	GO:0150076	neuroinflammatory response	-9.11062	-7.03197	199,712,3684,3689,7097,7305,54209	AIF1,C1QA,ITGAM,ITGB2,TLR2,TYROBP,TREM2	7/50
17_Member	Reactome Gene Sets	R-HSA-202733	Cell surface interactions at the vascular wall	-8.57965	-6.54368	972,2207,3683,3684,3689,5777,6404,8832,9056	CD74,FCER1G,ITGAL,ITGAM,ITGB2,PTPN6,SELPLG,CD84,SLC7A7	9/137
17_Member	GO Biological Processes	GO:0006911	phagocytosis, engulfment	-8.35482	-6.33357	199,2209,3684,3689,51411,54209	AIF1,FCGR1A,ITGAM,ITGB2,BIN2,TREM2	6/36
17_Member	Reactome Gene Sets	R-HSA-109582	Hemostasis	-7.88974	-5.8887	972,1794,2207,3683,3684,3689,5265,5777,6404,6850,7409,8832,9056,23533,54518	CD74,DOCK2,FCER1G,ITGAL,ITGAM,ITGB2,SERPINA1,PTPN6,SELPLG,SYK,VAV1,CD84,SLC7A7,PIK3R5,APBB1IP	15/621
17_Member	GO Biological Processes	GO:0099024	plasma membrane invagination	-7.74541	-5.75605	199,2209,3684,3689,51411,54209	AIF1,FCGR1A,ITGAM,ITGB2,BIN2,TREM2	6/45
17_Member	GO Biological Processes	GO:1903305	regulation of regulated secretory pathway	-7.59195	-5.60642	3071,3684,3689,5724,6688,6850,8832,11314	NCKAP1L,ITGAM,ITGB2,PTAFR,SPI1,SYK,CD84,CD300A	8/125
17_Member	GO Biological Processes	GO:0010324	membrane invagination	-7.35685	-5.3925	199,2209,3684,3689,51411,54209	AIF1,FCGR1A,ITGAM,ITGB2,BIN2,TREM2	6/52
17_Member	Canonical Pathways	M169	PID INTEGRIN2 PATHWAY	-7.11728	-5.17349	718,2212,3683,3684,3689	C3,FCGR2A,ITGAL,ITGAM,ITGB2	5/29
17_Member	GO Biological Processes	GO:0043315	positive regulation of neutrophil degranulation	-6.68392	-4.78605	3684,3689,5724	ITGAM,ITGB2,PTAFR	3/4
17_Member	GO Biological Processes	GO:0032930	positive regulation of superoxide anion generation	-6.3606	-4.4918	3684,3689,6850,7305	ITGAM,ITGB2,SYK,TYROBP	4/17
17_Member	WikiPathways	WP4493	Cells and molecules involved in local acute inflammatory response	-6.3606	-4.4918	718,3683,3689,6404	C3,ITGAL,ITGB2,SELPLG	4/17
17_Member	WikiPathways	WP4136	Fibrin complement receptor 3 signaling pathway	-6.22672	-4.38112	929,3684,3689,6850,7305	CD14,ITGAM,ITGB2,SYK,TYROBP	5/43
17_Member	GO Biological Processes	GO:0017157	regulation of exocytosis	-6.22536	-4.38112	3071,3684,3689,5724,6688,6850,8832,11314	NCKAP1L,ITGAM,ITGB2,PTAFR,SPI1,SYK,CD84,CD300A	8/188
17_Member	GO Biological Processes	GO:0032928	regulation of superoxide anion generation	-6.05567	-4.2214	3684,3689,6850,7305	ITGAM,ITGB2,SYK,TYROBP	4/20
17_Member	GO Biological Processes	GO:0007229	integrin-mediated signaling pathway	-5.81056	-3.99472	3055,3683,3684,3689,6850,7409	HCK,ITGAL,ITGAM,ITGB2,SYK,VAV1	6/94
17_Member	GO Biological Processes	GO:0097242	amyloid-beta clearance	-5.79756	-3.98812	718,3684,3689,54209	C3,ITGAM,ITGB2,TREM2	4/23
17_Member	GO Biological Processes	GO:0043302	positive regulation of leukocyte degranulation	-5.71964	-3.92024	3684,3689,5724,6850	ITGAM,ITGB2,PTAFR,SYK	4/24
17_Member	GO Biological Processes	GO:0051047	positive regulation of secretion	-5.5341	-3.75766	945,1535,3684,3689,5724,6850,7097,54209,85477	CD33,CYBA,ITGAM,ITGB2,PTAFR,SYK,TLR2,TREM2,SCIN	9/312
17_Member	GO Biological Processes	GO:0090322	regulation of superoxide metabolic process	-5.31574	-3.56667	3684,3689,6850,7305	ITGAM,ITGB2,SYK,TYROBP	4/30
17_Member	GO Biological Processes	GO:2000379	positive regulation of reactive oxygen species metabolic process	-5.16238	-3.42851	1535,3684,3689,6850,7305	CYBA,ITGAM,ITGB2,SYK,TYROBP	5/70
17_Member	KEGG Pathway	hsa04015	Rap1 signaling pathway	-4.81546	-3.12327	1436,3683,3684,3689,7409,54518,57121	CSF1R,ITGAL,ITGAM,ITGB2,VAV1,APBB1IP,LPAR5	7/210
17_Member	Canonical Pathways	M159	PID AMB2 NEUTROPHILS PATHWAY	-4.76195	-3.07458	3055,3684,3689,6404	HCK,ITGAM,ITGB2,SELPLG	4/41
17_Member	GO Biological Processes	GO:1903307	positive regulation of regulated secretory pathway	-4.6786	-3.00259	3684,3689,5724,6850	ITGAM,ITGB2,PTAFR,SYK	4/43
17_Member	GO Biological Processes	GO:2000377	regulation of reactive oxygen species metabolic process	-4.65659	-2.98151	240,1535,3684,3689,6850,7305	ALOX5,CYBA,ITGAM,ITGB2,SYK,TYROBP	6/149
17_Member	KEGG Pathway	hsa04810	Regulation of actin cytoskeleton	-4.57389	-2.91076	3071,3683,3684,3689,7409,57121,85477	NCKAP1L,ITGAL,ITGAM,ITGB2,VAV1,LPAR5,SCIN	7/229
17_Member	GO Biological Processes	GO:0007159	leukocyte cell-cell adhesion	-4.2213	-2.5955	3683,3689,6404,6850	ITGAL,ITGB2,SELPLG,SYK	4/56
17_Member	GO Biological Processes	GO:1903532	positive regulation of secretion by cell	-3.92895	-2.33056	945,3684,3689,5724,6850,7097,54209	CD33,ITGAM,ITGB2,PTAFR,SYK,TLR2,TREM2	7/290
17_Member	GO Biological Processes	GO:1904996	positive regulation of leukocyte adhesion to vascular endothelial cell	-3.89725	-2.30352	240,3689,5724	ALOX5,ITGB2,PTAFR	3/26
17_Member	Canonical Pathways	M47	PID INTEGRIN CS PATHWAY	-3.89725	-2.30352	3683,3684,3689	ITGAL,ITGAM,ITGB2	3/26
17_Member	GO Biological Processes	GO:0045921	positive regulation of exocytosis	-3.6813	-2.10647	3684,3689,5724,6850	ITGAM,ITGB2,PTAFR,SYK	4/77
17_Member	GO Biological Processes	GO:0033238	regulation of amine metabolic process	-3.66545	-2.09283	3684,3689,9056	ITGAM,ITGB2,SLC7A7	3/31
17_Member	GO Biological Processes	GO:0033627	cell adhesion mediated by integrin	-3.30231	-1.75956	3683,3684,3689	ITGAL,ITGAM,ITGB2	3/41
17_Member	GO Biological Processes	GO:1904994	regulation of leukocyte adhesion to vascular endothelial cell	-3.30231	-1.75956	240,3689,5724	ALOX5,ITGB2,PTAFR	3/41
17_Member	Reactome Gene Sets	R-HSA-6785807	Interleukin-4 and Interleukin-13 signaling	-3.12243	-1.60113	240,3606,3684,3689	ALOX5,IL18,ITGAM,ITGB2	4/108
17_Member	GO Biological Processes	GO:0098609	cell-cell adhesion	-2.98532	-1.47372	945,3683,3684,3689,5777,6404,6850,8832	CD33,ITGAL,ITGAM,ITGB2,PTPN6,SELPLG,SYK,CD84	8/541
17_Member	WikiPathways	WP4541	Hippo Merlin signaling dysregulation	-2.93858	-1.43333	1436,3683,3684,3689	CSF1R,ITGAL,ITGAM,ITGB2	4/121
17_Member	GO Biological Processes	GO:1904951	positive regulation of establishment of protein localization	-2.83886	-1.34049	945,3059,3684,3689,7097,54209	CD33,HCLS1,ITGAM,ITGB2,TLR2,TREM2	6/324
17_Member	GO Biological Processes	GO:0007160	cell-matrix adhesion	-2.74024	-1.25169	3683,3684,3689,64098	ITGAL,ITGAM,ITGB2,PARVG	4/137
17_Member	GO Biological Processes	GO:0061024	membrane organization	-2.64144	-1.15951	199,1794,2209,2350,3684,3689,7805,51411,54209	AIF1,DOCK2,FCGR1A,FOLR2,ITGAM,ITGB2,LAPTM5,BIN2,TREM2	9/757
17_Member	GO Biological Processes	GO:1903829	positive regulation of protein localization	-2.63231	-1.15098	945,3059,3684,3689,7097,7305,54209	CD33,HCLS1,ITGAM,ITGB2,TLR2,TYROBP,TREM2	7/481
17_Member	Reactome Gene Sets	R-HSA-216083	Integrin cell surface interactions	-2.38753	-0.924627	3683,3684,3689	ITGAL,ITGAM,ITGB2	3/85
17_Member	GO Biological Processes	GO:1905475	regulation of protein localization to membrane	-2.31491	-0.856805	3684,3689,51225,54209	ITGAM,ITGB2,ABI3,TREM2	4/180
17_Member	GO Biological Processes	GO:0031589	cell-substrate adhesion	-2.28137	-0.827208	3683,3684,3689,64098	ITGAL,ITGAM,ITGB2,PARVG	4/184
17_Member	WikiPathways	WP185	Integrin mediated cell adhesion	-2.16741	-0.723758	3683,3684,3689	ITGAL,ITGAM,ITGB2	3/102
17_Member	GO Biological Processes	GO:1905477	positive regulation of protein localization to membrane	-2.13279	-0.6935	3684,3689,54209	ITGAM,ITGB2,TREM2	3/105
18_Summary	GO Biological Processes	GO:0009617	response to bacterium	-12.6228	-10.2964	695,718,929,942,2207,2209,3055,3394,3587,3606,3663,3684,5724,6039,6850,7097,9450,10859,29108,54209,84868,7305,1240,7805,1520,85477,11314,57705	BTK,C3,CD14,CD86,FCER1G,FCGR1A,HCK,IRF8,IL10RA,IL18,IRF5,ITGAM,PTAFR,RNASE6,SYK,TLR2,LY86,LILRB1,PYCARD,TREM2,HAVCR2,TYROBP,CMKLR1,LAPTM5,CTSS,SCIN,CD300A,WDFY4	28/-
18_Member	GO Biological Processes	GO:0009617	response to bacterium	-12.6228	-10.2964	695,718,929,942,2207,2209,3055,3394,3587,3606,3663,3684,5724,6039,6850,7097,9450,10859,29108,54209,84868	BTK,C3,CD14,CD86,FCER1G,FCGR1A,HCK,IRF8,IL10RA,IL18,IRF5,ITGAM,PTAFR,RNASE6,SYK,TLR2,LY86,LILRB1,PYCARD,TREM2,HAVCR2	21/709
18_Member	GO Biological Processes	GO:0071216	cellular response to biotic stimulus	-10.9697	-8.73347	695,929,942,3055,3394,5724,6850,7097,9450,10859,29108,54209,84868	BTK,CD14,CD86,HCK,IRF8,PTAFR,SYK,TLR2,LY86,LILRB1,PYCARD,TREM2,HAVCR2	13/247
18_Member	GO Biological Processes	GO:0002237	response to molecule of bacterial origin	-10.1428	-7.97253	695,929,942,3055,3394,3587,3663,5724,7097,9450,10859,29108,54209,84868	BTK,CD14,CD86,HCK,IRF8,IL10RA,IRF5,PTAFR,TLR2,LY86,LILRB1,PYCARD,TREM2,HAVCR2	14/353
18_Member	GO Biological Processes	GO:0032496	response to lipopolysaccharide	-9.37877	-7.27585	695,929,942,3055,3394,3587,5724,7097,9450,10859,29108,54209,84868	BTK,CD14,CD86,HCK,IRF8,IL10RA,PTAFR,TLR2,LY86,LILRB1,PYCARD,TREM2,HAVCR2	13/332
18_Member	GO Biological Processes	GO:0071219	cellular response to molecule of bacterial origin	-9.09201	-7.01806	929,942,3055,3394,5724,7097,9450,10859,29108,54209,84868	CD14,CD86,HCK,IRF8,PTAFR,TLR2,LY86,LILRB1,PYCARD,TREM2,HAVCR2	11/221
18_Member	GO Biological Processes	GO:0032479	regulation of type I interferon production	-8.96422	-6.90631	929,3394,3663,6850,7097,7305,10859,29108,84868	CD14,IRF8,IRF5,SYK,TLR2,TYROBP,LILRB1,PYCARD,HAVCR2	9/124
18_Member	GO Biological Processes	GO:0032655	regulation of interleukin-12 production	-8.38465	-6.36133	1240,3394,3663,6850,7097,7805,10859	CMKLR1,IRF8,IRF5,SYK,TLR2,LAPTM5,LILRB1	7/63
18_Member	GO Biological Processes	GO:0071222	cellular response to lipopolysaccharide	-8.16366	-6.15464	929,942,3055,3394,5724,7097,9450,10859,29108,84868	CD14,CD86,HCK,IRF8,PTAFR,TLR2,LY86,LILRB1,PYCARD,HAVCR2	10/208
18_Member	GO Biological Processes	GO:0031663	lipopolysaccharide-mediated signaling pathway	-6.754	-4.84029	929,3055,5724,7097,9450	CD14,HCK,PTAFR,TLR2,LY86	5/34
18_Member	GO Biological Processes	GO:0032735	positive regulation of interleukin-12 production	-6.2791	-4.42136	3394,3663,6850,7097,7805	IRF8,IRF5,SYK,TLR2,LAPTM5	5/42
18_Member	GO Biological Processes	GO:0071396	cellular response to lipid	-6.05598	-4.2214	929,942,3055,3394,5724,6850,7097,9450,10859,29108,54209,84868	CD14,CD86,HCK,IRF8,PTAFR,SYK,TLR2,LY86,LILRB1,PYCARD,TREM2,HAVCR2	12/535
18_Member	GO Biological Processes	GO:0032648	regulation of interferon-beta production	-4.13195	-2.51275	3663,7097,10859,29108	IRF5,TLR2,LILRB1,PYCARD	4/59
18_Member	GO Biological Processes	GO:0043068	positive regulation of programmed cell death	-2.83207	-1.33432	1520,3394,3663,6850,7805,10859,29108,85477	CTSS,IRF8,IRF5,SYK,LAPTM5,LILRB1,PYCARD,SCIN	8/572
18_Member	GO Biological Processes	GO:0045806	negative regulation of endocytosis	-2.54089	-1.0643	7097,10859,11314	TLR2,LILRB1,CD300A	3/75
18_Member	GO Biological Processes	GO:0009615	response to virus	-2.49377	-1.02192	3663,6039,7097,10859,29108,57705	IRF5,RNASE6,TLR2,LILRB1,PYCARD,WDFY4	6/380
18_Member	GO Biological Processes	GO:0051607	defense response to virus	-2.42837	-0.961702	3663,6039,7097,10859,29108	IRF5,RNASE6,TLR2,LILRB1,PYCARD	5/272
18_Member	GO Biological Processes	GO:0140546	defense response to symbiont	-2.42163	-0.955532	3663,6039,7097,10859,29108	IRF5,RNASE6,TLR2,LILRB1,PYCARD	5/273
19_Summary	GO Biological Processes	GO:0050727	regulation of inflammatory response	-12.3072	-9.99712	240,241,313,695,718,2209,3055,3587,3606,5777,6850,7097,29108,54209,79626,79651,89790,10859,11326,84868,199,11027,712,713,714	ALOX5,ALOX5AP,AOAH,BTK,C3,FCGR1A,HCK,IL10RA,IL18,PTPN6,SYK,TLR2,PYCARD,TREM2,TNFAIP8L2,RHBDF2,SIGLEC10,LILRB1,VSIG4,HAVCR2,AIF1,LILRA2,C1QA,C1QB,C1QC	25/-
19_Member	GO Biological Processes	GO:0050727	regulation of inflammatory response	-12.3072	-9.99712	240,241,313,695,718,2209,3055,3587,3606,5777,6850,7097,29108,54209,79626,79651,89790	ALOX5,ALOX5AP,AOAH,BTK,C3,FCGR1A,HCK,IL10RA,IL18,PTPN6,SYK,TLR2,PYCARD,TREM2,TNFAIP8L2,RHBDF2,SIGLEC10	17/425
19_Member	GO Biological Processes	GO:0031348	negative regulation of defense response	-10.1193	-7.9577	240,313,3055,3587,5777,6850,10859,11326,54209,79626,79651,84868,89790	ALOX5,AOAH,HCK,IL10RA,PTPN6,SYK,LILRB1,VSIG4,TREM2,TNFAIP8L2,RHBDF2,HAVCR2,SIGLEC10	13/289
19_Member	GO Biological Processes	GO:0032102	negative regulation of response to external stimulus	-9.78625	-7.65497	199,240,313,3055,3587,5777,6850,10859,11027,11326,54209,79626,79651,84868,89790	AIF1,ALOX5,AOAH,HCK,IL10RA,PTPN6,SYK,LILRB1,LILRA2,VSIG4,TREM2,TNFAIP8L2,RHBDF2,HAVCR2,SIGLEC10	15/450
19_Member	GO Biological Processes	GO:0050728	negative regulation of inflammatory response	-8.30619	-6.28701	240,313,3055,3587,5777,6850,54209,79626,79651,89790	ALOX5,AOAH,HCK,IL10RA,PTPN6,SYK,TREM2,TNFAIP8L2,RHBDF2,SIGLEC10	10/201
19_Member	KEGG Pathway	hsa04148	Efferocytosis	-5.66221	-3.86405	240,712,713,714,5777,84868,89790	ALOX5,C1QA,C1QB,C1QC,PTPN6,HAVCR2,SIGLEC10	7/156
19_Member	GO Biological Processes	GO:0106014	regulation of inflammatory response to wounding	-4.95311	-3.24412	240,5777,89790	ALOX5,PTPN6,SIGLEC10	3/12
19_Member	GO Biological Processes	GO:1903035	negative regulation of response to wounding	-2.25276	-0.801939	240,5777,89790	ALOX5,PTPN6,SIGLEC10	3/95
20_Summary	GO Biological Processes	GO:0098883	synapse pruning	-12.2876	-9.98155	712,713,714,718,3684,54209,929,3394,3689,29108,719,5265,11326,240,6039,10148,1536,2212,6850,7097,1520,3936,1436,3606,10863	C1QA,C1QB,C1QC,C3,ITGAM,TREM2,CD14,IRF8,ITGB2,PYCARD,C3AR1,SERPINA1,VSIG4,ALOX5,RNASE6,EBI3,CYBB,FCGR2A,SYK,TLR2,CTSS,LCP1,CSF1R,IL18,ADAM28	25/-
20_Member	GO Biological Processes	GO:0098883	synapse pruning	-12.2876	-9.98155	712,713,714,718,3684,54209	C1QA,C1QB,C1QC,C3,ITGAM,TREM2	6/10
20_Member	GO Biological Processes	GO:0150146	cell junction disassembly	-11.1376	-8.88401	712,713,714,718,3684,54209	C1QA,C1QB,C1QC,C3,ITGAM,TREM2	6/14
20_Member	KEGG Pathway	hsa05133	Pertussis	-10.8973	-8.66445	712,713,714,718,929,3394,3684,3689,29108	C1QA,C1QB,C1QC,C3,CD14,IRF8,ITGAM,ITGB2,PYCARD	9/76
20_Member	KEGG Pathway	hsa04610	Complement and coagulation cascades	-10.402	-8.21386	712,713,714,718,719,3684,3689,5265,11326	C1QA,C1QB,C1QC,C3,C3AR1,ITGAM,ITGB2,SERPINA1,VSIG4	9/86
20_Member	GO Biological Processes	GO:0150062	complement-mediated synapse pruning	-9.72076	-7.59478	712,718,3684,54209	C1QA,C3,ITGAM,TREM2	4/4
20_Member	CORUM	CORUM:6418	C1q complex	-7.28478	-5.32513	712,713,714	C1QA,C1QB,C1QC	3/3
20_Member	GO Biological Processes	GO:0150064	vertebrate eye-specific patterning	-7.28478	-5.32513	712,718,3684	C1QA,C3,ITGAM	3/3
20_Member	WikiPathways	WP558	Complement and coagulation cascades	-7.06637	-5.12431	712,713,714,718,719,5265	C1QA,C1QB,C1QC,C3,C3AR1,SERPINA1	6/58
20_Member	WikiPathways	WP5090	Complement system in neuronal development and plasticity	-6.77041	-4.85019	712,713,714,718,719,3684,3689	C1QA,C1QB,C1QC,C3,C3AR1,ITGAM,ITGB2	7/107
20_Member	GO Biological Processes	GO:0006959	humoral immune response	-6.61712	-4.7239	240,712,713,714,718,6039,10148,11326,54209	ALOX5,C1QA,C1QB,C1QC,C3,RNASE6,EBI3,VSIG4,TREM2	9/231
20_Member	KEGG Pathway	hsa05171	Coronavirus disease - COVID-19	-6.60129	-4.71544	712,713,714,718,719,1536,2212,6850,7097	C1QA,C1QB,C1QC,C3,C3AR1,CYBB,FCGR2A,SYK,TLR2	9/232
20_Member	Reactome Gene Sets	R-HSA-977606	Regulation of Complement cascade	-6.02956	-4.19798	712,713,714,718,719	C1QA,C1QB,C1QC,C3,C3AR1	5/47
20_Member	Reactome Gene Sets	R-HSA-173623	Classical antibody-mediated complement activation	-5.98734	-4.16107	712,713,714	C1QA,C1QB,C1QC	3/6
20_Member	Reactome Gene Sets	R-HSA-166663	Initial triggering of complement	-5.79756	-3.98812	712,713,714,718	C1QA,C1QB,C1QC,C3	4/23
20_Member	WikiPathways	WP545	Complement activation	-5.79756	-3.98812	712,713,714,718	C1QA,C1QB,C1QC,C3	4/23
20_Member	GO Biological Processes	GO:0006956	complement activation	-5.60646	-3.81688	712,713,714,718,11326	C1QA,C1QB,C1QC,C3,VSIG4	5/57
20_Member	Reactome Gene Sets	R-HSA-166658	Complement cascade	-5.56861	-3.78863	712,713,714,718,719	C1QA,C1QB,C1QC,C3,C3AR1	5/58
20_Member	GO Biological Processes	GO:0006958	complement activation, classical pathway	-4.84977	-3.15074	712,713,714,718	C1QA,C1QB,C1QC,C3	4/39
20_Member	WikiPathways	WP3941	Oxidative damage response	-4.80527	-3.11405	712,713,714,719	C1QA,C1QB,C1QC,C3AR1	4/40
20_Member	KEGG Pathway	hsa04936	Alcoholic liver disease	-4.77493	-3.08467	712,713,714,718,719,929	C1QA,C1QB,C1QC,C3,C3AR1,CD14	6/142
20_Member	Reactome Gene Sets	R-HSA-166786	Creation of C4 and C2 activators	-4.73682	-3.05136	712,713,714	C1QA,C1QB,C1QC	3/14
20_Member	GO Biological Processes	GO:0002455	humoral immune response mediated by circulating immunoglobulin	-4.63847	-2.96802	712,713,714,718	C1QA,C1QB,C1QC,C3	4/44
20_Member	KEGG Pathway	hsa05142	Chagas disease	-4.36621	-2.73032	712,713,714,718,7097	C1QA,C1QB,C1QC,C3,TLR2	5/102
20_Member	GO Biological Processes	GO:0022411	cellular component disassembly	-4.24535	-2.61788	712,713,714,718,1520,3684,3936,54209	C1QA,C1QB,C1QC,C3,CTSS,ITGAM,LCP1,TREM2	8/351
20_Member	GO Biological Processes	GO:0050808	synapse organization	-2.75261	-1.26345	712,713,714,718,3684,54209	C1QA,C1QB,C1QC,C3,ITGAM,TREM2	6/337
20_Member	GO Biological Processes	GO:0034330	cell junction organization	-2.38728	-0.924627	712,713,714,718,1436,3684,54209	C1QA,C1QB,C1QC,C3,CSF1R,ITGAM,TREM2	7/533
20_Member	Canonical Pathways	M5885	NABA MATRISOME ASSOCIATED	-2.12031	-0.681558	712,713,714,1520,3606,5265,10148,10863	C1QA,C1QB,C1QC,CTSS,IL18,SERPINA1,EBI3,ADAM28	8/751

## Sheet: greenyellow
GroupID	Category	Term	Description	LogP	Log(q-value)	Genes	Symbols	InTerm_InList
1_Summary	GO Biological Processes	GO:0048514	blood vessel morphogenesis	-9.96392	-5.62045	90,857,2296,2321,2335,5787,7010,7048,8503,23670,57493,81575,221395,2113,4739,23224,57608,654,3672,8797,858,2114,3459,5583	ACVR1,CAV1,FOXC1,FLT1,FN1,PTPRB,TEK,TGFBR2,PIK3R3,CEMIP2,HEG1,APOLD1,ADGRF5,ETS1,NEDD9,SYNE2,JCAD,BMP6,ITGA1,TNFRSF10A,CAV2,ETS2,IFNGR1,PRKCH	24/-
1_Member	GO Biological Processes	GO:0048514	blood vessel morphogenesis	-9.96392	-5.62045	90,857,2296,2321,2335,5787,7010,7048,8503,23670,57493,81575,221395	ACVR1,CAV1,FOXC1,FLT1,FN1,PTPRB,TEK,TGFBR2,PIK3R3,CEMIP2,HEG1,APOLD1,ADGRF5	13/431
1_Member	GO Biological Processes	GO:0001568	blood vessel development	-8.91049	-5.08331	90,857,2296,2321,2335,5787,7010,7048,8503,23670,57493,81575,221395	ACVR1,CAV1,FOXC1,FLT1,FN1,PTPRB,TEK,TGFBR2,PIK3R3,CEMIP2,HEG1,APOLD1,ADGRF5	13/526
1_Member	GO Biological Processes	GO:0001525	angiogenesis	-8.82472	-5.08331	90,857,2296,2321,2335,5787,7010,7048,8503,23670,81575	ACVR1,CAV1,FOXC1,FLT1,FN1,PTPRB,TEK,TGFBR2,PIK3R3,CEMIP2,APOLD1	11/338
1_Member	GO Biological Processes	GO:0001944	vasculature development	-8.71545	-5.07095	90,857,2296,2321,2335,5787,7010,7048,8503,23670,57493,81575,221395	ACVR1,CAV1,FOXC1,FLT1,FN1,PTPRB,TEK,TGFBR2,PIK3R3,CEMIP2,HEG1,APOLD1,ADGRF5	13/546
1_Member	GO Biological Processes	GO:0035239	tube morphogenesis	-7.57011	-4.07174	90,857,2296,2321,2335,5787,7010,7048,8503,23670,57493,81575,221395	ACVR1,CAV1,FOXC1,FLT1,FN1,PTPRB,TEK,TGFBR2,PIK3R3,CEMIP2,HEG1,APOLD1,ADGRF5	13/682
1_Member	GO Biological Processes	GO:0030335	positive regulation of cell migration	-6.44371	-3.01799	90,857,2113,2321,2335,4739,7010,7048,8503,23224,57608	ACVR1,CAV1,ETS1,FLT1,FN1,NEDD9,TEK,TGFBR2,PIK3R3,SYNE2,JCAD	11/579
1_Member	GO Biological Processes	GO:2000147	positive regulation of cell motility	-6.24884	-2.94676	90,857,2113,2321,2335,4739,7010,7048,8503,23224,57608	ACVR1,CAV1,ETS1,FLT1,FN1,NEDD9,TEK,TGFBR2,PIK3R3,SYNE2,JCAD	11/606
1_Member	GO Biological Processes	GO:0040017	positive regulation of locomotion	-6.15165	-2.88736	90,857,2113,2321,2335,4739,7010,7048,8503,23224,57608	ACVR1,CAV1,ETS1,FLT1,FN1,NEDD9,TEK,TGFBR2,PIK3R3,SYNE2,JCAD	11/620
1_Member	GO Biological Processes	GO:0010562	positive regulation of phosphorus metabolic process	-5.61699	-2.47764	90,654,857,2321,3672,4739,7010,7048,8503,8797,221395	ACVR1,BMP6,CAV1,FLT1,ITGA1,NEDD9,TEK,TGFBR2,PIK3R3,TNFRSF10A,ADGRF5	11/704
1_Member	GO Biological Processes	GO:0045937	positive regulation of phosphate metabolic process	-5.61699	-2.47764	90,654,857,2321,3672,4739,7010,7048,8503,8797,221395	ACVR1,BMP6,CAV1,FLT1,ITGA1,NEDD9,TEK,TGFBR2,PIK3R3,TNFRSF10A,ADGRF5	11/704
1_Member	GO Biological Processes	GO:0001934	positive regulation of protein phosphorylation	-4.63563	-1.73932	90,654,857,2321,4739,7010,7048,8503,8797	ACVR1,BMP6,CAV1,FLT1,NEDD9,TEK,TGFBR2,PIK3R3,TNFRSF10A	9/582
1_Member	GO Biological Processes	GO:0007167	enzyme-linked receptor protein signaling pathway	-4.4109	-1.58594	90,654,858,2296,2321,4739,7010,7048,8503	ACVR1,BMP6,CAV2,FOXC1,FLT1,NEDD9,TEK,TGFBR2,PIK3R3	9/622
1_Member	GO Biological Processes	GO:0042327	positive regulation of phosphorylation	-4.384	-1.58247	90,654,857,2321,4739,7010,7048,8503,8797	ACVR1,BMP6,CAV1,FLT1,NEDD9,TEK,TGFBR2,PIK3R3,TNFRSF10A	9/627
1_Member	GO Biological Processes	GO:0031401	positive regulation of protein modification process	-4.36964	-1.58247	90,654,857,2321,3672,4739,7010,7048,8503,8797	ACVR1,BMP6,CAV1,FLT1,ITGA1,NEDD9,TEK,TGFBR2,PIK3R3,TNFRSF10A	10/788
1_Member	WikiPathways	WP4223	Ras signaling	-3.88546	-1.29018	2113,2114,2321,7010,8503	ETS1,ETS2,FLT1,TEK,PIK3R3	5/184
1_Member	KEGG Pathway	hsa04066	HIF-1 signaling pathway	-3.692	-1.18105	2321,3459,7010,8503	FLT1,IFNGR1,TEK,PIK3R3	4/109
1_Member	KEGG Pathway	hsa04014	Ras signaling pathway	-3.38603	-0.977061	2113,2114,2321,7010,8503	ETS1,ETS2,FLT1,TEK,PIK3R3	5/236
1_Member	GO Biological Processes	GO:0007169	transmembrane receptor protein tyrosine kinase signaling pathway	-3.07231	-0.77417	858,2296,2321,4739,7010,8503	CAV2,FOXC1,FLT1,NEDD9,TEK,PIK3R3	6/418
1_Member	GO Biological Processes	GO:0033674	positive regulation of kinase activity	-2.8862	-0.691955	2321,4739,7010,7048,8797	FLT1,NEDD9,TEK,TGFBR2,TNFRSF10A	5/305
1_Member	WikiPathways	WP4172	PI3K Akt signaling pathway	-2.68542	-0.546068	2321,2335,3672,7010,8503	FLT1,FN1,ITGA1,TEK,PIK3R3	5/339
1_Member	WikiPathways	WP4540	Hippo signaling regulation pathways	-2.64741	-0.518785	2321,5583,7010	FLT1,PRKCH,TEK	3/98
1_Member	KEGG Pathway	hsa04151	PI3K-Akt signaling pathway	-2.57794	-0.476694	2321,2335,3672,7010,8503	FLT1,FN1,ITGA1,TEK,PIK3R3	5/359
1_Member	GO Biological Processes	GO:0051347	positive regulation of transferase activity	-2.48216	-0.419721	2321,4739,7010,7048,8797	FLT1,NEDD9,TEK,TGFBR2,TNFRSF10A	5/378
1_Member	WikiPathways	WP4541	Hippo Merlin signaling dysregulation	-2.38902	-0.365694	2321,3672,7010	FLT1,ITGA1,TEK	3/121
1_Member	GO Biological Processes	GO:0045860	positive regulation of protein kinase activity	-2.30392	-0.305034	2321,4739,7048,8797	FLT1,NEDD9,TGFBR2,TNFRSF10A	4/259
2_Summary	GO Biological Processes	GO:0003013	circulatory system process	-9.10352	-5.08331	654,857,2296,2313,3672,5243,6541,6566,7010,9429,26509,57493,100506658,7048,5583,81575,9060,2114,2,8743,3087	BMP6,CAV1,FOXC1,FLI1,ITGA1,ABCB1,SLC7A1,SLC16A1,TEK,ABCG2,MYOF,HEG1,OCLN,TGFBR2,PRKCH,APOLD1,PAPSS2,ETS2,A2M,TNFSF10,HHEX	21/-
2_Member	GO Biological Processes	GO:0003013	circulatory system process	-9.10352	-5.08331	654,857,2296,2313,3672,5243,6541,6566,7010,9429,26509,57493,100506658	BMP6,CAV1,FOXC1,FLI1,ITGA1,ABCB1,SLC7A1,SLC16A1,TEK,ABCG2,MYOF,HEG1,OCLN	13/507
2_Member	GO Biological Processes	GO:0003018	vascular process in circulatory system	-8.51728	-4.95196	654,857,2296,3672,5243,6541,6566,7010,9429,100506658	BMP6,CAV1,FOXC1,ITGA1,ABCB1,SLC7A1,SLC16A1,TEK,ABCG2,OCLN	10/275
2_Member	GO Biological Processes	GO:0008015	blood circulation	-4.83226	-1.82432	654,857,2296,2313,3672,7010,26509,100506658	BMP6,CAV1,FOXC1,FLI1,ITGA1,TEK,MYOF,OCLN	8/417
2_Member	GO Biological Processes	GO:0060350	endochondral bone morphogenesis	-4.70668	-1.77818	654,2296,7010,7048	BMP6,FOXC1,TEK,TGFBR2	4/60
2_Member	GO Biological Processes	GO:0001958	endochondral ossification	-4.07969	-1.3903	654,2296,7010	BMP6,FOXC1,TEK	3/32
2_Member	GO Biological Processes	GO:0036075	replacement ossification	-4.07969	-1.3903	654,2296,7010	BMP6,FOXC1,TEK	3/32
2_Member	GO Biological Processes	GO:0030856	regulation of epithelial cell differentiation	-4.02287	-1.36065	654,857,2296,5583,81575	BMP6,CAV1,FOXC1,PRKCH,APOLD1	5/172
2_Member	GO Biological Processes	GO:0060349	bone morphogenesis	-3.85296	-1.28731	654,2296,7010,7048	BMP6,FOXC1,TEK,TGFBR2	4/99
2_Member	GO Biological Processes	GO:0060348	bone development	-3.77822	-1.23409	654,2296,7010,7048,9060	BMP6,FOXC1,TEK,TGFBR2,PAPSS2	5/194
2_Member	GO Biological Processes	GO:0043114	regulation of vascular permeability	-3.49778	-1.05073	654,7010,100506658	BMP6,TEK,OCLN	3/50
2_Member	GO Biological Processes	GO:0030858	positive regulation of epithelial cell differentiation	-3.01522	-0.758113	654,2296,5583	BMP6,FOXC1,PRKCH	3/73
2_Member	GO Biological Processes	GO:0001501	skeletal system development	-2.67695	-0.540308	654,2114,2296,7010,7048,9060	BMP6,ETS2,FOXC1,TEK,TGFBR2,PAPSS2	6/500
2_Member	GO Biological Processes	GO:0048705	skeletal system morphogenesis	-2.50693	-0.43365	654,2296,7010,7048	BMP6,FOXC1,TEK,TGFBR2	4/227
2_Member	GO Biological Processes	GO:0007548	sex differentiation	-2.18574	-0.229667	2,654,2296,8743	A2M,BMP6,FOXC1,TNFSF10	4/280
2_Member	GO Biological Processes	GO:0016525	negative regulation of angiogenesis	-2.11495	-0.179721	2296,3087,7010	FOXC1,HHEX,TEK	3/152
2_Member	GO Biological Processes	GO:0048608	reproductive structure development	-2.10747	-0.175316	2,654,2296,8743	A2M,BMP6,FOXC1,TNFSF10	4/295
2_Member	GO Biological Processes	GO:2000181	negative regulation of blood vessel morphogenesis	-2.09944	-0.172609	2296,3087,7010	FOXC1,HHEX,TEK	3/154
2_Member	GO Biological Processes	GO:0061458	reproductive system development	-2.08738	-0.162282	2,654,2296,8743	A2M,BMP6,FOXC1,TNFSF10	4/299
2_Member	GO Biological Processes	GO:1901343	negative regulation of vasculature development	-2.08415	-0.162282	2296,3087,7010	FOXC1,HHEX,TEK	3/156
3_Summary	GO Biological Processes	GO:0045765	regulation of angiogenesis	-6.40722	-3.01799	2113,2296,2321,3087,6672,7010,7048,23670,57608,654,857,858,2122,2335,3672,11213,130367	ETS1,FOXC1,FLT1,HHEX,SP100,TEK,TGFBR2,CEMIP2,JCAD,BMP6,CAV1,CAV2,MECOM,FN1,ITGA1,IRAK3,SGPP2	17/-
3_Member	GO Biological Processes	GO:0045765	regulation of angiogenesis	-6.40722	-3.01799	2113,2296,2321,3087,6672,7010,7048,23670,57608	ETS1,FOXC1,FLT1,HHEX,SP100,TEK,TGFBR2,CEMIP2,JCAD	9/352
3_Member	GO Biological Processes	GO:1901342	regulation of vasculature development	-6.31569	-2.97222	2113,2296,2321,3087,6672,7010,7048,23670,57608	ETS1,FOXC1,FLT1,HHEX,SP100,TEK,TGFBR2,CEMIP2,JCAD	9/361
3_Member	GO Biological Processes	GO:0001936	regulation of endothelial cell proliferation	-5.05939	-2.01696	654,857,858,2321,7010,57608	BMP6,CAV1,CAV2,FLT1,TEK,JCAD	6/181
3_Member	GO Biological Processes	GO:0043408	regulation of MAPK cascade	-4.16766	-1.43698	857,858,2122,2321,2335,3672,7010,11213,57608	CAV1,CAV2,MECOM,FLT1,FN1,ITGA1,TEK,IRAK3,JCAD	9/669
3_Member	GO Biological Processes	GO:0050678	regulation of epithelial cell proliferation	-3.98878	-1.34428	654,857,858,2321,7010,57608,130367	BMP6,CAV1,CAV2,FLT1,TEK,JCAD,SGPP2	7/407
3_Member	GO Biological Processes	GO:0045766	positive regulation of angiogenesis	-3.85263	-1.28731	2113,2321,7010,7048,57608	ETS1,FLT1,TEK,TGFBR2,JCAD	5/187
3_Member	GO Biological Processes	GO:1904018	positive regulation of vasculature development	-3.82037	-1.26223	2113,2321,7010,7048,57608	ETS1,FLT1,TEK,TGFBR2,JCAD	5/190
3_Member	GO Biological Processes	GO:0001938	positive regulation of endothelial cell proliferation	-3.66171	-1.1695	654,858,7010,57608	BMP6,CAV2,TEK,JCAD	4/111
3_Member	GO Biological Processes	GO:0010632	regulation of epithelial cell migration	-2.93075	-0.719935	2113,6672,7010,7048,57608	ETS1,SP100,TEK,TGFBR2,JCAD	5/298
3_Member	GO Biological Processes	GO:0010634	positive regulation of epithelial cell migration	-2.89932	-0.70198	2113,7010,7048,57608	ETS1,TEK,TGFBR2,JCAD	4/177
3_Member	GO Biological Processes	GO:0050679	positive regulation of epithelial cell proliferation	-2.5628	-0.467304	654,858,7010,57608	BMP6,CAV2,TEK,JCAD	4/219
3_Member	GO Biological Processes	GO:0010594	regulation of endothelial cell migration	-2.45985	-0.40446	2113,6672,7010,57608	ETS1,SP100,TEK,JCAD	4/234
3_Member	GO Biological Processes	GO:0010595	positive regulation of endothelial cell migration	-2.29291	-0.30162	2113,7010,57608	ETS1,TEK,JCAD	3/131
3_Member	GO Biological Processes	GO:0043410	positive regulation of MAPK cascade	-2.07313	-0.15454	858,2321,3672,7010,57608	CAV2,FLT1,ITGA1,TEK,JCAD	5/474
4_Summary	GO Biological Processes	GO:0043549	regulation of kinase activity	-5.82325	-2.59373	857,2321,3087,4739,5787,7010,7048,8797,11213,57493,100506658,2122,9709,64116	CAV1,FLT1,HHEX,NEDD9,PTPRB,TEK,TGFBR2,TNFRSF10A,IRAK3,HEG1,OCLN,MECOM,HERPUD1,SLC39A8	14/-
4_Member	GO Biological Processes	GO:0043549	regulation of kinase activity	-5.82325	-2.59373	857,2321,3087,4739,5787,7010,7048,8797,11213,57493	CAV1,FLT1,HHEX,NEDD9,PTPRB,TEK,TGFBR2,TNFRSF10A,IRAK3,HEG1	10/536
4_Member	GO Biological Processes	GO:0045859	regulation of protein kinase activity	-5.34472	-2.23171	857,2321,3087,4739,5787,7048,8797,11213,57493	CAV1,FLT1,HHEX,NEDD9,PTPRB,TGFBR2,TNFRSF10A,IRAK3,HEG1	9/474
4_Member	GO Biological Processes	GO:0051338	regulation of transferase activity	-5.11914	-2.05442	857,2321,3087,4739,5787,7010,7048,8797,11213,57493	CAV1,FLT1,HHEX,NEDD9,PTPRB,TEK,TGFBR2,TNFRSF10A,IRAK3,HEG1	10/644
4_Member	GO Biological Processes	GO:0006469	negative regulation of protein kinase activity	-4.02287	-1.36065	857,3087,5787,11213,57493	CAV1,HHEX,PTPRB,IRAK3,HEG1	5/172
4_Member	GO Biological Processes	GO:0033673	negative regulation of kinase activity	-3.89653	-1.29342	857,3087,5787,11213,57493	CAV1,HHEX,PTPRB,IRAK3,HEG1	5/183
4_Member	GO Biological Processes	GO:0001933	negative regulation of protein phosphorylation	-3.85982	-1.28731	857,3087,5787,11213,57493,100506658	CAV1,HHEX,PTPRB,IRAK3,HEG1,OCLN	6/297
4_Member	GO Biological Processes	GO:0042326	negative regulation of phosphorylation	-3.70671	-1.18932	857,3087,5787,11213,57493,100506658	CAV1,HHEX,PTPRB,IRAK3,HEG1,OCLN	6/317
4_Member	GO Biological Processes	GO:0051348	negative regulation of transferase activity	-3.57152	-1.08539	857,3087,5787,11213,57493	CAV1,HHEX,PTPRB,IRAK3,HEG1	5/215
4_Member	Canonical Pathways	M286	PID TGFBR PATHWAY	-3.39881	-0.984763	857,7048,100506658	CAV1,TGFBR2,OCLN	3/54
4_Member	GO Biological Processes	GO:0045936	negative regulation of phosphate metabolic process	-3.28791	-0.920724	857,3087,5787,11213,57493,100506658	CAV1,HHEX,PTPRB,IRAK3,HEG1,OCLN	6/380
4_Member	GO Biological Processes	GO:0010563	negative regulation of phosphorus metabolic process	-3.28192	-0.920724	857,3087,5787,11213,57493,100506658	CAV1,HHEX,PTPRB,IRAK3,HEG1,OCLN	6/381
4_Member	GO Biological Processes	GO:0001570	vasculogenesis	-3.03262	-0.764702	857,7048,57493	CAV1,TGFBR2,HEG1	3/72
4_Member	GO Biological Processes	GO:0031400	negative regulation of protein modification process	-3.01937	-0.758113	857,3087,5787,11213,57493,100506658	CAV1,HHEX,PTPRB,IRAK3,HEG1,OCLN	6/428
4_Member	KEGG Pathway	hsa04520	Adherens junction	-2.71226	-0.556314	5787,7048,57493	PTPRB,TGFBR2,HEG1	3/93
4_Member	GO Biological Processes	GO:0071901	negative regulation of protein serine/threonine kinase activity	-2.67291	-0.538961	3087,11213,57493	HHEX,IRAK3,HEG1	3/96
4_Member	GO Biological Processes	GO:1902532	negative regulation of intracellular signal transduction	-2.33886	-0.327832	857,2122,9709,11213,57493,64116	CAV1,MECOM,HERPUD1,IRAK3,HEG1,SLC39A8	6/586
4_Member	GO Biological Processes	GO:0071900	regulation of protein serine/threonine kinase activity	-2.23509	-0.268201	2321,3087,11213,57493	FLT1,HHEX,IRAK3,HEG1	4/271
4_Member	GO Biological Processes	GO:0043086	negative regulation of catalytic activity	-2.1417	-0.191379	857,3087,5787,11213,57493	CAV1,HHEX,PTPRB,IRAK3,HEG1	5/456
5_Summary	WikiPathways	WP3888	VEGFA VEGFR2 signaling	-5.67198	-2.47764	857,2078,2113,2321,2335,6541,9709,81575,100506658	CAV1,ERG,ETS1,FLT1,FN1,SLC7A1,HERPUD1,APOLD1,OCLN	9/-
5_Member	WikiPathways	WP3888	VEGFA VEGFR2 signaling	-5.67198	-2.47764	857,2078,2113,2321,2335,6541,9709,81575,100506658	CAV1,ERG,ETS1,FLT1,FN1,SLC7A1,HERPUD1,APOLD1,OCLN	9/432
6_Summary	GO Biological Processes	GO:0007369	gastrulation	-5.22986	-2.14166	90,2114,2296,2335,7048,83595,7010,57493,857,654,79875,858,2321,4071,338596,221395,2,3087,3459	ACVR1,ETS2,FOXC1,FN1,TGFBR2,SOX7,TEK,HEG1,CAV1,BMP6,THSD4,CAV2,FLT1,TM4SF1,ST8SIA6,ADGRF5,A2M,HHEX,IFNGR1	19/-
6_Member	GO Biological Processes	GO:0007369	gastrulation	-5.22986	-2.14166	90,2114,2296,2335,7048,83595	ACVR1,ETS2,FOXC1,FN1,TGFBR2,SOX7	6/169
6_Member	GO Biological Processes	GO:0001704	formation of primary germ layer	-4.75192	-1.78867	90,2114,2296,2335,83595	ACVR1,ETS2,FOXC1,FN1,SOX7	5/121
6_Member	GO Biological Processes	GO:0003206	cardiac chamber morphogenesis	-4.65046	-1.73932	90,2296,7010,7048,57493	ACVR1,FOXC1,TEK,TGFBR2,HEG1	5/127
6_Member	Canonical Pathways	M185	PID ALK1 PATHWAY	-4.35524	-1.57997	90,857,7048	ACVR1,CAV1,TGFBR2	3/26
6_Member	GO Biological Processes	GO:0003205	cardiac chamber development	-4.07101	-1.3903	90,2296,7010,7048,57493	ACVR1,FOXC1,TEK,TGFBR2,HEG1	5/168
6_Member	GO Biological Processes	GO:0060391	positive regulation of SMAD protein signal transduction	-3.92478	-1.30559	90,654,7048	ACVR1,BMP6,TGFBR2	3/36
6_Member	KEGG Pathway	hsa04350	TGF-beta signaling pathway	-3.70737	-1.18932	90,654,7048,79875	ACVR1,BMP6,TGFBR2,THSD4	4/108
6_Member	GO Biological Processes	GO:0071363	cellular response to growth factor stimulus	-3.50726	-1.05073	90,654,857,858,2296,2321,7048	ACVR1,BMP6,CAV1,CAV2,FOXC1,FLT1,TGFBR2	7/488
6_Member	GO Biological Processes	GO:0003231	cardiac ventricle development	-3.43864	-0.998421	90,2296,7048,57493	ACVR1,FOXC1,TGFBR2,HEG1	4/127
6_Member	GO Biological Processes	GO:0072132	mesenchyme morphogenesis	-3.37528	-0.976114	90,2296,7048	ACVR1,FOXC1,TGFBR2	3/55
6_Member	GO Biological Processes	GO:0070848	response to growth factor	-3.3472	-0.957979	90,654,857,858,2296,2321,7048	ACVR1,BMP6,CAV1,CAV2,FOXC1,FLT1,TGFBR2	7/519
6_Member	GO Biological Processes	GO:0010718	positive regulation of epithelial to mesenchymal transition	-3.28545	-0.920724	90,2296,7048	ACVR1,FOXC1,TGFBR2	3/59
6_Member	GO Biological Processes	GO:0001701	in utero embryonic development	-3.21143	-0.859192	90,2296,4071,7048,57493,338596	ACVR1,FOXC1,TM4SF1,TGFBR2,HEG1,ST8SIA6	6/393
6_Member	GO Biological Processes	GO:0003007	heart morphogenesis	-3.17292	-0.825083	90,2296,7010,7048,57493	ACVR1,FOXC1,TEK,TGFBR2,HEG1	5/263
6_Member	GO Biological Processes	GO:0048844	artery morphogenesis	-3.06821	-0.77396	2296,7048,221395	FOXC1,TGFBR2,ADGRF5	3/70
6_Member	GO Biological Processes	GO:0002526	acute inflammatory response	-3.05028	-0.769923	2,90,2335	A2M,ACVR1,FN1	3/71
6_Member	GO Biological Processes	GO:0003208	cardiac ventricle morphogenesis	-3.05028	-0.769923	2296,7048,57493	FOXC1,TGFBR2,HEG1	3/71
6_Member	GO Biological Processes	GO:0071560	cellular response to transforming growth factor beta stimulus	-3.04158	-0.769923	90,857,858,7048	ACVR1,CAV1,CAV2,TGFBR2	4/162
6_Member	GO Biological Processes	GO:0048598	embryonic morphogenesis	-3.04151	-0.769923	90,2114,2296,2321,2335,7048,83595	ACVR1,ETS2,FOXC1,FLT1,FN1,TGFBR2,SOX7	7/585
6_Member	GO Biological Processes	GO:0060390	regulation of SMAD protein signal transduction	-3.01522	-0.758113	90,654,7048	ACVR1,BMP6,TGFBR2	3/73
6_Member	GO Biological Processes	GO:0003281	ventricular septum development	-2.99807	-0.748024	90,7048,57493	ACVR1,TGFBR2,HEG1	3/74
6_Member	GO Biological Processes	GO:0071559	response to transforming growth factor beta	-2.983	-0.739904	90,857,858,7048	ACVR1,CAV1,CAV2,TGFBR2	4/168
6_Member	GO Biological Processes	GO:0014032	neural crest cell development	-2.93185	-0.719935	90,2296,2335	ACVR1,FOXC1,FN1	3/78
6_Member	GO Biological Processes	GO:0048762	mesenchymal cell differentiation	-2.92668	-0.719935	90,2296,2335,7048	ACVR1,FOXC1,FN1,TGFBR2	4/174
6_Member	GO Biological Processes	GO:0141091	transforming growth factor beta receptor superfamily signaling pathway	-2.92668	-0.719935	90,654,858,7048	ACVR1,BMP6,CAV2,TGFBR2	4/174
6_Member	GO Biological Processes	GO:0048863	stem cell differentiation	-2.8461	-0.657968	2,90,2296,2335	A2M,ACVR1,FOXC1,FN1	4/183
6_Member	GO Biological Processes	GO:0048864	stem cell development	-2.83901	-0.656371	90,2296,2335	ACVR1,FOXC1,FN1	3/84
6_Member	GO Biological Processes	GO:0035050	embryonic heart tube development	-2.82423	-0.648075	90,2296,7048	ACVR1,FOXC1,TGFBR2	3/85
6_Member	GO Biological Processes	GO:0043009	chordate embryonic development	-2.78648	-0.616195	90,2296,4071,7048,57493,221395,338596	ACVR1,FOXC1,TM4SF1,TGFBR2,HEG1,ADGRF5,ST8SIA6	7/648
6_Member	GO Biological Processes	GO:0014033	neural crest cell differentiation	-2.73926	-0.575517	90,2296,2335	ACVR1,FOXC1,FN1	3/91
6_Member	GO Biological Processes	GO:0007178	transmembrane receptor protein serine/threonine kinase signaling pathway	-2.73714	-0.575517	90,654,858,7048	ACVR1,BMP6,CAV2,TGFBR2	4/196
6_Member	GO Biological Processes	GO:0009792	embryo development ending in birth or egg hatching	-2.7082	-0.555592	90,2296,4071,7048,57493,221395,338596	ACVR1,FOXC1,TM4SF1,TGFBR2,HEG1,ADGRF5,ST8SIA6	7/669
6_Member	GO Biological Processes	GO:0007179	transforming growth factor beta receptor signaling pathway	-2.61018	-0.494602	90,858,7048	ACVR1,CAV2,TGFBR2	3/101
6_Member	GO Biological Processes	GO:0060840	artery development	-2.61018	-0.494602	2296,7048,221395	FOXC1,TGFBR2,ADGRF5	3/101
6_Member	GO Biological Processes	GO:0090100	positive regulation of transmembrane receptor protein serine/threonine kinase signaling pathway	-2.55071	-0.457664	90,654,7048	ACVR1,BMP6,TGFBR2	3/106
6_Member	GO Biological Processes	GO:0035265	organ growth	-2.53918	-0.453392	2296,7048,57493	FOXC1,TGFBR2,HEG1	3/107
6_Member	GO Biological Processes	GO:0003279	cardiac septum development	-2.52777	-0.44437	90,7048,57493	ACVR1,TGFBR2,HEG1	3/108
6_Member	GO Biological Processes	GO:0007507	heart development	-2.40062	-0.369034	90,2296,2335,7010,7048,57493	ACVR1,FOXC1,FN1,TEK,TGFBR2,HEG1	6/569
6_Member	GO Biological Processes	GO:0010717	regulation of epithelial to mesenchymal transition	-2.3991	-0.369034	90,2296,7048	ACVR1,FOXC1,TGFBR2	3/120
6_Member	GO Biological Processes	GO:0060485	mesenchyme development	-2.37651	-0.359381	90,2296,2335,7048	ACVR1,FOXC1,FN1,TGFBR2	4/247
6_Member	GO Biological Processes	GO:0003002	regionalization	-2.32423	-0.319219	90,2114,2296,3087,7048	ACVR1,ETS2,FOXC1,HHEX,TGFBR2	5/412
6_Member	GO Biological Processes	GO:0007498	mesoderm development	-2.28374	-0.29438	90,2114,2296	ACVR1,ETS2,FOXC1	3/132
6_Member	GO Biological Processes	GO:0007389	pattern specification process	-2.13004	-0.187972	90,2114,2296,3087,7048	ACVR1,ETS2,FOXC1,HHEX,TGFBR2	5/459
6_Member	GO Biological Processes	GO:0002274	myeloid leukocyte activation	-2.11495	-0.179721	3459,7048,221395	IFNGR1,TGFBR2,ADGRF5	3/152
6_Member	GO Biological Processes	GO:0090092	regulation of transmembrane receptor protein serine/threonine kinase signaling pathway	-2.00073	-0.0997429	90,654,858,7048	ACVR1,BMP6,CAV2,TGFBR2	4/317
7_Summary	WikiPathways	WP306	Focal adhesion	-4.82536	-1.82432	857,858,2321,2335,3672,8503,90,4258,7010,8743,9882,8436,26509,2296,64116,79875,2,654,6541,6480,9709	CAV1,CAV2,FLT1,FN1,ITGA1,PIK3R3,ACVR1,MGST2,TEK,TNFSF10,TBC1D4,CAVIN2,MYOF,FOXC1,SLC39A8,THSD4,A2M,BMP6,SLC7A1,ST6GAL1,HERPUD1	21/-
7_Member	WikiPathways	WP306	Focal adhesion	-4.82536	-1.82432	857,858,2321,2335,3672,8503	CAV1,CAV2,FLT1,FN1,ITGA1,PIK3R3	6/199
7_Member	KEGG Pathway	hsa04510	Focal adhesion	-4.77648	-1.79474	857,858,2321,2335,3672,8503	CAV1,CAV2,FLT1,FN1,ITGA1,PIK3R3	6/203
7_Member	KEGG Pathway	hsa05418	Fluid shear stress and atherosclerosis	-4.4621	-1.60999	90,857,858,4258,8503	ACVR1,CAV1,CAV2,MGST2,PIK3R3	5/139
7_Member	KEGG Pathway	hsa05100	Bacterial invasion of epithelial cells	-4.27817	-1.52576	857,858,2335,8503	CAV1,CAV2,FN1,PIK3R3	4/77
7_Member	GO Biological Processes	GO:0001935	endothelial cell proliferation	-3.96174	-1.32584	857,858,7010	CAV1,CAV2,TEK	3/35
7_Member	WikiPathways	WP4217	Ebola virus infection in host	-3.4129	-0.993716	857,858,3672,8503	CAV1,CAV2,ITGA1,PIK3R3	4/129
7_Member	GO Biological Processes	GO:0043434	response to peptide hormone	-3.30599	-0.92631	857,858,7010,8503,8743,9882	CAV1,CAV2,TEK,PIK3R3,TNFSF10,TBC1D4	6/377
7_Member	GO Biological Processes	GO:0007009	plasma membrane organization	-3.1662	-0.822733	857,858,8436,26509	CAV1,CAV2,CAVIN2,MYOF	4/150
7_Member	GO Biological Processes	GO:0030198	extracellular matrix organization	-3.10016	-0.779927	857,858,2296,64116,79875	CAV1,CAV2,FOXC1,SLC39A8,THSD4	5/273
7_Member	GO Biological Processes	GO:0043062	extracellular structure organization	-3.09305	-0.779927	857,858,2296,64116,79875	CAV1,CAV2,FOXC1,SLC39A8,THSD4	5/274
7_Member	Canonical Pathways	M237	PID VEGFR1 2 PATHWAY	-3.08641	-0.779927	857,2321,26509	CAV1,FLT1,MYOF	3/69
7_Member	GO Biological Processes	GO:0045229	external encapsulating structure organization	-3.08597	-0.779927	857,858,2296,64116,79875	CAV1,CAV2,FOXC1,SLC39A8,THSD4	5/275
7_Member	GO Biological Processes	GO:0009725	response to hormone	-2.97627	-0.737393	2,654,857,858,7010,8503,8743,9882	A2M,BMP6,CAV1,CAV2,TEK,PIK3R3,TNFSF10,TBC1D4	8/780
7_Member	GO Biological Processes	GO:0001937	negative regulation of endothelial cell proliferation	-2.94806	-0.728443	857,858,2321	CAV1,CAV2,FLT1	3/77
7_Member	Reactome Gene Sets	R-HSA-9009391	Extra-nuclear estrogen signaling	-2.94806	-0.728443	857,858,8503	CAV1,CAV2,PIK3R3	3/77
7_Member	GO Biological Processes	GO:1901652	response to peptide	-2.83549	-0.656371	857,858,7010,8503,8743,9882	CAV1,CAV2,TEK,PIK3R3,TNFSF10,TBC1D4	6/465
7_Member	KEGG Pathway	hsa05205	Proteoglycans in cancer	-2.66632	-0.535039	857,858,2335,8503	CAV1,CAV2,FN1,PIK3R3	4/205
7_Member	WikiPathways	WP185	Integrin mediated cell adhesion	-2.59804	-0.492616	857,858,3672	CAV1,CAV2,ITGA1	3/102
7_Member	GO Biological Processes	GO:0032868	response to insulin	-2.57712	-0.476694	858,8503,8743,9882	CAV2,PIK3R3,TNFSF10,TBC1D4	4/217
7_Member	GO Biological Processes	GO:0046718	viral entry into host cell	-2.50528	-0.43365	857,858,6541	CAV1,CAV2,SLC7A1	3/110
7_Member	GO Biological Processes	GO:0044409	entry into host	-2.48322	-0.419721	857,858,6541	CAV1,CAV2,SLC7A1	3/112
7_Member	GO Biological Processes	GO:0071375	cellular response to peptide hormone stimulus	-2.38274	-0.361496	857,858,8503,9882	CAV1,CAV2,PIK3R3,TBC1D4	4/246
7_Member	GO Biological Processes	GO:0016032	viral process	-2.37651	-0.359381	857,858,6480,6541	CAV1,CAV2,ST6GAL1,SLC7A1	4/247
7_Member	GO Biological Processes	GO:0030003	intracellular monoatomic cation homeostasis	-2.27645	-0.29092	654,857,858,9709,64116	BMP6,CAV1,CAV2,HERPUD1,SLC39A8	5/423
7_Member	GO Biological Processes	GO:0044403	biological process involved in symbiotic interaction	-2.25764	-0.276834	857,858,2335,6541	CAV1,CAV2,FN1,SLC7A1	4/267
7_Member	GO Biological Processes	GO:0098771	inorganic ion homeostasis	-2.24682	-0.272064	654,857,858,9709,64116	BMP6,CAV1,CAV2,HERPUD1,SLC39A8	5/430
7_Member	GO Biological Processes	GO:0006873	intracellular monoatomic ion homeostasis	-2.23847	-0.269746	654,857,858,9709,64116	BMP6,CAV1,CAV2,HERPUD1,SLC39A8	5/432
7_Member	GO Biological Processes	GO:0044000	movement in host	-2.21304	-0.247973	857,858,6541	CAV1,CAV2,SLC7A1	3/140
7_Member	GO Biological Processes	GO:0032869	cellular response to insulin stimulus	-2.13865	-0.191379	858,8503,9882	CAV2,PIK3R3,TBC1D4	3/149
7_Member	GO Biological Processes	GO:0051701	biological process involved in interaction with host	-2.07658	-0.15636	857,858,6541	CAV1,CAV2,SLC7A1	3/157
7_Member	GO Biological Processes	GO:1901653	cellular response to peptide	-2.02895	-0.12007	857,858,8503,9882	CAV1,CAV2,PIK3R3,TBC1D4	4/311
8_Summary	WikiPathways	WP3640	Imatinib and chronic myeloid leukemia	-4.70835	-1.77818	2321,5243,9429,6541,6566,2113,857,57488,81575,64116	FLT1,ABCB1,ABCG2,SLC7A1,SLC16A1,ETS1,CAV1,ESYT2,APOLD1,SLC39A8	10/-
8_Member	WikiPathways	WP3640	Imatinib and chronic myeloid leukemia	-4.70835	-1.77818	2321,5243,9429	FLT1,ABCB1,ABCG2	3/20
8_Member	GO Biological Processes	GO:0010232	vascular transport	-4.09031	-1.3903	5243,6541,6566,9429	ABCB1,SLC7A1,SLC16A1,ABCG2	4/86
8_Member	GO Biological Processes	GO:0150104	transport across blood-brain barrier	-4.09031	-1.3903	5243,6541,6566,9429	ABCB1,SLC7A1,SLC16A1,ABCG2	4/86
8_Member	Canonical Pathways	M44	PID HIF2PATHWAY	-3.99983	-1.34656	2113,2321,9429	ETS1,FLT1,ABCG2	3/34
8_Member	Canonical Pathways	M255	PID HIF1 TFPATHWAY	-3.14273	-0.803589	2113,5243,9429	ETS1,ABCB1,ABCG2	3/66
8_Member	GO Biological Processes	GO:0006869	lipid transport	-2.64156	-0.515574	857,5243,9429,57488,81575	CAV1,ABCB1,ABCG2,ESYT2,APOLD1	5/347
8_Member	Reactome Gene Sets	R-HSA-9748784	Drug ADME	-2.50528	-0.43365	5243,6566,9429	ABCB1,SLC16A1,ABCG2	3/110
8_Member	GO Biological Processes	GO:0010876	lipid localization	-2.46272	-0.404805	857,5243,9429,57488,81575	CAV1,ABCB1,ABCG2,ESYT2,APOLD1	5/382
8_Member	GO Biological Processes	GO:0015711	organic anion transport	-2.39653	-0.369034	5243,6541,6566,9429,64116	ABCB1,SLC7A1,SLC16A1,ABCG2,SLC39A8	5/396
8_Member	GO Biological Processes	GO:1905039	carboxylic acid transmembrane transport	-2.19606	-0.236411	5243,6541,6566	ABCB1,SLC7A1,SLC16A1	3/142
8_Member	GO Biological Processes	GO:1903825	organic acid transmembrane transport	-2.18767	-0.22981	5243,6541,6566	ABCB1,SLC7A1,SLC16A1	3/143
8_Member	GO Biological Processes	GO:0046942	carboxylic acid transport	-2.0627	-0.146281	5243,6541,6566,9429	ABCB1,SLC7A1,SLC16A1,ABCG2	4/304
8_Member	GO Biological Processes	GO:0015849	organic acid transport	-2.05783	-0.144112	5243,6541,6566,9429	ABCB1,SLC7A1,SLC16A1,ABCG2	4/305
9_Summary	WikiPathways	WP366	TGF beta signaling pathway	-4.56975	-1.68868	857,2113,2335,4739,7048,1326,6541,7010,221395,654,3087,6480	CAV1,ETS1,FN1,NEDD9,TGFBR2,MAP3K8,SLC7A1,TEK,ADGRF5,BMP6,HHEX,ST6GAL1	12/-
9_Member	WikiPathways	WP366	TGF beta signaling pathway	-4.56975	-1.68868	857,2113,2335,4739,7048	CAV1,ETS1,FN1,NEDD9,TGFBR2	5/132
9_Member	GO Biological Processes	GO:0045785	positive regulation of cell adhesion	-4.3784	-1.58247	857,1326,2113,2335,4739,6541,7010,7048	CAV1,MAP3K8,ETS1,FN1,NEDD9,SLC7A1,TEK,TGFBR2	8/483
9_Member	GO Biological Processes	GO:0002694	regulation of leukocyte activation	-3.10276	-0.779927	857,1326,2335,4739,6541,7048,221395	CAV1,MAP3K8,FN1,NEDD9,SLC7A1,TGFBR2,ADGRF5	7/571
9_Member	GO Biological Processes	GO:1903039	positive regulation of leukocyte cell-cell adhesion	-3.08597	-0.779927	857,1326,2113,6541,7048	CAV1,MAP3K8,ETS1,SLC7A1,TGFBR2	5/275
9_Member	GO Biological Processes	GO:0050865	regulation of cell activation	-2.86401	-0.672831	857,1326,2335,4739,6541,7048,221395	CAV1,MAP3K8,FN1,NEDD9,SLC7A1,TGFBR2,ADGRF5	7/628
9_Member	GO Biological Processes	GO:0022409	positive regulation of cell-cell adhesion	-2.77686	-0.609481	857,1326,2113,6541,7048	CAV1,MAP3K8,ETS1,SLC7A1,TGFBR2	5/323
9_Member	GO Biological Processes	GO:0022407	regulation of cell-cell adhesion	-2.70316	-0.555592	654,857,1326,2113,6541,7048	BMP6,CAV1,MAP3K8,ETS1,SLC7A1,TGFBR2	6/494
9_Member	GO Biological Processes	GO:1903037	regulation of leukocyte cell-cell adhesion	-2.47241	-0.412239	857,1326,2113,6541,7048	CAV1,MAP3K8,ETS1,SLC7A1,TGFBR2	5/380
9_Member	GO Biological Processes	GO:0050870	positive regulation of T cell activation	-2.35187	-0.33882	857,1326,6541,7048	CAV1,MAP3K8,SLC7A1,TGFBR2	4/251
9_Member	GO Biological Processes	GO:0070663	regulation of leukocyte proliferation	-2.25764	-0.276834	3087,6480,6541,7048	HHEX,ST6GAL1,SLC7A1,TGFBR2	4/267
9_Member	GO Biological Processes	GO:0032946	positive regulation of mononuclear cell proliferation	-2.16288	-0.210348	6480,6541,7048	ST6GAL1,SLC7A1,TGFBR2	3/146
9_Member	GO Biological Processes	GO:0070665	positive regulation of leukocyte proliferation	-2.0251	-0.12007	6480,6541,7048	ST6GAL1,SLC7A1,TGFBR2	3/164
10_Summary	Reactome Gene Sets	R-HSA-202733	Cell surface interactions at the vascular wall	-4.49225	-1.6259	857,2335,6566,7010,8797,2,3672,5583,8503,255488	CAV1,FN1,SLC16A1,TEK,TNFRSF10A,A2M,ITGA1,PRKCH,PIK3R3,RNF144B	10/-
10_Member	Reactome Gene Sets	R-HSA-202733	Cell surface interactions at the vascular wall	-4.49225	-1.6259	857,2335,6566,7010,8797	CAV1,FN1,SLC16A1,TEK,TNFRSF10A	5/137
10_Member	Reactome Gene Sets	R-HSA-109582	Hemostasis	-4.41631	-1.58594	2,857,2335,3672,5583,6566,7010,8503,8797	A2M,CAV1,FN1,ITGA1,PRKCH,SLC16A1,TEK,PIK3R3,TNFRSF10A	9/621
10_Member	Canonical Pathways	M145	PID P53 DOWNSTREAM PATHWAY	-2.23902	-0.269746	857,8797,255488	CAV1,TNFRSF10A,RNF144B	3/137
11_Summary	WikiPathways	WP4341	Non genomic actions of 1 25 dihydroxyvitamin D3	-4.32308	-1.55939	857,2113,3459,5583	CAV1,ETS1,IFNGR1,PRKCH	4/-
11_Member	WikiPathways	WP4341	Non genomic actions of 1 25 dihydroxyvitamin D3	-4.32308	-1.55939	857,2113,3459,5583	CAV1,ETS1,IFNGR1,PRKCH	4/75
12_Summary	Canonical Pathways	M79	PID TRAIL PATHWAY	-4.25652	-1.51512	8503,8743,8797,90,654,3459,7048	PIK3R3,TNFSF10,TNFRSF10A,ACVR1,BMP6,IFNGR1,TGFBR2	7/-
12_Member	Canonical Pathways	M79	PID TRAIL PATHWAY	-4.25652	-1.51512	8503,8743,8797	PIK3R3,TNFSF10,TNFRSF10A	3/28
12_Member	KEGG Pathway	hsa04060	Cytokine-cytokine receptor interaction	-3.85982	-1.28731	90,654,3459,7048,8743,8797	ACVR1,BMP6,IFNGR1,TGFBR2,TNFSF10,TNFRSF10A	6/297
12_Member	KEGG Pathway	hsa04650	Natural killer cell mediated cytotoxicity	-3.3751	-0.976114	3459,8503,8743,8797	IFNGR1,PIK3R3,TNFSF10,TNFRSF10A	4/132
12_Member	KEGG Pathway	hsa05164	Influenza A	-2.95457	-0.728443	3459,8503,8743,8797	IFNGR1,PIK3R3,TNFSF10,TNFRSF10A	4/171
12_Member	KEGG Pathway	hsa04210	Apoptosis	-2.24782	-0.272064	8503,8743,8797	PIK3R3,TNFSF10,TNFRSF10A	3/136
12_Member	KEGG Pathway	hsa04217	Necroptosis	-2.06161	-0.146281	3459,8743,8797	IFNGR1,TNFSF10,TNFRSF10A	3/159
13_Summary	GO Biological Processes	GO:0016310	phosphorylation	-3.92579	-1.30559	90,1326,2078,2321,5583,7010,7048,9060,11213,2313,3087,2122	ACVR1,MAP3K8,ERG,FLT1,PRKCH,TEK,TGFBR2,PAPSS2,IRAK3,FLI1,HHEX,MECOM	12/-
13_Member	GO Biological Processes	GO:0016310	phosphorylation	-3.92579	-1.30559	90,1326,2078,2321,5583,7010,7048,9060,11213	ACVR1,MAP3K8,ERG,FLT1,PRKCH,TEK,TGFBR2,PAPSS2,IRAK3	9/720
13_Member	KEGG Pathway	hsa05202	Transcriptional misregulation in cancer	-3.78866	-1.23759	2078,2313,2321,3087,7048	ERG,FLI1,FLT1,HHEX,TGFBR2	5/193
13_Member	GO Biological Processes	GO:0006468	protein phosphorylation	-3.49657	-1.05073	90,1326,2078,2321,5583,7048,11213	ACVR1,MAP3K8,ERG,FLT1,PRKCH,TGFBR2,IRAK3	7/490
13_Member	KEGG Pathway	hsa04010	MAPK signaling pathway	-2.91151	-0.707922	1326,2122,2321,7010,7048	MAP3K8,MECOM,FLT1,TEK,TGFBR2	5/301
14_Summary	Reactome Gene Sets	R-HSA-877300	Interferon gamma signaling	-3.90466	-1.29359	3459,6672,10475,115361,1326,2335,8503,11213	IFNGR1,SP100,TRIM38,GBP4,MAP3K8,FN1,PIK3R3,IRAK3	8/-
14_Member	Reactome Gene Sets	R-HSA-877300	Interferon gamma signaling	-3.90466	-1.29359	3459,6672,10475,115361	IFNGR1,SP100,TRIM38,GBP4	4/96
14_Member	Reactome Gene Sets	R-HSA-1280215	Cytokine Signaling in Immune system	-2.95151	-0.728443	1326,2335,3459,6672,8503,10475,11213,115361	MAP3K8,FN1,IFNGR1,SP100,PIK3R3,TRIM38,IRAK3,GBP4	8/787
14_Member	GO Biological Processes	GO:0071346	cellular response to type II interferon	-2.53918	-0.453392	3459,6672,115361	IFNGR1,SP100,GBP4	3/107
14_Member	GO Biological Processes	GO:0034341	response to type II interferon	-2.31147	-0.308447	3459,6672,115361	IFNGR1,SP100,GBP4	3/129
14_Member	Reactome Gene Sets	R-HSA-913531	Interferon Signaling	-2.24632	-0.272064	3459,6672,10475,115361	IFNGR1,SP100,TRIM38,GBP4	4/269
15_Summary	GO Biological Processes	GO:0030148	sphingolipid biosynthetic process	-3.77041	-1.23313	79993,130367,338596,340485,4258,8503,51703,221395,57488,857	ELOVL7,SGPP2,ST8SIA6,ACER2,MGST2,PIK3R3,ACSL5,ADGRF5,ESYT2,CAV1	10/-
15_Member	GO Biological Processes	GO:0030148	sphingolipid biosynthetic process	-3.77041	-1.23313	79993,130367,338596,340485	ELOVL7,SGPP2,ST8SIA6,ACER2	4/104
15_Member	GO Biological Processes	GO:0006643	membrane lipid metabolic process	-3.67687	-1.17225	4258,79993,130367,338596,340485	MGST2,ELOVL7,SGPP2,ST8SIA6,ACER2	5/204
15_Member	GO Biological Processes	GO:0046467	membrane lipid biosynthetic process	-3.24403	-0.887333	79993,130367,338596,340485	ELOVL7,SGPP2,ST8SIA6,ACER2	4/143
15_Member	GO Biological Processes	GO:0006665	sphingolipid metabolic process	-3.09223	-0.779927	79993,130367,338596,340485	ELOVL7,SGPP2,ST8SIA6,ACER2	4/157
15_Member	GO Biological Processes	GO:0008610	lipid biosynthetic process	-3.00306	-0.749501	8503,51703,79993,130367,221395,338596,340485	PIK3R3,ACSL5,ELOVL7,SGPP2,ADGRF5,ST8SIA6,ACER2	7/594
15_Member	Reactome Gene Sets	R-HSA-428157	Sphingolipid metabolism	-2.71226	-0.556314	57488,130367,340485	ESYT2,SGPP2,ACER2	3/93
15_Member	Reactome Gene Sets	R-HSA-556833	Metabolism of lipids	-2.44568	-0.398817	857,8503,51703,57488,79993,130367,340485	CAV1,PIK3R3,ACSL5,ESYT2,ELOVL7,SGPP2,ACER2	7/746
15_Member	KEGG Pathway	hsa04071	Sphingolipid signaling pathway	-2.38902	-0.365694	8503,130367,340485	PIK3R3,SGPP2,ACER2	3/121
16_Summary	WikiPathways	WP2882	Nuclear receptors meta pathway	-3.72897	-1.19842	4258,5243,7048,8436,26509,64116,9429	MGST2,ABCB1,TGFBR2,CAVIN2,MYOF,SLC39A8,ABCG2	7/-
16_Member	WikiPathways	WP2882	Nuclear receptors meta pathway	-3.72897	-1.19842	4258,5243,7048,8436,26509,64116	MGST2,ABCB1,TGFBR2,CAVIN2,MYOF,SLC39A8	6/314
16_Member	GO Biological Processes	GO:0098754	detoxification	-3.32611	-0.941685	4258,5243,9429,64116	MGST2,ABCB1,ABCG2,SLC39A8	4/136
16_Member	GO Biological Processes	GO:1990748	cellular detoxification	-2.51647	-0.437815	4258,9429,64116	MGST2,ABCG2,SLC39A8	3/109
16_Member	GO Biological Processes	GO:0009636	response to toxic substance	-2.44669	-0.398817	4258,5243,9429,64116	MGST2,ABCB1,ABCG2,SLC39A8	4/236
16_Member	GO Biological Processes	GO:0097237	cellular response to toxic substance	-2.41955	-0.377109	4258,9429,64116	MGST2,ABCG2,SLC39A8	3/118
16_Member	WikiPathways	WP2884	NRF2 pathway	-2.20452	-0.243069	4258,7048,64116	MGST2,TGFBR2,SLC39A8	3/141
17_Summary	WikiPathways	WP5322	CKAP4 signaling pathway map	-3.66171	-1.1695	7048,8797,9429,100506658	TGFBR2,TNFRSF10A,ABCG2,OCLN	4/-
17_Member	WikiPathways	WP5322	CKAP4 signaling pathway map	-3.66171	-1.1695	7048,8797,9429,100506658	TGFBR2,TNFRSF10A,ABCG2,OCLN	4/111
18_Summary	Canonical Pathways	M92	PID ANGIOPOIETIN RECEPTOR PATHWAY	-3.52383	-1.05073	2113,2335,7010,4739,6480,340485,3672,340706,8503	ETS1,FN1,TEK,NEDD9,ST6GAL1,ACER2,ITGA1,VWA2,PIK3R3	9/-
18_Member	Canonical Pathways	M92	PID ANGIOPOIETIN RECEPTOR PATHWAY	-3.52383	-1.05073	2113,2335,7010	ETS1,FN1,TEK	3/49
18_Member	GO Biological Processes	GO:0010810	regulation of cell-substrate adhesion	-3.51654	-1.05073	2335,4739,6480,7010,340485	FN1,NEDD9,ST6GAL1,TEK,ACER2	5/221
18_Member	GO Biological Processes	GO:0031589	cell-substrate adhesion	-2.83742	-0.656371	2335,3672,7010,340706	FN1,ITGA1,TEK,VWA2	4/184
18_Member	GO Biological Processes	GO:0007229	integrin-mediated signaling pathway	-2.699	-0.554498	2335,3672,4739	FN1,ITGA1,NEDD9	3/94
18_Member	GO Biological Processes	GO:0010811	positive regulation of cell-substrate adhesion	-2.3593	-0.344209	2335,4739,7010	FN1,NEDD9,TEK	3/124
18_Member	GO Biological Processes	GO:0007160	cell-matrix adhesion	-2.23902	-0.269746	2335,3672,340706	FN1,ITGA1,VWA2	3/137
18_Member	WikiPathways	WP51	Regulation of actin cytoskeleton	-2.13069	-0.187972	2335,3672,8503	FN1,ITGA1,PIK3R3	3/150
19_Summary	GO Biological Processes	GO:0051345	positive regulation of hydrolase activity	-3.51262	-1.05073	858,2321,3672,8743,9882,83595,340485,857,9709,2113,26136	CAV2,FLT1,ITGA1,TNFSF10,TBC1D4,SOX7,ACER2,CAV1,HERPUD1,ETS1,TES	11/-
19_Member	GO Biological Processes	GO:0051345	positive regulation of hydrolase activity	-3.51262	-1.05073	858,2321,3672,8743,9882,83595,340485	CAV2,FLT1,ITGA1,TNFSF10,TBC1D4,SOX7,ACER2	7/487
19_Member	GO Biological Processes	GO:0051336	regulation of hydrolase activity	-3.07446	-0.77417	857,858,2321,3672,8743,9882,83595,340485	CAV1,CAV2,FLT1,ITGA1,TNFSF10,TBC1D4,SOX7,ACER2	8/753
19_Member	GO Biological Processes	GO:0045862	positive regulation of proteolysis	-2.69657	-0.554498	857,8743,9709,83595,340485	CAV1,TNFSF10,HERPUD1,SOX7,ACER2	5/337
19_Member	GO Biological Processes	GO:0043280	positive regulation of cysteine-type endopeptidase activity involved in apoptotic process	-2.4942	-0.424886	8743,83595,340485	TNFSF10,SOX7,ACER2	3/111
19_Member	GO Biological Processes	GO:2001056	positive regulation of cysteine-type endopeptidase activity	-2.33035	-0.32134	8743,83595,340485	TNFSF10,SOX7,ACER2	3/127
19_Member	GO Biological Processes	GO:0008285	negative regulation of cell population proliferation	-2.32562	-0.319219	857,858,2113,2321,3672,26136,83595	CAV1,CAV2,ETS1,FLT1,ITGA1,TES,SOX7	7/785
19_Member	GO Biological Processes	GO:0010950	positive regulation of endopeptidase activity	-2.09944	-0.172609	8743,83595,340485	TNFSF10,SOX7,ACER2	3/154
19_Member	GO Biological Processes	GO:0043281	regulation of cysteine-type endopeptidase activity involved in apoptotic process	-2.05421	-0.14247	8743,83595,340485	TNFSF10,SOX7,ACER2	3/160
19_Member	GO Biological Processes	GO:0052547	regulation of peptidase activity	-2.05297	-0.14247	857,8743,83595,340485	CAV1,TNFSF10,SOX7,ACER2	4/306
20_Summary	GO Biological Processes	GO:0060537	muscle tissue development	-3.5098	-1.05073	90,857,858,2296,5239,57493,3459,6672,11213,3672	ACVR1,CAV1,CAV2,FOXC1,PGM5,HEG1,IFNGR1,SP100,IRAK3,ITGA1	10/-
20_Member	GO Biological Processes	GO:0060537	muscle tissue development	-3.5098	-1.05073	90,857,858,2296,5239,57493	ACVR1,CAV1,CAV2,FOXC1,PGM5,HEG1	6/345
20_Member	GO Biological Processes	GO:0014706	striated muscle tissue development	-2.70523	-0.555592	90,2296,5239,57493	ACVR1,FOXC1,PGM5,HEG1	4/200
20_Member	GO Biological Processes	GO:0061061	muscle structure development	-2.60055	-0.492616	90,857,858,2296,5239,57493	ACVR1,CAV1,CAV2,FOXC1,PGM5,HEG1	6/518
20_Member	GO Biological Processes	GO:0019221	cytokine-mediated signaling pathway	-2.45789	-0.40446	857,2296,3459,6672,11213	CAV1,FOXC1,IFNGR1,SP100,IRAK3	5/383
20_Member	GO Biological Processes	GO:0035296	regulation of tube diameter	-2.11495	-0.179721	857,2296,3672	CAV1,FOXC1,ITGA1	3/152
20_Member	GO Biological Processes	GO:0097746	blood vessel diameter maintenance	-2.11495	-0.179721	857,2296,3672	CAV1,FOXC1,ITGA1	3/152
20_Member	GO Biological Processes	GO:0035150	regulation of tube size	-2.10716	-0.175316	857,2296,3672	CAV1,FOXC1,ITGA1	3/153
20_Member	GO Biological Processes	GO:0007517	muscle organ development	-2.02421	-0.12007	857,858,2296,57493	CAV1,CAV2,FOXC1,HEG1	4/312

## Sheet: red
GroupID	Category	Term	Description	LogP	Log(q-value)	Genes	Symbols	InTerm_InList
1_Summary	GO Biological Processes	GO:0007272	ensheathment of neurons	-10.0497	-6.00615	443,745,928,2065,4099,5010,5354,5653,7368,79152,79628,83700,5663,118738,60484,85414,93377,3673,4036,4124,7058	ASPA,MYRF,CD9,ERBB3,MAG,CLDN11,PLP1,KLK6,UGT8,FA2H,SH3TC2,JAM3,PSEN1,ZNF488,HAPLN2,SLC45A3,OPALIN,ITGA2,LRP2,MAN2A1,THBS2	21/-
1_Member	GO Biological Processes	GO:0007272	ensheathment of neurons	-10.0497	-6.00615	443,745,928,2065,4099,5010,5354,5653,7368,79152,79628,83700	ASPA,MYRF,CD9,ERBB3,MAG,CLDN11,PLP1,KLK6,UGT8,FA2H,SH3TC2,JAM3	12/128
1_Member	GO Biological Processes	GO:0008366	axon ensheathment	-10.0497	-6.00615	443,745,928,2065,4099,5010,5354,5653,7368,79152,79628,83700	ASPA,MYRF,CD9,ERBB3,MAG,CLDN11,PLP1,KLK6,UGT8,FA2H,SH3TC2,JAM3	12/128
1_Member	GO Biological Processes	GO:0042552	myelination	-8.92484	-5.05743	443,745,928,2065,4099,5354,5653,7368,79152,79628,83700	ASPA,MYRF,CD9,ERBB3,MAG,PLP1,KLK6,UGT8,FA2H,SH3TC2,JAM3	11/126
1_Member	GO Biological Processes	GO:0021782	glial cell development	-6.67677	-3.03121	443,745,2065,4099,5354,5663,79152,79628,118738	ASPA,MYRF,ERBB3,MAG,PLP1,PSEN1,FA2H,SH3TC2,ZNF488	9/125
1_Member	GO Biological Processes	GO:0014003	oligodendrocyte development	-6.09425	-2.73599	443,745,4099,5354,79152,118738	ASPA,MYRF,MAG,PLP1,FA2H,ZNF488	6/47
1_Member	GO Biological Processes	GO:0022010	central nervous system myelination	-6.08052	-2.73599	443,745,4099,5354,79152	ASPA,MYRF,MAG,PLP1,FA2H	5/26
1_Member	GO Biological Processes	GO:0032291	axon ensheathment in central nervous system	-6.08052	-2.73599	443,745,4099,5354,79152	ASPA,MYRF,MAG,PLP1,FA2H	5/26
1_Member	GO Biological Processes	GO:0010001	glial cell differentiation	-5.60346	-2.37288	443,745,2065,4099,5354,5663,60484,79152,79628,118738	ASPA,MYRF,ERBB3,MAG,PLP1,PSEN1,HAPLN2,FA2H,SH3TC2,ZNF488	10/215
1_Member	GO Biological Processes	GO:0042063	gliogenesis	-5.53415	-2.33575	443,745,928,2065,4099,5354,5663,60484,79152,79628,118738	ASPA,MYRF,CD9,ERBB3,MAG,PLP1,PSEN1,HAPLN2,FA2H,SH3TC2,ZNF488	11/271
1_Member	GO Biological Processes	GO:0048713	regulation of oligodendrocyte differentiation	-4.80986	-1.77723	443,745,85414,93377,118738	ASPA,MYRF,SLC45A3,OPALIN,ZNF488	5/46
1_Member	GO Biological Processes	GO:0045685	regulation of glial cell differentiation	-4.76003	-1.77723	443,745,4099,85414,93377,118738	ASPA,MYRF,MAG,SLC45A3,OPALIN,ZNF488	6/79
1_Member	GO Biological Processes	GO:0048709	oligodendrocyte differentiation	-4.66713	-1.72054	443,745,4099,5354,79152,118738	ASPA,MYRF,MAG,PLP1,FA2H,ZNF488	6/82
1_Member	GO Biological Processes	GO:0031646	positive regulation of nervous system process	-4.23911	-1.43722	745,3673,4099,118738	MYRF,ITGA2,MAG,ZNF488	4/31
1_Member	GO Biological Processes	GO:0014015	positive regulation of gliogenesis	-3.80702	-1.20286	443,745,4036,4099,118738	ASPA,MYRF,LRP2,MAG,ZNF488	5/74
1_Member	GO Biological Processes	GO:0031643	positive regulation of myelination	-3.70061	-1.14593	745,4099,118738	MYRF,MAG,ZNF488	3/17
1_Member	GO Biological Processes	GO:0045687	positive regulation of glial cell differentiation	-3.55904	-1.101	443,745,4099,118738	ASPA,MYRF,MAG,ZNF488	4/46
1_Member	GO Biological Processes	GO:0048714	positive regulation of oligodendrocyte differentiation	-3.04182	-0.827625	443,745,118738	ASPA,MYRF,ZNF488	3/28
1_Member	GO Biological Processes	GO:0051962	positive regulation of nervous system development	-3.00471	-0.815518	443,745,4036,4099,4124,7058,60484,118738	ASPA,MYRF,LRP2,MAG,MAN2A1,THBS2,HAPLN2,ZNF488	8/294
1_Member	GO Biological Processes	GO:0014013	regulation of gliogenesis	-2.97733	-0.807824	443,745,4036,4099,118738	ASPA,MYRF,LRP2,MAG,ZNF488	5/112
1_Member	GO Biological Processes	GO:0050769	positive regulation of neurogenesis	-2.80147	-0.707356	443,745,4036,4099,4124,60484,118738	ASPA,MYRF,LRP2,MAG,MAN2A1,HAPLN2,ZNF488	7/246
1_Member	GO Biological Processes	GO:0031641	regulation of myelination	-2.44218	-0.505886	745,4099,118738	MYRF,MAG,ZNF488	3/45
1_Member	GO Biological Processes	GO:0031644	regulation of nervous system process	-2.03951	-0.234964	745,3673,4099,118738	MYRF,ITGA2,MAG,ZNF488	4/119
2_Summary	Reactome Gene Sets	R-HSA-382551	Transport of small molecules	-7.48333	-3.74086	760,3988,4864,5046,6446,6558,7018,7439,10110,10351,22802,23250,23446,51700,55144,55356,57185,85414,115584,121601,348938,55248	CA2,LIPA,NPC1,PCSK6,SGK1,SLC12A2,TF,BEST1,SGK2,ABCA8,CLCA4,ATP11A,SLC44A1,CYB5R2,LRRC8D,SLC22A15,NIPAL3,SLC45A3,SLC5A11,ANO4,NIPAL4,PACC1	22/-
2_Member	Reactome Gene Sets	R-HSA-382551	Transport of small molecules	-7.48333	-3.74086	760,3988,4864,5046,6446,6558,7018,7439,10110,10351,22802,23250,23446,51700,55144,55356,57185,85414,115584,121601,348938	CA2,LIPA,NPC1,PCSK6,SGK1,SLC12A2,TF,BEST1,SGK2,ABCA8,CLCA4,ATP11A,SLC44A1,CYB5R2,LRRC8D,SLC22A15,NIPAL3,SLC45A3,SLC5A11,ANO4,NIPAL4	21/727
2_Member	GO Biological Processes	GO:0098656	monoatomic anion transmembrane transport	-3.38133	-1.0368	6558,7439,22802,55144,55248,121601	SLC12A2,BEST1,CLCA4,LRRC8D,PACC1,ANO4	6/140
2_Member	GO Biological Processes	GO:0006820	monoatomic anion transport	-3.11904	-0.871425	6558,7439,22802,55144,55248,121601	SLC12A2,BEST1,CLCA4,LRRC8D,PACC1,ANO4	6/157
2_Member	Reactome Gene Sets	R-HSA-2672351	Stimuli-sensing channels	-3.03023	-0.822194	6446,7439,10110,22802,121601	SGK1,BEST1,SGK2,CLCA4,ANO4	5/109
2_Member	GO Biological Processes	GO:1902476	chloride transmembrane transport	-3.01241	-0.818038	6558,7439,22802,55248,121601	SLC12A2,BEST1,CLCA4,PACC1,ANO4	5/110
2_Member	GO Biological Processes	GO:0006821	chloride transport	-2.84391	-0.725295	6558,7439,22802,55248,121601	SLC12A2,BEST1,CLCA4,PACC1,ANO4	5/120
2_Member	Reactome Gene Sets	R-HSA-983712	Ion channel transport	-2.74138	-0.675602	6446,7439,10110,22802,23250,121601	SGK1,BEST1,SGK2,CLCA4,ATP11A,ANO4	6/186
2_Member	GO Biological Processes	GO:0098661	inorganic anion transmembrane transport	-2.67651	-0.624239	6558,7439,22802,55248,121601	SLC12A2,BEST1,CLCA4,PACC1,ANO4	5/131
2_Member	GO Biological Processes	GO:0015698	inorganic anion transport	-2.31631	-0.433815	6558,7439,22802,55248,121601	SLC12A2,BEST1,CLCA4,PACC1,ANO4	5/159
3_Summary	GO Biological Processes	GO:0000902	cell morphogenesis	-6.59388	-3.0275	214,323,3988,4036,4752,5027,5588,5629,5747,6446,6900,7368,8301,8633,26585,28513,55619,57556,285527,928,4099,11155,2861,5354,79789,1287,2549,3673,5663	ALCAM,APBB2,LIPA,LRP2,NEK3,P2RX7,PRKCQ,PROX1,PTK2,SGK1,CNTN2,UGT8,PICALM,UNC5C,GREM1,CDH19,DOCK10,SEMA6A,FRYL,CD9,MAG,LDB3,GPR37,PLP1,CLMN,COL4A5,GAB1,ITGA2,PSEN1	29/-
3_Member	GO Biological Processes	GO:0000902	cell morphogenesis	-6.59388	-3.0275	214,323,3988,4036,4752,5027,5588,5629,5747,6446,6900,7368,8301,8633,26585,28513,55619,57556,285527	ALCAM,APBB2,LIPA,LRP2,NEK3,P2RX7,PRKCQ,PROX1,PTK2,SGK1,CNTN2,UGT8,PICALM,UNC5C,GREM1,CDH19,DOCK10,SEMA6A,FRYL	19/680
3_Member	GO Biological Processes	GO:0032989	cellular anatomical entity morphogenesis	-5.98494	-2.6818	214,323,928,4036,4099,4752,5588,5629,5747,6446,6900,7368,8301,8633,11155,55619,57556	ALCAM,APBB2,CD9,LRP2,MAG,NEK3,PRKCQ,PROX1,PTK2,SGK1,CNTN2,UGT8,PICALM,UNC5C,LDB3,DOCK10,SEMA6A	17/605
3_Member	GO Biological Processes	GO:0031175	neuron projection development	-5.83855	-2.5732	214,323,2861,4036,4099,4752,5354,5588,5747,6446,6900,7368,8301,8633,55619,57556,79789,285527	ALCAM,APBB2,GPR37,LRP2,MAG,NEK3,PLP1,PRKCQ,PTK2,SGK1,CNTN2,UGT8,PICALM,UNC5C,DOCK10,SEMA6A,CLMN,FRYL	18/691
3_Member	GO Biological Processes	GO:0048812	neuron projection morphogenesis	-4.49699	-1.61486	214,323,4036,4752,5588,5747,6446,6900,7368,8301,8633,55619,57556	ALCAM,APBB2,LRP2,NEK3,PRKCQ,PTK2,SGK1,CNTN2,UGT8,PICALM,UNC5C,DOCK10,SEMA6A	13/484
3_Member	GO Biological Processes	GO:0120039	plasma membrane bounded cell projection morphogenesis	-4.45115	-1.58374	214,323,4036,4752,5588,5747,6446,6900,7368,8301,8633,55619,57556	ALCAM,APBB2,LRP2,NEK3,PRKCQ,PTK2,SGK1,CNTN2,UGT8,PICALM,UNC5C,DOCK10,SEMA6A	13/489
3_Member	GO Biological Processes	GO:0048858	cell projection morphogenesis	-4.40592	-1.55275	214,323,4036,4752,5588,5747,6446,6900,7368,8301,8633,55619,57556	ALCAM,APBB2,LRP2,NEK3,PRKCQ,PTK2,SGK1,CNTN2,UGT8,PICALM,UNC5C,DOCK10,SEMA6A	13/494
3_Member	GO Biological Processes	GO:0061564	axon development	-3.16563	-0.897478	214,323,4099,5354,5588,5747,6900,8301,8633,57556	ALCAM,APBB2,MAG,PLP1,PRKCQ,PTK2,CNTN2,PICALM,UNC5C,SEMA6A	10/421
3_Member	GO Biological Processes	GO:0007411	axon guidance	-3.02433	-0.822194	214,323,5588,5747,6900,8633,57556	ALCAM,APBB2,PRKCQ,PTK2,CNTN2,UNC5C,SEMA6A	7/225
3_Member	GO Biological Processes	GO:0097485	neuron projection guidance	-3.02433	-0.822194	214,323,5588,5747,6900,8633,57556	ALCAM,APBB2,PRKCQ,PTK2,CNTN2,UNC5C,SEMA6A	7/225
3_Member	Reactome Gene Sets	R-HSA-9675108	Nervous system development	-2.65442	-0.614019	214,1287,2549,3673,4099,5588,5663,5747,6900,8633,57556	ALCAM,COL4A5,GAB1,ITGA2,MAG,PRKCQ,PSEN1,PTK2,CNTN2,UNC5C,SEMA6A	11/578
3_Member	GO Biological Processes	GO:0048667	cell morphogenesis involved in neuron differentiation	-2.46411	-0.517522	214,323,5588,5747,6900,8301,8633,55619,57556	ALCAM,APBB2,PRKCQ,PTK2,CNTN2,PICALM,UNC5C,DOCK10,SEMA6A	9/440
3_Member	GO Biological Processes	GO:0007409	axonogenesis	-2.41512	-0.496613	214,323,5588,5747,6900,8301,8633,57556	ALCAM,APBB2,PRKCQ,PTK2,CNTN2,PICALM,UNC5C,SEMA6A	8/366
3_Member	Reactome Gene Sets	R-HSA-373752	Netrin-1 signaling	-2.31274	-0.433595	5588,5747,8633	PRKCQ,PTK2,UNC5C	3/50
3_Member	Reactome Gene Sets	R-HSA-422475	Axon guidance	-2.30463	-0.428451	214,1287,2549,3673,5588,5663,5747,6900,8633,57556	ALCAM,COL4A5,GAB1,ITGA2,PRKCQ,PSEN1,PTK2,CNTN2,UNC5C,SEMA6A	10/553
4_Summary	GO Biological Processes	GO:0098657	import into cell	-6.32911	-2.82968	928,950,2180,3092,3759,3988,4036,4642,4643,4864,5027,5168,5663,5747,6272,6558,8301,8871,51429,7018,7039,1604,2705,4124	CD9,SCARB2,ACSL1,HIP1,KCNJ2,LIPA,LRP2,MYO1D,MYO1E,NPC1,P2RX7,ENPP2,PSEN1,PTK2,SORT1,SLC12A2,PICALM,SYNJ2,SNX9,TF,TGFA,CD55,GJB1,MAN2A1	24/-
4_Member	GO Biological Processes	GO:0098657	import into cell	-6.32911	-2.82968	928,950,2180,3092,3759,3988,4036,4642,4643,4864,5027,5168,5663,5747,6272,6558,8301,8871,51429	CD9,SCARB2,ACSL1,HIP1,KCNJ2,LIPA,LRP2,MYO1D,MYO1E,NPC1,P2RX7,ENPP2,PSEN1,PTK2,SORT1,SLC12A2,PICALM,SYNJ2,SNX9	19/708
4_Member	GO Biological Processes	GO:0006897	endocytosis	-5.45868	-2.29025	928,950,3092,3988,4036,4642,4643,4864,5027,5168,5747,6272,8301,8871,51429	CD9,SCARB2,HIP1,LIPA,LRP2,MYO1D,MYO1E,NPC1,P2RX7,ENPP2,PTK2,SORT1,PICALM,SYNJ2,SNX9	15/522
4_Member	Reactome Gene Sets	R-HSA-8856828	Clathrin-mediated endocytosis	-5.10743	-2.01817	950,3092,4036,7018,7039,8301,8871,51429	SCARB2,HIP1,LRP2,TF,TGFA,PICALM,SYNJ2,SNX9	8/146
4_Member	Reactome Gene Sets	R-HSA-8856825	Cargo recognition for clathrin-mediated endocytosis	-3.08484	-0.847516	950,4036,7018,7039,8301	SCARB2,LRP2,TF,TGFA,PICALM	5/106
4_Member	Reactome Gene Sets	R-HSA-199991	Membrane Trafficking	-2.82969	-0.718965	950,1604,2705,3092,4036,4124,6272,7018,7039,8301,8871,51429	SCARB2,CD55,GJB1,HIP1,LRP2,MAN2A1,SORT1,TF,TGFA,PICALM,SYNJ2,SNX9	12/634
4_Member	Reactome Gene Sets	R-HSA-5653656	Vesicle-mediated transport	-2.61579	-0.591402	950,1604,2705,3092,4036,4124,6272,7018,7039,8301,8871,51429	SCARB2,CD55,GJB1,HIP1,LRP2,MAN2A1,SORT1,TF,TGFA,PICALM,SYNJ2,SNX9	12/673
4_Member	GO Biological Processes	GO:0006898	receptor-mediated endocytosis	-2.27113	-0.403724	928,950,4036,8301,51429	CD9,SCARB2,LRP2,PICALM,SNX9	5/163
5_Summary	GO Biological Processes	GO:0051960	regulation of nervous system development	-5.32805	-2.18764	443,745,4036,4099,4124,5629,5663,6696,7058,57556,57609,60484,118738,222223,950,3673,5027,5168,5337,5653,6422,9738,51104,54443,57471,6558,64798,26585,27296,5588,6446,10110,8301,51429,6414,80005,753,6272,9745,85458	ASPA,MYRF,LRP2,MAG,MAN2A1,PROX1,PSEN1,SPP1,THBS2,SEMA6A,DIP2B,HAPLN2,ZNF488,ELAPOR2,SCARB2,ITGA2,P2RX7,ENPP2,PLD1,KLK6,SFRP1,CCP110,ABHD17B,ANLN,ERMN,SLC12A2,DEPTOR,GREM1,TP53TG5,PRKCQ,SGK1,SGK2,PICALM,SNX9,SELENOP,DOCK5,LDLRAD4,SORT1,ZNF536,DIXDC1	40/-
5_Member	GO Biological Processes	GO:0051960	regulation of nervous system development	-5.32805	-2.18764	443,745,4036,4099,4124,5629,5663,6696,7058,57556,57609,60484,118738,222223	ASPA,MYRF,LRP2,MAG,MAN2A1,PROX1,PSEN1,SPP1,THBS2,SEMA6A,DIP2B,HAPLN2,ZNF488,ELAPOR2	14/468
5_Member	GO Biological Processes	GO:0031344	regulation of cell projection organization	-4.76377	-1.77723	950,3673,4099,5027,5168,5337,5653,5663,6422,6696,9738,51104,54443,57471,57556,57609	SCARB2,ITGA2,MAG,P2RX7,ENPP2,PLD1,KLK6,PSEN1,SFRP1,SPP1,CCP110,ABHD17B,ANLN,ERMN,SEMA6A,DIP2B	16/672
5_Member	GO Biological Processes	GO:0050767	regulation of neurogenesis	-4.7307	-1.76638	443,745,4036,4099,4124,5629,5663,6696,57556,57609,60484,118738	ASPA,MYRF,LRP2,MAG,MAN2A1,PROX1,PSEN1,SPP1,SEMA6A,DIP2B,HAPLN2,ZNF488	12/393
5_Member	GO Biological Processes	GO:0050771	negative regulation of axonogenesis	-4.04371	-1.33265	4099,5663,6696,57556,57609	MAG,PSEN1,SPP1,SEMA6A,DIP2B	5/66
5_Member	GO Biological Processes	GO:0051961	negative regulation of nervous system development	-4.00222	-1.30114	4099,5629,5663,6696,57556,57609,222223	MAG,PROX1,PSEN1,SPP1,SEMA6A,DIP2B,ELAPOR2	7/155
5_Member	GO Biological Processes	GO:0120035	regulation of plasma membrane bounded cell projection organization	-3.73671	-1.16303	950,4099,5027,5168,5337,5653,5663,6422,6696,9738,51104,54443,57556,57609	SCARB2,MAG,P2RX7,ENPP2,PLD1,KLK6,PSEN1,SFRP1,SPP1,CCP110,ABHD17B,ANLN,SEMA6A,DIP2B	14/656
5_Member	GO Biological Processes	GO:0008361	regulation of cell size	-3.5009	-1.07786	4099,5027,6558,6696,57556,57609,64798	MAG,P2RX7,SLC12A2,SPP1,SEMA6A,DIP2B,DEPTOR	7/187
5_Member	GO Biological Processes	GO:0030308	negative regulation of cell growth	-3.473	-1.07786	4099,6422,6696,26585,27296,57556,57609	MAG,SFRP1,SPP1,GREM1,TP53TG5,SEMA6A,DIP2B	7/189
5_Member	GO Biological Processes	GO:0050768	negative regulation of neurogenesis	-3.23808	-0.938876	4099,5629,5663,6696,57556,57609	MAG,PROX1,PSEN1,SPP1,SEMA6A,DIP2B	6/149
5_Member	GO Biological Processes	GO:0001558	regulation of cell growth	-3.20536	-0.919504	4099,5588,6422,6446,6696,10110,26585,27296,57556,57609	MAG,PRKCQ,SFRP1,SGK1,SPP1,SGK2,GREM1,TP53TG5,SEMA6A,DIP2B	10/416
5_Member	GO Biological Processes	GO:0032535	regulation of cellular component size	-2.97189	-0.806339	4099,5027,6558,6696,8301,51429,57556,57609,64798	MAG,P2RX7,SLC12A2,SPP1,PICALM,SNX9,SEMA6A,DIP2B,DEPTOR	9/370
5_Member	GO Biological Processes	GO:0040008	regulation of growth	-2.935	-0.780801	4099,5588,5629,6414,6422,6446,6696,10110,26585,27296,57556,57609	MAG,PRKCQ,PROX1,SELENOP,SFRP1,SGK1,SPP1,SGK2,GREM1,TP53TG5,SEMA6A,DIP2B	12/616
5_Member	GO Biological Processes	GO:0045926	negative regulation of growth	-2.80147	-0.707356	4099,6422,6696,26585,27296,57556,57609	MAG,SFRP1,SPP1,GREM1,TP53TG5,SEMA6A,DIP2B	7/246
5_Member	GO Biological Processes	GO:0031345	negative regulation of cell projection organization	-2.61639	-0.591402	4099,5663,6696,9738,57556,57609	MAG,PSEN1,SPP1,CCP110,SEMA6A,DIP2B	6/197
5_Member	GO Biological Processes	GO:0090066	regulation of anatomical structure size	-2.51437	-0.549322	4099,5027,6558,6696,8301,51429,57556,57609,64798,80005	MAG,P2RX7,SLC12A2,SPP1,PICALM,SNX9,SEMA6A,DIP2B,DEPTOR,DOCK5	10/516
5_Member	GO Biological Processes	GO:0010977	negative regulation of neuron projection development	-2.48599	-0.534157	4099,5663,6696,57556,57609	MAG,PSEN1,SPP1,SEMA6A,DIP2B	5/145
5_Member	GO Biological Processes	GO:0010721	negative regulation of cell development	-2.42033	-0.496613	4099,5629,5663,6422,6696,57556,57609	MAG,PROX1,PSEN1,SFRP1,SPP1,SEMA6A,DIP2B	7/288
5_Member	GO Biological Processes	GO:0030517	negative regulation of axon extension	-2.41506	-0.496613	4099,57556,57609	MAG,SEMA6A,DIP2B	3/46
5_Member	GO Biological Processes	GO:0050770	regulation of axonogenesis	-2.35111	-0.452183	4099,5663,6696,57556,57609	MAG,PSEN1,SPP1,SEMA6A,DIP2B	5/156
5_Member	GO Biological Processes	GO:0045596	negative regulation of cell differentiation	-2.31595	-0.433815	753,4099,5629,5663,6272,6422,6696,9745,26585,57556,57609,85458	LDLRAD4,MAG,PROX1,PSEN1,SORT1,SFRP1,SPP1,ZNF536,GREM1,SEMA6A,DIP2B,DIXDC1	12/734
5_Member	GO Biological Processes	GO:0061387	regulation of extent of cell growth	-2.17124	-0.331859	4099,6696,57556,57609	MAG,SPP1,SEMA6A,DIP2B	4/109
5_Member	GO Biological Processes	GO:0048640	negative regulation of developmental growth	-2.10366	-0.282879	4099,6696,57556,57609	MAG,SPP1,SEMA6A,DIP2B	4/114
6_Summary	KEGG Pathway	hsa04151	PI3K-Akt signaling pathway	-5.12165	-2.01817	1287,2065,3673,5523,5747,6446,6696,7039,7058,9134,9586,10110,5663,9507,50859,83700,92291,140766,2549,5046,10085,399694,60484,342035,5287	COL4A5,ERBB3,ITGA2,PPP2R3A,PTK2,SGK1,SPP1,TGFA,THBS2,CCNE2,CREB5,SGK2,PSEN1,ADAMTS4,SPOCK3,JAM3,CAPN13,ADAMTS14,GAB1,PCSK6,EDIL3,SHC4,HAPLN2,GLDN,PIK3C2B	25/-
6_Member	KEGG Pathway	hsa04151	PI3K-Akt signaling pathway	-5.12165	-2.01817	1287,2065,3673,5523,5747,6446,6696,7039,7058,9134,9586,10110	COL4A5,ERBB3,ITGA2,PPP2R3A,PTK2,SGK1,SPP1,TGFA,THBS2,CCNE2,CREB5,SGK2	12/359
6_Member	WikiPathways	WP4172	PI3K Akt signaling pathway	-4.62135	-1.69179	1287,3673,5523,5747,6446,6696,7039,7058,9134,9586,10110	COL4A5,ITGA2,PPP2R3A,PTK2,SGK1,SPP1,TGFA,THBS2,CCNE2,CREB5,SGK2	11/339
6_Member	Reactome Gene Sets	R-HSA-1474244	Extracellular matrix organization	-3.62463	-1.12661	1287,3673,5663,6696,9507,50859,83700,92291,140766	COL4A5,ITGA2,PSEN1,SPP1,ADAMTS4,SPOCK3,JAM3,CAPN13,ADAMTS14	9/300
6_Member	Reactome Gene Sets	R-HSA-1474228	Degradation of the extracellular matrix	-3.38133	-1.0368	1287,5663,6696,9507,50859,92291	COL4A5,PSEN1,SPP1,ADAMTS4,SPOCK3,CAPN13	6/140
6_Member	KEGG Pathway	hsa05165	Human papillomavirus infection	-3.31378	-0.990437	1287,3673,5523,5663,5747,6696,7058,9134,9586	COL4A5,ITGA2,PPP2R3A,PSEN1,PTK2,SPP1,THBS2,CCNE2,CREB5	9/331
6_Member	Reactome Gene Sets	R-HSA-9006934	Signaling by Receptor Tyrosine Kinases	-2.97626	-0.807824	1287,2065,2549,3673,5046,5663,5747,6446,6696,7039,7058	COL4A5,ERBB3,GAB1,ITGA2,PCSK6,PSEN1,PTK2,SGK1,SPP1,TGFA,THBS2	11/526
6_Member	Canonical Pathways	M18	PID INTEGRIN1 PATHWAY	-2.96015	-0.803146	1287,3673,6696,7058	COL4A5,ITGA2,SPP1,THBS2	4/66
6_Member	Canonical Pathways	M277	PID INTEGRIN A4B1 PATHWAY	-2.83119	-0.718965	5747,6696,7058	PTK2,SPP1,THBS2	3/33
6_Member	Canonical Pathways	M160	PID AVB3 INTEGRIN PATHWAY	-2.77541	-0.6957	1287,5747,6696,10085	COL4A5,PTK2,SPP1,EDIL3	4/74
6_Member	Reactome Gene Sets	R-HSA-216083	Integrin cell surface interactions	-2.55525	-0.562918	1287,3673,6696,83700	COL4A5,ITGA2,SPP1,JAM3	4/85
6_Member	KEGG Pathway	hsa04510	Focal adhesion	-2.55178	-0.562918	1287,3673,5747,6696,7058,399694	COL4A5,ITGA2,PTK2,SPP1,THBS2,SHC4	6/203
6_Member	Canonical Pathways	M5884	NABA CORE MATRISOME	-2.53026	-0.554354	1287,6696,7058,10085,50859,60484,342035	COL4A5,SPP1,THBS2,EDIL3,SPOCK3,HAPLN2,GLDN	7/275
6_Member	Canonical Pathways	M53	PID INTEGRIN3 PATHWAY	-2.49847	-0.54244	1287,6696,10085	COL4A5,SPP1,EDIL3	3/43
6_Member	KEGG Pathway	hsa04512	ECM-receptor interaction	-2.48313	-0.533048	1287,3673,6696,7058	COL4A5,ITGA2,SPP1,THBS2	4/89
6_Member	WikiPathways	WP3932	Focal adhesion PI3K Akt mTOR signaling pathway	-2.30896	-0.431297	3673,5287,5523,5747,6696,7058,9586	ITGA2,PIK3C2B,PPP2R3A,PTK2,SPP1,THBS2,CREB5	7/302
6_Member	Reactome Gene Sets	R-HSA-186797	Signaling by PDGF	-2.13297	-0.302931	1287,6696,7058	COL4A5,SPP1,THBS2	3/58
7_Summary	GO Biological Processes	GO:0008610	lipid biosynthetic process	-4.79283	-1.77723	2180,3988,5027,5287,5305,5337,5354,7368,8871,9517,10351,23446,51700,79152,117283,5168,133121,125061	ACSL1,LIPA,P2RX7,PIK3C2B,PIP4K2A,PLD1,PLP1,UGT8,SYNJ2,SPTLC2,ABCA8,SLC44A1,CYB5R2,FA2H,IP6K3,ENPP2,ENPP6,AFMID	18/-
7_Member	GO Biological Processes	GO:0008610	lipid biosynthetic process	-4.79283	-1.77723	2180,3988,5027,5287,5305,5337,5354,7368,8871,9517,10351,23446,51700,79152,117283	ACSL1,LIPA,P2RX7,PIK3C2B,PIP4K2A,PLD1,PLP1,UGT8,SYNJ2,SPTLC2,ABCA8,SLC44A1,CYB5R2,FA2H,IP6K3	15/594
7_Member	GO Biological Processes	GO:0046486	glycerolipid metabolic process	-3.74683	-1.16573	2180,3988,5168,5287,5305,5337,8871,23446,117283,133121	ACSL1,LIPA,ENPP2,PIK3C2B,PIP4K2A,PLD1,SYNJ2,SLC44A1,IP6K3,ENPP6	10/355
7_Member	GO Biological Processes	GO:0006644	phospholipid metabolic process	-3.69807	-1.14593	5168,5287,5305,5337,8871,9517,10351,23446,117283,133121	ENPP2,PIK3C2B,PIP4K2A,PLD1,SYNJ2,SPTLC2,ABCA8,SLC44A1,IP6K3,ENPP6	10/360
7_Member	GO Biological Processes	GO:0008654	phospholipid biosynthetic process	-3.59608	-1.12661	5287,5305,5337,8871,9517,10351,23446,117283	PIK3C2B,PIP4K2A,PLD1,SYNJ2,SPTLC2,ABCA8,SLC44A1,IP6K3	8/239
7_Member	GO Biological Processes	GO:0045017	glycerolipid biosynthetic process	-3.0812	-0.847264	2180,5287,5305,5337,8871,23446,117283	ACSL1,PIK3C2B,PIP4K2A,PLD1,SYNJ2,SLC44A1,IP6K3	7/220
7_Member	GO Biological Processes	GO:0006650	glycerophospholipid metabolic process	-3.04287	-0.827625	5168,5287,5305,5337,8871,23446,117283,133121	ENPP2,PIK3C2B,PIP4K2A,PLD1,SYNJ2,SLC44A1,IP6K3,ENPP6	8/290
7_Member	GO Biological Processes	GO:0046854	phosphatidylinositol phosphate biosynthetic process	-2.96015	-0.803146	5287,5305,8871,117283	PIK3C2B,PIP4K2A,SYNJ2,IP6K3	4/66
7_Member	GO Biological Processes	GO:0090407	organophosphate biosynthetic process	-2.85364	-0.725295	2180,3988,5287,5305,5337,8871,9517,10351,23446,117283,125061	ACSL1,LIPA,PIK3C2B,PIP4K2A,PLD1,SYNJ2,SPTLC2,ABCA8,SLC44A1,IP6K3,AFMID	11/545
7_Member	GO Biological Processes	GO:0046474	glycerophospholipid biosynthetic process	-2.59458	-0.580689	5287,5305,5337,8871,23446,117283	PIK3C2B,PIP4K2A,PLD1,SYNJ2,SLC44A1,IP6K3	6/199
7_Member	Reactome Gene Sets	R-HSA-1483255	PI Metabolism	-2.57389	-0.567813	5287,5305,8871,133121	PIK3C2B,PIP4K2A,SYNJ2,ENPP6	4/84
7_Member	Reactome Gene Sets	R-HSA-1483257	Phospholipid metabolism	-2.45917	-0.516044	5287,5305,5337,8871,23446,133121	PIK3C2B,PIP4K2A,PLD1,SYNJ2,SLC44A1,ENPP6	6/212
7_Member	KEGG Pathway	hsa04070	Phosphatidylinositol signaling system	-2.34945	-0.45208	5287,5305,8871,117283	PIK3C2B,PIP4K2A,SYNJ2,IP6K3	4/97
7_Member	Reactome Gene Sets	R-HSA-1660499	Synthesis of PIPs at the plasma membrane	-2.2418	-0.381566	5287,5305,8871	PIK3C2B,PIP4K2A,SYNJ2	3/53
8_Summary	GO Biological Processes	GO:0006509	membrane protein ectodomain proteolysis	-4.77115	-1.77723	5027,5588,5663,23621,745,1368,5046,5653,84938,2180,6558,3092,64798,4036,7439,51700,55144,55356,116362,3306,7456,760,3759,5354,950	P2RX7,PRKCQ,PSEN1,BACE1,MYRF,CPM,PCSK6,KLK6,ATG4C,ACSL1,SLC12A2,HIP1,DEPTOR,LRP2,BEST1,CYB5R2,LRRC8D,SLC22A15,RBP7,HSPA2,WIPF1,CA2,KCNJ2,PLP1,SCARB2	25/-
8_Member	GO Biological Processes	GO:0006509	membrane protein ectodomain proteolysis	-4.77115	-1.77723	5027,5588,5663,23621	P2RX7,PRKCQ,PSEN1,BACE1	4/23
8_Member	GO Biological Processes	GO:0016485	protein processing	-4.2673	-1.44129	745,1368,5027,5046,5653,5663,23621,84938	MYRF,CPM,P2RX7,PCSK6,KLK6,PSEN1,BACE1,ATG4C	8/191
8_Member	GO Biological Processes	GO:0033619	membrane protein proteolysis	-3.88504	-1.23696	5027,5588,5663,23621	P2RX7,PRKCQ,PSEN1,BACE1	4/38
8_Member	GO Biological Processes	GO:0032892	positive regulation of organic acid transport	-3.55904	-1.101	2180,5027,5663,6558	ACSL1,P2RX7,PSEN1,SLC12A2	4/46
8_Member	GO Biological Processes	GO:0042982	amyloid precursor protein metabolic process	-3.29803	-0.978803	5653,5663,23621	KLK6,PSEN1,BACE1	3/23
8_Member	GO Biological Processes	GO:0051957	positive regulation of amino acid transport	-3.24222	-0.939083	5027,5663,6558	P2RX7,PSEN1,SLC12A2	3/24
8_Member	WikiPathways	WP5180	DYRK1A involvement regarding cell proliferation in brain development	-3.06218	-0.834925	3092,5663,23621,64798	HIP1,PSEN1,BACE1,DEPTOR	4/62
8_Member	GO Biological Processes	GO:0015711	organic anion transport	-2.7692	-0.691846	2180,4036,5027,5663,7439,51700,55144,55356,116362	ACSL1,LRP2,P2RX7,PSEN1,BEST1,CYB5R2,LRRC8D,SLC22A15,RBP7	9/396
8_Member	GO Biological Processes	GO:0006835	dicarboxylic acid transport	-2.75391	-0.685842	4036,5027,5663,55144	LRP2,P2RX7,PSEN1,LRRC8D	4/75
8_Member	GO Biological Processes	GO:0032890	regulation of organic acid transport	-2.71186	-0.652889	2180,5027,5663,6558	ACSL1,P2RX7,PSEN1,SLC12A2	4/77
8_Member	GO Biological Processes	GO:0051604	protein maturation	-2.68149	-0.626998	745,1368,3306,5027,5046,5653,5663,7456,23621,84938	MYRF,CPM,HSPA2,P2RX7,PCSK6,KLK6,PSEN1,WIPF1,BACE1,ATG4C	10/489
8_Member	GO Biological Processes	GO:0051954	positive regulation of amine transport	-2.55772	-0.562918	5027,5663,6558	P2RX7,PSEN1,SLC12A2	3/41
8_Member	GO Biological Processes	GO:0051955	regulation of amino acid transport	-2.49847	-0.54244	5027,5663,6558	P2RX7,PSEN1,SLC12A2	3/43
8_Member	GO Biological Processes	GO:0034764	positive regulation of transmembrane transport	-2.44919	-0.507777	760,2180,3759,5027,5354,5663	CA2,ACSL1,KCNJ2,P2RX7,PLP1,PSEN1	6/213
8_Member	GO Biological Processes	GO:0046942	carboxylic acid transport	-2.2936	-0.420366	2180,4036,5027,5663,55144,55356,116362	ACSL1,LRP2,P2RX7,PSEN1,LRRC8D,SLC22A15,RBP7	7/304
8_Member	GO Biological Processes	GO:0015849	organic acid transport	-2.28598	-0.417119	2180,4036,5027,5663,55144,55356,116362	ACSL1,LRP2,P2RX7,PSEN1,LRRC8D,SLC22A15,RBP7	7/305
8_Member	GO Biological Processes	GO:0043470	regulation of carbohydrate catabolic process	-2.0726	-0.25955	950,5027,5663	SCARB2,P2RX7,PSEN1	3/61
9_Summary	GO Biological Processes	GO:0072576	liver morphogenesis	-4.5913	-1.69059	3988,5629,7039,3673,4124,4864,2180,5337,6422,6696,3920,5027,5287,6900,5663,79152,8549	LIPA,PROX1,TGFA,ITGA2,MAN2A1,NPC1,ACSL1,PLD1,SFRP1,SPP1,LAMP2,P2RX7,PIK3C2B,CNTN2,PSEN1,FA2H,LGR5	17/-
9_Member	GO Biological Processes	GO:0072576	liver morphogenesis	-4.5913	-1.69059	3988,5629,7039	LIPA,PROX1,TGFA	3/9
9_Member	GO Biological Processes	GO:0001889	liver development	-3.51799	-1.08194	3673,3988,4124,4864,5629,7039	ITGA2,LIPA,MAN2A1,NPC1,PROX1,TGFA	6/132
9_Member	GO Biological Processes	GO:0061008	hepaticobiliary system development	-3.46564	-1.07535	3673,3988,4124,4864,5629,7039	ITGA2,LIPA,MAN2A1,NPC1,PROX1,TGFA	6/135
9_Member	GO Biological Processes	GO:0007584	response to nutrient	-3.16283	-0.897478	2180,3673,3988,5337,6422,6696	ACSL1,ITGA2,LIPA,PLD1,SFRP1,SPP1	6/154
9_Member	GO Biological Processes	GO:0009991	response to extracellular stimulus	-3.11917	-0.871425	2180,3673,3920,3988,5027,5287,5337,5629,6422,6696,6900	ACSL1,ITGA2,LAMP2,LIPA,P2RX7,PIK3C2B,PLD1,PROX1,SFRP1,SPP1,CNTN2	11/505
9_Member	GO Biological Processes	GO:0031667	response to nutrient levels	-2.76665	-0.691633	2180,3673,3920,3988,5287,5337,5629,6422,6696,6900	ACSL1,ITGA2,LAMP2,LIPA,PIK3C2B,PLD1,PROX1,SFRP1,SPP1,CNTN2	10/476
9_Member	GO Biological Processes	GO:0033273	response to vitamin	-2.65105	-0.614019	3673,3988,6422,6696	ITGA2,LIPA,SFRP1,SPP1	4/80
9_Member	GO Biological Processes	GO:0048732	gland development	-2.55648	-0.562918	3673,3988,4124,4864,5629,5663,6422,7039,79152	ITGA2,LIPA,MAN2A1,NPC1,PROX1,PSEN1,SFRP1,TGFA,FA2H	9/426
9_Member	GO Biological Processes	GO:0022612	gland morphogenesis	-2.24257	-0.381566	3988,5629,6422,7039	LIPA,PROX1,SFRP1,TGFA	4/104
9_Member	GO Biological Processes	GO:0050673	epithelial cell proliferation	-2.18472	-0.339876	3988,5629,5663,7039,8549	LIPA,PROX1,PSEN1,TGFA,LGR5	5/171
10_Summary	GO Biological Processes	GO:0046850	regulation of bone remodeling	-4.58796	-1.69059	5027,6422,6696,7018,26585,4036,5046,222223,5663,7091,8549,219287,643965,85458,64399,753,57556,5629,5747	P2RX7,SFRP1,SPP1,TF,GREM1,LRP2,PCSK6,ELAPOR2,PSEN1,TLE4,LGR5,AMER2,TMEM88B,DIXDC1,HHIP,LDLRAD4,SEMA6A,PROX1,PTK2	19/-
10_Member	GO Biological Processes	GO:0046850	regulation of bone remodeling	-4.58796	-1.69059	5027,6422,6696,7018,26585	P2RX7,SFRP1,SPP1,TF,GREM1	5/51
10_Member	GO Biological Processes	GO:0046851	negative regulation of bone remodeling	-3.62362	-1.12661	5027,6422,26585	P2RX7,SFRP1,GREM1	3/18
10_Member	GO Biological Processes	GO:0034103	regulation of tissue remodeling	-3.47761	-1.07786	5027,6422,6696,7018,26585	P2RX7,SFRP1,SPP1,TF,GREM1	5/87
10_Member	GO Biological Processes	GO:0034104	negative regulation of tissue remodeling	-3.41802	-1.04816	5027,6422,26585	P2RX7,SFRP1,GREM1	3/21
10_Member	GO Biological Processes	GO:0030510	regulation of BMP signaling pathway	-2.81217	-0.713155	4036,5046,6422,26585,222223	LRP2,PCSK6,SFRP1,GREM1,ELAPOR2	5/122
10_Member	GO Biological Processes	GO:0060828	regulation of canonical Wnt signaling pathway	-2.61037	-0.588059	5663,6422,7091,8549,26585,219287,643965	PSEN1,SFRP1,TLE4,LGR5,GREM1,AMER2,TMEM88B	7/266
10_Member	GO Biological Processes	GO:0030111	regulation of Wnt signaling pathway	-2.6011	-0.583293	5663,6422,7091,8549,26585,85458,219287,643965	PSEN1,SFRP1,TLE4,LGR5,GREM1,DIXDC1,AMER2,TMEM88B	8/341
10_Member	GO Biological Processes	GO:0009953	dorsal/ventral pattern formation	-2.53686	-0.555941	5663,6422,26585,64399	PSEN1,SFRP1,GREM1,HHIP	4/86
10_Member	GO Biological Processes	GO:0090090	negative regulation of canonical Wnt signaling pathway	-2.51183	-0.549322	6422,7091,26585,219287,643965	SFRP1,TLE4,GREM1,AMER2,TMEM88B	5/143
10_Member	GO Biological Processes	GO:0090287	regulation of cellular response to growth factor stimulus	-2.36608	-0.460669	753,4036,5046,6422,26585,57556,64399,222223	LDLRAD4,LRP2,PCSK6,SFRP1,GREM1,SEMA6A,HHIP,ELAPOR2	8/373
10_Member	GO Biological Processes	GO:0060562	epithelial tube morphogenesis	-2.2188	-0.368421	4036,5629,5663,6422,8549,26585,64399	LRP2,PROX1,PSEN1,SFRP1,LGR5,GREM1,HHIP	7/314
10_Member	GO Biological Processes	GO:0030178	negative regulation of Wnt signaling pathway	-2.1332	-0.302931	6422,7091,26585,219287,643965	SFRP1,TLE4,GREM1,AMER2,TMEM88B	5/176
10_Member	GO Biological Processes	GO:0051893	regulation of focal adhesion assembly	-2.03419	-0.234964	5747,6422,26585	PTK2,SFRP1,GREM1	3/63
10_Member	GO Biological Processes	GO:0090109	regulation of cell-substrate junction assembly	-2.03419	-0.234964	5747,6422,26585	PTK2,SFRP1,GREM1	3/63
10_Member	GO Biological Processes	GO:0010717	regulation of epithelial to mesenchymal transition	-2.02706	-0.229074	753,5747,6422,26585	LDLRAD4,PTK2,SFRP1,GREM1	4/120
11_Summary	GO Biological Processes	GO:0040011	locomotion	-4.32997	-1.49059	2549,2861,5168,5337,5588,5663,6558,8633,57556,117283,158747	GAB1,GPR37,ENPP2,PLD1,PRKCQ,PSEN1,SLC12A2,UNC5C,SEMA6A,IP6K3,MOSPD2	11/-
11_Member	GO Biological Processes	GO:0040011	locomotion	-4.32997	-1.49059	2549,2861,5168,5337,5588,5663,6558,8633,57556,117283,158747	GAB1,GPR37,ENPP2,PLD1,PRKCQ,PSEN1,SLC12A2,UNC5C,SEMA6A,IP6K3,MOSPD2	11/365
11_Member	GO Biological Processes	GO:0006935	chemotaxis	-2.57784	-0.567813	2549,5168,5337,5588,6558,8633,57556,158747	GAB1,ENPP2,PLD1,PRKCQ,SLC12A2,UNC5C,SEMA6A,MOSPD2	8/344
11_Member	GO Biological Processes	GO:0042330	taxis	-2.56248	-0.562918	2549,5168,5337,5588,6558,8633,57556,158747	GAB1,ENPP2,PLD1,PRKCQ,SLC12A2,UNC5C,SEMA6A,MOSPD2	8/346
12_Summary	GO Biological Processes	GO:0007033	vacuole organization	-4.23548	-1.43722	3920,3988,4124,5027,5287,5663,55858,84938,6422,54443,83700,55619	LAMP2,LIPA,MAN2A1,P2RX7,PIK3C2B,PSEN1,TMEM165,ATG4C,SFRP1,ANLN,JAM3,DOCK10	12/-
12_Member	GO Biological Processes	GO:0007033	vacuole organization	-4.23548	-1.43722	3920,3988,4124,5027,5287,5663,55858,84938	LAMP2,LIPA,MAN2A1,P2RX7,PIK3C2B,PSEN1,TMEM165,ATG4C	8/193
12_Member	GO Biological Processes	GO:0002244	hematopoietic progenitor cell differentiation	-3.19958	-0.919504	3988,5663,6422,54443,83700	LIPA,PSEN1,SFRP1,ANLN,JAM3	5/100
12_Member	GO Biological Processes	GO:0001776	leukocyte homeostasis	-2.38165	-0.473278	3988,5027,55619,83700	LIPA,P2RX7,DOCK10,JAM3	4/95
12_Member	GO Biological Processes	GO:0007040	lysosome organization	-2.24257	-0.381566	3920,3988,5027,55858	LAMP2,LIPA,P2RX7,TMEM165	4/104
12_Member	GO Biological Processes	GO:0080171	lytic vacuole organization	-2.24257	-0.381566	3920,3988,5027,55858	LAMP2,LIPA,P2RX7,TMEM165	4/104
13_Summary	GO Biological Processes	GO:0097435	supramolecular fiber organization	-4.22545	-1.43722	3092,4642,4643,5629,7018,7456,11155,23621,26585,54820,57471,57477,122060,140766,3759,51421,54443,84978	HIP1,MYO1D,MYO1E,PROX1,TF,WIPF1,LDB3,BACE1,GREM1,NDE1,ERMN,SHROOM4,SLAIN1,ADAMTS14,KCNJ2,AMOTL2,ANLN,FRMD5	18/-
13_Member	GO Biological Processes	GO:0097435	supramolecular fiber organization	-4.22545	-1.43722	3092,4642,4643,5629,7018,7456,11155,23621,26585,54820,57471,57477,122060,140766	HIP1,MYO1D,MYO1E,PROX1,TF,WIPF1,LDB3,BACE1,GREM1,NDE1,ERMN,SHROOM4,SLAIN1,ADAMTS14	14/589
13_Member	GO Biological Processes	GO:0030029	actin filament-based process	-3.48763	-1.07786	3092,3759,4642,4643,5629,7018,7456,11155,51421,54443,57471,57477,84978	HIP1,KCNJ2,MYO1D,MYO1E,PROX1,TF,WIPF1,LDB3,AMOTL2,ANLN,ERMN,SHROOM4,FRMD5	13/612
13_Member	GO Biological Processes	GO:0030036	actin cytoskeleton organization	-3.4185	-1.04816	3092,4642,4643,5629,7018,7456,11155,51421,54443,57471,57477,84978	HIP1,MYO1D,MYO1E,PROX1,TF,WIPF1,LDB3,AMOTL2,ANLN,ERMN,SHROOM4,FRMD5	12/542
13_Member	GO Biological Processes	GO:0007015	actin filament organization	-3.17166	-0.899011	3092,4642,4643,5629,7018,7456,57471,57477	HIP1,MYO1D,MYO1E,PROX1,TF,WIPF1,ERMN,SHROOM4	8/277
14_Summary	Reactome Gene Sets	R-HSA-9012999	RHO GTPase cycle	-4.17147	-1.39514	5337,7444,7456,8301,9738,25963,54443,55619,57584,80005,158747,221178,5747,54820	PLD1,VRK2,WIPF1,PICALM,CCP110,TMEM87A,ANLN,DOCK10,ARHGAP21,DOCK5,MOSPD2,SPATA13,PTK2,NDE1	14/-
14_Member	Reactome Gene Sets	R-HSA-9012999	RHO GTPase cycle	-4.17147	-1.39514	5337,7444,7456,8301,9738,25963,54443,55619,57584,80005,158747,221178	PLD1,VRK2,WIPF1,PICALM,CCP110,TMEM87A,ANLN,DOCK10,ARHGAP21,DOCK5,MOSPD2,SPATA13	12/449
14_Member	Reactome Gene Sets	R-HSA-9013149	RAC1 GTPase cycle	-3.52916	-1.08194	5337,7444,7456,55619,57584,80005,221178	PLD1,VRK2,WIPF1,DOCK10,ARHGAP21,DOCK5,SPATA13	7/185
14_Member	Reactome Gene Sets	R-HSA-194315	Signaling by Rho GTPases	-3.41497	-1.04816	5337,5747,7444,7456,8301,9738,25963,54443,54820,55619,57584,80005,158747,221178	PLD1,PTK2,VRK2,WIPF1,PICALM,CCP110,TMEM87A,ANLN,NDE1,DOCK10,ARHGAP21,DOCK5,MOSPD2,SPATA13	14/706
14_Member	Reactome Gene Sets	R-HSA-9716542	Signaling by Rho GTPases, Miro GTPases and RHOBTB3	-3.31877	-0.991277	5337,5747,7444,7456,8301,9738,25963,54443,54820,55619,57584,80005,158747,221178	PLD1,PTK2,VRK2,WIPF1,PICALM,CCP110,TMEM87A,ANLN,NDE1,DOCK10,ARHGAP21,DOCK5,MOSPD2,SPATA13	14/722
14_Member	Reactome Gene Sets	R-HSA-9013408	RHOG GTPase cycle	-2.77541	-0.6957	5337,7444,57584,80005	PLD1,VRK2,ARHGAP21,DOCK5	4/74
14_Member	Reactome Gene Sets	R-HSA-9013148	CDC42 GTPase cycle	-2.36289	-0.460669	5337,7456,55619,57584,221178	PLD1,WIPF1,DOCK10,ARHGAP21,SPATA13	5/155
14_Member	Reactome Gene Sets	R-HSA-9013405	RHOD GTPase cycle	-2.21914	-0.368421	7444,57584,158747	VRK2,ARHGAP21,MOSPD2	3/54
15_Summary	GO Biological Processes	GO:0010876	lipid localization	-4.15316	-1.38841	950,2180,3988,4864,5027,5305,10351,23250,116362,121601,158747,4036,6272,23446,115584,3920,5663,57584,54899	SCARB2,ACSL1,LIPA,NPC1,P2RX7,PIP4K2A,ABCA8,ATP11A,RBP7,ANO4,MOSPD2,LRP2,SORT1,SLC44A1,SLC5A11,LAMP2,PSEN1,ARHGAP21,PXK	19/-
15_Member	GO Biological Processes	GO:0010876	lipid localization	-4.15316	-1.38841	950,2180,3988,4864,5027,5305,10351,23250,116362,121601,158747	SCARB2,ACSL1,LIPA,NPC1,P2RX7,PIP4K2A,ABCA8,ATP11A,RBP7,ANO4,MOSPD2	11/382
15_Member	GO Biological Processes	GO:0006869	lipid transport	-3.82671	-1.21457	950,2180,3988,4864,5027,5305,10351,23250,116362,121601	SCARB2,ACSL1,LIPA,NPC1,P2RX7,PIP4K2A,ABCA8,ATP11A,RBP7,ANO4	10/347
15_Member	WikiPathways	WP4153	Degradation pathway of sphingolipids including diseases	-3.70061	-1.14593	950,3988,4864	SCARB2,LIPA,NPC1	3/17
15_Member	KEGG Pathway	hsa04979	Cholesterol metabolism	-3.38552	-1.0368	3988,4036,4864,6272	LIPA,LRP2,NPC1,SORT1	4/51
15_Member	GO Biological Processes	GO:0033344	cholesterol efflux	-3.04182	-0.827625	3988,4864,10351	LIPA,NPC1,ABCA8	3/28
15_Member	GO Biological Processes	GO:0030301	cholesterol transport	-2.84194	-0.725295	3988,4864,5305,10351	LIPA,NPC1,PIP4K2A,ABCA8	4/71
15_Member	GO Biological Processes	GO:0015850	organic hydroxy compound transport	-2.81342	-0.713155	3988,4864,5305,10351,23446,115584	LIPA,NPC1,PIP4K2A,ABCA8,SLC44A1,SLC5A11	6/180
15_Member	WikiPathways	WP5323	Fatty Acids and Lipoproteins Transport in Hepatocytes	-2.75651	-0.686141	2180,3988,6272	ACSL1,LIPA,SORT1	3/35
15_Member	KEGG Pathway	hsa04142	Lysosome	-2.66212	-0.618619	950,3920,3988,4864,6272	SCARB2,LAMP2,LIPA,NPC1,SORT1	5/132
15_Member	GO Biological Processes	GO:0015918	sterol transport	-2.51871	-0.55076	3988,4864,5305,10351	LIPA,NPC1,PIP4K2A,ABCA8	4/87
15_Member	GO Biological Processes	GO:0019915	lipid storage	-2.33745	-0.444704	3988,4864,158747	LIPA,NPC1,MOSPD2	3/49
15_Member	GO Biological Processes	GO:0051235	maintenance of location	-2.23813	-0.379321	3988,4864,5663,57584,158747	LIPA,NPC1,PSEN1,ARHGAP21,MOSPD2	5/166
15_Member	GO Biological Processes	GO:0007041	lysosomal transport	-2.10366	-0.282879	3988,4864,6272,54899	LIPA,NPC1,SORT1,PXK	4/114
16_Summary	GO Biological Processes	GO:0006622	protein targeting to lysosome	-4.12965	-1.37618	950,3920,6272,54899,4642,8301,25963,51429,51114,253832	SCARB2,LAMP2,SORT1,PXK,MYO1D,PICALM,TMEM87A,SNX9,ZDHHC9,ZDHHC20	10/-
16_Member	GO Biological Processes	GO:0006622	protein targeting to lysosome	-4.12965	-1.37618	950,3920,6272,54899	SCARB2,LAMP2,SORT1,PXK	4/33
16_Member	GO Biological Processes	GO:0006623	protein targeting to vacuole	-3.48725	-1.07786	950,3920,6272,54899	SCARB2,LAMP2,SORT1,PXK	4/48
16_Member	GO Biological Processes	GO:0061462	protein localization to lysosome	-3.25971	-0.948604	950,3920,6272,54899	SCARB2,LAMP2,SORT1,PXK	4/55
16_Member	GO Biological Processes	GO:0072666	establishment of protein localization to vacuole	-2.985	-0.807824	950,3920,6272,54899	SCARB2,LAMP2,SORT1,PXK	4/65
16_Member	GO Biological Processes	GO:0016197	endosomal transport	-2.66573	-0.620056	950,4642,6272,8301,25963,51429,54899	SCARB2,MYO1D,SORT1,PICALM,TMEM87A,SNX9,PXK	7/260
16_Member	GO Biological Processes	GO:0072665	protein localization to vacuole	-2.59278	-0.580689	950,3920,6272,54899	SCARB2,LAMP2,SORT1,PXK	4/83
16_Member	Reactome Gene Sets	R-HSA-432722	Golgi Associated Vesicle Biogenesis	-2.17519	-0.33445	6272,8301,51429	SORT1,PICALM,SNX9	3/56
16_Member	GO Biological Processes	GO:0006605	protein targeting	-2.10051	-0.281027	950,3920,6272,51114,54899,253832	SCARB2,LAMP2,SORT1,ZDHHC9,PXK,ZDHHC20	6/252
17_Summary	GO Biological Processes	GO:0007009	plasma membrane organization	-4.09147	-1.349	745,928,5027,51429,79152,79628,121601,4864,5305,6900,8301,8871,23250,221035,342035,2065,7368,60484	MYRF,CD9,P2RX7,SNX9,FA2H,SH3TC2,ANO4,NPC1,PIP4K2A,CNTN2,PICALM,SYNJ2,ATP11A,REEP3,GLDN,ERBB3,UGT8,HAPLN2	18/-
17_Member	GO Biological Processes	GO:0007009	plasma membrane organization	-4.09147	-1.349	745,928,5027,51429,79152,79628,121601	MYRF,CD9,P2RX7,SNX9,FA2H,SH3TC2,ANO4	7/150
17_Member	GO Biological Processes	GO:0043217	myelin maintenance	-3.62362	-1.12661	745,79152,79628	MYRF,FA2H,SH3TC2	3/18
17_Member	GO Biological Processes	GO:0061024	membrane organization	-3.61866	-1.12661	745,928,4864,5027,5305,6900,8301,8871,23250,51429,79152,79628,121601,221035,342035	MYRF,CD9,NPC1,P2RX7,PIP4K2A,CNTN2,PICALM,SYNJ2,ATP11A,SNX9,FA2H,SH3TC2,ANO4,REEP3,GLDN	15/757
17_Member	GO Biological Processes	GO:0007422	peripheral nervous system development	-3.47761	-1.07786	2065,7368,60484,79152,79628	ERBB3,UGT8,HAPLN2,FA2H,SH3TC2	5/87
17_Member	GO Biological Processes	GO:0014044	Schwann cell development	-2.55772	-0.562918	2065,79152,79628	ERBB3,FA2H,SH3TC2	3/41
17_Member	GO Biological Processes	GO:0014037	Schwann cell differentiation	-2.41506	-0.496613	2065,79152,79628	ERBB3,FA2H,SH3TC2	3/46
18_Summary	GO Biological Processes	GO:0034330	cell junction organization	-4.07251	-1.34077	323,928,1287,2705,3673,5010,5663,6272,6900,7368,28513,55619,83700,214,4099,4815,51148,342035	APBB2,CD9,COL4A5,GJB1,ITGA2,CLDN11,PSEN1,SORT1,CNTN2,UGT8,CDH19,DOCK10,JAM3,ALCAM,MAG,NINJ2,CERCAM,GLDN	18/-
18_Member	GO Biological Processes	GO:0034330	cell junction organization	-4.07251	-1.34077	323,928,1287,2705,3673,5010,5663,6272,6900,7368,28513,55619,83700	APBB2,CD9,COL4A5,GJB1,ITGA2,CLDN11,PSEN1,SORT1,CNTN2,UGT8,CDH19,DOCK10,JAM3	13/533
18_Member	GO Biological Processes	GO:0007043	cell-cell junction assembly	-3.62695	-1.12661	928,2705,5010,7368,28513,83700	CD9,GJB1,CLDN11,UGT8,CDH19,JAM3	6/126
18_Member	GO Biological Processes	GO:0098609	cell-cell adhesion	-2.87895	-0.746611	214,3673,4099,4815,5010,5663,6900,28513,51148,83700,342035	ALCAM,ITGA2,MAG,NINJ2,CLDN11,PSEN1,CNTN2,CDH19,CERCAM,JAM3,GLDN	11/541
18_Member	GO Biological Processes	GO:0045216	cell-cell junction organization	-2.85054	-0.725295	928,2705,5010,7368,28513,83700	CD9,GJB1,CLDN11,UGT8,CDH19,JAM3	6/177
18_Member	GO Biological Processes	GO:0034329	cell junction assembly	-2.46183	-0.516974	928,2705,3673,5010,7368,28513,83700	CD9,GJB1,ITGA2,CLDN11,UGT8,CDH19,JAM3	7/283
18_Member	KEGG Pathway	hsa04514	Cell adhesion molecules	-2.32782	-0.439656	214,4099,5010,6900,83700	ALCAM,MAG,CLDN11,CNTN2,JAM3	5/158
19_Summary	GO Biological Processes	GO:0071496	cellular response to external stimulus	-4.04793	-1.33265	3673,3759,3920,4099,5027,5287,5337,6422,25963,63895,5747,23621,5158,7439,950,4036,84899,55144	ITGA2,KCNJ2,LAMP2,MAG,P2RX7,PIK3C2B,PLD1,SFRP1,TMEM87A,PIEZO2,PTK2,BACE1,PDE6B,BEST1,SCARB2,LRP2,TMTC4,LRRC8D	18/-
19_Member	GO Biological Processes	GO:0071496	cellular response to external stimulus	-4.04793	-1.33265	3673,3759,3920,4099,5027,5287,5337,6422,25963,63895	ITGA2,KCNJ2,LAMP2,MAG,P2RX7,PIK3C2B,PLD1,SFRP1,TMEM87A,PIEZO2	10/326
19_Member	GO Biological Processes	GO:0009612	response to mechanical stimulus	-3.92317	-1.25831	3673,3759,4099,5027,5747,23621,25963,63895	ITGA2,KCNJ2,MAG,P2RX7,PTK2,BACE1,TMEM87A,PIEZO2	8/214
19_Member	GO Biological Processes	GO:0071260	cellular response to mechanical stimulus	-3.83501	-1.21476	3673,3759,4099,25963,63895	ITGA2,KCNJ2,MAG,TMEM87A,PIEZO2	5/73
19_Member	GO Biological Processes	GO:0009581	detection of external stimulus	-3.48294	-1.07786	3673,5158,5747,7439,23621,63895	ITGA2,PDE6B,PTK2,BEST1,BACE1,PIEZO2	6/134
19_Member	GO Biological Processes	GO:0009582	detection of abiotic stimulus	-3.43149	-1.04816	3673,5158,5747,7439,23621,63895	ITGA2,PDE6B,PTK2,BEST1,BACE1,PIEZO2	6/137
19_Member	GO Biological Processes	GO:0050982	detection of mechanical stimulus	-3.3213	-0.991277	3673,5747,23621,63895	ITGA2,PTK2,BACE1,PIEZO2	4/53
19_Member	GO Biological Processes	GO:0050954	sensory perception of mechanical stimulus	-2.77704	-0.6957	950,3673,4036,23621,63895,84899	SCARB2,ITGA2,LRP2,BACE1,PIEZO2,TMTC4	6/183
19_Member	GO Biological Processes	GO:0050974	detection of mechanical stimulus involved in sensory perception	-2.75651	-0.686141	3673,23621,63895	ITGA2,BACE1,PIEZO2	3/35
19_Member	GO Biological Processes	GO:0071214	cellular response to abiotic stimulus	-2.18976	-0.343539	3673,3759,4099,6422,25963,55144,63895	ITGA2,KCNJ2,MAG,SFRP1,TMEM87A,LRRC8D,PIEZO2	7/318
19_Member	GO Biological Processes	GO:0104004	cellular response to environmental stimulus	-2.18976	-0.343539	3673,3759,4099,6422,25963,55144,63895	ITGA2,KCNJ2,MAG,SFRP1,TMEM87A,LRRC8D,PIEZO2	7/318
20_Summary	GO Biological Processes	GO:0009100	glycoprotein metabolic process	-3.9616	-1.27028	2530,4124,4864,5046,5663,11226,55858,84899,92126,160335,2180,3988,7368,79152	FUT8,MAN2A1,NPC1,PCSK6,PSEN1,GALNT6,TMEM165,TMTC4,DSEL,TMTC2,ACSL1,LIPA,UGT8,FA2H	14/-
20_Member	GO Biological Processes	GO:0009100	glycoprotein metabolic process	-3.9616	-1.27028	2530,4124,4864,5046,5663,11226,55858,84899,92126,160335	FUT8,MAN2A1,NPC1,PCSK6,PSEN1,GALNT6,TMEM165,TMTC4,DSEL,TMTC2	10/334
20_Member	GO Biological Processes	GO:0009101	glycoprotein biosynthetic process	-3.88252	-1.23696	2530,4124,4864,5663,11226,55858,84899,92126,160335	FUT8,MAN2A1,NPC1,PSEN1,GALNT6,TMEM165,TMTC4,DSEL,TMTC2	9/277
20_Member	GO Biological Processes	GO:0006486	protein glycosylation	-3.85418	-1.22565	2530,4124,4864,5663,11226,55858,84899,160335	FUT8,MAN2A1,NPC1,PSEN1,GALNT6,TMEM165,TMTC4,TMTC2	8/219
20_Member	GO Biological Processes	GO:0043413	macromolecule glycosylation	-3.85418	-1.22565	2530,4124,4864,5663,11226,55858,84899,160335	FUT8,MAN2A1,NPC1,PSEN1,GALNT6,TMEM165,TMTC4,TMTC2	8/219
20_Member	GO Biological Processes	GO:0070085	glycosylation	-3.64555	-1.12661	2530,4124,4864,5663,11226,55858,84899,160335	FUT8,MAN2A1,NPC1,PSEN1,GALNT6,TMEM165,TMTC4,TMTC2	8/235
20_Member	GO Biological Processes	GO:1901137	carbohydrate derivative biosynthetic process	-3.59746	-1.12661	2180,2530,3988,4124,4864,5663,7368,11226,55858,79152,84899,92126,160335	ACSL1,FUT8,LIPA,MAN2A1,NPC1,PSEN1,UGT8,GALNT6,TMEM165,FA2H,TMTC4,DSEL,TMTC2	13/596

## Sheet: purple
GroupID	Category	Term	Description	LogP	Log(q-value)	Genes	Symbols	InTerm_InList
1_Summary	GO Biological Processes	GO:0006457	protein folding	-23.9987	-19.6553	908,3301,3308,3312,3326,3329,3336,6950,9532,10049,10130,10575,10576,10728,10808,11080,22824,22948,26973,55466,134266,10269,24142,51501,406,6095,6647,7323,7514,8655,154743	CCT6A,DNAJA1,HSPA4,HSPA8,HSP90AB1,HSPD1,HSPE1,TCP1,BAG2,DNAJB6,PDIA6,CCT4,CCT2,PTGES3,HSPH1,DNAJB4,HSPA4L,CCT5,CHORDC1,DNAJA4,GRPEL2,ZMPSTE24,NAA80,HIKESHI,BMAL1,RORA,SOD1,UBE2D3,XPO1,DYNLL1,BMT2	31/-
1_Member	GO Biological Processes	GO:0006457	protein folding	-23.9987	-19.6553	908,3301,3308,3312,3326,3329,3336,6950,9532,10049,10130,10575,10576,10728,10808,11080,22824,22948,26973,55466,134266	CCT6A,DNAJA1,HSPA4,HSPA8,HSP90AB1,HSPD1,HSPE1,TCP1,BAG2,DNAJB6,PDIA6,CCT4,CCT2,PTGES3,HSPH1,DNAJB4,HSPA4L,CCT5,CHORDC1,DNAJA4,GRPEL2	21/219
1_Member	GO Biological Processes	GO:0051604	protein maturation	-19.2293	-15.1869	908,3301,3308,3312,3326,3329,3336,6950,9532,10049,10130,10269,10575,10576,10728,10808,11080,22824,22948,24142,26973,55466,134266	CCT6A,DNAJA1,HSPA4,HSPA8,HSP90AB1,HSPD1,HSPE1,TCP1,BAG2,DNAJB6,PDIA6,ZMPSTE24,CCT4,CCT2,PTGES3,HSPH1,DNAJB4,HSPA4L,CCT5,NAA80,CHORDC1,DNAJA4,GRPEL2	23/489
1_Member	GO Biological Processes	GO:0061077	chaperone-mediated protein folding	-16.6439	-12.7775	908,3312,3336,6950,10049,10575,10576,10728,10808,11080,22948,26973	CCT6A,HSPA8,HSPE1,TCP1,DNAJB6,CCT4,CCT2,PTGES3,HSPH1,DNAJB4,CCT5,CHORDC1	12/74
1_Member	Reactome Gene Sets	R-HSA-3371556	Cellular response to heat stress	-10.6662	-7.03541	3308,3312,3326,9532,10049,10728,10808,22824,51501	HSPA4,HSPA8,HSP90AB1,BAG2,DNAJB6,PTGES3,HSPH1,HSPA4L,HIKESHI	9/89
1_Member	Reactome Gene Sets	R-HSA-2262752	Cellular responses to stress	-10.6007	-7.03541	406,3301,3308,3312,3326,6095,6647,7323,7514,8655,9532,10049,10130,10728,10808,22824,51501,55466,154743	BMAL1,DNAJA1,HSPA4,HSPA8,HSP90AB1,RORA,SOD1,UBE2D3,XPO1,DYNLL1,BAG2,DNAJB6,PDIA6,PTGES3,HSPH1,HSPA4L,HIKESHI,DNAJA4,BMT2	19/799
1_Member	GO Biological Processes	GO:0006458	'de novo' protein folding	-10.0589	-6.64617	3312,3329,3336,10576,10728,10808,11080	HSPA8,HSPD1,HSPE1,CCT2,PTGES3,HSPH1,DNAJB4	7/41
1_Member	GO Biological Processes	GO:0006986	response to unfolded protein	-9.4553	-6.31595	3301,3308,3312,3326,3329,3336,10808,11080,22824	DNAJA1,HSPA4,HSPA8,HSP90AB1,HSPD1,HSPE1,HSPH1,DNAJB4,HSPA4L	9/121
1_Member	GO Biological Processes	GO:0035966	response to topologically incorrect protein	-8.80829	-5.76586	3301,3308,3312,3326,3329,3336,10808,11080,22824	DNAJA1,HSPA4,HSPA8,HSP90AB1,HSPD1,HSPE1,HSPH1,DNAJB4,HSPA4L	9/143
1_Member	GO Biological Processes	GO:0051084	'de novo' post-translational protein folding	-8.54583	-5.52458	3312,3336,10576,10728,10808,11080	HSPA8,HSPE1,CCT2,PTGES3,HSPH1,DNAJB4	6/37
1_Member	Reactome Gene Sets	R-HSA-3371453	Regulation of HSF1-mediated heat shock response	-8.41147	-5.46595	3308,3312,9532,10049,10808,22824,51501	HSPA4,HSPA8,BAG2,DNAJB6,HSPH1,HSPA4L,HIKESHI	7/69
1_Member	GO Biological Processes	GO:0051085	chaperone cofactor-dependent protein refolding	-7.11281	-4.34912	3312,3336,10728,10808,11080	HSPA8,HSPE1,PTGES3,HSPH1,DNAJB4	5/32
1_Member	KEGG Pathway	hsa04141	Protein processing in endoplasmic reticulum	-6.89956	-4.16887	3301,3312,3326,7323,9532,10130,10808,22824	DNAJA1,HSPA8,HSP90AB1,UBE2D3,BAG2,PDIA6,HSPH1,HSPA4L	8/170
2_Summary	CORUM	CORUM:126	CCT complex (chaperonin containing TCP1 complex)	-10.6405	-7.03541	908,6950,10575,10576,22948,3312,3326,3329,7320,9532,10728,10910,55602,64282,7528,150275,10269,6526,7323,8655,27032,55204	CCT6A,TCP1,CCT4,CCT2,CCT5,HSPA8,HSP90AB1,HSPD1,UBE2B,BAG2,PTGES3,SUGT1,CDKN2AIP,TENT4B,YY1,CCDC117,ZMPSTE24,SLC5A3,UBE2D3,DYNLL1,ATP2C1,GOLPH3L	22/-
2_Member	CORUM	CORUM:126	CCT complex (chaperonin containing TCP1 complex)	-10.6405	-7.03541	908,6950,10575,10576,22948	CCT6A,TCP1,CCT4,CCT2,CCT5	5/8
2_Member	GO Biological Processes	GO:0031647	regulation of protein stability	-10.0533	-6.64617	908,3312,3326,3329,6950,7320,9532,10575,10576,10728,10910,22948,55602	CCT6A,HSPA8,HSP90AB1,HSPD1,TCP1,UBE2B,BAG2,CCT4,CCT2,PTGES3,SUGT1,CCT5,CDKN2AIP	13/325
2_Member	GO Biological Processes	GO:1904851	positive regulation of establishment of protein localization to telomere	-9.98964	-6.64617	908,6950,10575,10576,22948	CCT6A,TCP1,CCT4,CCT2,CCT5	5/10
2_Member	Reactome Gene Sets	R-HSA-390450	Folding of actin by CCT/TriC	-9.98964	-6.64617	908,6950,10575,10576,22948	CCT6A,TCP1,CCT4,CCT2,CCT5	5/10
2_Member	GO Biological Processes	GO:0070203	regulation of establishment of protein localization to telomere	-9.72757	-6.49804	908,6950,10575,10576,22948	CCT6A,TCP1,CCT4,CCT2,CCT5	5/11
2_Member	GO Biological Processes	GO:1904869	regulation of protein localization to Cajal body	-9.72757	-6.49804	908,6950,10575,10576,22948	CCT6A,TCP1,CCT4,CCT2,CCT5	5/11
2_Member	GO Biological Processes	GO:1904871	positive regulation of protein localization to Cajal body	-9.72757	-6.49804	908,6950,10575,10576,22948	CCT6A,TCP1,CCT4,CCT2,CCT5	5/11
2_Member	GO Biological Processes	GO:0070202	regulation of establishment of protein localization to chromosome	-9.49466	-6.32728	908,6950,10575,10576,22948	CCT6A,TCP1,CCT4,CCT2,CCT5	5/12
2_Member	GO Biological Processes	GO:1904816	positive regulation of protein localization to chromosome, telomeric region	-9.49466	-6.32728	908,6950,10575,10576,22948	CCT6A,TCP1,CCT4,CCT2,CCT5	5/12
2_Member	GO Biological Processes	GO:1904814	regulation of protein localization to chromosome, telomeric region	-9.09426	-6.00607	908,6950,10575,10576,22948	CCT6A,TCP1,CCT4,CCT2,CCT5	5/14
2_Member	GO Biological Processes	GO:1904874	positive regulation of telomerase RNA localization to Cajal body	-8.91934	-5.85463	908,6950,10575,10576,22948	CCT6A,TCP1,CCT4,CCT2,CCT5	5/15
2_Member	GO Biological Processes	GO:1904872	regulation of telomerase RNA localization to Cajal body	-8.46753	-5.46649	908,6950,10575,10576,22948	CCT6A,TCP1,CCT4,CCT2,CCT5	5/18
2_Member	GO Biological Processes	GO:0050821	protein stabilization	-8.41833	-5.46595	908,3326,3329,6950,7320,9532,10575,10576,10728,22948	CCT6A,HSP90AB1,HSPD1,TCP1,UBE2B,BAG2,CCT4,CCT2,PTGES3,CCT5	10/217
2_Member	GO Biological Processes	GO:2000573	positive regulation of DNA biosynthetic process	-8.41147	-5.46595	908,3326,6950,10575,10576,10728,22948	CCT6A,HSP90AB1,TCP1,CCT4,CCT2,PTGES3,CCT5	7/69
2_Member	GO Biological Processes	GO:2000278	regulation of DNA biosynthetic process	-8.25654	-5.32805	908,3326,6950,10575,10576,10728,22948,64282	CCT6A,HSP90AB1,TCP1,CCT4,CCT2,PTGES3,CCT5,TENT4B	8/114
2_Member	Reactome Gene Sets	R-HSA-389960	Formation of tubulin folding intermediates by CCT/TriC	-7.68327	-4.80221	908,6950,10575,10576,22948	CCT6A,TCP1,CCT4,CCT2,CCT5	5/25
2_Member	CORUM	CORUM:6247	BBS-chaperonin complex	-7.58413	-4.71826	6950,10575,10576,22948	TCP1,CCT4,CCT2,CCT5	4/10
2_Member	GO Biological Processes	GO:0032210	regulation of telomere maintenance via telomerase	-7.57037	-4.71826	908,6950,10575,10576,22948,64282	CCT6A,TCP1,CCT4,CCT2,CCT5,TENT4B	6/53
2_Member	Reactome Gene Sets	R-HSA-389957	Prefoldin mediated transfer of substrate to CCT/TriC	-7.41966	-4.59471	908,6950,10575,10576,22948	CCT6A,TCP1,CCT4,CCT2,CCT5	5/28
2_Member	GO Biological Processes	GO:1904356	regulation of telomere maintenance via telomere lengthening	-7.19634	-4.38435	908,6950,10575,10576,22948,64282	CCT6A,TCP1,CCT4,CCT2,CCT5,TENT4B	6/61
2_Member	GO Biological Processes	GO:0032204	regulation of telomere maintenance	-7.1594	-4.36	908,6950,7528,10575,10576,22948,64282	CCT6A,TCP1,YY1,CCT4,CCT2,CCT5,TENT4B	7/104
2_Member	GO Biological Processes	GO:0051054	positive regulation of DNA metabolic process	-7.12774	-4.34912	908,3326,6950,7320,7528,10575,10576,10728,22948,150275	CCT6A,HSP90AB1,TCP1,UBE2B,YY1,CCT4,CCT2,PTGES3,CCT5,CCDC117	10/297
2_Member	Reactome Gene Sets	R-HSA-389958	Cooperation of Prefoldin and TriC/CCT in actin and tubulin folding	-7.11281	-4.34912	908,6950,10575,10576,22948	CCT6A,TCP1,CCT4,CCT2,CCT5	5/32
2_Member	GO Biological Processes	GO:0051973	positive regulation of telomerase activity	-7.04262	-4.29022	3326,6950,10575,10576,10728	HSP90AB1,TCP1,CCT4,CCT2,PTGES3	5/33
2_Member	GO Biological Processes	GO:0032212	positive regulation of telomere maintenance via telomerase	-6.97471	-4.2333	908,6950,10575,10576,22948	CCT6A,TCP1,CCT4,CCT2,CCT5	5/34
2_Member	GO Biological Processes	GO:0032206	positive regulation of telomere maintenance	-6.8339	-4.11368	908,6950,7528,10575,10576,22948	CCT6A,TCP1,YY1,CCT4,CCT2,CCT5	6/70
2_Member	GO Biological Processes	GO:1904358	positive regulation of telomere maintenance via telomere lengthening	-6.78328	-4.07328	908,6950,10575,10576,22948	CCT6A,TCP1,CCT4,CCT2,CCT5	5/37
2_Member	Reactome Gene Sets	R-HSA-390471	Association of TriC/CCT with target proteins during biosynthesis	-6.72319	-4.03293	908,6950,10575,10576,22948	CCT6A,TCP1,CCT4,CCT2,CCT5	5/38
2_Member	Reactome Gene Sets	R-HSA-6814122	Cooperation of PDCL (PhLP1) and TRiC/CCT in G-protein beta folding	-6.72319	-4.03293	908,6950,10575,10576,22948	CCT6A,TCP1,CCT4,CCT2,CCT5	5/38
2_Member	GO Biological Processes	GO:0051052	regulation of DNA metabolic process	-6.63356	-3.95285	908,3326,6950,7320,7528,10269,10575,10576,10728,22948,64282,150275	CCT6A,HSP90AB1,TCP1,UBE2B,YY1,ZMPSTE24,CCT4,CCT2,PTGES3,CCT5,TENT4B,CCDC117	12/524
2_Member	GO Biological Processes	GO:0090666	scaRNA localization to Cajal body	-6.42038	-3.76711	6950,10575,10576	TCP1,CCT4,CCT2	3/5
2_Member	GO Biological Processes	GO:0090670	RNA localization to Cajal body	-6.42038	-3.76711	6950,10575,10576	TCP1,CCT4,CCT2	3/5
2_Member	GO Biological Processes	GO:0090685	RNA localization to nucleus	-6.42038	-3.76711	6950,10575,10576	TCP1,CCT4,CCT2	3/5
2_Member	GO Biological Processes	GO:0051972	regulation of telomerase activity	-6.34505	-3.70055	3326,6950,10575,10576,10728	HSP90AB1,TCP1,CCT4,CCT2,PTGES3	5/45
2_Member	GO Biological Processes	GO:1903829	positive regulation of protein localization	-6.11108	-3.48362	908,3326,6526,6950,7323,8655,10575,10576,22948,27032,55204	CCT6A,HSP90AB1,SLC5A3,TCP1,UBE2D3,DYNLL1,CCT4,CCT2,CCT5,ATP2C1,GOLPH3L	11/481
2_Member	Reactome Gene Sets	R-HSA-5620922	BBSome-mediated cargo-targeting to cilium	-5.97392	-3.35473	6950,10575,10576,22948	TCP1,CCT4,CCT2,CCT5	4/23
2_Member	GO Biological Processes	GO:1904951	positive regulation of establishment of protein localization	-5.76843	-3.17315	908,6950,7323,8655,10575,10576,22948,27032,55204	CCT6A,TCP1,UBE2D3,DYNLL1,CCT4,CCT2,CCT5,ATP2C1,GOLPH3L	9/324
2_Member	GO Biological Processes	GO:2001252	positive regulation of chromosome organization	-5.69157	-3.10398	908,6950,7528,10575,10576,22948	CCT6A,TCP1,YY1,CCT4,CCT2,CCT5	6/109
2_Member	GO Biological Processes	GO:0007339	binding of sperm to zona pellucida	-5.21573	-2.63569	6950,10575,10576,22948	TCP1,CCT4,CCT2,CCT5	4/35
2_Member	WikiPathways	WP4949	16p11 2 proximal deletion syndrome	-5.2017	-2.62908	908,6950,10575,10576,22948	CCT6A,TCP1,CCT4,CCT2,CCT5	5/76
2_Member	Reactome Gene Sets	R-HSA-390466	Chaperonin-mediated protein folding	-4.84168	-2.28354	908,6950,10575,10576,22948	CCT6A,TCP1,CCT4,CCT2,CCT5	5/90
2_Member	GO Biological Processes	GO:1900182	positive regulation of protein localization to nucleus	-4.77237	-2.2213	908,6950,10575,10576,22948	CCT6A,TCP1,CCT4,CCT2,CCT5	5/93
2_Member	Reactome Gene Sets	R-HSA-391251	Protein folding	-4.70542	-2.16814	908,6950,10575,10576,22948	CCT6A,TCP1,CCT4,CCT2,CCT5	5/96
2_Member	GO Biological Processes	GO:0033044	regulation of chromosome organization	-4.67203	-2.14148	908,6950,7528,10575,10576,22948,64282	CCT6A,TCP1,YY1,CCT4,CCT2,CCT5,TENT4B	7/245
2_Member	GO Biological Processes	GO:0035036	sperm-egg recognition	-4.66037	-2.13644	6950,10575,10576,22948	TCP1,CCT4,CCT2,CCT5	4/48
2_Member	Reactome Gene Sets	R-HSA-5620920	Cargo trafficking to the periciliary membrane	-4.5551	-2.03771	6950,10575,10576,22948	TCP1,CCT4,CCT2,CCT5	4/51
2_Member	GO Biological Processes	GO:0009988	cell-cell recognition	-4.11208	-1.62594	6950,10575,10576,22948	TCP1,CCT4,CCT2,CCT5	4/66
2_Member	GO Biological Processes	GO:1900180	regulation of protein localization to nucleus	-3.87962	-1.40538	908,6950,10575,10576,22948	CCT6A,TCP1,CCT4,CCT2,CCT5	5/143
2_Member	GO Biological Processes	GO:0010638	positive regulation of organelle organization	-3.49067	-1.06102	908,6950,7320,7528,8655,10575,10576,22948	CCT6A,TCP1,UBE2B,YY1,DYNLL1,CCT4,CCT2,CCT5	8/502
2_Member	Reactome Gene Sets	R-HSA-5617833	Cilium Assembly	-3.1988	-0.804718	6950,8655,10575,10576,22948	TCP1,DYNLL1,CCT4,CCT2,CCT5	5/201
2_Member	GO Biological Processes	GO:0008037	cell recognition	-2.93794	-0.585702	6950,10575,10576,22948	TCP1,CCT4,CCT2,CCT5	4/134
2_Member	GO Biological Processes	GO:0007338	single fertilization	-2.71618	-0.425788	6950,10575,10576,22948	TCP1,CCT4,CCT2,CCT5	4/154
2_Member	Reactome Gene Sets	R-HSA-1852241	Organelle biogenesis and maintenance	-2.46118	-0.214626	6950,8655,10575,10576,22948	TCP1,DYNLL1,CCT4,CCT2,CCT5	5/296
2_Member	GO Biological Processes	GO:0009566	fertilization	-2.35632	-0.149571	6950,10575,10576,22948	TCP1,CCT4,CCT2,CCT5	4/194
2_Member	GO Biological Processes	GO:0051347	positive regulation of transferase activity	-2.02127	0	3326,6950,10575,10576,10728	HSP90AB1,TCP1,CCT4,CCT2,PTGES3	5/378
3_Summary	GO Biological Processes	GO:0070201	regulation of establishment of protein localization	-9.38773	-6.27471	406,908,3301,3312,3667,6950,7323,7514,8655,8724,10575,10576,22948,27032,55204	BMAL1,CCT6A,DNAJA1,HSPA8,IRS1,TCP1,UBE2D3,XPO1,DYNLL1,SNX3,CCT4,CCT2,CCT5,ATP2C1,GOLPH3L	15/-
3_Member	GO Biological Processes	GO:0070201	regulation of establishment of protein localization	-9.38773	-6.27471	406,908,3301,3312,3667,6950,7323,7514,8655,8724,10575,10576,22948,27032,55204	BMAL1,CCT6A,DNAJA1,HSPA8,IRS1,TCP1,UBE2D3,XPO1,DYNLL1,SNX3,CCT4,CCT2,CCT5,ATP2C1,GOLPH3L	15/535
3_Member	GO Biological Processes	GO:0051223	regulation of protein transport	-4.71575	-2.17162	406,3301,3312,3667,7514,8655,8724,27032,55204	BMAL1,DNAJA1,HSPA8,IRS1,XPO1,DYNLL1,SNX3,ATP2C1,GOLPH3L	9/438
4_Summary	GO Biological Processes	GO:0006403	RNA localization	-7.99408	-5.08827	6428,6950,7514,7528,8087,10575,10576,11260,29074	SRSF3,TCP1,XPO1,YY1,FXR1,CCT4,CCT2,XPOT,MRPL18	9/-
4_Member	GO Biological Processes	GO:0006403	RNA localization	-7.99408	-5.08827	6428,6950,7514,7528,8087,10575,10576,11260,29074	SRSF3,TCP1,XPO1,YY1,FXR1,CCT4,CCT2,XPOT,MRPL18	9/177
4_Member	GO Biological Processes	GO:0050657	nucleic acid transport	-3.7162	-1.25923	6428,7514,8087,11260,29074	SRSF3,XPO1,FXR1,XPOT,MRPL18	5/155
4_Member	GO Biological Processes	GO:0050658	RNA transport	-3.7162	-1.25923	6428,7514,8087,11260,29074	SRSF3,XPO1,FXR1,XPOT,MRPL18	5/155
4_Member	GO Biological Processes	GO:0051236	establishment of RNA localization	-3.69033	-1.23895	6428,7514,8087,11260,29074	SRSF3,XPO1,FXR1,XPOT,MRPL18	5/157
4_Member	GO Biological Processes	GO:0015931	nucleobase-containing compound transport	-3.01402	-0.648276	6428,7514,8087,11260,29074	SRSF3,XPO1,FXR1,XPOT,MRPL18	5/221
4_Member	GO Biological Processes	GO:0006405	RNA export from nucleus	-2.51138	-0.257816	6428,7514,11260	SRSF3,XPO1,XPOT	3/85
4_Member	GO Biological Processes	GO:0051028	mRNA transport	-2.03694	0	6428,7514,8087	SRSF3,XPO1,FXR1	3/126
5_Summary	GO Biological Processes	GO:0051131	chaperone-mediated protein complex assembly	-7.98458	-5.08827	3308,3326,3329,10576,10728,3301,134266,29074,152926,3312,7514,10049,51501	HSPA4,HSP90AB1,HSPD1,CCT2,PTGES3,DNAJA1,GRPEL2,MRPL18,PPM1K,HSPA8,XPO1,DNAJB6,HIKESHI	13/-
5_Member	GO Biological Processes	GO:0051131	chaperone-mediated protein complex assembly	-7.98458	-5.08827	3308,3326,3329,10576,10728	HSPA4,HSP90AB1,HSPD1,CCT2,PTGES3	5/22
5_Member	GO Biological Processes	GO:0070585	protein localization to mitochondrion	-3.7248	-1.25923	3301,3308,3329,134266	DNAJA1,HSPA4,HSPD1,GRPEL2	4/83
5_Member	GO Biological Processes	GO:0006839	mitochondrial transport	-3.40559	-0.986404	3308,3329,29074,134266,152926	HSPA4,HSPD1,MRPL18,GRPEL2,PPM1K	5/181
5_Member	GO Biological Processes	GO:0006626	protein targeting to mitochondrion	-2.90377	-0.560299	3308,3329,134266	HSPA4,HSPD1,GRPEL2	3/62
5_Member	GO Biological Processes	GO:0072655	establishment of protein localization to mitochondrion	-2.69946	-0.412898	3308,3329,134266	HSPA4,HSPD1,GRPEL2	3/73
5_Member	KEGG Pathway	hsa04612	Antigen processing and presentation	-2.6173	-0.341773	3308,3312,3326	HSPA4,HSPA8,HSP90AB1	3/78
5_Member	GO Biological Processes	GO:0033365	protein localization to organelle	-2.40005	-0.170529	3301,3308,3312,3329,7514,10049,51501,134266	DNAJA1,HSPA4,HSPA8,HSPD1,XPO1,DNAJB6,HIKESHI,GRPEL2	8/746
5_Member	KEGG Pathway	hsa05417	Lipid and atherosclerosis	-2.1999	-0.032519	3308,3312,3326,3329	HSPA4,HSPA8,HSP90AB1,HSPD1	4/215
5_Member	GO Biological Processes	GO:0072594	establishment of protein localization to organelle	-2.16739	-0.00861694	3308,3312,3329,51501,134266	HSPA4,HSPA8,HSPD1,HIKESHI,GRPEL2	5/348
6_Summary	Reactome Gene Sets	R-HSA-3371497	HSP90 chaperone cycle for steroid hormone receptors (SHR) in the presence of ligand	-7.47143	-4.63312	3301,3312,3326,8655,10728,55466,6647,11080,51501,3329,406	DNAJA1,HSPA8,HSP90AB1,DYNLL1,PTGES3,DNAJA4,SOD1,DNAJB4,HIKESHI,HSPD1,BMAL1	11/-
6_Member	Reactome Gene Sets	R-HSA-3371497	HSP90 chaperone cycle for steroid hormone receptors (SHR) in the presence of ligand	-7.47143	-4.63312	3301,3312,3326,8655,10728,55466	DNAJA1,HSPA8,HSP90AB1,DYNLL1,PTGES3,DNAJA4	6/55
6_Member	GO Biological Processes	GO:0009408	response to heat	-6.12463	-3.48873	3301,3326,6647,11080,51501,55466	DNAJA1,HSP90AB1,SOD1,DNAJB4,HIKESHI,DNAJA4	6/92
6_Member	GO Biological Processes	GO:0009266	response to temperature stimulus	-5.88541	-3.27433	3301,3326,3329,6647,11080,51501,55466	DNAJA1,HSP90AB1,HSPD1,SOD1,DNAJB4,HIKESHI,DNAJA4	7/160
6_Member	GO Biological Processes	GO:0042026	protein refolding	-5.82129	-3.21819	3301,3312,3329,55466	DNAJA1,HSPA8,HSPD1,DNAJA4	4/25
6_Member	WikiPathways	WP410	Exercise induced circadian regulation	-3.22858	-0.820046	406,3301,3312	BMAL1,DNAJA1,HSPA8	3/48
7_Summary	Reactome Gene Sets	R-HSA-3371568	Attenuation phase	-4.86896	-2.30364	3312,3326,10728,7514,7528,200845,7320,10269,10910,79643,1983,10772,30836,64282,3329,7323,6654	HSPA8,HSP90AB1,PTGES3,XPO1,YY1,KCTD6,UBE2B,ZMPSTE24,SUGT1,CHMP6,EIF5,SRSF10,DNTTIP2,TENT4B,HSPD1,UBE2D3,SOS1	17/-
7_Member	Reactome Gene Sets	R-HSA-3371568	Attenuation phase	-4.86896	-2.30364	3312,3326,10728	HSPA8,HSP90AB1,PTGES3	3/14
7_Member	Reactome Gene Sets	R-HSA-3371571	HSF1-dependent transactivation	-4.13459	-1.64238	3312,3326,10728	HSPA8,HSP90AB1,PTGES3	3/24
7_Member	Reactome Gene Sets	R-HSA-8939211	ESR-mediated signaling	-3.00529	-0.644089	3326,7514,7528,10728,200845	HSP90AB1,XPO1,YY1,PTGES3,KCTD6	5/222
7_Member	GO Biological Processes	GO:0051276	chromosome organization	-2.86474	-0.534109	3326,7320,7528,10269,10728,10910,79643	HSP90AB1,UBE2B,YY1,ZMPSTE24,PTGES3,SUGT1,CHMP6	7/485
7_Member	GO Biological Processes	GO:0022613	ribonucleoprotein complex biogenesis	-2.82926	-0.502994	1983,3326,7514,10728,10772,30836,64282	EIF5,HSP90AB1,XPO1,PTGES3,SRSF10,DNTTIP2,TENT4B	7/492
7_Member	Reactome Gene Sets	R-HSA-9018519	Estrogen-dependent gene expression	-2.76848	-0.458436	3326,7528,10728,200845	HSP90AB1,YY1,PTGES3,KCTD6	4/149
7_Member	Reactome Gene Sets	R-HSA-9006931	Signaling by Nuclear Receptors	-2.44877	-0.20567	3326,7514,7528,10728,200845	HSP90AB1,XPO1,YY1,PTGES3,KCTD6	5/298
7_Member	GO Biological Processes	GO:0071897	DNA biosynthetic process	-2.40135	-0.170529	3326,10728,64282	HSP90AB1,PTGES3,TENT4B	3/93
7_Member	GO Biological Processes	GO:0000723	telomere maintenance	-2.35015	-0.146557	3326,7528,10728	HSP90AB1,YY1,PTGES3	3/97
7_Member	GO Biological Processes	GO:0006259	DNA metabolic process	-2.33171	-0.134368	3326,3329,7320,7323,7528,10269,10728,64282	HSP90AB1,HSPD1,UBE2B,UBE2D3,YY1,ZMPSTE24,PTGES3,TENT4B	8/766
7_Member	Reactome Gene Sets	R-HSA-9679191	Potential therapeutics for SARS	-2.3254	-0.131155	3326,6654,10728	HSP90AB1,SOS1,PTGES3	3/99
7_Member	GO Biological Processes	GO:0022618	protein-RNA complex assembly	-2.07934	0	1983,3326,10728,10772	EIF5,HSP90AB1,PTGES3,SRSF10	4/233
7_Member	GO Biological Processes	GO:0071826	protein-RNA complex organization	-2.017	0	1983,3326,10728,10772	EIF5,HSP90AB1,PTGES3,SRSF10	4/243
7_Member	GO Biological Processes	GO:0032200	telomere organization	-2.00013	0	3326,7528,10728	HSP90AB1,YY1,PTGES3	3/130
8_Summary	GO Biological Processes	GO:0061024	membrane organization	-4.26219	-1.75123	3308,3312,6647,8724,8773,10269,23023,27032,55204,79643,152926,51501,79666	HSPA4,HSPA8,SOD1,SNX3,SNAP23,ZMPSTE24,TMCC1,ATP2C1,GOLPH3L,CHMP6,PPM1K,HIKESHI,PLEKHF2	13/-
8_Member	GO Biological Processes	GO:0061024	membrane organization	-4.26219	-1.75123	3308,3312,6647,8724,8773,10269,23023,27032,55204,79643,152926	HSPA4,HSPA8,SOD1,SNX3,SNAP23,ZMPSTE24,TMCC1,ATP2C1,GOLPH3L,CHMP6,PPM1K	11/757
8_Member	GO Biological Processes	GO:0010256	endomembrane system organization	-3.92475	-1.44461	6647,8724,8773,10269,23023,51501,55204,79643,79666	SOD1,SNX3,SNAP23,ZMPSTE24,TMCC1,HIKESHI,GOLPH3L,CHMP6,PLEKHF2	9/555
8_Member	GO Biological Processes	GO:0007032	endosome organization	-3.57115	-1.13077	8724,23023,79643,79666	SNX3,TMCC1,CHMP6,PLEKHF2	4/91
8_Member	GO Biological Processes	GO:0016050	vesicle organization	-2.94648	-0.58978	8724,8773,23023,55204,79643,79666	SNX3,SNAP23,TMCC1,GOLPH3L,CHMP6,PLEKHF2	6/342
8_Member	GO Biological Processes	GO:0006900	vesicle budding from membrane	-2.58602	-0.3181	8724,55204,79643	SNX3,GOLPH3L,CHMP6	3/80
9_Summary	Reactome Gene Sets	R-HSA-9013418	RHOBTB2 GTPase cycle	-4.19151	-1.68689	908,3326,10576,3336,5501,6654,7514,8655,8773	CCT6A,HSP90AB1,CCT2,HSPE1,PPP1CC,SOS1,XPO1,DYNLL1,SNAP23	9/-
9_Member	Reactome Gene Sets	R-HSA-9013418	RHOBTB2 GTPase cycle	-4.19151	-1.68689	908,3326,10576	CCT6A,HSP90AB1,CCT2	3/23
9_Member	Reactome Gene Sets	R-HSA-9706574	RHOBTB GTPase Cycle	-3.63669	-1.19085	908,3326,10576	CCT6A,HSP90AB1,CCT2	3/35
9_Member	Reactome Gene Sets	R-HSA-194315	Signaling by Rho GTPases	-3.16111	-0.771889	908,3326,3336,5501,6654,7514,8655,8773,10576	CCT6A,HSP90AB1,HSPE1,PPP1CC,SOS1,XPO1,DYNLL1,SNAP23,CCT2	9/706
9_Member	Reactome Gene Sets	R-HSA-9716542	Signaling by Rho GTPases, Miro GTPases and RHOBTB3	-3.09241	-0.712727	908,3326,3336,5501,6654,7514,8655,8773,10576	CCT6A,HSP90AB1,HSPE1,PPP1CC,SOS1,XPO1,DYNLL1,SNAP23,CCT2	9/722
9_Member	Reactome Gene Sets	R-HSA-9012999	RHO GTPase cycle	-2.35851	-0.149571	908,3326,3336,6654,8773,10576	CCT6A,HSP90AB1,HSPE1,SOS1,SNAP23,CCT2	6/449
10_Summary	GO Biological Processes	GO:0051338	regulation of transferase activity	-4.15251	-1.65414	3301,3326,5997,6647,6950,9532,10575,10576,10728,79643,3312,8655,3623	DNAJA1,HSP90AB1,RGS2,SOD1,TCP1,BAG2,CCT4,CCT2,PTGES3,CHMP6,HSPA8,DYNLL1,INHA	13/-
10_Member	GO Biological Processes	GO:0051338	regulation of transferase activity	-4.15251	-1.65414	3301,3326,5997,6647,6950,9532,10575,10576,10728,79643	DNAJA1,HSP90AB1,RGS2,SOD1,TCP1,BAG2,CCT4,CCT2,PTGES3,CHMP6	10/644
10_Member	Reactome Gene Sets	R-HSA-9612973	Autophagy	-2.74733	-0.449182	3312,3326,8655,79643	HSPA8,HSP90AB1,DYNLL1,CHMP6	4/151
10_Member	GO Biological Processes	GO:0042326	negative regulation of phosphorylation	-2.33556	-0.135111	3301,3623,5997,8655,79643	DNAJA1,INHA,RGS2,DYNLL1,CHMP6	5/317
10_Member	GO Biological Processes	GO:0051348	negative regulation of transferase activity	-2.1999	-0.032519	3301,5997,9532,79643	DNAJA1,RGS2,BAG2,CHMP6	4/215
10_Member	GO Biological Processes	GO:0045936	negative regulation of phosphate metabolic process	-2.01204	0	3301,3623,5997,8655,79643	DNAJA1,INHA,RGS2,DYNLL1,CHMP6	5/380
10_Member	GO Biological Processes	GO:0010563	negative regulation of phosphorus metabolic process	-2.00745	0	3301,3623,5997,8655,79643	DNAJA1,INHA,RGS2,DYNLL1,CHMP6	5/381
11_Summary	GO Biological Processes	GO:0007283	spermatogenesis	-3.52697	-1.09199	406,3301,5501,5997,6647,7320,7528,8087,8655,6095,29035,154743,9532	BMAL1,DNAJA1,PPP1CC,RGS2,SOD1,UBE2B,YY1,FXR1,DYNLL1,RORA,HAPSTR1,BMT2,BAG2	13/-
11_Member	GO Biological Processes	GO:0007283	spermatogenesis	-3.52697	-1.09199	406,3301,5501,5997,6647,7320,7528,8087,8655	BMAL1,DNAJA1,PPP1CC,RGS2,SOD1,UBE2B,YY1,FXR1,DYNLL1	9/628
11_Member	GO Biological Processes	GO:0048232	male gamete generation	-3.44252	-1.01813	406,3301,5501,5997,6647,7320,7528,8087,8655	BMAL1,DNAJA1,PPP1CC,RGS2,SOD1,UBE2B,YY1,FXR1,DYNLL1	9/645
11_Member	GO Biological Processes	GO:1902532	negative regulation of intracellular signal transduction	-2.40675	-0.170529	406,3301,5997,6095,7320,29035,154743	BMAL1,DNAJA1,RGS2,RORA,UBE2B,HAPSTR1,BMT2	7/586
11_Member	GO Biological Processes	GO:1901874	negative regulation of post-translational protein modification	-2.37545	-0.152559	3301,7320,9532	DNAJA1,UBE2B,BAG2	3/95
12_Summary	Reactome Gene Sets	R-HSA-9707616	Heme signaling	-3.25554	-0.84149	406,6095,7514,5501,8087	BMAL1,RORA,XPO1,PPP1CC,FXR1	5/-
12_Member	Reactome Gene Sets	R-HSA-9707616	Heme signaling	-3.25554	-0.84149	406,6095,7514	BMAL1,RORA,XPO1	3/47
12_Member	GO Biological Processes	GO:0042752	regulation of circadian rhythm	-3.19971	-0.804718	406,5501,6095,8087	BMAL1,PPP1CC,RORA,FXR1	4/114
12_Member	GO Biological Processes	GO:0032922	circadian regulation of gene expression	-2.75172	-0.449645	406,5501,6095	BMAL1,PPP1CC,RORA	3/70
12_Member	Reactome Gene Sets	R-HSA-400253	Circadian Clock	-2.75172	-0.449645	406,5501,6095	BMAL1,PPP1CC,RORA	3/70
13_Summary	GO Biological Processes	GO:0043632	modification-dependent macromolecule catabolic process	-3.22399	-0.820046	406,7320,7323,10269,64282,64795,79643,200845,115426,3312,55167,79269	BMAL1,UBE2B,UBE2D3,ZMPSTE24,TENT4B,RMND5A,CHMP6,KCTD6,UHRF2,HSPA8,MSL2,DCAF10	12/-
13_Member	GO Biological Processes	GO:0043632	modification-dependent macromolecule catabolic process	-3.22399	-0.820046	406,7320,7323,10269,64282,64795,79643,200845	BMAL1,UBE2B,UBE2D3,ZMPSTE24,TENT4B,RMND5A,CHMP6,KCTD6	8/551
13_Member	GO Biological Processes	GO:0051865	protein autoubiquitination	-2.71662	-0.425788	7320,7323,115426	UBE2B,UBE2D3,UHRF2	3/72
13_Member	GO Biological Processes	GO:0019941	modification-dependent protein catabolic process	-2.60184	-0.330254	406,7320,7323,10269,64795,79643,200845	BMAL1,UBE2B,UBE2D3,ZMPSTE24,RMND5A,CHMP6,KCTD6	7/540
13_Member	GO Biological Processes	GO:0030163	protein catabolic process	-2.5295	-0.27239	406,3312,7320,7323,10269,64795,79643,200845	BMAL1,HSPA8,UBE2B,UBE2D3,ZMPSTE24,RMND5A,CHMP6,KCTD6	8/710
13_Member	GO Biological Processes	GO:0051603	proteolysis involved in protein catabolic process	-2.35909	-0.149571	406,7320,7323,10269,64795,79643,200845	BMAL1,UBE2B,UBE2D3,ZMPSTE24,RMND5A,CHMP6,KCTD6	7/598
13_Member	GO Biological Processes	GO:0016567	protein ubiquitination	-2.22692	-0.05077	7320,7323,55167,64795,79269,115426,200845	UBE2B,UBE2D3,MSL2,RMND5A,DCAF10,UHRF2,KCTD6	7/633
13_Member	GO Biological Processes	GO:0006511	ubiquitin-dependent protein catabolic process	-2.01902	0	406,7320,7323,64795,79643,200845	BMAL1,UBE2B,UBE2D3,RMND5A,CHMP6,KCTD6	6/530
14_Summary	WikiPathways	WP3940	One carbon metabolism and related pathways	-3.10217	-0.717748	6647,10390,56994	SOD1,CEPT1,CHPT1	3/-
14_Member	WikiPathways	WP3940	One carbon metabolism and related pathways	-3.10217	-0.717748	6647,10390,56994	SOD1,CEPT1,CHPT1	3/53
14_Member	WikiPathways	WP2525	Trans sulfuration one carbon metabolism and related pathways	-2.78792	-0.469754	6647,10390,56994	SOD1,CEPT1,CHPT1	3/68
15_Summary	Reactome Gene Sets	R-HSA-8953854	Metabolism of RNA	-3.07554	-0.700551	3312,5093,6428,7514,10772,10914,11260,55629,83480,10957,64282	HSPA8,PCBP1,SRSF3,XPO1,SRSF10,PAPOLA,XPOT,PNRC2,PUS3,PNRC1,TENT4B	11/-
15_Member	Reactome Gene Sets	R-HSA-8953854	Metabolism of RNA	-3.07554	-0.700551	3312,5093,6428,7514,10772,10914,11260,55629,83480	HSPA8,PCBP1,SRSF3,XPO1,SRSF10,PAPOLA,XPOT,PNRC2,PUS3	9/726
15_Member	GO Biological Processes	GO:0016071	mRNA metabolic process	-2.77408	-0.459996	3312,6428,10772,10914,10957,55629,64282,83480	HSPA8,SRSF3,SRSF10,PAPOLA,PNRC1,PNRC2,TENT4B,PUS3	8/648
15_Member	Reactome Gene Sets	R-HSA-72203	Processing of Capped Intron-Containing Pre-mRNA	-2.5313	-0.27239	3312,5093,6428,10772,10914	HSPA8,PCBP1,SRSF3,SRSF10,PAPOLA	5/285
15_Member	Reactome Gene Sets	R-HSA-72163	mRNA Splicing - Major Pathway	-2.25731	-0.0752139	3312,5093,6428,10772	HSPA8,PCBP1,SRSF3,SRSF10	4/207
15_Member	Reactome Gene Sets	R-HSA-72172	mRNA Splicing	-2.1999	-0.032519	3312,5093,6428,10772	HSPA8,PCBP1,SRSF3,SRSF10	4/215
15_Member	KEGG Pathway	hsa03040	Spliceosome	-2.19289	-0.0284022	3312,5093,6428,10772	HSPA8,PCBP1,SRSF3,SRSF10	4/216
15_Member	WikiPathways	WP411	mRNA processing	-2.03694	0	6428,10772,10914	SRSF3,SRSF10,PAPOLA	3/126
16_Summary	Reactome Gene Sets	R-HSA-9006936	Signaling by TGFB family members	-3.06302	-0.692685	3623,5501,7323,7514,4300,79643,8655,3326,8724,9532	INHA,PPP1CC,UBE2D3,XPO1,MLLT3,CHMP6,DYNLL1,HSP90AB1,SNX3,BAG2	10/-
16_Member	Reactome Gene Sets	R-HSA-9006936	Signaling by TGFB family members	-3.06302	-0.692685	3623,5501,7323,7514	INHA,PPP1CC,UBE2D3,XPO1	4/124
16_Member	KEGG Pathway	hsa03250	Viral life cycle - HIV-1	-2.88365	-0.544499	4300,7514,79643	MLLT3,XPO1,CHMP6	3/63
16_Member	Reactome Gene Sets	R-HSA-170834	Signaling by TGF-beta Receptor Complex	-2.38833	-0.16213	5501,7323,7514	PPP1CC,UBE2D3,XPO1	3/94
16_Member	Reactome Gene Sets	R-HSA-141424	Amplification of signal from the kinetochores	-2.36273	-0.149571	5501,7514,8655	PPP1CC,XPO1,DYNLL1	3/96
16_Member	Reactome Gene Sets	R-HSA-141444	Amplification of signal from unattached kinetochores via a MAD2 inhibitory signal	-2.36273	-0.149571	5501,7514,8655	PPP1CC,XPO1,DYNLL1	3/96
16_Member	Reactome Gene Sets	R-HSA-69618	Mitotic Spindle Checkpoint	-2.17689	-0.0152682	5501,7514,8655	PPP1CC,XPO1,DYNLL1	3/112
16_Member	Reactome Gene Sets	R-HSA-9648025	EML4 and NUDC in mitotic spindle formation	-2.12478	0	5501,7514,8655	PPP1CC,XPO1,DYNLL1	3/117
16_Member	GO Biological Processes	GO:0042176	regulation of protein catabolic process	-2.10714	0	3326,7514,8724,9532,79643	HSP90AB1,XPO1,SNX3,BAG2,CHMP6	5/360
16_Member	Reactome Gene Sets	R-HSA-68882	Mitotic Anaphase	-2.06662	0	5501,7514,8655,79643	PPP1CC,XPO1,DYNLL1,CHMP6	4/235
16_Member	Reactome Gene Sets	R-HSA-2555396	Mitotic Metaphase and Anaphase	-2.06031	0	5501,7514,8655,79643	PPP1CC,XPO1,DYNLL1,CHMP6	4/236
16_Member	Reactome Gene Sets	R-HSA-2500257	Resolution of Sister Chromatid Cohesion	-2.03694	0	5501,7514,8655	PPP1CC,XPO1,DYNLL1	3/126
17_Summary	KEGG Pathway	hsa04213	Longevity regulating pathway - multiple species	-2.92424	-0.576406	3312,3667,6647,6526,6654,6095,6950	HSPA8,IRS1,SOD1,SLC5A3,SOS1,RORA,TCP1	7/-
17_Member	KEGG Pathway	hsa04213	Longevity regulating pathway - multiple species	-2.92424	-0.576406	3312,3667,6647	HSPA8,IRS1,SOD1	3/61
17_Member	GO Biological Processes	GO:0007422	peripheral nervous system development	-2.48285	-0.2328	6526,6647,6654	SLC5A3,SOD1,SOS1	3/87
17_Member	Reactome Gene Sets	R-HSA-449147	Signaling by Interleukins	-2.25024	-0.0711294	3312,3667,6095,6647,6654,6950	HSPA8,IRS1,RORA,SOD1,SOS1,TCP1	6/473
18_Summary	GO Biological Processes	GO:0006997	nucleus organization	-2.86775	-0.534109	8087,10208,10269,79643,4094,5093,55145,65056,144108	FXR1,USPL1,ZMPSTE24,CHMP6,MAF,PCBP1,THAP1,GPBP1,SPTY2D1	9/-
18_Member	GO Biological Processes	GO:0006997	nucleus organization	-2.86775	-0.534109	8087,10208,10269,79643	FXR1,USPL1,ZMPSTE24,CHMP6	4/140
18_Member	GO Biological Processes	GO:0032774	RNA biosynthetic process	-2.56642	-0.302129	4094,5093,10208,10269,55145,65056,144108	MAF,PCBP1,USPL1,ZMPSTE24,THAP1,GPBP1,SPTY2D1	7/548
18_Member	GO Biological Processes	GO:0006351	DNA-templated transcription	-2.00028	0	4094,10208,10269,55145,65056,144108	MAF,USPL1,ZMPSTE24,THAP1,GPBP1,SPTY2D1	6/535
19_Summary	Canonical Pathways	M101	PID HDAC CLASSI PATHWAY	-2.82527	-0.502994	4084,7514,7528	MXD1,XPO1,YY1	3/-
19_Member	Canonical Pathways	M101	PID HDAC CLASSI PATHWAY	-2.82527	-0.502994	4084,7514,7528	MXD1,XPO1,YY1	3/66
20_Summary	WikiPathways	WP481	Insulin signaling	-2.65587	-0.373098	3667,5867,6654,8773	IRS1,RAB4A,SOS1,SNAP23	4/-
20_Member	WikiPathways	WP481	Insulin signaling	-2.65587	-0.373098	3667,5867,6654,8773	IRS1,RAB4A,SOS1,SNAP23	4/160

## Sheet: pink
GroupID	Category	Term	Description	LogP	Log(q-value)	Genes	Symbols	InTerm_InList
1_Summary	GO Biological Processes	GO:0051301	cell division	-8.21578	-3.87231	900,6093,9126,10274,10735,23063,23111,23137,23607,29899,54801,55660,112574,121441,151011,102,4089,5981,865,10146	CCNG1,ROCK1,SMC3,STAG1,STAG2,WAPL,SPART,SMC5,CD2AP,GPSM2,HAUS6,PRPF40A,SNX18,NEDD1,SEPTIN10,ADAM10,SMAD4,RFC1,CBFB,G3BP1	20/-
1_Member	GO Biological Processes	GO:0051301	cell division	-8.21578	-3.87231	900,6093,9126,10274,10735,23063,23111,23137,23607,29899,54801,55660,112574,121441,151011	CCNG1,ROCK1,SMC3,STAG1,STAG2,WAPL,SPART,SMC5,CD2AP,GPSM2,HAUS6,PRPF40A,SNX18,NEDD1,SEPTIN10	15/516
1_Member	Reactome Gene Sets	R-HSA-2470946	Cohesin Loading onto Chromatin	-7.1897	-3.14727	9126,10274,10735,23063	SMC3,STAG1,STAG2,WAPL	4/10
1_Member	Reactome Gene Sets	R-HSA-2468052	Establishment of Sister Chromatid Cohesion	-6.99485	-3.1285	9126,10274,10735,23063	SMC3,STAG1,STAG2,WAPL	4/11
1_Member	Reactome Gene Sets	R-HSA-68884	Mitotic Telophase/Cytokinesis	-6.66192	-2.92052	9126,10274,10735,23063	SMC3,STAG1,STAG2,WAPL	4/13
1_Member	GO Biological Processes	GO:0034087	establishment of mitotic sister chromatid cohesion	-5.58374	-1.93924	9126,10274,10735	SMC3,STAG1,STAG2	3/7
1_Member	GO Biological Processes	GO:0034085	establishment of sister chromatid cohesion	-4.91575	-1.52652	9126,10274,10735	SMC3,STAG1,STAG2	3/11
1_Member	CORUM	CORUM:282	SNF2h-cohesin-NuRD complex	-4.39181	-1.13475	9126,10274,10735	SMC3,STAG1,STAG2	3/16
1_Member	GO Biological Processes	GO:0007064	mitotic sister chromatid cohesion	-3.9606	-0.939353	9126,10274,10735	SMC3,STAG1,STAG2	3/22
1_Member	WikiPathways	WP5402	10q22q23 copy number variation	-3.78616	-0.840636	102,9126,10274,23063	ADAM10,SMC3,STAG1,WAPL	4/64
1_Member	GO Biological Processes	GO:0000278	mitotic cell cycle	-3.67683	-0.81048	900,6093,9126,10274,10735,23063,23137,29899,112574,121441	CCNG1,ROCK1,SMC3,STAG1,STAG2,WAPL,SMC5,GPSM2,SNX18,NEDD1	10/585
1_Member	Reactome Gene Sets	R-HSA-68877	Mitotic Prometaphase	-3.60575	-0.78581	9126,10274,10735,23063,54801,121441	SMC3,STAG1,STAG2,WAPL,HAUS6,NEDD1	6/204
1_Member	GO Biological Processes	GO:1903047	mitotic cell cycle process	-3.50793	-0.75578	900,6093,9126,10274,10735,23063,23137,29899,112574	CCNG1,ROCK1,SMC3,STAG1,STAG2,WAPL,SMC5,GPSM2,SNX18	9/502
1_Member	Reactome Gene Sets	R-HSA-3108214	SUMOylation of DNA damage response and repair proteins	-3.47634	-0.75578	9126,10274,10735,23137	SMC3,STAG1,STAG2,SMC5	4/77
1_Member	WikiPathways	WP5117	Cohesin complex Cornelia de Lange syndrome	-3.38734	-0.722626	9126,10735,23063	SMC3,STAG2,WAPL	3/34
1_Member	KEGG Pathway	hsa04110	Cell cycle	-3.23964	-0.681503	4089,9126,10274,10735,23063	SMAD4,SMC3,STAG1,STAG2,WAPL	5/157
1_Member	GO Biological Processes	GO:0007051	spindle organization	-3.21473	-0.666051	9126,10274,10735,29899,54801	SMC3,STAG1,STAG2,GPSM2,HAUS6	5/159
1_Member	Reactome Gene Sets	R-HSA-69242	S Phase	-3.17803	-0.653806	5981,9126,10274,10735,23063	RFC1,SMC3,STAG1,STAG2,WAPL	5/162
1_Member	GO Biological Processes	GO:0007052	mitotic spindle organization	-3.14768	-0.653806	9126,10274,10735,29899	SMC3,STAG1,STAG2,GPSM2	4/94
1_Member	GO Biological Processes	GO:0051225	spindle assembly	-3.11336	-0.644953	9126,10274,10735,54801	SMC3,STAG1,STAG2,HAUS6	4/96
1_Member	GO Biological Processes	GO:0007062	sister chromatid cohesion	-3.02718	-0.618209	9126,10274,10735	SMC3,STAG1,STAG2	3/45
1_Member	GO Biological Processes	GO:0090307	mitotic spindle assembly	-2.91916	-0.566919	9126,10274,10735	SMC3,STAG1,STAG2	3/49
1_Member	WikiPathways	WP179	Cell cycle	-2.75422	-0.490482	4089,9126,10274,10735	SMAD4,SMC3,STAG1,STAG2	4/120
1_Member	Reactome Gene Sets	R-HSA-2500257	Resolution of Sister Chromatid Cohesion	-2.67691	-0.45071	9126,10274,10735,23063	SMC3,STAG1,STAG2,WAPL	4/126
1_Member	GO Biological Processes	GO:1902850	microtubule cytoskeleton organization involved in mitosis	-2.63979	-0.442447	9126,10274,10735,29899	SMC3,STAG1,STAG2,GPSM2	4/129
1_Member	GO Biological Processes	GO:0007059	chromosome segregation	-2.53478	-0.363735	9126,10274,10735,23063,23137,54801	SMC3,STAG1,STAG2,WAPL,SMC5,HAUS6	6/329
1_Member	GO Biological Processes	GO:0000070	mitotic sister chromatid segregation	-2.53402	-0.363735	9126,10274,10735,23063	SMC3,STAG1,STAG2,WAPL	4/138
1_Member	GO Biological Processes	GO:0000819	sister chromatid segregation	-2.48949	-0.339148	9126,10274,10735,23063	SMC3,STAG1,STAG2,WAPL	4/142
1_Member	Reactome Gene Sets	R-HSA-9018519	Estrogen-dependent gene expression	-2.41491	-0.294157	865,9126,10274,10735	CBFB,SMC3,STAG1,STAG2	4/149
1_Member	Reactome Gene Sets	R-HSA-1221632	Meiotic synapsis	-2.34221	-0.261192	9126,10274,10735	SMC3,STAG1,STAG2	3/78
1_Member	GO Biological Processes	GO:0051276	chromosome organization	-2.31506	-0.248047	5981,9126,10146,10274,10735,23063,23137	RFC1,SMC3,G3BP1,STAG1,STAG2,WAPL,SMC5	7/485
1_Member	GO Biological Processes	GO:0140014	mitotic nuclear division	-2.2678	-0.215705	9126,10274,10735,23063	SMC3,STAG1,STAG2,WAPL	4/164
1_Member	Reactome Gene Sets	R-HSA-3108232	SUMO E3 ligases SUMOylate target proteins	-2.10243	-0.131879	9126,10274,10735,23137	SMC3,STAG1,STAG2,SMC5	4/183
1_Member	Reactome Gene Sets	R-HSA-2990846	SUMOylation	-2.05436	-0.0964995	9126,10274,10735,23137	SMC3,STAG1,STAG2,SMC5	4/189
1_Member	Reactome Gene Sets	R-HSA-68886	M Phase	-2.0483	-0.0957534	9126,10274,10735,23063,54801,121441	SMC3,STAG1,STAG2,WAPL,HAUS6,NEDD1	6/416
1_Member	Reactome Gene Sets	R-HSA-2467813	Separation of Sister Chromatids	-2.04652	-0.0957534	9126,10274,10735,23063	SMC3,STAG1,STAG2,WAPL	4/190
2_Summary	WikiPathways	WP4239	Epithelial to mesenchymal transition in colorectal cancer	-5.19693	-1.63162	3516,4040,4089,6655,7082,64398,114793,6299,60485,5962,6093,102,5495,5782,7525,9444,10146,64750,84328,865,202018,5978,4090,6443,3572,6925,80014	RBPJ,LRP6,SMAD4,SOS2,TJP1,PALS1,FMNL2,SALL1,SAV1,RDX,ROCK1,ADAM10,PPM1B,PTPN12,YES1,QKI,G3BP1,SMURF2,LZIC,CBFB,TAPT1,REST,SMAD5,SGCB,IL6ST,TCF4,WWC2	27/-
2_Member	WikiPathways	WP4239	Epithelial to mesenchymal transition in colorectal cancer	-5.19693	-1.63162	3516,4040,4089,6655,7082,64398,114793	RBPJ,LRP6,SMAD4,SOS2,TJP1,PALS1,FMNL2	7/162
2_Member	GO Biological Processes	GO:0003281	ventricular septum development	-3.54252	-0.75578	3516,4089,6299,60485	RBPJ,SMAD4,SALL1,SAV1	4/74
2_Member	GO Biological Processes	GO:0045446	endothelial cell differentiation	-3.35201	-0.718653	3516,4089,5962,7082	RBPJ,SMAD4,RDX,TJP1	4/83
2_Member	GO Biological Processes	GO:0001837	epithelial to mesenchymal transition	-3.27445	-0.684963	3516,4040,4089,6093	RBPJ,LRP6,SMAD4,ROCK1	4/87
2_Member	Reactome Gene Sets	R-HSA-5663202	Diseases of signal transduction by growth factor receptors and second messengers	-3.25758	-0.684963	102,3516,4040,4089,5495,5782,7525,9444	ADAM10,RBPJ,LRP6,SMAD4,PPM1B,PTPN12,YES1,QKI	8/433
2_Member	GO Biological Processes	GO:0030111	regulation of Wnt signaling pathway	-3.17643	-0.653806	3516,4089,5495,6299,10146,64750,84328	RBPJ,SMAD4,PPM1B,SALL1,G3BP1,SMURF2,LZIC	7/341
2_Member	Reactome Gene Sets	R-HSA-8878159	Transcriptional regulation by RUNX3	-3.11336	-0.644953	865,3516,4089,64750	CBFB,RBPJ,SMAD4,SMURF2	4/96
2_Member	GO Biological Processes	GO:0060412	ventricular septum morphogenesis	-3.08512	-0.637962	3516,4089,60485	RBPJ,SMAD4,SAV1	3/43
2_Member	GO Biological Processes	GO:0003158	endothelium development	-3.04701	-0.618209	3516,4089,5962,7082	RBPJ,SMAD4,RDX,TJP1	4/100
2_Member	GO Biological Processes	GO:0048762	mesenchymal cell differentiation	-3.03856	-0.618209	3516,4040,4089,6093,202018	RBPJ,LRP6,SMAD4,ROCK1,TAPT1	5/174
2_Member	Canonical Pathways	M70	PID PS1 PATHWAY	-2.99924	-0.605158	102,3516,4040	ADAM10,RBPJ,LRP6	3/46
2_Member	GO Biological Processes	GO:0048863	stem cell differentiation	-2.94099	-0.567333	3516,4040,4089,5978,202018	RBPJ,LRP6,SMAD4,REST,TAPT1	5/183
2_Member	GO Biological Processes	GO:0003279	cardiac septum development	-2.9227	-0.566919	3516,4089,6299,60485	RBPJ,SMAD4,SALL1,SAV1	4/108
2_Member	GO Biological Processes	GO:0048738	cardiac muscle tissue development	-2.82896	-0.522921	3516,4089,4090,6443,60485	RBPJ,SMAD4,SMAD5,SGCB,SAV1	5/194
2_Member	GO Biological Processes	GO:0014706	striated muscle tissue development	-2.77091	-0.490482	3516,4089,4090,6443,60485	RBPJ,SMAD4,SMAD5,SGCB,SAV1	5/200
2_Member	WikiPathways	WP4787	Osteoblast differentiation and related diseases	-2.76753	-0.490482	3516,4040,4089,4090	RBPJ,LRP6,SMAD4,SMAD5	4/119
2_Member	GO Biological Processes	GO:0003231	cardiac ventricle development	-2.66442	-0.446364	3516,4089,6299,60485	RBPJ,SMAD4,SALL1,SAV1	4/127
2_Member	GO Biological Processes	GO:0001756	somitogenesis	-2.64449	-0.444038	3516,4040,4089	RBPJ,LRP6,SMAD4	3/61
2_Member	GO Biological Processes	GO:0007507	heart development	-2.5095	-0.352397	3516,4089,4090,5978,6093,6299,6443,60485	RBPJ,SMAD4,SMAD5,REST,ROCK1,SALL1,SGCB,SAV1	8/569
2_Member	GO Biological Processes	GO:0060411	cardiac septum morphogenesis	-2.43989	-0.309818	3516,4089,60485	RBPJ,SMAD4,SAV1	3/72
2_Member	GO Biological Processes	GO:0030177	positive regulation of Wnt signaling pathway	-2.4358	-0.309818	3516,5495,6299,64750	RBPJ,PPM1B,SALL1,SMURF2	4/147
2_Member	GO Biological Processes	GO:0003170	heart valve development	-2.423	-0.299641	3516,4089,6093	RBPJ,SMAD4,ROCK1	3/73
2_Member	GO Biological Processes	GO:0060485	mesenchyme development	-2.37695	-0.278992	3516,4040,4089,6093,202018	RBPJ,LRP6,SMAD4,ROCK1,TAPT1	5/247
2_Member	GO Biological Processes	GO:0061053	somite development	-2.32673	-0.255106	3516,4040,4089	RBPJ,LRP6,SMAD4	3/79
2_Member	GO Biological Processes	GO:0030855	epithelial cell differentiation	-2.24642	-0.201801	3516,3572,4089,5962,6093,6299,7082,60485	RBPJ,IL6ST,SMAD4,RDX,ROCK1,SALL1,TJP1,SAV1	8/630
2_Member	GO Biological Processes	GO:0060828	regulation of canonical Wnt signaling pathway	-2.24238	-0.199947	3516,4089,5495,10146,64750	RBPJ,SMAD4,PPM1B,G3BP1,SMURF2	5/266
2_Member	GO Biological Processes	GO:0003205	cardiac chamber development	-2.23119	-0.193076	3516,4089,6299,60485	RBPJ,SMAD4,SALL1,SAV1	4/168
2_Member	WikiPathways	WP2840	Hair follicle development cytodifferentiation part 3 of 3	-2.2102	-0.18688	3516,4089,6925	RBPJ,SMAD4,TCF4	3/87
2_Member	GO Biological Processes	GO:0014033	neural crest cell differentiation	-2.1563	-0.155344	4040,4089,202018	LRP6,SMAD4,TAPT1	3/91
2_Member	GO Biological Processes	GO:0035282	segmentation	-2.06804	-0.104787	3516,4040,4089	RBPJ,LRP6,SMAD4	3/98
2_Member	GO Biological Processes	GO:0046620	regulation of organ growth	-2.02072	-0.0803724	3516,60485,80014	RBPJ,SAV1,WWC2	3/102
3_Summary	GO Biological Processes	GO:0071559	response to transforming growth factor beta	-5.09346	-1.5951	3696,4089,4090,5062,6093,7525,23411,7082,64750,5782,5962,23111,2551,7543,3572,3977,6655,23607,80854,3516,64398,4040,6299,7871	ITGB8,SMAD4,SMAD5,PAK2,ROCK1,YES1,SIRT1,TJP1,SMURF2,PTPN12,RDX,SPART,GABPA,ZFX,IL6ST,LIFR,SOS2,CD2AP,SETD7,RBPJ,PALS1,LRP6,SALL1,SLMAP	24/-
3_Member	GO Biological Processes	GO:0071559	response to transforming growth factor beta	-5.09346	-1.5951	3696,4089,4090,5062,6093,7525,23411	ITGB8,SMAD4,SMAD5,PAK2,ROCK1,YES1,SIRT1	7/168
3_Member	KEGG Pathway	hsa04520	Adherens junction	-4.30212	-1.13475	4089,6093,7082,7525,64750	SMAD4,ROCK1,TJP1,YES1,SMURF2	5/93
3_Member	GO Biological Processes	GO:0071560	cellular response to transforming growth factor beta stimulus	-4.15184	-1.02652	3696,4089,4090,5062,7525,23411	ITGB8,SMAD4,SMAD5,PAK2,YES1,SIRT1	6/162
3_Member	GO Biological Processes	GO:0070848	response to growth factor	-4.09872	-1.01053	3696,4089,4090,5062,5782,5962,6093,7525,23111,23411	ITGB8,SMAD4,SMAD5,PAK2,PTPN12,RDX,ROCK1,YES1,SPART,SIRT1	10/519
3_Member	WikiPathways	WP3657	Hematopoietic stem cell gene regulation by GABP alpha beta complex	-4.02292	-0.98048	2551,4089,7543	GABPA,SMAD4,ZFX	3/21
3_Member	GO Biological Processes	GO:0071363	cellular response to growth factor stimulus	-3.5978	-0.78581	3696,4089,4090,5062,5782,5962,7525,23111,23411	ITGB8,SMAD4,SMAD5,PAK2,PTPN12,RDX,YES1,SPART,SIRT1	9/488
3_Member	Reactome Gene Sets	R-HSA-201451	Signaling by BMP	-3.50755	-0.75578	4089,4090,64750	SMAD4,SMAD5,SMURF2	3/31
3_Member	GO Biological Processes	GO:0007167	enzyme-linked receptor protein signaling pathway	-3.46578	-0.75578	3572,3696,3977,4089,4090,5062,6655,7525,23111,23411	IL6ST,ITGB8,LIFR,SMAD4,SMAD5,PAK2,SOS2,YES1,SPART,SIRT1	10/622
3_Member	Canonical Pathways	M181	PID BMP PATHWAY	-3.11518	-0.644953	4089,4090,64750	SMAD4,SMAD5,SMURF2	3/42
3_Member	GO Biological Processes	GO:0071634	regulation of transforming growth factor beta production	-3.08512	-0.637962	3696,4089,23607	ITGB8,SMAD4,CD2AP	3/43
3_Member	GO Biological Processes	GO:0141091	transforming growth factor beta receptor superfamily signaling pathway	-3.03856	-0.618209	3696,4089,4090,23111,23411	ITGB8,SMAD4,SMAD5,SPART,SIRT1	5/174
3_Member	GO Biological Processes	GO:0007179	transforming growth factor beta receptor signaling pathway	-3.03088	-0.618209	3696,4089,4090,23411	ITGB8,SMAD4,SMAD5,SIRT1	4/101
3_Member	Reactome Gene Sets	R-HSA-2173789	TGF-beta receptor signaling activates SMADs	-2.97194	-0.58366	3696,4089,64750	ITGB8,SMAD4,SMURF2	3/47
3_Member	KEGG Pathway	hsa04350	TGF-beta signaling pathway	-2.9227	-0.566919	4089,4090,6093,64750	SMAD4,SMAD5,ROCK1,SMURF2	4/108
3_Member	GO Biological Processes	GO:0007178	transmembrane receptor protein serine/threonine kinase signaling pathway	-2.80938	-0.515133	3696,4089,4090,23111,23411	ITGB8,SMAD4,SMAD5,SPART,SIRT1	5/196
3_Member	Reactome Gene Sets	R-HSA-9006936	Signaling by TGFB family members	-2.70221	-0.459113	3696,4089,4090,64750	ITGB8,SMAD4,SMAD5,SMURF2	4/124
3_Member	KEGG Pathway	hsa04068	FoxO signaling pathway	-2.61558	-0.429393	4089,6655,23411,80854	SMAD4,SOS2,SIRT1,SETD7	4/131
3_Member	GO Biological Processes	GO:0090092	regulation of transmembrane receptor protein serine/threonine kinase signaling pathway	-2.6145	-0.429393	3516,4089,23111,23411,64398,64750	RBPJ,SMAD4,SPART,SIRT1,PALS1,SMURF2	6/317
3_Member	WikiPathways	WP366	TGF beta signaling pathway	-2.60363	-0.424512	4089,5062,6093,64750	SMAD4,PAK2,ROCK1,SMURF2	4/132
3_Member	GO Biological Processes	GO:0030509	BMP signaling pathway	-2.3579	-0.269708	4089,4090,23111	SMAD4,SMAD5,SPART	3/77
3_Member	GO Biological Processes	GO:0090287	regulation of cellular response to growth factor stimulus	-2.27073	-0.215705	3516,4089,23111,23411,64398,64750	RBPJ,SMAD4,SPART,SIRT1,PALS1,SMURF2	6/373
3_Member	GO Biological Processes	GO:0010660	regulation of muscle cell apoptotic process	-2.26692	-0.215705	4040,4089,23411	LRP6,SMAD4,SIRT1	3/83
3_Member	GO Biological Processes	GO:0001657	ureteric bud development	-2.2102	-0.18688	4089,4090,6299	SMAD4,SMAD5,SALL1	3/87
3_Member	WikiPathways	WP138	Androgen receptor signaling pathway	-2.2102	-0.18688	4089,6093,23411	SMAD4,ROCK1,SIRT1	3/87
3_Member	GO Biological Processes	GO:0072163	mesonephric epithelium development	-2.19647	-0.179341	4089,4090,6299	SMAD4,SMAD5,SALL1	3/88
3_Member	GO Biological Processes	GO:0072164	mesonephric tubule development	-2.19647	-0.179341	4089,4090,6299	SMAD4,SMAD5,SALL1	3/88
3_Member	GO Biological Processes	GO:0071772	response to BMP	-2.1563	-0.155344	4089,4090,23111	SMAD4,SMAD5,SPART	3/91
3_Member	GO Biological Processes	GO:0071773	cellular response to BMP stimulus	-2.1563	-0.155344	4089,4090,23111	SMAD4,SMAD5,SPART	3/91
3_Member	GO Biological Processes	GO:0017015	regulation of transforming growth factor beta receptor signaling pathway	-2.1524	-0.155344	4089,23411,64398,64750	SMAD4,SIRT1,PALS1,SMURF2	4/177
3_Member	GO Biological Processes	GO:0007548	sex differentiation	-2.15051	-0.155344	4089,4090,6299,7543,23411	SMAD4,SMAD5,SALL1,ZFX,SIRT1	5/280
3_Member	GO Biological Processes	GO:0001823	mesonephros development	-2.14324	-0.150021	4089,4090,6299	SMAD4,SMAD5,SALL1	3/92
3_Member	GO Biological Processes	GO:0008585	female gonad development	-2.13033	-0.145433	4089,7543,23411	SMAD4,ZFX,SIRT1	3/93
3_Member	GO Biological Processes	GO:1903844	regulation of cellular response to transforming growth factor beta stimulus	-2.12717	-0.145433	4089,23411,64398,64750	SMAD4,SIRT1,PALS1,SMURF2	4/180
3_Member	Reactome Gene Sets	R-HSA-170834	Signaling by TGF-beta Receptor Complex	-2.11758	-0.14333	3696,4089,64750	ITGB8,SMAD4,SMURF2	3/94
3_Member	GO Biological Processes	GO:0046545	development of primary female sexual characteristics	-2.08021	-0.115144	4089,7543,23411	SMAD4,ZFX,SIRT1	3/97
3_Member	GO Biological Processes	GO:0003012	muscle system process	-2.06411	-0.102664	4089,4090,5062,6093,7871	SMAD4,SMAD5,PAK2,ROCK1,SLMAP	5/294
4_Summary	GO Biological Processes	GO:0032446	protein modification by small protein conjugation	-4.94218	-1.52652	329,865,8405,23137,23411,25948,54467,57161,64750,84085,115294,122809,339745	BIRC2,CBFB,SPOP,SMC5,SIRT1,KBTBD2,ANKIB1,PELI2,SMURF2,FBXO30,PCMTD1,SOCS4,SPOPL	13/-
4_Member	GO Biological Processes	GO:0032446	protein modification by small protein conjugation	-4.94218	-1.52652	329,865,8405,23137,23411,25948,54467,57161,64750,84085,115294,122809,339745	BIRC2,CBFB,SPOP,SMC5,SIRT1,KBTBD2,ANKIB1,PELI2,SMURF2,FBXO30,PCMTD1,SOCS4,SPOPL	13/711
4_Member	GO Biological Processes	GO:0016567	protein ubiquitination	-4.75189	-1.40842	329,865,8405,23411,25948,54467,57161,64750,84085,115294,122809,339745	BIRC2,CBFB,SPOP,SIRT1,KBTBD2,ANKIB1,PELI2,SMURF2,FBXO30,PCMTD1,SOCS4,SPOPL	12/633
4_Member	WikiPathways	WP4249	Hedgehog signaling pathway	-3.08512	-0.637962	8405,64750,339745	SPOP,SMURF2,SPOPL	3/43
4_Member	KEGG Pathway	hsa04340	Hedgehog signaling pathway	-2.75116	-0.490482	8405,64750,339745	SPOP,SMURF2,SPOPL	3/56
4_Member	GO Biological Processes	GO:0000209	protein polyubiquitination	-2.39184	-0.284555	329,865,8405,54467,57161	BIRC2,CBFB,SPOP,ANKIB1,PELI2	5/245
4_Member	Reactome Gene Sets	R-HSA-5632684	Hedgehog 'on' state	-2.23819	-0.197918	8405,64750,339745	SPOP,SMURF2,SPOPL	3/85
5_Summary	GO Biological Processes	GO:1902117	positive regulation of organelle assembly	-4.51504	-1.21297	10146,29899,57472,112574,202018,4089,5962,6093,55729,57606,23137	G3BP1,GPSM2,CNOT6,SNX18,TAPT1,SMAD4,RDX,ROCK1,ATF7IP,SLAIN2,SMC5	11/-
5_Member	GO Biological Processes	GO:1902117	positive regulation of organelle assembly	-4.51504	-1.21297	10146,29899,57472,112574,202018	G3BP1,GPSM2,CNOT6,SNX18,TAPT1	5/84
5_Member	GO Biological Processes	GO:1902115	regulation of organelle assembly	-4.32737	-1.13475	4089,5962,10146,29899,57472,112574,202018	SMAD4,RDX,G3BP1,GPSM2,CNOT6,SNX18,TAPT1	7/221
5_Member	GO Biological Processes	GO:0044089	positive regulation of cellular component biogenesis	-3.47037	-0.75578	4089,6093,10146,29899,55729,57472,57606,112574,202018	SMAD4,ROCK1,G3BP1,GPSM2,ATF7IP,CNOT6,SLAIN2,SNX18,TAPT1	9/508
5_Member	GO Biological Processes	GO:0010638	positive regulation of organelle organization	-2.84544	-0.526026	10146,23137,29899,55729,57472,57606,112574,202018	G3BP1,SMC5,GPSM2,ATF7IP,CNOT6,SLAIN2,SNX18,TAPT1	8/502
6_Summary	WikiPathways	WP4534	Mechanoregulation and pathology of YAP TAZ via Hippo and non Hippo mechanisms	-4.31361	-1.13475	3696,5062,60485,259230,329,394,6093,6655	ITGB8,PAK2,SAV1,SGMS1,BIRC2,ARHGAP5,ROCK1,SOS2	8/-
6_Member	WikiPathways	WP4534	Mechanoregulation and pathology of YAP TAZ via Hippo and non Hippo mechanisms	-4.31361	-1.13475	3696,5062,60485,259230	ITGB8,PAK2,SAV1,SGMS1	4/47
6_Member	KEGG Pathway	hsa04510	Focal adhesion	-3.61721	-0.78581	329,394,3696,5062,6093,6655	BIRC2,ARHGAP5,ITGB8,PAK2,ROCK1,SOS2	6/203
6_Member	WikiPathways	WP306	Focal adhesion	-2.78044	-0.493882	329,394,3696,5062,6093	BIRC2,ARHGAP5,ITGB8,PAK2,ROCK1	5/199
6_Member	WikiPathways	WP185	Integrin mediated cell adhesion	-2.02072	-0.0803724	3696,5062,6093	ITGB8,PAK2,ROCK1	3/102
7_Summary	Reactome Gene Sets	R-HSA-75153	Apoptotic execution phase	-4.13954	-1.02652	329,5062,6093,7082,6925,7525,4089,5962,23607,29899,54801,57606,8777,64398,4040,7871,3572,6655,10672,5978,10146,394	BIRC2,PAK2,ROCK1,TJP1,TCF4,YES1,SMAD4,RDX,CD2AP,GPSM2,HAUS6,SLAIN2,MPDZ,PALS1,LRP6,SLMAP,IL6ST,SOS2,GNA13,REST,G3BP1,ARHGAP5	22/-
7_Member	Reactome Gene Sets	R-HSA-75153	Apoptotic execution phase	-4.13954	-1.02652	329,5062,6093,7082	BIRC2,PAK2,ROCK1,TJP1	4/52
7_Member	WikiPathways	WP4659	Gastrin signaling pathway	-3.86426	-0.882521	329,6093,6925,7082,7525	BIRC2,ROCK1,TCF4,TJP1,YES1	5/115
7_Member	GO Biological Processes	GO:0051493	regulation of cytoskeleton organization	-3.38485	-0.722626	4089,5062,5962,6093,7082,23607,29899,54801,57606	SMAD4,PAK2,RDX,ROCK1,TJP1,CD2AP,GPSM2,HAUS6,SLAIN2	9/522
7_Member	Reactome Gene Sets	R-HSA-111465	Apoptotic cleavage of cellular proteins	-3.24359	-0.681503	329,6093,7082	BIRC2,ROCK1,TJP1	3/38
7_Member	KEGG Pathway	hsa04530	Tight junction	-3.0838	-0.637962	5962,6093,7082,8777,64398	RDX,ROCK1,TJP1,MPDZ,PALS1	5/170
7_Member	GO Biological Processes	GO:0110020	regulation of actomyosin structure organization	-2.96809	-0.58366	4089,5062,6093,7082	SMAD4,PAK2,ROCK1,TJP1	4/105
7_Member	GO Biological Processes	GO:0032231	regulation of actin filament bundle assembly	-2.93767	-0.567333	5062,5962,6093,7082	PAK2,RDX,ROCK1,TJP1	4/107
7_Member	GO Biological Processes	GO:1902903	regulation of supramolecular fiber organization	-2.83905	-0.525945	4089,5062,5962,6093,7082,54801,57606	SMAD4,PAK2,RDX,ROCK1,TJP1,HAUS6,SLAIN2	7/390
7_Member	GO Biological Processes	GO:0072659	protein localization to plasma membrane	-2.72406	-0.472152	4040,5962,6093,7871,64398	LRP6,RDX,ROCK1,SLMAP,PALS1	5/205
7_Member	GO Biological Processes	GO:0010611	regulation of cardiac muscle hypertrophy	-2.51009	-0.352397	3572,4089,6093	IL6ST,SMAD4,ROCK1	3/68
7_Member	GO Biological Processes	GO:0014743	regulation of muscle hypertrophy	-2.45703	-0.317682	3572,4089,6093	IL6ST,SMAD4,ROCK1	3/71
7_Member	GO Biological Processes	GO:0032956	regulation of actin cytoskeleton organization	-2.44005	-0.309818	4089,5062,5962,6093,7082,23607	SMAD4,PAK2,RDX,ROCK1,TJP1,CD2AP	6/344
7_Member	GO Biological Processes	GO:1990778	protein localization to cell periphery	-2.38437	-0.283943	4040,5962,6093,7871,64398	LRP6,RDX,ROCK1,SLMAP,PALS1	5/246
7_Member	GO Biological Processes	GO:0051494	negative regulation of cytoskeleton organization	-2.31505	-0.248047	4089,5062,5962,7082	SMAD4,PAK2,RDX,TJP1	4/159
7_Member	GO Biological Processes	GO:1902904	negative regulation of supramolecular fiber organization	-2.27712	-0.219209	4089,5062,5962,7082	SMAD4,PAK2,RDX,TJP1	4/163
7_Member	GO Biological Processes	GO:0032970	regulation of actin filament-based process	-2.20546	-0.184214	4089,5062,5962,6093,7082,23607	SMAD4,PAK2,RDX,ROCK1,TJP1,CD2AP	6/385
7_Member	Reactome Gene Sets	R-HSA-109581	Apoptosis	-2.12717	-0.145433	329,5062,6093,7082	BIRC2,PAK2,ROCK1,TJP1	4/180
7_Member	GO Biological Processes	GO:0043502	regulation of muscle adaptation	-2.11758	-0.14333	3572,4089,6093	IL6ST,SMAD4,ROCK1	3/94
7_Member	GO Biological Processes	GO:0051492	regulation of stress fiber assembly	-2.11758	-0.14333	5062,6093,7082	PAK2,ROCK1,TJP1	3/94
7_Member	KEGG Pathway	hsa05200	Pathways in cancer	-2.10712	-0.134722	329,3572,4040,4089,6093,6655,10672	BIRC2,IL6ST,LRP6,SMAD4,ROCK1,SOS2,GNA13	7/531
7_Member	Reactome Gene Sets	R-HSA-9679506	SARS-CoV Infections	-2.05798	-0.0983232	4089,5978,6093,7082,10146,64398	SMAD4,REST,ROCK1,TJP1,G3BP1,PALS1	6/414
7_Member	GO Biological Processes	GO:0002064	epithelial cell development	-2.04652	-0.0957534	3572,5962,6093,7082	IL6ST,RDX,ROCK1,TJP1	4/190
7_Member	GO Biological Processes	GO:0010631	epithelial cell migration	-2.03235	-0.0868252	394,4089,6093	ARHGAP5,SMAD4,ROCK1	3/101
8_Summary	GO Biological Processes	GO:0022604	regulation of cell morphogenesis	-4.04637	-0.981655	5962,9043,10672,55660,114793,118987,254065	RDX,SPAG9,GNA13,PRPF40A,FMNL2,PDZD8,BRWD3	7/-
8_Member	GO Biological Processes	GO:0022604	regulation of cell morphogenesis	-4.04637	-0.981655	5962,9043,10672,55660,114793,118987,254065	RDX,SPAG9,GNA13,PRPF40A,FMNL2,PDZD8,BRWD3	7/245
8_Member	GO Biological Processes	GO:0008360	regulation of cell shape	-3.48129	-0.75578	5962,10672,55660,114793,254065	RDX,GNA13,PRPF40A,FMNL2,BRWD3	5/139
9_Summary	WikiPathways	WP5352	10q11 21q11 23 copy number variation syndrome	-3.86736	-0.882521	4090,7913,9188,23411,26009,58508,329,339745,5495,57161,7398,9126,23063,23137,151987	SMAD5,DEK,DDX21,SIRT1,ZZZ3,KMT2C,BIRC2,SPOPL,PPM1B,PELI2,USP1,SMC3,WAPL,SMC5,PPP4R2	15/-
9_Member	WikiPathways	WP5352	10q11 21q11 23 copy number variation syndrome	-3.86736	-0.882521	4090,7913,9188,23411	SMAD5,DEK,DDX21,SIRT1	4/61
9_Member	GO Biological Processes	GO:2000756	regulation of peptidyl-lysine acetylation	-3.68875	-0.81048	7913,9188,23411	DEK,DDX21,SIRT1	3/27
9_Member	GO Biological Processes	GO:0031056	regulation of histone modification	-3.38734	-0.722626	7913,9188,23411	DEK,DDX21,SIRT1	3/34
9_Member	GO Biological Processes	GO:1901983	regulation of protein acetylation	-3.14601	-0.653806	7913,9188,23411	DEK,DDX21,SIRT1	3/41
9_Member	Reactome Gene Sets	R-HSA-212165	Epigenetic regulation of gene expression	-2.89937	-0.557826	7913,9188,23411,26009,58508	DEK,DDX21,SIRT1,ZZZ3,KMT2C	5/187
9_Member	GO Biological Processes	GO:1901875	positive regulation of post-translational protein modification	-2.3541	-0.268315	329,7913,9188,23411	BIRC2,DEK,DDX21,SIRT1	4/155
9_Member	GO Biological Processes	GO:1901873	regulation of post-translational protein modification	-2.16971	-0.158684	329,7913,9188,23411,339745	BIRC2,DEK,DDX21,SIRT1,SPOPL	5/277
9_Member	GO Biological Processes	GO:0043122	regulation of canonical NF-kappaB signal transduction	-2.13784	-0.14782	329,5495,9188,23411,57161	BIRC2,PPM1B,DDX21,SIRT1,PELI2	5/282
9_Member	GO Biological Processes	GO:0051052	regulation of DNA metabolic process	-2.13718	-0.14782	7398,7913,9126,23063,23137,23411,151987	USP1,DEK,SMC3,WAPL,SMC5,SIRT1,PPP4R2	7/524
10_Summary	WikiPathways	WP3931	Embryonic stem cell pluripotency pathways	-3.8291	-0.865846	3572,3977,4040,4089,4090,5978,5062,5782,6655,7525,57161,80854,122809,329,5495	IL6ST,LIFR,LRP6,SMAD4,SMAD5,REST,PAK2,PTPN12,SOS2,YES1,PELI2,SETD7,SOCS4,BIRC2,PPM1B	15/-
10_Member	WikiPathways	WP3931	Embryonic stem cell pluripotency pathways	-3.8291	-0.865846	3572,3977,4040,4089,4090	IL6ST,LIFR,LRP6,SMAD4,SMAD5	5/117
10_Member	KEGG Pathway	hsa04550	Signaling pathways regulating pluripotency of stem cells	-3.42467	-0.734416	3572,3977,4089,4090,5978	IL6ST,LIFR,SMAD4,SMAD5,REST	5/143
10_Member	Reactome Gene Sets	R-HSA-449147	Signaling by Interleukins	-2.37363	-0.278136	3572,3977,5062,5782,6655,7525,57161	IL6ST,LIFR,PAK2,PTPN12,SOS2,YES1,PELI2	7/473
10_Member	WikiPathways	WP4538	Regulatory circuits of the STAT3 signaling pathway	-2.34221	-0.261192	3572,3977,80854	IL6ST,LIFR,SETD7	3/78
10_Member	KEGG Pathway	hsa04630	JAK-STAT signaling pathway	-2.24937	-0.202568	3572,3977,6655,122809	IL6ST,LIFR,SOS2,SOCS4	4/166
10_Member	Reactome Gene Sets	R-HSA-1280215	Cytokine Signaling in Immune system	-2.17705	-0.163994	329,3572,3977,5062,5495,5782,6655,7525,57161	BIRC2,IL6ST,LIFR,PAK2,PPM1B,PTPN12,SOS2,YES1,PELI2	9/787
11_Summary	GO Biological Processes	GO:0007265	Ras protein signal transduction	-3.76004	-0.84052	394,6093,6655,10146,10672,29899,3696,5062,5962,114793,116984,65124,7525,23607	ARHGAP5,ROCK1,SOS2,G3BP1,GNA13,GPSM2,ITGB8,PAK2,RDX,FMNL2,ARAP2,SOWAHC,YES1,CD2AP	14/-
11_Member	GO Biological Processes	GO:0007265	Ras protein signal transduction	-3.76004	-0.84052	394,6093,6655,10146,10672,29899	ARHGAP5,ROCK1,SOS2,G3BP1,GNA13,GPSM2	6/191
11_Member	KEGG Pathway	hsa04810	Regulation of actin cytoskeleton	-3.33843	-0.718653	3696,5062,5962,6093,6655,10672	ITGB8,PAK2,RDX,ROCK1,SOS2,GNA13	6/229
11_Member	WikiPathways	WP51	Regulation of actin cytoskeleton	-3.32973	-0.718653	5062,5962,6093,6655,10672	PAK2,RDX,ROCK1,SOS2,GNA13	5/150
11_Member	Reactome Gene Sets	R-HSA-9013148	CDC42 GTPase cycle	-3.26491	-0.684963	394,5062,10672,114793,116984	ARHGAP5,PAK2,GNA13,FMNL2,ARAP2	5/155
11_Member	Reactome Gene Sets	R-HSA-9012999	RHO GTPase cycle	-3.15498	-0.653806	394,5062,6093,6655,10672,65124,114793,116984	ARHGAP5,PAK2,ROCK1,SOS2,GNA13,SOWAHC,FMNL2,ARAP2	8/449
11_Member	GO Biological Processes	GO:0007264	small GTPase mediated signal transduction	-3.03336	-0.618209	394,6093,6655,10146,10672,29899	ARHGAP5,ROCK1,SOS2,G3BP1,GNA13,GPSM2	6/262
11_Member	Reactome Gene Sets	R-HSA-9013149	RAC1 GTPase cycle	-2.92005	-0.566919	394,5062,6655,10672,116984	ARHGAP5,PAK2,SOS2,GNA13,ARAP2	5/185
11_Member	Canonical Pathways	M99	PID TXA2PATHWAY	-2.75116	-0.490482	6093,7525,10672	ROCK1,YES1,GNA13	3/56
11_Member	GO Biological Processes	GO:0007266	Rho protein signal transduction	-2.51009	-0.352397	394,6093,10672	ARHGAP5,ROCK1,GNA13	3/68
11_Member	Reactome Gene Sets	R-HSA-9013026	RHOB GTPase cycle	-2.47444	-0.326871	394,6093,65124	ARHGAP5,ROCK1,SOWAHC	3/70
11_Member	Reactome Gene Sets	R-HSA-8980692	RHOA GTPase cycle	-2.4358	-0.309818	394,6093,65124,116984	ARHGAP5,ROCK1,SOWAHC,ARAP2	4/147
11_Member	Reactome Gene Sets	R-HSA-9013106	RHOC GTPase cycle	-2.40637	-0.291562	394,6093,114793	ARHGAP5,ROCK1,FMNL2	3/74
11_Member	Reactome Gene Sets	R-HSA-416482	G alpha (12/13) signalling events	-2.31147	-0.246757	6093,6655,10672	ROCK1,SOS2,GNA13	3/80
11_Member	Reactome Gene Sets	R-HSA-9013423	RAC3 GTPase cycle	-2.11758	-0.14333	394,5062,116984	ARHGAP5,PAK2,ARAP2	3/94
11_Member	GO Biological Processes	GO:0051056	regulation of small GTPase mediated signal transduction	-2.01123	-0.0743041	394,5962,6655,10672,23607	ARHGAP5,RDX,SOS2,GNA13,CD2AP	5/303
12_Summary	GO Biological Processes	GO:1901652	response to peptide	-3.75262	-0.84052	4040,6093,6443,6655,6938,23411,25948,51274,143686,5962,9444,51099,57472,112574,122809,5978,900,23405	LRP6,ROCK1,SGCB,SOS2,TCF12,SIRT1,KBTBD2,KLF3,SESN3,RDX,QKI,ABHD5,CNOT6,SNX18,SOCS4,REST,CCNG1,DICER1	18/-
12_Member	GO Biological Processes	GO:1901652	response to peptide	-3.75262	-0.84052	4040,6093,6443,6655,6938,23411,25948,51274,143686	LRP6,ROCK1,SGCB,SOS2,TCF12,SIRT1,KBTBD2,KLF3,SESN3	9/465
12_Member	GO Biological Processes	GO:0043434	response to peptide hormone	-3.65719	-0.805085	4040,6093,6443,6655,6938,23411,25948,143686	LRP6,ROCK1,SGCB,SOS2,TCF12,SIRT1,KBTBD2,SESN3	8/377
12_Member	GO Biological Processes	GO:0009896	positive regulation of catabolic process	-2.87292	-0.538056	5962,6093,9444,23411,51099,57472,112574,122809,143686	RDX,ROCK1,QKI,SIRT1,ABHD5,CNOT6,SNX18,SOCS4,SESN3	9/617
12_Member	GO Biological Processes	GO:0009725	response to hormone	-2.72067	-0.472152	4040,5962,5978,6093,6443,6655,6938,23411,25948,143686	LRP6,RDX,REST,ROCK1,SGCB,SOS2,TCF12,SIRT1,KBTBD2,SESN3	10/780
12_Member	KEGG Pathway	hsa05206	MicroRNAs in cancer	-2.66273	-0.446364	900,5962,6093,6655,23405,23411	CCNG1,RDX,ROCK1,SOS2,DICER1,SIRT1	6/310
12_Member	GO Biological Processes	GO:0031331	positive regulation of cellular catabolic process	-2.65165	-0.444899	6093,9444,23411,51099,57472,112574,143686	ROCK1,QKI,SIRT1,ABHD5,CNOT6,SNX18,SESN3	7/421
12_Member	GO Biological Processes	GO:0032868	response to insulin	-2.61687	-0.429393	6443,6655,23411,25948,143686	SGCB,SOS2,SIRT1,KBTBD2,SESN3	5/217
12_Member	GO Biological Processes	GO:0010508	positive regulation of autophagy	-2.40458	-0.291562	6093,23411,112574,143686	ROCK1,SIRT1,SNX18,SESN3	4/150
12_Member	GO Biological Processes	GO:0016239	positive regulation of macroautophagy	-2.38998	-0.284555	23411,112574,143686	SIRT1,SNX18,SESN3	3/75
13_Summary	GO Biological Processes	GO:0007020	microtubule nucleation	-3.68875	-0.81048	51199,57606,121441,9126,10274,10735,29899,54801	NIN,SLAIN2,NEDD1,SMC3,STAG1,STAG2,GPSM2,HAUS6	8/-
13_Member	GO Biological Processes	GO:0007020	microtubule nucleation	-3.68875	-0.81048	51199,57606,121441	NIN,SLAIN2,NEDD1	3/27
13_Member	GO Biological Processes	GO:0046785	microtubule polymerization	-3.11518	-0.644953	51199,57606,121441	NIN,SLAIN2,NEDD1	3/42
13_Member	GO Biological Processes	GO:0031109	microtubule polymerization or depolymerization	-2.66505	-0.446364	51199,57606,121441	NIN,SLAIN2,NEDD1	3/60
13_Member	GO Biological Processes	GO:0000226	microtubule cytoskeleton organization	-2.60897	-0.426872	9126,10274,10735,29899,51199,54801,57606,121441	SMC3,STAG1,STAG2,GPSM2,NIN,HAUS6,SLAIN2,NEDD1	8/548
13_Member	GO Biological Processes	GO:0051258	protein polymerization	-2.03235	-0.0868252	51199,57606,121441	NIN,SLAIN2,NEDD1	3/101
14_Summary	Reactome Gene Sets	R-HSA-525793	Myogenesis	-3.55041	-0.75578	6925,6938,9043,4664,5978,6093	TCF4,TCF12,SPAG9,NAB1,REST,ROCK1	6/-
14_Member	Reactome Gene Sets	R-HSA-525793	Myogenesis	-3.55041	-0.75578	6925,6938,9043	TCF4,TCF12,SPAG9	3/30
14_Member	Reactome Gene Sets	R-HSA-9031628	NGF-stimulated transcription	-3.21018	-0.666051	4664,5978,6938	NAB1,REST,TCF12	3/39
14_Member	GO Biological Processes	GO:0045666	positive regulation of neuron differentiation	-3.14768	-0.653806	5978,6925,6938,9043	REST,TCF4,TCF12,SPAG9	4/94
14_Member	GO Biological Processes	GO:0045664	regulation of neuron differentiation	-2.80938	-0.515133	5978,6093,6925,6938,9043	REST,ROCK1,TCF4,TCF12,SPAG9	5/196
14_Member	Reactome Gene Sets	R-HSA-198725	Nuclear Events (kinase and transcription factor activation)	-2.64449	-0.444038	4664,5978,6938	NAB1,REST,TCF12	3/61
15_Summary	Reactome Gene Sets	R-HSA-8941326	RUNX2 regulates bone development	-3.46615	-0.75578	865,4089,7525,4090,4664,9188,202018,6738,7913,10114,23469	CBFB,SMAD4,YES1,SMAD5,NAB1,DDX21,TAPT1,RO60,DEK,HIPK3,PHF3	11/-
15_Member	Reactome Gene Sets	R-HSA-8941326	RUNX2 regulates bone development	-3.46615	-0.75578	865,4089,7525	CBFB,SMAD4,YES1	3/32
15_Member	GO Biological Processes	GO:0001503	ossification	-2.84642	-0.526026	865,4089,4090,4664,9188,202018	CBFB,SMAD4,SMAD5,NAB1,DDX21,TAPT1	6/285
15_Member	GO Biological Processes	GO:0001649	osteoblast differentiation	-2.52275	-0.355372	865,4089,4090,9188	CBFB,SMAD4,SMAD5,DDX21	4/139
15_Member	GO Biological Processes	GO:0006351	DNA-templated transcription	-2.09018	-0.123294	865,4089,6738,7913,9188,10114,23469	CBFB,SMAD4,RO60,DEK,DDX21,HIPK3,PHF3	7/535
15_Member	GO Biological Processes	GO:0032774	RNA biosynthetic process	-2.0363	-0.0872876	865,4089,6738,7913,9188,10114,23469	CBFB,SMAD4,RO60,DEK,DDX21,HIPK3,PHF3	7/548
16_Summary	Reactome Gene Sets	R-HSA-1660661	Sphingolipid de novo biosynthesis	-3.42611	-0.734416	2531,23683,259230,3696	KDSR,PRKD3,SGMS1,ITGB8	4/-
16_Member	Reactome Gene Sets	R-HSA-1660661	Sphingolipid de novo biosynthesis	-3.42611	-0.734416	2531,23683,259230	KDSR,PRKD3,SGMS1	3/33
16_Member	GO Biological Processes	GO:0006665	sphingolipid metabolic process	-2.33444	-0.258139	2531,3696,23683,259230	KDSR,ITGB8,PRKD3,SGMS1	4/157
16_Member	Reactome Gene Sets	R-HSA-428157	Sphingolipid metabolism	-2.13033	-0.145433	2531,23683,259230	KDSR,PRKD3,SGMS1	3/93
17_Summary	GO Biological Processes	GO:0042326	negative regulation of phosphorylation	-3.36394	-0.718653	4040,5062,6093,9043,10114,23411,122809,339745,5962,329,5978,8405	LRP6,PAK2,ROCK1,SPAG9,HIPK3,SIRT1,SOCS4,SPOPL,RDX,BIRC2,REST,SPOP	12/-
17_Member	GO Biological Processes	GO:0042326	negative regulation of phosphorylation	-3.36394	-0.718653	4040,5062,6093,9043,10114,23411,122809	LRP6,PAK2,ROCK1,SPAG9,HIPK3,SIRT1,SOCS4	7/317
17_Member	GO Biological Processes	GO:0031400	negative regulation of protein modification process	-3.29061	-0.687505	4040,5062,6093,9043,10114,23411,122809,339745	LRP6,PAK2,ROCK1,SPAG9,HIPK3,SIRT1,SOCS4,SPOPL	8/428
17_Member	GO Biological Processes	GO:0006469	negative regulation of protein kinase activity	-3.06103	-0.620656	4040,5062,10114,23411,122809	LRP6,PAK2,HIPK3,SIRT1,SOCS4	5/172
17_Member	GO Biological Processes	GO:0033673	negative regulation of kinase activity	-2.94099	-0.567333	4040,5062,10114,23411,122809	LRP6,PAK2,HIPK3,SIRT1,SOCS4	5/183
17_Member	GO Biological Processes	GO:0045936	negative regulation of phosphate metabolic process	-2.90351	-0.557826	4040,5062,6093,9043,10114,23411,122809	LRP6,PAK2,ROCK1,SPAG9,HIPK3,SIRT1,SOCS4	7/380
17_Member	GO Biological Processes	GO:0010563	negative regulation of phosphorus metabolic process	-2.89697	-0.557826	4040,5062,6093,9043,10114,23411,122809	LRP6,PAK2,ROCK1,SPAG9,HIPK3,SIRT1,SOCS4	7/381
17_Member	GO Biological Processes	GO:0001933	negative regulation of protein phosphorylation	-2.75591	-0.490482	4040,5062,9043,10114,23411,122809	LRP6,PAK2,SPAG9,HIPK3,SIRT1,SOCS4	6/297
17_Member	GO Biological Processes	GO:0051348	negative regulation of transferase activity	-2.63424	-0.439995	4040,5062,10114,23411,122809	LRP6,PAK2,HIPK3,SIRT1,SOCS4	5/215
17_Member	GO Biological Processes	GO:0043086	negative regulation of catalytic activity	-2.46001	-0.317682	4040,5062,5962,6093,10114,23411,122809	LRP6,PAK2,RDX,ROCK1,HIPK3,SIRT1,SOCS4	7/456
17_Member	GO Biological Processes	GO:0030162	regulation of proteolysis	-2.36269	-0.272075	329,5062,5978,6093,8405,23411,122809,339745	BIRC2,PAK2,REST,ROCK1,SPOP,SIRT1,SOCS4,SPOPL	8/602
17_Member	GO Biological Processes	GO:0071901	negative regulation of protein serine/threonine kinase activity	-2.09252	-0.123805	4040,10114,23411	LRP6,HIPK3,SIRT1	3/96
17_Member	GO Biological Processes	GO:2000116	regulation of cysteine-type endopeptidase activity	-2.04652	-0.0957534	329,5062,5978,23411	BIRC2,PAK2,REST,SIRT1	4/190
18_Summary	GO Biological Processes	GO:0040007	growth	-3.33088	-0.718653	4089,5782,6299,7543,23111,51199,51320,60485,9043,80014,329,64398	SMAD4,PTPN12,SALL1,ZFX,SPART,NIN,MEX3C,SAV1,SPAG9,WWC2,BIRC2,PALS1	12/-
18_Member	GO Biological Processes	GO:0040007	growth	-3.33088	-0.718653	4089,5782,6299,7543,23111,51199,51320,60485	SMAD4,PTPN12,SALL1,ZFX,SPART,NIN,MEX3C,SAV1	8/422
18_Member	GO Biological Processes	GO:0048589	developmental growth	-3.33088	-0.718653	4089,5782,6299,7543,23111,51199,51320,60485	SMAD4,PTPN12,SALL1,ZFX,SPART,NIN,MEX3C,SAV1	8/422
18_Member	GO Biological Processes	GO:0048640	negative regulation of developmental growth	-2.83599	-0.525945	9043,23111,60485,80014	SPAG9,SPART,SAV1,WWC2	4/114
18_Member	GO Biological Processes	GO:0045926	negative regulation of growth	-2.38437	-0.283943	4089,9043,23111,60485,80014	SMAD4,SPAG9,SPART,SAV1,WWC2	5/246
18_Member	KEGG Pathway	hsa04390	Hippo signaling pathway	-2.33444	-0.258139	329,4089,60485,64398	BIRC2,SMAD4,SAV1,PALS1	4/157
19_Summary	Reactome Gene Sets	R-HSA-8878171	Transcriptional regulation by RUNX1	-3.26959	-0.684963	865,3977,6938,7082,58508,122809	CBFB,LIFR,TCF12,TJP1,KMT2C,SOCS4	6/-
19_Member	Reactome Gene Sets	R-HSA-8878171	Transcriptional regulation by RUNX1	-3.26959	-0.684963	865,3977,6938,7082,58508,122809	CBFB,LIFR,TCF12,TJP1,KMT2C,SOCS4	6/236
20_Summary	Reactome Gene Sets	R-HSA-2682334	EPH-Ephrin signaling	-3.18282	-0.653806	102,5062,6093,7525,7082,4664,5782,5978,6938,23411,8777	ADAM10,PAK2,ROCK1,YES1,TJP1,NAB1,PTPN12,REST,TCF12,SIRT1,MPDZ	11/-
20_Member	Reactome Gene Sets	R-HSA-2682334	EPH-Ephrin signaling	-3.18282	-0.653806	102,5062,6093,7525	ADAM10,PAK2,ROCK1,YES1	4/92
20_Member	GO Biological Processes	GO:0034332	adherens junction organization	-2.84419	-0.526026	102,5062,7082	ADAM10,PAK2,TJP1	3/52
20_Member	Reactome Gene Sets	R-HSA-9006934	Signaling by Receptor Tyrosine Kinases	-2.71871	-0.472152	102,4664,5062,5782,5978,6093,6938,7525	ADAM10,NAB1,PAK2,PTPN12,REST,ROCK1,TCF12,YES1	8/526
20_Member	WikiPathways	WP4906	3q29 copy number variation syndrome	-2.58494	-0.408787	102,5062,23411	ADAM10,PAK2,SIRT1	3/64
20_Member	GO Biological Processes	GO:0045216	cell-cell junction organization	-2.1524	-0.155344	102,5062,7082,8777	ADAM10,PAK2,TJP1,MPDZ	4/177

## Sheet: tan
GroupID	Category	Term	Description	LogP	Log(q-value)	Genes	Symbols	InTerm_InList
1_Summary	GO Biological Processes	GO:0007423	sensory organ development	-13.0386	-8.6941	658,1956,2138,2195,2202,2697,4853,4915,6662,10461,10804,23418,23657,26018,84059,91851,9262	BMPR1B,EGFR,EYA1,FAT1,EFEMP1,GJA1,NOTCH2,NTRK2,SOX9,MERTK,GJB6,CRB1,SLC7A11,LRIG1,ADGRV1,CHRDL1,STK17B	17/-
1_Member	GO Biological Processes	GO:0007423	sensory organ development	-13.0386	-8.6941	658,1956,2138,2195,2202,2697,4853,4915,6662,10461,10804,23418,23657,26018,84059,91851	BMPR1B,EGFR,EYA1,FAT1,EFEMP1,GJA1,NOTCH2,NTRK2,SOX9,MERTK,GJB6,CRB1,SLC7A11,LRIG1,ADGRV1,CHRDL1	16/579
1_Member	GO Biological Processes	GO:0001654	eye development	-10.4793	-6.60628	658,1956,2195,2202,2697,4853,4915,6662,10461,23418,23657,91851	BMPR1B,EGFR,FAT1,EFEMP1,GJA1,NOTCH2,NTRK2,SOX9,MERTK,CRB1,SLC7A11,CHRDL1	12/379
1_Member	GO Biological Processes	GO:0150063	visual system development	-10.4266	-6.60628	658,1956,2195,2202,2697,4853,4915,6662,10461,23418,23657,91851	BMPR1B,EGFR,FAT1,EFEMP1,GJA1,NOTCH2,NTRK2,SOX9,MERTK,CRB1,SLC7A11,CHRDL1	12/383
1_Member	GO Biological Processes	GO:0048880	sensory system development	-10.3488	-6.60628	658,1956,2195,2202,2697,4853,4915,6662,10461,23418,23657,91851	BMPR1B,EGFR,FAT1,EFEMP1,GJA1,NOTCH2,NTRK2,SOX9,MERTK,CRB1,SLC7A11,CHRDL1	12/389
1_Member	GO Biological Processes	GO:0043010	camera-type eye development	-9.82226	-6.32283	658,1956,2195,2202,2697,4853,4915,6662,10461,23418,23657	BMPR1B,EGFR,FAT1,EFEMP1,GJA1,NOTCH2,NTRK2,SOX9,MERTK,CRB1,SLC7A11	11/333
1_Member	GO Biological Processes	GO:0090596	sensory organ morphogenesis	-8.09031	-4.97623	2138,2195,2202,4853,4915,6662,10804,23418,26018	EYA1,FAT1,EFEMP1,NOTCH2,NTRK2,SOX9,GJB6,CRB1,LRIG1	9/273
1_Member	GO Biological Processes	GO:0048592	eye morphogenesis	-5.89137	-3.27924	2195,2202,4853,4915,6662,23418	FAT1,EFEMP1,NOTCH2,NTRK2,SOX9,CRB1	6/158
1_Member	GO Biological Processes	GO:0048593	camera-type eye morphogenesis	-4.99436	-2.55832	2195,4853,4915,6662,23418	FAT1,NOTCH2,NTRK2,SOX9,CRB1	5/131
1_Member	GO Biological Processes	GO:0060041	retina development in camera-type eye	-4.66839	-2.29699	658,4915,6662,10461,23418	BMPR1B,NTRK2,SOX9,MERTK,CRB1	5/153
1_Member	GO Biological Processes	GO:0001754	eye photoreceptor cell differentiation	-3.79786	-1.65473	4915,6662,23418	NTRK2,SOX9,CRB1	3/48
1_Member	GO Biological Processes	GO:0046530	photoreceptor cell differentiation	-3.46754	-1.42836	4915,6662,23418	NTRK2,SOX9,CRB1	3/62
1_Member	GO Biological Processes	GO:0060042	retina morphogenesis in camera-type eye	-3.42685	-1.40453	4915,6662,23418	NTRK2,SOX9,CRB1	3/64
1_Member	GO Biological Processes	GO:0003407	neural retina development	-3.22456	-1.25621	4915,6662,23418	NTRK2,SOX9,CRB1	3/75
1_Member	GO Biological Processes	GO:0006468	protein phosphorylation	-3.15808	-1.21323	658,1956,2202,4915,9262,10461	BMPR1B,EGFR,EFEMP1,NTRK2,STK17B,MERTK	6/490
1_Member	GO Biological Processes	GO:0016310	phosphorylation	-2.31958	-0.532554	658,1956,2202,4915,9262,10461	BMPR1B,EGFR,EFEMP1,NTRK2,STK17B,MERTK	6/720
2_Summary	GO Biological Processes	GO:0098655	monoatomic cation transmembrane transport	-10.0282	-6.42324	477,482,3782,6263,6507,6538,6565,8671,54499,57685,80036,81031,84239,221074,79901,2565,6506,11160,23657,1956,5028,2697,10804,10461,4915,5270,5727,6662,2262,6383,4853	ATP1A2,ATP1B2,KCNN3,RYR3,SLC1A3,SLC6A11,SLC15A2,SLC4A4,TMCO1,CACHD1,TRPM3,SLC2A10,ATP13A4,SLC39A12,CYBRD1,GABRG1,SLC1A2,ERLIN2,SLC7A11,EGFR,P2RY1,GJA1,GJB6,MERTK,NTRK2,SERPINE2,PTCH1,SOX9,GPC5,SDC2,NOTCH2	31/-
2_Member	GO Biological Processes	GO:0098655	monoatomic cation transmembrane transport	-10.0282	-6.42324	477,482,3782,6263,6507,6538,6565,8671,54499,57685,80036,81031,84239,221074	ATP1A2,ATP1B2,KCNN3,RYR3,SLC1A3,SLC6A11,SLC15A2,SLC4A4,TMCO1,CACHD1,TRPM3,SLC2A10,ATP13A4,SLC39A12	14/644
2_Member	GO Biological Processes	GO:0006812	monoatomic cation transport	-9.98962	-6.42324	477,482,3782,6263,6507,6538,6565,8671,54499,57685,79901,80036,81031,84239,221074	ATP1A2,ATP1B2,KCNN3,RYR3,SLC1A3,SLC6A11,SLC15A2,SLC4A4,TMCO1,CACHD1,CYBRD1,TRPM3,SLC2A10,ATP13A4,SLC39A12	15/781
2_Member	GO Biological Processes	GO:0098660	inorganic ion transmembrane transport	-9.36604	-5.95251	477,482,2565,3782,6263,6507,6538,6565,8671,54499,57685,80036,81031,221074	ATP1A2,ATP1B2,GABRG1,KCNN3,RYR3,SLC1A3,SLC6A11,SLC15A2,SLC4A4,TMCO1,CACHD1,TRPM3,SLC2A10,SLC39A12	14/724
2_Member	Reactome Gene Sets	R-HSA-382551	Transport of small molecules	-9.3428	-5.95251	477,482,6263,6506,6507,6538,6565,8671,11160,23657,79901,80036,81031,84239	ATP1A2,ATP1B2,RYR3,SLC1A2,SLC1A3,SLC6A11,SLC15A2,SLC4A4,ERLIN2,SLC7A11,CYBRD1,TRPM3,SLC2A10,ATP13A4	14/727
2_Member	GO Biological Processes	GO:0010232	vascular transport	-9.10355	-5.80041	477,482,6506,6507,6565,8671,81031	ATP1A2,ATP1B2,SLC1A2,SLC1A3,SLC15A2,SLC4A4,SLC2A10	7/86
2_Member	GO Biological Processes	GO:0150104	transport across blood-brain barrier	-9.10355	-5.80041	477,482,6506,6507,6565,8671,81031	ATP1A2,ATP1B2,SLC1A2,SLC1A3,SLC15A2,SLC4A4,SLC2A10	7/86
2_Member	GO Biological Processes	GO:0098662	inorganic cation transmembrane transport	-9.06391	-5.79856	477,482,3782,6263,6507,6538,6565,8671,54499,57685,80036,81031,221074	ATP1A2,ATP1B2,KCNN3,RYR3,SLC1A3,SLC6A11,SLC15A2,SLC4A4,TMCO1,CACHD1,TRPM3,SLC2A10,SLC39A12	13/628
2_Member	GO Biological Processes	GO:0098739	import across plasma membrane	-8.58419	-5.41575	477,482,6506,6507,6565,23657,81031,221074	ATP1A2,ATP1B2,SLC1A2,SLC1A3,SLC15A2,SLC7A11,SLC2A10,SLC39A12	8/163
2_Member	GO Biological Processes	GO:0003018	vascular process in circulatory system	-8.06283	-4.97357	477,482,1956,5028,6506,6507,6565,8671,81031	ATP1A2,ATP1B2,EGFR,P2RY1,SLC1A2,SLC1A3,SLC15A2,SLC4A4,SLC2A10	9/275
2_Member	GO Biological Processes	GO:0030001	metal ion transport	-7.93611	-4.89355	477,482,3782,6263,6507,6538,8671,54499,57685,79901,80036,221074	ATP1A2,ATP1B2,KCNN3,RYR3,SLC1A3,SLC6A11,SLC4A4,TMCO1,CACHD1,CYBRD1,TRPM3,SLC39A12	12/636
2_Member	GO Biological Processes	GO:0010644	cell communication by electrical coupling	-7.0134	-4.16023	477,482,2697,10804	ATP1A2,ATP1B2,GJA1,GJB6	4/20
2_Member	GO Biological Processes	GO:0003013	circulatory system process	-6.84181	-4.02876	477,482,1956,2697,5028,6506,6507,6565,8671,81031	ATP1A2,ATP1B2,EGFR,GJA1,P2RY1,SLC1A2,SLC1A3,SLC15A2,SLC4A4,SLC2A10	10/507
2_Member	GO Biological Processes	GO:0140115	export across plasma membrane	-6.67899	-3.89076	477,482,2697,6565,8671	ATP1A2,ATP1B2,GJA1,SLC15A2,SLC4A4	5/60
2_Member	GO Biological Processes	GO:0098657	import into cell	-5.52868	-2.9623	477,482,6506,6507,6538,6565,10461,23657,81031,221074	ATP1A2,ATP1B2,SLC1A2,SLC1A3,SLC6A11,SLC15A2,MERTK,SLC7A11,SLC2A10,SLC39A12	10/708
2_Member	GO Biological Processes	GO:0036376	sodium ion export across plasma membrane	-5.4517	-2.92008	477,482,8671	ATP1A2,ATP1B2,SLC4A4	3/14
2_Member	GO Biological Processes	GO:0086064	cell communication by electrical coupling involved in cardiac conduction	-5.35547	-2.87426	477,482,2697	ATP1A2,ATP1B2,GJA1	3/15
2_Member	GO Biological Processes	GO:0006883	intracellular sodium ion homeostasis	-4.8307	-2.42569	477,482,6507	ATP1A2,ATP1B2,SLC1A3	3/22
2_Member	KEGG Pathway	hsa04964	Proximal tubule bicarbonate reclamation	-4.77068	-2.38994	477,482,8671	ATP1A2,ATP1B2,SLC4A4	3/23
2_Member	Reactome Gene Sets	R-HSA-983712	Ion channel transport	-4.26314	-1.97169	477,482,6263,80036,84239	ATP1A2,ATP1B2,RYR3,TRPM3,ATP13A4	5/186
2_Member	GO Biological Processes	GO:0055078	sodium ion homeostasis	-4.06882	-1.83488	477,482,6507	ATP1A2,ATP1B2,SLC1A3	3/39
2_Member	GO Biological Processes	GO:0086065	cell communication involved in cardiac conduction	-3.94107	-1.74636	477,482,2697	ATP1A2,ATP1B2,GJA1	3/43
2_Member	GO Biological Processes	GO:0035725	sodium ion transmembrane transport	-3.65864	-1.55466	477,482,6538,8671	ATP1A2,ATP1B2,SLC6A11,SLC4A4	4/135
2_Member	Reactome Gene Sets	R-HSA-5578775	Ion homeostasis	-3.59841	-1.52328	477,482,6263	ATP1A2,ATP1B2,RYR3	3/56
2_Member	Reactome Gene Sets	R-HSA-936837	Ion transport by P-type ATPases	-3.57561	-1.51438	477,482,84239	ATP1A2,ATP1B2,ATP13A4	3/57
2_Member	KEGG Pathway	hsa04978	Mineral absorption	-3.50963	-1.45956	477,482,79901	ATP1A2,ATP1B2,CYBRD1	3/60
2_Member	GO Biological Processes	GO:0042391	regulation of membrane potential	-3.37225	-1.36218	477,482,2565,2697,4915,8671	ATP1A2,ATP1B2,GABRG1,GJA1,NTRK2,SLC4A4	6/446
2_Member	GO Biological Processes	GO:0061337	cardiac conduction	-3.36825	-1.36018	477,482,2697	ATP1A2,ATP1B2,GJA1	3/67
2_Member	GO Biological Processes	GO:0071805	potassium ion transmembrane transport	-3.32769	-1.32558	477,482,3782,6507	ATP1A2,ATP1B2,KCNN3,SLC1A3	4/165
2_Member	GO Biological Processes	GO:0006813	potassium ion transport	-3.22235	-1.25621	477,482,3782,6507	ATP1A2,ATP1B2,KCNN3,SLC1A3	4/176
2_Member	GO Biological Processes	GO:0006814	sodium ion transport	-3.1768	-1.22321	477,482,6538,8671	ATP1A2,ATP1B2,SLC6A11,SLC4A4	4/181
2_Member	GO Biological Processes	GO:0002028	regulation of sodium ion transport	-3.08107	-1.15151	477,482,5270	ATP1A2,ATP1B2,SERPINE2	3/84
2_Member	KEGG Pathway	hsa04911	Insulin secretion	-3.05139	-1.12682	477,482,3782	ATP1A2,ATP1B2,KCNN3	3/86
2_Member	KEGG Pathway	hsa04976	Bile secretion	-3.00822	-1.09985	477,482,8671	ATP1A2,ATP1B2,SLC4A4	3/89
2_Member	KEGG Pathway	hsa04970	Salivary secretion	-2.95299	-1.05506	477,482,6263	ATP1A2,ATP1B2,RYR3	3/93
2_Member	KEGG Pathway	hsa04972	Pancreatic secretion	-2.83744	-0.95829	477,482,8671	ATP1A2,ATP1B2,SLC4A4	3/102
2_Member	KEGG Pathway	hsa04024	cAMP signaling pathway	-2.82698	-0.949317	477,482,5727,6662	ATP1A2,ATP1B2,PTCH1,SOX9	4/225
2_Member	GO Biological Processes	GO:0098659	inorganic cation import across plasma membrane	-2.81323	-0.944054	477,482,221074	ATP1A2,ATP1B2,SLC39A12	3/104
2_Member	GO Biological Processes	GO:0099587	inorganic ion import across plasma membrane	-2.81323	-0.944054	477,482,221074	ATP1A2,ATP1B2,SLC39A12	3/104
2_Member	Reactome Gene Sets	R-HSA-9679506	SARS-CoV Infections	-2.67788	-0.814796	477,482,2262,2697,6383	ATP1A2,ATP1B2,GPC5,GJA1,SDC2	5/414
2_Member	KEGG Pathway	hsa04919	Thyroid hormone signaling pathway	-2.62561	-0.772446	477,482,4853	ATP1A2,ATP1B2,NOTCH2	3/121
2_Member	GO Biological Processes	GO:1903522	regulation of blood circulation	-2.61097	-0.766131	477,482,1956,2697	ATP1A2,ATP1B2,EGFR,GJA1	4/258
2_Member	Reactome Gene Sets	R-HSA-5576891	Cardiac conduction	-2.51872	-0.690067	477,482,6263	ATP1A2,ATP1B2,RYR3	3/132
2_Member	GO Biological Processes	GO:1902600	proton transmembrane transport	-2.40416	-0.603701	477,6565,81031	ATP1A2,SLC15A2,SLC2A10	3/145
2_Member	Reactome Gene Sets	R-HSA-9824446	Viral Infection Pathways	-2.18861	-0.419264	477,482,1956,2262,2697,6383	ATP1A2,ATP1B2,EGFR,GPC5,GJA1,SDC2	6/767
3_Summary	GO Biological Processes	GO:0009612	response to mechanical stimulus	-9.01465	-5.78407	477,1956,5028,5270,5727,5764,6507,6662,84059,658,2195,4853,6383,23418,221074,1463,1363,54499,91851,2697,2202,3400,8556	ATP1A2,EGFR,P2RY1,SERPINE2,PTCH1,PTN,SLC1A3,SOX9,ADGRV1,BMPR1B,FAT1,NOTCH2,SDC2,CRB1,SLC39A12,NCAN,CPE,TMCO1,CHRDL1,GJA1,EFEMP1,ID4,CDC14A	23/-
3_Member	GO Biological Processes	GO:0009612	response to mechanical stimulus	-9.01465	-5.78407	477,1956,5028,5270,5727,5764,6507,6662,84059	ATP1A2,EGFR,P2RY1,SERPINE2,PTCH1,PTN,SLC1A3,SOX9,ADGRV1	9/214
3_Member	GO Biological Processes	GO:0000902	cell morphogenesis	-5.68441	-3.09575	658,1956,2195,4853,5727,5764,6383,6507,23418,221074	BMPR1B,EGFR,FAT1,NOTCH2,PTCH1,PTN,SDC2,SLC1A3,CRB1,SLC39A12	10/680
3_Member	Canonical Pathways	M251	PID SYNDECAN 3 PATHWAY	-5.18232	-2.72429	1463,1956,5764	NCAN,EGFR,PTN	3/17
3_Member	GO Biological Processes	GO:0072657	protein localization to membrane	-4.11833	-1.86722	1363,1956,5028,5727,5764,54499,91851	CPE,EGFR,P2RY1,PTCH1,PTN,TMCO1,CHRDL1	7/473
3_Member	GO Biological Processes	GO:0048812	neuron projection morphogenesis	-4.05615	-1.82556	658,1956,4853,5727,5764,6383,221074	BMPR1B,EGFR,NOTCH2,PTCH1,PTN,SDC2,SLC39A12	7/484
3_Member	GO Biological Processes	GO:0120039	plasma membrane bounded cell projection morphogenesis	-4.02841	-1.80445	658,1956,4853,5727,5764,6383,221074	BMPR1B,EGFR,NOTCH2,PTCH1,PTN,SDC2,SLC39A12	7/489
3_Member	GO Biological Processes	GO:0048858	cell projection morphogenesis	-4.001	-1.7872	658,1956,4853,5727,5764,6383,221074	BMPR1B,EGFR,NOTCH2,PTCH1,PTN,SDC2,SLC39A12	7/494
3_Member	GO Biological Processes	GO:0031175	neuron projection development	-3.89951	-1.72816	658,1956,4853,5727,5764,6383,84059,221074	BMPR1B,EGFR,NOTCH2,PTCH1,PTN,SDC2,ADGRV1,SLC39A12	8/691
3_Member	GO Biological Processes	GO:0051668	localization within membrane	-3.68065	-1.55623	1363,1956,5028,5727,5764,54499,91851	CPE,EGFR,P2RY1,PTCH1,PTN,TMCO1,CHRDL1	7/557
3_Member	GO Biological Processes	GO:0032989	cellular anatomical entity morphogenesis	-3.46359	-1.42753	658,1956,4853,5727,5764,6383,221074	BMPR1B,EGFR,NOTCH2,PTCH1,PTN,SDC2,SLC39A12	7/605
3_Member	GO Biological Processes	GO:0031099	regeneration	-3.40919	-1.39304	1956,2697,5727,5764	EGFR,GJA1,PTCH1,PTN	4/157
3_Member	GO Biological Processes	GO:0048667	cell morphogenesis involved in neuron differentiation	-3.40334	-1.39125	658,4853,5727,5764,6383,6507	BMPR1B,NOTCH2,PTCH1,PTN,SDC2,SLC1A3	6/440
3_Member	GO Biological Processes	GO:0042698	ovulation cycle	-3.3307	-1.32661	658,1956,5764	BMPR1B,EGFR,PTN	3/69
3_Member	GO Biological Processes	GO:0045596	negative regulation of cell differentiation	-2.96881	-1.06607	1956,2202,3400,5727,5764,6662,84059	EGFR,EFEMP1,ID4,PTCH1,PTN,SOX9,ADGRV1	7/734
3_Member	GO Biological Processes	GO:0001890	placenta development	-2.37114	-0.575618	1956,4853,5764	EGFR,NOTCH2,PTN	3/149
3_Member	GO Biological Processes	GO:0051302	regulation of cell division	-2.10516	-0.344958	5727,5764,8556	PTCH1,PTN,CDC14A	3/186
4_Summary	GO Biological Processes	GO:0019725	cellular homeostasis	-8.64785	-5.44945	477,482,5028,6263,6507,7009,8671,10804,23657,54499,79901,81031,84239,4907	ATP1A2,ATP1B2,P2RY1,RYR3,SLC1A3,TMBIM6,SLC4A4,GJB6,SLC7A11,TMCO1,CYBRD1,SLC2A10,ATP13A4,NT5E	14/-
4_Member	GO Biological Processes	GO:0019725	cellular homeostasis	-8.64785	-5.44945	477,482,5028,6263,6507,7009,8671,10804,23657,54499,79901,81031,84239	ATP1A2,ATP1B2,P2RY1,RYR3,SLC1A3,TMBIM6,SLC4A4,GJB6,SLC7A11,TMCO1,CYBRD1,SLC2A10,ATP13A4	13/680
4_Member	GO Biological Processes	GO:0055082	intracellular chemical homeostasis	-8.44761	-5.3072	477,482,5028,6263,6507,7009,8671,10804,23657,54499,79901,84239	ATP1A2,ATP1B2,P2RY1,RYR3,SLC1A3,TMBIM6,SLC4A4,GJB6,SLC7A11,TMCO1,CYBRD1,ATP13A4	12/572
4_Member	GO Biological Processes	GO:0055080	monoatomic cation homeostasis	-8.00469	-4.93891	477,482,4907,5028,6263,6507,7009,8671,54499,79901,84239	ATP1A2,ATP1B2,NT5E,P2RY1,RYR3,SLC1A3,TMBIM6,SLC4A4,TMCO1,CYBRD1,ATP13A4	11/497
4_Member	GO Biological Processes	GO:0050801	monoatomic ion homeostasis	-7.91586	-4.89355	477,482,4907,5028,6263,6507,7009,8671,54499,79901,84239	ATP1A2,ATP1B2,NT5E,P2RY1,RYR3,SLC1A3,TMBIM6,SLC4A4,TMCO1,CYBRD1,ATP13A4	11/507
4_Member	GO Biological Processes	GO:0030003	intracellular monoatomic cation homeostasis	-7.57444	-4.59164	477,482,5028,6263,6507,7009,8671,54499,79901,84239	ATP1A2,ATP1B2,P2RY1,RYR3,SLC1A3,TMBIM6,SLC4A4,TMCO1,CYBRD1,ATP13A4	10/423
4_Member	GO Biological Processes	GO:0098771	inorganic ion homeostasis	-7.50755	-4.54323	477,482,4907,5028,6263,6507,7009,54499,79901,84239	ATP1A2,ATP1B2,NT5E,P2RY1,RYR3,SLC1A3,TMBIM6,TMCO1,CYBRD1,ATP13A4	10/430
4_Member	GO Biological Processes	GO:0006873	intracellular monoatomic ion homeostasis	-7.48865	-4.54206	477,482,5028,6263,6507,7009,8671,54499,79901,84239	ATP1A2,ATP1B2,P2RY1,RYR3,SLC1A3,TMBIM6,SLC4A4,TMCO1,CYBRD1,ATP13A4	10/432
4_Member	GO Biological Processes	GO:0055074	calcium ion homeostasis	-4.98523	-2.55451	4907,5028,6263,7009,54499,84239	NT5E,P2RY1,RYR3,TMBIM6,TMCO1,ATP13A4	6/227
4_Member	GO Biological Processes	GO:0033198	response to ATP	-4.28879	-1.98988	4907,5028,6263	NT5E,P2RY1,RYR3	3/33
4_Member	GO Biological Processes	GO:0006874	intracellular calcium ion homeostasis	-4.11407	-1.86645	5028,6263,7009,54499,84239	P2RY1,RYR3,TMBIM6,TMCO1,ATP13A4	5/200
4_Member	GO Biological Processes	GO:0046683	response to organophosphorus	-2.55644	-0.722459	4907,5028,6263	NT5E,P2RY1,RYR3	3/128
4_Member	GO Biological Processes	GO:0014074	response to purine-containing compound	-2.42105	-0.613074	4907,5028,6263	NT5E,P2RY1,RYR3	3/143
5_Summary	GO Biological Processes	GO:0015711	organic anion transport	-7.84424	-4.84214	2697,4915,6506,6507,6538,8671,23657,81031,220963,221074,1363,6565,1956,4907,5028,5727,6263,7009,84059,477,2138,23418,6662,2565,3033,11160,91851	GJA1,NTRK2,SLC1A2,SLC1A3,SLC6A11,SLC4A4,SLC7A11,SLC2A10,SLC16A9,SLC39A12,CPE,SLC15A2,EGFR,NT5E,P2RY1,PTCH1,RYR3,TMBIM6,ADGRV1,ATP1A2,EYA1,CRB1,SOX9,GABRG1,HADH,ERLIN2,CHRDL1	27/-
5_Member	GO Biological Processes	GO:0015711	organic anion transport	-7.84424	-4.84214	2697,4915,6506,6507,6538,8671,23657,81031,220963,221074	GJA1,NTRK2,SLC1A2,SLC1A3,SLC6A11,SLC4A4,SLC7A11,SLC2A10,SLC16A9,SLC39A12	10/396
5_Member	GO Biological Processes	GO:0015800	acidic amino acid transport	-7.42046	-4.5073	2697,4915,6506,6507,23657	GJA1,NTRK2,SLC1A2,SLC1A3,SLC7A11	5/43
5_Member	GO Biological Processes	GO:0042886	amide transport	-7.11041	-4.243	1363,2697,4915,6506,6507,6565,23657	CPE,GJA1,NTRK2,SLC1A2,SLC1A3,SLC15A2,SLC7A11	7/166
5_Member	GO Biological Processes	GO:1902074	response to salt	-6.86038	-4.03437	1956,4907,5028,5727,6263,6506,6507,7009,84059	EGFR,NT5E,P2RY1,PTCH1,RYR3,SLC1A2,SLC1A3,TMBIM6,ADGRV1	9/380
5_Member	GO Biological Processes	GO:0006865	amino acid transport	-6.44797	-3.68322	2697,4915,6506,6507,6538,23657	GJA1,NTRK2,SLC1A2,SLC1A3,SLC6A11,SLC7A11	6/127
5_Member	GO Biological Processes	GO:0001504	neurotransmitter uptake	-6.26797	-3.55691	477,6506,6507,6538	ATP1A2,SLC1A2,SLC1A3,SLC6A11	4/30
5_Member	GO Biological Processes	GO:0006835	dicarboxylic acid transport	-6.1902	-3.50843	2697,4915,6506,6507,23657	GJA1,NTRK2,SLC1A2,SLC1A3,SLC7A11	5/75
5_Member	Reactome Gene Sets	R-HSA-425407	SLC-mediated transmembrane transport	-5.9439	-3.30694	6506,6507,6538,6565,8671,23657,81031	SLC1A2,SLC1A3,SLC6A11,SLC15A2,SLC4A4,SLC7A11,SLC2A10	7/247
5_Member	GO Biological Processes	GO:0098712	L-glutamate import across plasma membrane	-5.79329	-3.19694	6506,6507,23657	SLC1A2,SLC1A3,SLC7A11	3/11
5_Member	Reactome Gene Sets	R-HSA-425393	Transport of inorganic cations/anions and amino acids/oligopeptides	-5.4041	-2.90717	6506,6507,6565,8671,23657	SLC1A2,SLC1A3,SLC15A2,SLC4A4,SLC7A11	5/108
5_Member	GO Biological Processes	GO:0046942	carboxylic acid transport	-5.34787	-2.87257	2697,4915,6506,6507,6538,23657,220963	GJA1,NTRK2,SLC1A2,SLC1A3,SLC6A11,SLC7A11,SLC16A9	7/304
5_Member	GO Biological Processes	GO:0015849	organic acid transport	-5.33853	-2.86906	2697,4915,6506,6507,6538,23657,220963	GJA1,NTRK2,SLC1A2,SLC1A3,SLC6A11,SLC7A11,SLC16A9	7/305
5_Member	GO Biological Processes	GO:1905039	carboxylic acid transmembrane transport	-4.82465	-2.4246	6506,6507,6538,23657,220963	SLC1A2,SLC1A3,SLC6A11,SLC7A11,SLC16A9	5/142
5_Member	GO Biological Processes	GO:1903825	organic acid transmembrane transport	-4.80992	-2.41478	6506,6507,6538,23657,220963	SLC1A2,SLC1A3,SLC6A11,SLC7A11,SLC16A9	5/143
5_Member	GO Biological Processes	GO:0015813	L-glutamate transmembrane transport	-4.71336	-2.33732	6506,6507,23657	SLC1A2,SLC1A3,SLC7A11	3/24
5_Member	GO Biological Processes	GO:0051938	L-glutamate import	-4.46019	-2.11129	6506,6507,23657	SLC1A2,SLC1A3,SLC7A11	3/29
5_Member	GO Biological Processes	GO:0009314	response to radiation	-4.4428	-2.10224	477,1956,2138,6506,6507,23418,23657	ATP1A2,EGFR,EYA1,SLC1A2,SLC1A3,CRB1,SLC7A11	7/420
5_Member	GO Biological Processes	GO:0071417	cellular response to organonitrogen compound	-4.35076	-2.03562	1956,2697,4915,5028,6263,6506,6507,6662	EGFR,GJA1,NTRK2,P2RY1,RYR3,SLC1A2,SLC1A3,SOX9	8/595
5_Member	GO Biological Processes	GO:0003333	amino acid transmembrane transport	-4.28519	-1.98988	6506,6507,6538,23657	SLC1A2,SLC1A3,SLC6A11,SLC7A11	4/93
5_Member	GO Biological Processes	GO:0009416	response to light stimulus	-4.21882	-1.93498	477,1956,6506,6507,23418,23657	ATP1A2,EGFR,SLC1A2,SLC1A3,CRB1,SLC7A11	6/311
5_Member	GO Biological Processes	GO:1901699	cellular response to nitrogen compound	-4.16743	-1.90569	1956,2697,4915,5028,6263,6506,6507,6662	EGFR,GJA1,NTRK2,P2RY1,RYR3,SLC1A2,SLC1A3,SOX9	8/632
5_Member	GO Biological Processes	GO:0071407	cellular response to organic cyclic compound	-4.14714	-1.88897	477,1956,5028,5727,6263,6506,6507	ATP1A2,EGFR,P2RY1,PTCH1,RYR3,SLC1A2,SLC1A3	7/468
5_Member	GO Biological Processes	GO:0089718	amino acid import across plasma membrane	-4.10291	-1.85875	6506,6507,23657	SLC1A2,SLC1A3,SLC7A11	3/38
5_Member	GO Biological Processes	GO:0071312	cellular response to alkaloid	-4.06882	-1.83488	6263,6506,6507	RYR3,SLC1A2,SLC1A3	3/39
5_Member	GO Biological Processes	GO:1902075	cellular response to salt	-3.99501	-1.7872	5028,6263,6506,6507,84059	P2RY1,RYR3,SLC1A2,SLC1A3,ADGRV1	5/212
5_Member	Reactome Gene Sets	R-HSA-112310	Neurotransmitter release cycle	-3.71925	-1.58956	6506,6507,6538	SLC1A2,SLC1A3,SLC6A11	3/51
5_Member	GO Biological Processes	GO:0015804	neutral amino acid transport	-3.66948	-1.5554	6506,6507,23657	SLC1A2,SLC1A3,SLC7A11	3/53
5_Member	GO Biological Processes	GO:0072348	sulfur compound transport	-3.64533	-1.54632	6506,6538,23657	SLC1A2,SLC6A11,SLC7A11	3/54
5_Member	GO Biological Processes	GO:0007632	visual behavior	-3.59841	-1.52328	477,6506,23657	ATP1A2,SLC1A2,SLC7A11	3/56
5_Member	GO Biological Processes	GO:0006836	neurotransmitter transport	-3.5983	-1.52328	477,6506,6507,6538	ATP1A2,SLC1A2,SLC1A3,SLC6A11	4/140
5_Member	GO Biological Processes	GO:0098656	monoatomic anion transmembrane transport	-3.5983	-1.52328	2565,6506,6507,8671	GABRG1,SLC1A2,SLC1A3,SLC4A4	4/140
5_Member	GO Biological Processes	GO:0009410	response to xenobiotic stimulus	-3.4778	-1.4343	1956,3033,5727,6506,6507,6538	EGFR,HADH,PTCH1,SLC1A2,SLC1A3,SLC6A11	6/426
5_Member	GO Biological Processes	GO:1902475	L-alpha-amino acid transmembrane transport	-3.46754	-1.42836	6506,6507,23657	SLC1A2,SLC1A3,SLC7A11	3/62
5_Member	GO Biological Processes	GO:0006820	monoatomic anion transport	-3.40919	-1.39304	2565,6506,6507,8671	GABRG1,SLC1A2,SLC1A3,SLC4A4	4/157
5_Member	Reactome Gene Sets	R-HSA-5619115	Disorders of transmembrane transporters	-3.22235	-1.25621	6507,8671,11160,81031	SLC1A3,SLC4A4,ERLIN2,SLC2A10	4/176
5_Member	GO Biological Processes	GO:0015807	L-amino acid transport	-3.19116	-1.23044	6506,6507,23657	SLC1A2,SLC1A3,SLC7A11	3/77
5_Member	KEGG Pathway	hsa04721	Synaptic vesicle cycle	-3.1748	-1.22297	6506,6507,6538	SLC1A2,SLC1A3,SLC6A11	3/78
5_Member	GO Biological Processes	GO:0043279	response to alkaloid	-2.92631	-1.03663	6263,6506,6507	RYR3,SLC1A2,SLC1A3	3/95
5_Member	Reactome Gene Sets	R-HSA-5619102	SLC transporter disorders	-2.8874	-1.00527	6507,8671,81031	SLC1A3,SLC4A4,SLC2A10	3/98
5_Member	GO Biological Processes	GO:0099537	trans-synaptic signaling	-2.60236	-0.760254	2565,4915,6506,6507,91851	GABRG1,NTRK2,SLC1A2,SLC1A3,CHRDL1	5/431
5_Member	WikiPathways	WP5417	Cell lineage map for neuronal differentiation	-2.51872	-0.690067	6506,6507,6662	SLC1A2,SLC1A3,SOX9	3/132
5_Member	GO Biological Processes	GO:0099536	synaptic signaling	-2.48124	-0.661754	2565,4915,6506,6507,91851	GABRG1,NTRK2,SLC1A2,SLC1A3,CHRDL1	5/460
5_Member	GO Biological Processes	GO:0030534	adult behavior	-2.41257	-0.609622	477,6506,23657	ATP1A2,SLC1A2,SLC7A11	3/144
5_Member	GO Biological Processes	GO:0015698	inorganic anion transport	-2.29265	-0.509224	2565,6507,8671	GABRG1,SLC1A3,SLC4A4	3/159
6_Summary	WikiPathways	WP2840	Hair follicle development cytodifferentiation part 3 of 3	-7.42863	-4.5073	1956,4853,6662,10804,11197,26018,2262,8613,79971,84133,1463,2697,2202,658,477,23418,4915,10461,6506,23657	EGFR,NOTCH2,SOX9,GJB6,WIF1,LRIG1,GPC5,PLPP3,WLS,ZNRF3,NCAN,GJA1,EFEMP1,BMPR1B,ATP1A2,CRB1,NTRK2,MERTK,SLC1A2,SLC7A11	20/-
6_Member	WikiPathways	WP2840	Hair follicle development cytodifferentiation part 3 of 3	-7.42863	-4.5073	1956,4853,6662,10804,11197,26018	EGFR,NOTCH2,SOX9,GJB6,WIF1,LRIG1	6/87
6_Member	GO Biological Processes	GO:0030111	regulation of Wnt signaling pathway	-5.02282	-2.58138	1956,2262,6662,8613,11197,79971,84133	EGFR,GPC5,SOX9,PLPP3,WIF1,WLS,ZNRF3	7/341
6_Member	GO Biological Processes	GO:0035272	exocrine system development	-3.91108	-1.73615	1956,6662,79971	EGFR,SOX9,WLS	3/44
6_Member	WikiPathways	WP2431	Spinal cord injury	-3.85509	-1.69898	1463,1956,2697,6662	NCAN,EGFR,GJA1,SOX9	4/120
6_Member	GO Biological Processes	GO:0007173	epidermal growth factor receptor signaling pathway	-3.7711	-1.63339	1956,2202,6662	EGFR,EFEMP1,SOX9	3/49
6_Member	GO Biological Processes	GO:0032330	regulation of chondrocyte differentiation	-3.66948	-1.5554	658,2202,6662	BMPR1B,EFEMP1,SOX9	3/53
6_Member	GO Biological Processes	GO:0060828	regulation of canonical Wnt signaling pathway	-3.53725	-1.48276	1956,2262,6662,79971,84133	EGFR,GPC5,SOX9,WLS,ZNRF3	5/266
6_Member	GO Biological Processes	GO:0038127	ERBB signaling pathway	-3.407	-1.39288	1956,2202,6662	EGFR,EFEMP1,SOX9	3/65
6_Member	GO Biological Processes	GO:0061035	regulation of cartilage development	-3.27647	-1.28604	658,2202,6662	BMPR1B,EFEMP1,SOX9	3/72
6_Member	GO Biological Processes	GO:0071260	cellular response to mechanical stimulus	-3.25891	-1.27232	477,1956,6662	ATP1A2,EGFR,SOX9	3/73
6_Member	GO Biological Processes	GO:0071214	cellular response to abiotic stimulus	-3.18451	-1.22915	477,1956,2697,6662,23418	ATP1A2,EGFR,GJA1,SOX9,CRB1	5/318
6_Member	GO Biological Processes	GO:0104004	cellular response to environmental stimulus	-3.18451	-1.22915	477,1956,2697,6662,23418	ATP1A2,EGFR,GJA1,SOX9,CRB1	5/318
6_Member	GO Biological Processes	GO:0022404	molting cycle process	-3.09619	-1.16496	1956,6662,26018	EGFR,SOX9,LRIG1	3/83
6_Member	GO Biological Processes	GO:0022405	hair cycle process	-3.09619	-1.16496	1956,6662,26018	EGFR,SOX9,LRIG1	3/83
6_Member	GO Biological Processes	GO:0042303	molting cycle	-2.92631	-1.03663	1956,6662,26018	EGFR,SOX9,LRIG1	3/95
6_Member	GO Biological Processes	GO:0042633	hair cycle	-2.92631	-1.03663	1956,6662,26018	EGFR,SOX9,LRIG1	3/95
6_Member	GO Biological Processes	GO:0090263	positive regulation of canonical Wnt signaling pathway	-2.72115	-0.856625	1956,2262,79971	EGFR,GPC5,WLS	3/112
6_Member	GO Biological Processes	GO:0007169	transmembrane receptor protein tyrosine kinase signaling pathway	-2.65979	-0.798135	1956,2202,4915,6662,10461	EGFR,EFEMP1,NTRK2,SOX9,MERTK	5/418
6_Member	GO Biological Processes	GO:0055123	digestive system development	-2.42105	-0.613074	1956,6662,79971	EGFR,SOX9,WLS	3/143
6_Member	GO Biological Processes	GO:0030177	positive regulation of Wnt signaling pathway	-2.38753	-0.589544	1956,2262,79971	EGFR,GPC5,WLS	3/147
6_Member	GO Biological Processes	GO:0071496	cellular response to external stimulus	-2.25022	-0.470359	477,1956,6506,6662	ATP1A2,EGFR,SLC1A2,SOX9	4/326
6_Member	GO Biological Processes	GO:1905475	regulation of protein localization to membrane	-2.14411	-0.3805	1956,2262,23657	EGFR,GPC5,SLC7A11	3/180
6_Member	GO Biological Processes	GO:0030324	lung development	-2.11155	-0.350219	1956,6662,23657	EGFR,SOX9,SLC7A11	3/185
6_Member	GO Biological Processes	GO:0030323	respiratory tube development	-2.0862	-0.328258	1956,6662,23657	EGFR,SOX9,SLC7A11	3/189
7_Summary	GO Biological Processes	GO:0048598	embryonic morphogenesis	-7.28286	-4.38549	2138,2202,2697,4853,5727,6662,8613,10804,26018,79971,221074,5270,6507,8556,84059,1956	EYA1,EFEMP1,GJA1,NOTCH2,PTCH1,SOX9,PLPP3,GJB6,LRIG1,WLS,SLC39A12,SERPINE2,SLC1A3,CDC14A,ADGRV1,EGFR	16/-
7_Member	GO Biological Processes	GO:0048598	embryonic morphogenesis	-7.28286	-4.38549	2138,2202,2697,4853,5727,6662,8613,10804,26018,79971,221074	EYA1,EFEMP1,GJA1,NOTCH2,PTCH1,SOX9,PLPP3,GJB6,LRIG1,WLS,SLC39A12	11/585
7_Member	GO Biological Processes	GO:0050954	sensory perception of mechanical stimulus	-6.82138	-4.02091	2138,5270,6507,8556,10804,26018,84059	EYA1,SERPINE2,SLC1A3,CDC14A,GJB6,LRIG1,ADGRV1	7/183
7_Member	GO Biological Processes	GO:0048568	embryonic organ development	-6.22881	-3.52773	1956,2138,2202,2697,4853,5727,6662,10804,26018	EGFR,EYA1,EFEMP1,GJA1,NOTCH2,PTCH1,SOX9,GJB6,LRIG1	9/452
7_Member	GO Biological Processes	GO:0007605	sensory perception of sound	-5.85954	-3.25537	2138,6507,8556,10804,26018,84059	EYA1,SLC1A3,CDC14A,GJB6,LRIG1,ADGRV1	6/160
7_Member	GO Biological Processes	GO:0048562	embryonic organ morphogenesis	-5.43349	-2.91876	2138,2202,2697,4853,6662,10804,26018	EYA1,EFEMP1,GJA1,NOTCH2,SOX9,GJB6,LRIG1	7/295
7_Member	GO Biological Processes	GO:0048839	inner ear development	-4.17653	-1.91119	2138,6662,10804,26018,84059	EYA1,SOX9,GJB6,LRIG1,ADGRV1	5/194
7_Member	GO Biological Processes	GO:0043583	ear development	-3.91042	-1.73615	2138,6662,10804,26018,84059	EYA1,SOX9,GJB6,LRIG1,ADGRV1	5/221
7_Member	GO Biological Processes	GO:0042471	ear morphogenesis	-3.77352	-1.63339	2138,6662,10804,26018	EYA1,SOX9,GJB6,LRIG1	4/126
7_Member	GO Biological Processes	GO:0042472	inner ear morphogenesis	-2.80132	-0.933907	2138,6662,26018	EYA1,SOX9,LRIG1	3/105
8_Summary	GO Biological Processes	GO:0140352	export from cell	-7.11254	-4.243	477,482,1363,2697,4915,5270,6565,8671,10461,79971	ATP1A2,ATP1B2,CPE,GJA1,NTRK2,SERPINE2,SLC15A2,SLC4A4,MERTK,WLS	10/-
8_Member	GO Biological Processes	GO:0140352	export from cell	-7.11254	-4.243	477,482,1363,2697,4915,5270,6565,8671,10461,79971	ATP1A2,ATP1B2,CPE,GJA1,NTRK2,SERPINE2,SLC15A2,SLC4A4,MERTK,WLS	10/474
8_Member	GO Biological Processes	GO:0032940	secretion by cell	-3.5551	-1.49838	1363,2697,4915,5270,10461,79971	CPE,GJA1,NTRK2,SERPINE2,MERTK,WLS	6/412
8_Member	GO Biological Processes	GO:0046903	secretion	-2.98617	-1.08097	1363,2697,4915,5270,10461,79971	CPE,GJA1,NTRK2,SERPINE2,MERTK,WLS	6/529
8_Member	GO Biological Processes	GO:0030902	hindbrain development	-2.32338	-0.535157	482,5270,79971	ATP1B2,SERPINE2,WLS	3/155
9_Summary	GO Biological Processes	GO:0042063	gliogenesis	-6.8675	-4.03437	1463,1956,3400,4915,5028,6662,8613,23418,6506,7009,6383,658,5764,5270,6507,8671,10461,9262,26018	NCAN,EGFR,ID4,NTRK2,P2RY1,SOX9,PLPP3,CRB1,SLC1A2,TMBIM6,SDC2,BMPR1B,PTN,SERPINE2,SLC1A3,SLC4A4,MERTK,STK17B,LRIG1	19/-
9_Member	GO Biological Processes	GO:0042063	gliogenesis	-6.8675	-4.03437	1463,1956,3400,4915,5028,6662,8613,23418	NCAN,EGFR,ID4,NTRK2,P2RY1,SOX9,PLPP3,CRB1	8/271
9_Member	GO Biological Processes	GO:0010001	glial cell differentiation	-6.3476	-3.60513	1463,1956,3400,4915,6662,8613,23418	NCAN,EGFR,ID4,NTRK2,SOX9,PLPP3,CRB1	7/215
9_Member	GO Biological Processes	GO:0048708	astrocyte differentiation	-4.87361	-2.46358	1956,3400,6662,8613	EGFR,ID4,SOX9,PLPP3	4/66
9_Member	GO Biological Processes	GO:0043200	response to amino acid	-3.80024	-1.65473	1956,4915,6506,7009	EGFR,NTRK2,SLC1A2,TMBIM6	4/124
9_Member	GO Biological Processes	GO:0001101	response to acid chemical	-3.61018	-1.52328	1956,4915,6506,7009	EGFR,NTRK2,SLC1A2,TMBIM6	4/139
9_Member	Canonical Pathways	M100	PID SHP2 PATHWAY	-3.57561	-1.51438	1956,4915,6383	EGFR,NTRK2,SDC2	3/57
9_Member	GO Biological Processes	GO:0048511	rhythmic process	-3.52977	-1.4775	658,1956,3400,4915,5764	BMPR1B,EGFR,ID4,NTRK2,PTN	5/267
9_Member	GO Biological Processes	GO:0050806	positive regulation of synaptic transmission	-3.41969	-1.39944	1956,4915,5270,6507	EGFR,NTRK2,SERPINE2,SLC1A3	4/156
9_Member	GO Biological Processes	GO:0010562	positive regulation of phosphorus metabolic process	-3.07401	-1.14778	1956,4915,5028,6662,8613,8671,10461	EGFR,NTRK2,P2RY1,SOX9,PLPP3,SLC4A4,MERTK	7/704
9_Member	GO Biological Processes	GO:0045937	positive regulation of phosphate metabolic process	-3.07401	-1.14778	1956,4915,5028,6662,8613,8671,10461	EGFR,NTRK2,P2RY1,SOX9,PLPP3,SLC4A4,MERTK	7/704
9_Member	GO Biological Processes	GO:0051896	regulation of phosphatidylinositol 3-kinase/protein kinase B signal transduction	-2.64787	-0.787641	1956,4915,5270,6662	EGFR,NTRK2,SERPINE2,SOX9	4/252
9_Member	GO Biological Processes	GO:0042327	positive regulation of phosphorylation	-2.61323	-0.766131	1956,4915,5028,6662,8613,10461	EGFR,NTRK2,P2RY1,SOX9,PLPP3,MERTK	6/627
9_Member	GO Biological Processes	GO:0021782	glial cell development	-2.58558	-0.747552	1956,3400,4915	EGFR,ID4,NTRK2	3/125
9_Member	GO Biological Processes	GO:0007623	circadian rhythm	-2.49123	-0.666532	1956,3400,4915	EGFR,ID4,NTRK2	3/135
9_Member	GO Biological Processes	GO:0046777	protein autophosphorylation	-2.31562	-0.5298	1956,4915,9262	EGFR,NTRK2,STK17B	3/156
9_Member	Reactome Gene Sets	R-HSA-9006934	Signaling by Receptor Tyrosine Kinases	-2.23646	-0.458954	1956,3400,4915,5764,26018	EGFR,ID4,NTRK2,PTN,LRIG1	5/526
9_Member	GO Biological Processes	GO:0051897	positive regulation of phosphatidylinositol 3-kinase/protein kinase B signal transduction	-2.19833	-0.426672	1956,4915,6662	EGFR,NTRK2,SOX9	3/172
9_Member	GO Biological Processes	GO:0021543	pallium development	-2.07375	-0.31805	1956,3400,4915	EGFR,ID4,NTRK2	3/191
9_Member	GO Biological Processes	GO:0001934	positive regulation of protein phosphorylation	-2.05624	-0.304095	1956,4915,5028,6662,8613	EGFR,NTRK2,P2RY1,SOX9,PLPP3	5/582
10_Summary	GO Biological Processes	GO:0098609	cell-cell adhesion	-6.5825	-3.80618	482,1956,2195,4907,6662,8613,9071,23418,23657,84059,2697,10804,10461,79901,5270	ATP1B2,EGFR,FAT1,NT5E,SOX9,PLPP3,CLDN10,CRB1,SLC7A11,ADGRV1,GJA1,GJB6,MERTK,CYBRD1,SERPINE2	15/-
10_Member	GO Biological Processes	GO:0098609	cell-cell adhesion	-6.5825	-3.80618	482,1956,2195,4907,6662,8613,9071,23418,23657,84059	ATP1B2,EGFR,FAT1,NT5E,SOX9,PLPP3,CLDN10,CRB1,SLC7A11,ADGRV1	10/541
10_Member	GO Biological Processes	GO:0001894	tissue homeostasis	-6.29373	-3.57245	482,2697,4907,6662,10804,23418,84059	ATP1B2,GJA1,NT5E,SOX9,GJB6,CRB1,ADGRV1	7/219
10_Member	GO Biological Processes	GO:0060249	anatomical structure homeostasis	-6.29373	-3.57245	482,2697,4907,6662,10804,23418,84059	ATP1B2,GJA1,NT5E,SOX9,GJB6,CRB1,ADGRV1	7/219
10_Member	GO Biological Processes	GO:0048871	multicellular organismal-level homeostasis	-5.21687	-2.75315	482,2697,4907,6662,10461,10804,23418,79901,84059	ATP1B2,GJA1,NT5E,SOX9,MERTK,GJB6,CRB1,CYBRD1,ADGRV1	9/601
10_Member	GO Biological Processes	GO:0045494	photoreceptor cell maintenance	-3.94107	-1.74636	482,23418,84059	ATP1B2,CRB1,ADGRV1	3/43
10_Member	GO Biological Processes	GO:0001895	retina homeostasis	-3.62165	-1.52997	482,23418,84059	ATP1B2,CRB1,ADGRV1	3/55
10_Member	GO Biological Processes	GO:0009581	detection of external stimulus	-2.50032	-0.674307	5270,23418,84059	SERPINE2,CRB1,ADGRV1	3/134
10_Member	GO Biological Processes	GO:0009582	detection of abiotic stimulus	-2.47327	-0.656373	5270,23418,84059	SERPINE2,CRB1,ADGRV1	3/137
11_Summary	GO Biological Processes	GO:0048729	tissue morphogenesis	-6.37523	-3.62177	1956,2138,2195,2697,3400,4853,5727,6662,79971,221074,23657,84133,5270,1363,10804,11197,81031,4915,5764,658	EGFR,EYA1,FAT1,GJA1,ID4,NOTCH2,PTCH1,SOX9,WLS,SLC39A12,SLC7A11,ZNRF3,SERPINE2,CPE,GJB6,WIF1,SLC2A10,NTRK2,PTN,BMPR1B	20/-
11_Member	GO Biological Processes	GO:0048729	tissue morphogenesis	-6.37523	-3.62177	1956,2138,2195,2697,3400,4853,5727,6662,79971,221074	EGFR,EYA1,FAT1,GJA1,ID4,NOTCH2,PTCH1,SOX9,WLS,SLC39A12	10/570
11_Member	GO Biological Processes	GO:0002009	morphogenesis of an epithelium	-6.20494	-3.51363	1956,2138,2195,2697,3400,4853,5727,6662,221074	EGFR,EYA1,FAT1,GJA1,ID4,NOTCH2,PTCH1,SOX9,SLC39A12	9/455
11_Member	GO Biological Processes	GO:0048736	appendage development	-5.49404	-2.94885	2697,4853,5727,6662,23657,84133	GJA1,NOTCH2,PTCH1,SOX9,SLC7A11,ZNRF3	6/185
11_Member	GO Biological Processes	GO:0060173	limb development	-5.49404	-2.94885	2697,4853,5727,6662,23657,84133	GJA1,NOTCH2,PTCH1,SOX9,SLC7A11,ZNRF3	6/185
11_Member	GO Biological Processes	GO:0022612	gland morphogenesis	-5.48474	-2.94639	1956,3400,4853,5727,6662	EGFR,ID4,NOTCH2,PTCH1,SOX9	5/104
11_Member	GO Biological Processes	GO:0048732	gland development	-5.39436	-2.90717	1956,2697,3400,4853,5270,5727,6662,79971	EGFR,GJA1,ID4,NOTCH2,SERPINE2,PTCH1,SOX9,WLS	8/426
11_Member	GO Biological Processes	GO:0003007	heart morphogenesis	-4.62418	-2.25737	1363,2138,2697,4853,5727,6662	CPE,EYA1,GJA1,NOTCH2,PTCH1,SOX9	6/263
11_Member	GO Biological Processes	GO:0007507	heart development	-4.48764	-2.13433	1363,2138,2697,4853,5727,6662,10804,11197	CPE,EYA1,GJA1,NOTCH2,PTCH1,SOX9,GJB6,WIF1	8/569
11_Member	GO Biological Processes	GO:0072080	nephron tubule development	-4.43848	-2.10224	2138,4853,5727,6662	EYA1,NOTCH2,PTCH1,SOX9	4/85
11_Member	GO Biological Processes	GO:0050673	epithelial cell proliferation	-4.43691	-2.10224	1956,2138,4853,5727,6662	EGFR,EYA1,NOTCH2,PTCH1,SOX9	5/171
11_Member	GO Biological Processes	GO:0061326	renal tubule development	-4.34099	-2.02988	2138,4853,5727,6662	EYA1,NOTCH2,PTCH1,SOX9	4/90
11_Member	GO Biological Processes	GO:0060562	epithelial tube morphogenesis	-4.19581	-1.91946	2138,2697,4853,5727,6662,221074	EYA1,GJA1,NOTCH2,PTCH1,SOX9,SLC39A12	6/314
11_Member	GO Biological Processes	GO:0043009	chordate embryonic development	-4.09197	-1.85125	1956,2138,2697,4853,5727,6662,81031,221074	EGFR,EYA1,GJA1,NOTCH2,PTCH1,SOX9,SLC2A10,SLC39A12	8/648
11_Member	GO Biological Processes	GO:0072009	nephron epithelium development	-4.01655	-1.79587	2138,4853,5727,6662	EYA1,NOTCH2,PTCH1,SOX9	4/109
11_Member	GO Biological Processes	GO:0009792	embryo development ending in birth or egg hatching	-3.99617	-1.7872	1956,2138,2697,4853,5727,6662,81031,221074	EGFR,EYA1,GJA1,NOTCH2,PTCH1,SOX9,SLC2A10,SLC39A12	8/669
11_Member	GO Biological Processes	GO:0060537	muscle tissue development	-3.9714	-1.76934	2138,2697,4853,5727,6662,10804	EYA1,GJA1,NOTCH2,PTCH1,SOX9,GJB6	6/345
11_Member	GO Biological Processes	GO:0035239	tube morphogenesis	-3.93861	-1.74636	1956,2138,2697,4853,4915,5727,6662,221074	EGFR,EYA1,GJA1,NOTCH2,NTRK2,PTCH1,SOX9,SLC39A12	8/682
11_Member	GO Biological Processes	GO:0050679	positive regulation of epithelial cell proliferation	-3.92889	-1.73969	1956,2138,4853,5764,6662	EGFR,EYA1,NOTCH2,PTN,SOX9	5/219
11_Member	GO Biological Processes	GO:0001658	branching involved in ureteric bud morphogenesis	-3.88179	-1.71336	2138,5727,6662	EYA1,PTCH1,SOX9	3/45
11_Member	GO Biological Processes	GO:0008283	cell population proliferation	-3.87804	-1.71249	1956,2138,2697,3400,4853,5727,6662,84133	EGFR,EYA1,GJA1,ID4,NOTCH2,PTCH1,SOX9,ZNRF3	8/696
11_Member	WikiPathways	WP4787	Osteoblast differentiation and related diseases	-3.8691	-1.7087	658,4853,5727,6662	BMPR1B,NOTCH2,PTCH1,SOX9	4/119
11_Member	GO Biological Processes	GO:0030850	prostate gland development	-3.85318	-1.69898	3400,5727,6662	ID4,PTCH1,SOX9	3/46
11_Member	GO Biological Processes	GO:0001889	liver development	-3.696	-1.56895	1956,4853,5727,6662	EGFR,NOTCH2,PTCH1,SOX9	4/132
11_Member	GO Biological Processes	GO:0061008	hepaticobiliary system development	-3.65864	-1.55466	1956,4853,5727,6662	EGFR,NOTCH2,PTCH1,SOX9	4/135
11_Member	GO Biological Processes	GO:0072006	nephron development	-3.62215	-1.52997	2138,4853,5727,6662	EYA1,NOTCH2,PTCH1,SOX9	4/138
11_Member	GO Biological Processes	GO:0060675	ureteric bud morphogenesis	-3.59841	-1.52328	2138,5727,6662	EYA1,PTCH1,SOX9	3/56
11_Member	GO Biological Processes	GO:0072073	kidney epithelium development	-3.5983	-1.52328	2138,4853,5727,6662	EYA1,NOTCH2,PTCH1,SOX9	4/140
11_Member	GO Biological Processes	GO:0050678	regulation of epithelial cell proliferation	-3.58344	-1.51438	1956,2138,4853,5727,5764,6662	EGFR,EYA1,NOTCH2,PTCH1,PTN,SOX9	6/407
11_Member	GO Biological Processes	GO:0072171	mesonephric tubule morphogenesis	-3.57561	-1.51438	2138,5727,6662	EYA1,PTCH1,SOX9	3/57
11_Member	GO Biological Processes	GO:0035107	appendage morphogenesis	-3.49529	-1.44961	2697,4853,5727,6662	GJA1,NOTCH2,PTCH1,SOX9	4/149
11_Member	GO Biological Processes	GO:0035108	limb morphogenesis	-3.49529	-1.44961	2697,4853,5727,6662	GJA1,NOTCH2,PTCH1,SOX9	4/149
11_Member	GO Biological Processes	GO:0001655	urogenital system development	-3.44702	-1.41846	3400,5727,6662	ID4,PTCH1,SOX9	3/63
11_Member	GO Biological Processes	GO:0072078	nephron tubule morphogenesis	-3.34933	-1.34326	2138,5727,6662	EYA1,PTCH1,SOX9	3/68
11_Member	GO Biological Processes	GO:0072088	nephron epithelium morphogenesis	-3.31235	-1.31221	2138,5727,6662	EYA1,PTCH1,SOX9	3/70
11_Member	GO Biological Processes	GO:0072089	stem cell proliferation	-3.29427	-1.2961	5727,6662,84133	PTCH1,SOX9,ZNRF3	3/71
11_Member	GO Biological Processes	GO:0061333	renal tubule morphogenesis	-3.27647	-1.28604	2138,5727,6662	EYA1,PTCH1,SOX9	3/72
11_Member	GO Biological Processes	GO:0072028	nephron morphogenesis	-3.27647	-1.28604	2138,5727,6662	EYA1,PTCH1,SOX9	3/72
11_Member	GO Biological Processes	GO:1902893	regulation of miRNA transcription	-3.22456	-1.25621	1956,4853,6662	EGFR,NOTCH2,SOX9	3/75
11_Member	GO Biological Processes	GO:0021953	central nervous system neuron differentiation	-3.22235	-1.25621	658,3400,4915,5727	BMPR1B,ID4,NTRK2,PTCH1	4/176
11_Member	GO Biological Processes	GO:0048709	oligodendrocyte differentiation	-3.11151	-1.17352	3400,4915,6662	ID4,NTRK2,SOX9	3/82
11_Member	GO Biological Processes	GO:0002064	epithelial cell development	-3.09816	-1.16496	2195,2697,4853,6662	FAT1,GJA1,NOTCH2,SOX9	4/190
11_Member	GO Biological Processes	GO:0001656	metanephros development	-3.03683	-1.11718	2138,5727,6662	EYA1,PTCH1,SOX9	3/87
11_Member	GO Biological Processes	GO:0001657	ureteric bud development	-3.03683	-1.11718	2138,5727,6662	EYA1,PTCH1,SOX9	3/87
11_Member	GO Biological Processes	GO:0072163	mesonephric epithelium development	-3.02244	-1.10766	2138,5727,6662	EYA1,PTCH1,SOX9	3/88
11_Member	GO Biological Processes	GO:0072164	mesonephric tubule development	-3.02244	-1.10766	2138,5727,6662	EYA1,PTCH1,SOX9	3/88
11_Member	GO Biological Processes	GO:0060993	kidney morphogenesis	-3.00822	-1.09985	2138,5727,6662	EYA1,PTCH1,SOX9	3/89
11_Member	GO Biological Processes	GO:0001708	cell fate specification	-2.99417	-1.08739	2138,5727,6662	EYA1,PTCH1,SOX9	3/90
11_Member	GO Biological Processes	GO:0001823	mesonephros development	-2.96656	-1.06607	2138,5727,6662	EYA1,PTCH1,SOX9	3/92
11_Member	GO Biological Processes	GO:2000628	regulation of miRNA metabolic process	-2.96656	-1.06607	1956,4853,6662	EGFR,NOTCH2,SOX9	3/92
11_Member	GO Biological Processes	GO:0072091	regulation of stem cell proliferation	-2.9132	-1.02503	2697,5727,6662	GJA1,PTCH1,SOX9	3/96
11_Member	GO Biological Processes	GO:0140747	regulation of ncRNA transcription	-2.90023	-1.01582	1956,4853,6662	EGFR,NOTCH2,SOX9	3/97
11_Member	GO Biological Processes	GO:0001838	embryonic epithelial tube formation	-2.61547	-0.766488	5727,6662,221074	PTCH1,SOX9,SLC39A12	3/122
11_Member	GO Biological Processes	GO:0030326	embryonic limb morphogenesis	-2.61547	-0.766488	2697,4853,5727	GJA1,NOTCH2,PTCH1	3/122
11_Member	GO Biological Processes	GO:0035113	embryonic appendage morphogenesis	-2.61547	-0.766488	2697,4853,5727	GJA1,NOTCH2,PTCH1	3/122
11_Member	GO Biological Processes	GO:0045165	cell fate commitment	-2.61097	-0.766131	2138,4853,5727,6662	EYA1,NOTCH2,PTCH1,SOX9	4/258
11_Member	GO Biological Processes	GO:0030855	epithelial cell differentiation	-2.60294	-0.760254	2195,2697,4853,5727,6662,23657	FAT1,GJA1,NOTCH2,PTCH1,SOX9,SLC7A11	6/630
11_Member	GO Biological Processes	GO:0030879	mammary gland development	-2.58558	-0.747552	2697,5727,6662	GJA1,PTCH1,SOX9	3/125
11_Member	GO Biological Processes	GO:0072175	epithelial tube formation	-2.53743	-0.70478	5727,6662,221074	PTCH1,SOX9,SLC39A12	3/130
11_Member	GO Biological Processes	GO:0048754	branching morphogenesis of an epithelial tube	-2.47327	-0.656373	2138,5727,6662	EYA1,PTCH1,SOX9	3/137
11_Member	GO Biological Processes	GO:0016331	morphogenesis of embryonic epithelium	-2.41257	-0.609622	5727,6662,221074	PTCH1,SOX9,SLC39A12	3/144
11_Member	GO Biological Processes	GO:0035148	tube formation	-2.41257	-0.609622	5727,6662,221074	PTCH1,SOX9,SLC39A12	3/144
11_Member	GO Biological Processes	GO:0001822	kidney development	-2.37706	-0.580308	2138,4853,5727,6662	EYA1,NOTCH2,PTCH1,SOX9	4/300
11_Member	GO Biological Processes	GO:0072001	renal system development	-2.32684	-0.537403	2138,4853,5727,6662	EYA1,NOTCH2,PTCH1,SOX9	4/310
11_Member	GO Biological Processes	GO:0045667	regulation of osteoblast differentiation	-2.30791	-0.523288	658,5727,6662	BMPR1B,PTCH1,SOX9	3/157
11_Member	GO Biological Processes	GO:0061138	morphogenesis of a branching epithelium	-2.24085	-0.462173	2138,5727,6662	EYA1,PTCH1,SOX9	3/166
11_Member	GO Biological Processes	GO:0001763	morphogenesis of a branching structure	-2.17088	-0.40384	2138,5727,6662	EYA1,PTCH1,SOX9	3/176
11_Member	GO Biological Processes	GO:0008285	negative regulation of cell population proliferation	-2.14112	-0.37865	658,5270,5727,5764,6662,10804	BMPR1B,SERPINE2,PTCH1,PTN,SOX9,GJB6	6/785
11_Member	GO Biological Processes	GO:0045664	regulation of neuron differentiation	-2.04324	-0.293104	2138,3400,6662	EYA1,ID4,SOX9	3/196
12_Summary	GO Biological Processes	GO:0007610	behavior	-6.06949	-3.39706	477,482,1956,4915,5028,5270,5764,6506,6507,23657,3400,5727,6662,79971,91851,1463,4853,6383,221074,2262,11197	ATP1A2,ATP1B2,EGFR,NTRK2,P2RY1,SERPINE2,PTN,SLC1A2,SLC1A3,SLC7A11,ID4,PTCH1,SOX9,WLS,CHRDL1,NCAN,NOTCH2,SDC2,SLC39A12,GPC5,WIF1	21/-
12_Member	GO Biological Processes	GO:0007610	behavior	-6.06949	-3.39706	477,482,1956,4915,5028,5270,5764,6506,6507,23657	ATP1A2,ATP1B2,EGFR,NTRK2,P2RY1,SERPINE2,PTN,SLC1A2,SLC1A3,SLC7A11	10/616
12_Member	GO Biological Processes	GO:0060322	head development	-6.05735	-3.39406	477,482,1956,3400,4915,5270,5727,6506,6662,23657,79971	ATP1A2,ATP1B2,EGFR,ID4,NTRK2,SERPINE2,PTCH1,SLC1A2,SOX9,SLC7A11,WLS	11/777
12_Member	GO Biological Processes	GO:0050804	modulation of chemical synaptic transmission	-5.92413	-3.29662	477,1956,4915,5028,5270,5764,6507,23657,91851	ATP1A2,EGFR,NTRK2,P2RY1,SERPINE2,PTN,SLC1A3,SLC7A11,CHRDL1	9/492
12_Member	GO Biological Processes	GO:0099177	regulation of trans-synaptic signaling	-5.91687	-3.29662	477,1956,4915,5028,5270,5764,6507,23657,91851	ATP1A2,EGFR,NTRK2,P2RY1,SERPINE2,PTN,SLC1A3,SLC7A11,CHRDL1	9/493
12_Member	GO Biological Processes	GO:0021537	telencephalon development	-5.63438	-3.05327	477,482,1956,3400,4915,6506,23657	ATP1A2,ATP1B2,EGFR,ID4,NTRK2,SLC1A2,SLC7A11	7/275
12_Member	GO Biological Processes	GO:0007420	brain development	-5.42697	-2.91876	477,482,1956,3400,4915,5270,5727,6506,23657,79971	ATP1A2,ATP1B2,EGFR,ID4,NTRK2,SERPINE2,PTCH1,SLC1A2,SLC7A11,WLS	10/727
12_Member	GO Biological Processes	GO:0050769	positive regulation of neurogenesis	-4.78752	-2.40203	1463,1956,3400,4915,5270,5764	NCAN,EGFR,ID4,NTRK2,SERPINE2,PTN	6/246
12_Member	GO Biological Processes	GO:0030900	forebrain development	-4.52946	-2.1717	477,482,1956,3400,4915,6506,23657	ATP1A2,ATP1B2,EGFR,ID4,NTRK2,SLC1A2,SLC7A11	7/407
12_Member	GO Biological Processes	GO:0010996	response to auditory stimulus	-4.37158	-2.04824	477,5764,6507	ATP1A2,PTN,SLC1A3	3/31
12_Member	GO Biological Processes	GO:0051962	positive regulation of nervous system development	-4.35401	-2.03562	1463,1956,3400,4915,5270,5764	NCAN,EGFR,ID4,NTRK2,SERPINE2,PTN	6/294
12_Member	GO Biological Processes	GO:0010720	positive regulation of cell development	-4.24174	-1.95411	1463,1956,3400,4853,4915,5270,5764	NCAN,EGFR,ID4,NOTCH2,NTRK2,SERPINE2,PTN	7/452
12_Member	GO Biological Processes	GO:0014013	regulation of gliogenesis	-3.97085	-1.76934	1956,3400,5270,5764	EGFR,ID4,SERPINE2,PTN	4/112
12_Member	GO Biological Processes	GO:1902692	regulation of neuroblast proliferation	-3.66948	-1.5554	1463,3400,5764	NCAN,ID4,PTN	3/53
12_Member	GO Biological Processes	GO:0050767	regulation of neurogenesis	-3.66493	-1.55466	1463,1956,3400,4915,5270,5764	NCAN,EGFR,ID4,NTRK2,SERPINE2,PTN	6/393
12_Member	GO Biological Processes	GO:0007611	learning or memory	-3.45658	-1.42381	477,1956,4915,5764,23657	ATP1A2,EGFR,NTRK2,PTN,SLC7A11	5/277
12_Member	GO Biological Processes	GO:0007612	learning	-3.45163	-1.42097	477,4915,5764,23657	ATP1A2,NTRK2,PTN,SLC7A11	4/153
12_Member	GO Biological Processes	GO:0051960	regulation of nervous system development	-3.26226	-1.27375	1463,1956,3400,4915,5270,5764	NCAN,EGFR,ID4,NTRK2,SERPINE2,PTN	6/468
12_Member	GO Biological Processes	GO:0014015	positive regulation of gliogenesis	-3.24162	-1.26379	1956,5270,5764	EGFR,SERPINE2,PTN	3/74
12_Member	GO Biological Processes	GO:0050890	cognition	-3.17226	-1.22218	477,1956,4915,5764,23657	ATP1A2,EGFR,NTRK2,PTN,SLC7A11	5/320
12_Member	GO Biological Processes	GO:0045685	regulation of glial cell differentiation	-3.15866	-1.21323	3400,5270,5764	ID4,SERPINE2,PTN	3/79
12_Member	GO Biological Processes	GO:0048167	regulation of synaptic plasticity	-2.89945	-1.01582	4915,5270,5764,91851	NTRK2,SERPINE2,PTN,CHRDL1	4/215
12_Member	GO Biological Processes	GO:2000177	regulation of neural precursor cell proliferation	-2.83744	-0.95829	1463,3400,5764	NCAN,ID4,PTN	3/102
12_Member	GO Biological Processes	GO:0010975	regulation of neuron projection development	-2.48526	-0.661872	482,4915,5764,6383,221074	ATP1B2,NTRK2,PTN,SDC2,SLC39A12	5/459
12_Member	GO Biological Processes	GO:0010976	positive regulation of neuron projection development	-2.2776	-0.496553	482,4915,5764	ATP1B2,NTRK2,PTN	3/161
12_Member	Canonical Pathways	M5885	NABA MATRISOME ASSOCIATED	-2.23203	-0.455698	2262,5270,5764,6383,11197,91851	GPC5,SERPINE2,PTN,SDC2,WIF1,CHRDL1	6/751
13_Summary	GO Biological Processes	GO:0007167	enzyme-linked receptor protein signaling pathway	-6.03151	-3.37718	658,1956,2202,4853,4915,5764,6662,10461,11197,91851,2138,2697,5727,79971,5028	BMPR1B,EGFR,EFEMP1,NOTCH2,NTRK2,PTN,SOX9,MERTK,WIF1,CHRDL1,EYA1,GJA1,PTCH1,WLS,P2RY1	15/-
13_Member	GO Biological Processes	GO:0007167	enzyme-linked receptor protein signaling pathway	-6.03151	-3.37718	658,1956,2202,4853,4915,5764,6662,10461,11197,91851	BMPR1B,EGFR,EFEMP1,NOTCH2,NTRK2,PTN,SOX9,MERTK,WIF1,CHRDL1	10/622
13_Member	GO Biological Processes	GO:0007389	pattern specification process	-5.15755	-2.70512	658,2138,2697,4853,5727,11197,79971,91851	BMPR1B,EYA1,GJA1,NOTCH2,PTCH1,WIF1,WLS,CHRDL1	8/459
13_Member	GO Biological Processes	GO:0071772	response to BMP	-4.32217	-2.01904	658,4853,6662,91851	BMPR1B,NOTCH2,SOX9,CHRDL1	4/91
13_Member	GO Biological Processes	GO:0071773	cellular response to BMP stimulus	-4.32217	-2.01904	658,4853,6662,91851	BMPR1B,NOTCH2,SOX9,CHRDL1	4/91
13_Member	GO Biological Processes	GO:0009798	axis specification	-4.1963	-1.91946	4853,5727,79971,91851	NOTCH2,PTCH1,WLS,CHRDL1	4/98
13_Member	GO Biological Processes	GO:0070848	response to growth factor	-3.86854	-1.7087	658,1956,4853,4915,5028,6662,91851	BMPR1B,EGFR,NOTCH2,NTRK2,P2RY1,SOX9,CHRDL1	7/519
13_Member	GO Biological Processes	GO:0003002	regionalization	-3.5551	-1.49838	658,2697,4853,5727,11197,79971	BMPR1B,GJA1,NOTCH2,PTCH1,WIF1,WLS	6/412
13_Member	GO Biological Processes	GO:0141091	transforming growth factor beta receptor superfamily signaling pathway	-3.24096	-1.26379	658,4853,11197,91851	BMPR1B,NOTCH2,WIF1,CHRDL1	4/174
13_Member	GO Biological Processes	GO:0030509	BMP signaling pathway	-3.19116	-1.23044	658,4853,91851	BMPR1B,NOTCH2,CHRDL1	3/77
13_Member	GO Biological Processes	GO:0071363	cellular response to growth factor stimulus	-3.16733	-1.219	658,1956,4853,4915,6662,91851	BMPR1B,EGFR,NOTCH2,NTRK2,SOX9,CHRDL1	6/488
13_Member	GO Biological Processes	GO:0007178	transmembrane receptor protein serine/threonine kinase signaling pathway	-3.04797	-1.12504	658,4853,11197,91851	BMPR1B,NOTCH2,WIF1,CHRDL1	4/196
14_Summary	GO Biological Processes	GO:0030500	regulation of bone mineralization	-5.9964	-3.35084	658,2697,5764,6662,84059,1956,3400,91851,5270,5727,10461,4853,6506,221074,1463,2138,81031	BMPR1B,GJA1,PTN,SOX9,ADGRV1,EGFR,ID4,CHRDL1,SERPINE2,PTCH1,MERTK,NOTCH2,SLC1A2,SLC39A12,NCAN,EYA1,SLC2A10	17/-
14_Member	GO Biological Processes	GO:0030500	regulation of bone mineralization	-5.9964	-3.35084	658,2697,5764,6662,84059	BMPR1B,GJA1,PTN,SOX9,ADGRV1	5/82
14_Member	GO Biological Processes	GO:0001503	ossification	-5.53202	-2.9623	658,1956,2697,3400,5764,6662,91851	BMPR1B,EGFR,GJA1,ID4,PTN,SOX9,CHRDL1	7/285
14_Member	GO Biological Processes	GO:0070167	regulation of biomineral tissue development	-5.50541	-2.94885	658,2697,5764,6662,84059	BMPR1B,GJA1,PTN,SOX9,ADGRV1	5/103
14_Member	GO Biological Processes	GO:0048608	reproductive structure development	-5.43349	-2.91876	658,2697,3400,5270,5727,6662,10461	BMPR1B,GJA1,ID4,SERPINE2,PTCH1,SOX9,MERTK	7/295
14_Member	GO Biological Processes	GO:0061458	reproductive system development	-5.39509	-2.90717	658,2697,3400,5270,5727,6662,10461	BMPR1B,GJA1,ID4,SERPINE2,PTCH1,SOX9,MERTK	7/299
14_Member	GO Biological Processes	GO:0030278	regulation of ossification	-5.14487	-2.69797	658,2697,5764,6662,84059	BMPR1B,GJA1,PTN,SOX9,ADGRV1	5/122
14_Member	GO Biological Processes	GO:0040007	growth	-4.42974	-2.10224	658,2697,4853,5764,6506,6662,221074	BMPR1B,GJA1,NOTCH2,PTN,SLC1A2,SOX9,SLC39A12	7/422
14_Member	GO Biological Processes	GO:0048589	developmental growth	-4.42974	-2.10224	658,2697,4853,5764,6506,6662,221074	BMPR1B,GJA1,NOTCH2,PTN,SLC1A2,SOX9,SLC39A12	7/422
14_Member	GO Biological Processes	GO:0030501	positive regulation of bone mineralization	-3.91108	-1.73615	658,5764,84059	BMPR1B,PTN,ADGRV1	3/44
14_Member	GO Biological Processes	GO:0045778	positive regulation of ossification	-3.66948	-1.5554	658,5764,84059	BMPR1B,PTN,ADGRV1	3/53
14_Member	GO Biological Processes	GO:0070169	positive regulation of biomineral tissue development	-3.64533	-1.54632	658,5764,84059	BMPR1B,PTN,ADGRV1	3/54
14_Member	GO Biological Processes	GO:0001501	skeletal system development	-3.11252	-1.17352	658,1463,2138,2697,6662,81031	BMPR1B,NCAN,EYA1,GJA1,SOX9,SLC2A10	6/500
14_Member	GO Biological Processes	GO:0007548	sex differentiation	-2.48349	-0.661754	658,2697,6662,10461	BMPR1B,GJA1,SOX9,MERTK	4/280
14_Member	GO Biological Processes	GO:0001649	osteoblast differentiation	-2.45559	-0.641263	658,2697,3400	BMPR1B,GJA1,ID4	3/139
14_Member	GO Biological Processes	GO:0060348	bone development	-2.05534	-0.304095	658,2697,6662	BMPR1B,GJA1,SOX9	3/194
15_Summary	GO Biological Processes	GO:0009611	response to wounding	-5.42445	-2.91876	4853,5028,5270,6506,6507,8613,10461,23657,1956,2697,482,6383	NOTCH2,P2RY1,SERPINE2,SLC1A2,SLC1A3,PLPP3,MERTK,SLC7A11,EGFR,GJA1,ATP1B2,SDC2	12/-
15_Member	GO Biological Processes	GO:0009611	response to wounding	-5.42445	-2.91876	4853,5028,5270,6506,6507,8613,10461,23657	NOTCH2,P2RY1,SERPINE2,SLC1A2,SLC1A3,PLPP3,MERTK,SLC7A11	8/422
15_Member	GO Biological Processes	GO:0042060	wound healing	-4.1806	-1.91119	4853,5028,5270,8613,10461,23657	NOTCH2,P2RY1,SERPINE2,PLPP3,MERTK,SLC7A11	6/316
15_Member	GO Biological Processes	GO:0030168	platelet activation	-4.1791	-1.91119	5028,5270,10461,23657	P2RY1,SERPINE2,MERTK,SLC7A11	4/99
15_Member	GO Biological Processes	GO:0050878	regulation of body fluid levels	-3.91712	-1.73615	1956,2697,5028,5270,10461,23657	EGFR,GJA1,P2RY1,SERPINE2,MERTK,SLC7A11	6/353
15_Member	Reactome Gene Sets	R-HSA-202733	Cell surface interactions at the vascular wall	-3.63422	-1.53766	482,6383,10461,23657	ATP1B2,SDC2,MERTK,SLC7A11	4/137
15_Member	GO Biological Processes	GO:0007596	blood coagulation	-3.24096	-1.26379	5028,5270,10461,23657	P2RY1,SERPINE2,MERTK,SLC7A11	4/174
15_Member	GO Biological Processes	GO:0050817	coagulation	-3.22235	-1.25621	5028,5270,10461,23657	P2RY1,SERPINE2,MERTK,SLC7A11	4/176
15_Member	GO Biological Processes	GO:0007599	hemostasis	-3.1858	-1.22915	5028,5270,10461,23657	P2RY1,SERPINE2,MERTK,SLC7A11	4/180
15_Member	GO Biological Processes	GO:0001775	cell activation	-3.01025	-1.09985	1956,2697,4853,5028,5270,10461,23657	EGFR,GJA1,NOTCH2,P2RY1,SERPINE2,MERTK,SLC7A11	7/722
15_Member	Reactome Gene Sets	R-HSA-109582	Hemostasis	-2.63399	-0.779417	482,5028,5270,6383,10461,23657	ATP1B2,P2RY1,SERPINE2,SDC2,MERTK,SLC7A11	6/621
16_Summary	Reactome Gene Sets	R-HSA-3560783	Defective B4GALT7 causes EDS, progeroid type	-4.95996	-2.54485	1463,2262,6383,4853,10418,8630,4907	NCAN,GPC5,SDC2,NOTCH2,SPON1,HSD17B6,NT5E	7/-
16_Member	Reactome Gene Sets	R-HSA-3560783	Defective B4GALT7 causes EDS, progeroid type	-4.95996	-2.54485	1463,2262,6383	NCAN,GPC5,SDC2	3/20
16_Member	Reactome Gene Sets	R-HSA-3560801	Defective B3GAT3 causes JDSSDHD	-4.95996	-2.54485	1463,2262,6383	NCAN,GPC5,SDC2	3/20
16_Member	Reactome Gene Sets	R-HSA-4420332	Defective B3GALT6 causes EDSP2 and SEMDJL1	-4.95996	-2.54485	1463,2262,6383	NCAN,GPC5,SDC2	3/20
16_Member	Reactome Gene Sets	R-HSA-3781865	Diseases of glycosylation	-4.7953	-2.40501	1463,2262,4853,6383,10418	NCAN,GPC5,NOTCH2,SDC2,SPON1	5/144
16_Member	Reactome Gene Sets	R-HSA-1971475	A tetrasaccharide linker sequence is required for GAG synthesis	-4.60595	-2.2437	1463,2262,6383	NCAN,GPC5,SDC2	3/26
16_Member	Reactome Gene Sets	R-HSA-3560782	Diseases associated with glycosaminoglycan metabolism	-4.00332	-1.7872	1463,2262,6383	NCAN,GPC5,SDC2	3/41
16_Member	Reactome Gene Sets	R-HSA-1793185	Chondroitin sulfate/dermatan sulfate metabolism	-3.7449	-1.60988	1463,2262,6383	NCAN,GPC5,SDC2	3/50
16_Member	Reactome Gene Sets	R-HSA-5668914	Diseases of metabolism	-3.66141	-1.55466	1463,2262,4853,6383,10418	NCAN,GPC5,NOTCH2,SDC2,SPON1	5/250
16_Member	Reactome Gene Sets	R-HSA-1638091	Heparan sulfate/heparin (HS-GAG) metabolism	-3.57561	-1.51438	1463,2262,6383	NCAN,GPC5,SDC2	3/57
16_Member	Reactome Gene Sets	R-HSA-2187338	Visual phototransduction	-2.81323	-0.944054	2262,6383,8630	GPC5,SDC2,HSD17B6	3/104
16_Member	Reactome Gene Sets	R-HSA-1630316	Glycosaminoglycan metabolism	-2.57578	-0.740456	1463,2262,6383	NCAN,GPC5,SDC2	3/126
16_Member	Reactome Gene Sets	R-HSA-196854	Metabolism of vitamins and cofactors	-2.05534	-0.304095	2262,4907,6383	GPC5,NT5E,SDC2	3/194
17_Summary	GO Biological Processes	GO:0003161	cardiac conduction system development	-4.13795	-1.88332	2697,4853,10804,5764,23418,2138,4915,8613,11197,81031,9071,2565,91851	GJA1,NOTCH2,GJB6,PTN,CRB1,EYA1,NTRK2,PLPP3,WIF1,SLC2A10,CLDN10,GABRG1,CHRDL1	13/-
17_Member	GO Biological Processes	GO:0003161	cardiac conduction system development	-4.13795	-1.88332	2697,4853,10804	GJA1,NOTCH2,GJB6	3/37
17_Member	GO Biological Processes	GO:0048771	tissue remodeling	-4.04776	-1.8205	2697,4853,5764,23418	GJA1,NOTCH2,PTN,CRB1	4/107
17_Member	GO Biological Processes	GO:0046849	bone remodeling	-3.91108	-1.73615	2697,4853,5764	GJA1,NOTCH2,PTN	3/44
17_Member	GO Biological Processes	GO:0001568	blood vessel development	-3.83276	-1.68412	2138,2697,4853,4915,8613,11197,81031	EYA1,GJA1,NOTCH2,NTRK2,PLPP3,WIF1,SLC2A10	7/526
17_Member	GO Biological Processes	GO:0001944	vasculature development	-3.73348	-1.60114	2138,2697,4853,4915,8613,11197,81031	EYA1,GJA1,NOTCH2,NTRK2,PLPP3,WIF1,SLC2A10	7/546
17_Member	GO Biological Processes	GO:0014706	striated muscle tissue development	-3.01542	-1.10226	2138,2697,4853,10804	EYA1,GJA1,NOTCH2,GJB6	4/200
17_Member	GO Biological Processes	GO:0007043	cell-cell junction assembly	-2.57578	-0.740456	2697,9071,10804	GJA1,CLDN10,GJB6	3/126
17_Member	GO Biological Processes	GO:0007368	determination of left/right symmetry	-2.48222	-0.661754	2697,4853,11197	GJA1,NOTCH2,WIF1	3/136
17_Member	GO Biological Processes	GO:0034329	cell junction assembly	-2.46699	-0.651374	2565,2697,9071,10804	GABRG1,GJA1,CLDN10,GJB6	4/283
17_Member	GO Biological Processes	GO:0060972	left/right pattern formation	-2.42958	-0.616532	2697,4853,11197	GJA1,NOTCH2,WIF1	3/142
17_Member	GO Biological Processes	GO:0009799	specification of symmetry	-2.42105	-0.613074	2697,4853,11197	GJA1,NOTCH2,WIF1	3/143
17_Member	GO Biological Processes	GO:0009855	determination of bilateral symmetry	-2.42105	-0.613074	2697,4853,11197	GJA1,NOTCH2,WIF1	3/143
17_Member	GO Biological Processes	GO:0034330	cell junction organization	-2.21268	-0.439857	2565,2697,9071,10804,91851	GABRG1,GJA1,CLDN10,GJB6,CHRDL1	5/533
17_Member	GO Biological Processes	GO:0045216	cell-cell junction organization	-2.16412	-0.399376	2697,9071,10804	GJA1,CLDN10,GJB6	3/177
17_Member	GO Biological Processes	GO:0048738	cardiac muscle tissue development	-2.05534	-0.304095	2697,4853,10804	GJA1,NOTCH2,GJB6	3/194
18_Summary	GO Biological Processes	GO:0010035	response to inorganic substance	-3.83783	-1.68643	1956,4907,5727,6263,79901,84059,387758	EGFR,NT5E,PTCH1,RYR3,CYBRD1,ADGRV1,FIBIN	7/-
18_Member	GO Biological Processes	GO:0010035	response to inorganic substance	-3.83783	-1.68643	1956,4907,5727,6263,79901,84059,387758	EGFR,NT5E,PTCH1,RYR3,CYBRD1,ADGRV1,FIBIN	7/525
18_Member	GO Biological Processes	GO:0010038	response to metal ion	-2.94393	-1.04965	1956,6263,79901,84059,387758	EGFR,RYR3,CYBRD1,ADGRV1,FIBIN	5/360
18_Member	GO Biological Processes	GO:0051592	response to calcium ion	-2.39582	-0.596593	1956,6263,84059	EGFR,RYR3,ADGRV1	3/146
18_Member	GO Biological Processes	GO:0071248	cellular response to metal ion	-2.01945	-0.270421	1956,6263,84059	EGFR,RYR3,ADGRV1	3/200
19_Summary	WikiPathways	WP2884	NRF2 pathway	-3.58651	-1.51438	6538,23657,81031,221074,1956	SLC6A11,SLC7A11,SLC2A10,SLC39A12,EGFR	5/-
19_Member	WikiPathways	WP2884	NRF2 pathway	-3.58651	-1.51438	6538,23657,81031,221074	SLC6A11,SLC7A11,SLC2A10,SLC39A12	4/141
19_Member	WikiPathways	WP2882	Nuclear receptors meta pathway	-3.20928	-1.24496	1956,6538,23657,81031,221074	EGFR,SLC6A11,SLC7A11,SLC2A10,SLC39A12	5/314
20_Summary	WikiPathways	WP536	Calcium regulation in cardiac cells	-3.46243	-1.42753	482,2697,6263,10804,477,4915,5028,6507	ATP1B2,GJA1,RYR3,GJB6,ATP1A2,NTRK2,P2RY1,SLC1A3	8/-
20_Member	WikiPathways	WP536	Calcium regulation in cardiac cells	-3.46243	-1.42753	482,2697,6263,10804	ATP1B2,GJA1,RYR3,GJB6	4/152
20_Member	GO Biological Processes	GO:0001508	action potential	-2.82527	-0.949089	477,2697,4915	ATP1A2,GJA1,NTRK2	3/103
20_Member	GO Biological Processes	GO:0006941	striated muscle contraction	-2.63585	-0.779485	477,2697,6263	ATP1A2,GJA1,RYR3	3/120
20_Member	GO Biological Processes	GO:0003012	muscle system process	-2.40812	-0.60642	477,2697,5028,6263	ATP1A2,GJA1,P2RY1,RYR3	4/294
20_Member	WikiPathways	WP706	Sudden infant death syndrome SIDS susceptibility pathways	-2.2851	-0.502865	2697,4915,6507	GJA1,NTRK2,SLC1A3	3/160

## Sheet: turquoise
Gene list too large for metascape

## Sheet: green
GroupID	Category	Term	Description	LogP	Log(q-value)	Genes	Symbols	InTerm_InList
1_Summary	GO Biological Processes	GO:0001944	vasculature development	-34.2281	-29.8836	94,290,947,1003,1284,1969,2022,2034,2050,2294,2307,2324,2624,2683,2701,2828,3339,3397,3678,4066,4091,4215,4627,4846,4851,4854,4855,5155,5159,5175,5228,6464,6886,6909,6926,7075,8322,8463,10266,22899,25960,51176,54345,54538,54567,54922,79652,79812,80149,91010,161198,2297,5420,7052,7408,958,2013,3373,4881,6915,7122,10365,23166	ACVRL1,ANPEP,CD34,CDH5,COL4A2,EPHA2,ENG,EPAS1,EPHB4,FOXF1,FOXS1,FLT4,GATA2,B4GALT1,GJA4,GPR4,HSPG2,ID1,ITGA5,LYL1,SMAD6,MAP3K3,MYH9,NOS3,NOTCH1,NOTCH3,NOTCH4,PDGFB,PDGFRB,PECAM1,PGF,SHC1,TAL1,TBX2,TBX3,TIE1,FZD4,TEAD2,RAMP2,ARHGEF15,ADGRA2,LEF1,SOX18,ROBO4,DLL4,RASIP1,TMEM204,MMRN2,ZC3H12A,FMNL3,CLEC14A,FOXD1,PODXL,TGM2,VASP,CD40,EMP2,HYAL1,NPR1,TBXA2R,CLDN5,KLF2,STAB1	63/-
1_Member	GO Biological Processes	GO:0001944	vasculature development	-34.2281	-29.8836	94,290,947,1003,1284,1969,2022,2034,2050,2294,2307,2324,2624,2683,2701,2828,3339,3397,3678,4066,4091,4215,4627,4846,4851,4854,4855,5155,5159,5175,5228,6464,6886,6909,6926,7075,8322,8463,10266,22899,25960,51176,54345,54538,54567,54922,79652,79812,80149,91010,161198	ACVRL1,ANPEP,CD34,CDH5,COL4A2,EPHA2,ENG,EPAS1,EPHB4,FOXF1,FOXS1,FLT4,GATA2,B4GALT1,GJA4,GPR4,HSPG2,ID1,ITGA5,LYL1,SMAD6,MAP3K3,MYH9,NOS3,NOTCH1,NOTCH3,NOTCH4,PDGFB,PDGFRB,PECAM1,PGF,SHC1,TAL1,TBX2,TBX3,TIE1,FZD4,TEAD2,RAMP2,ARHGEF15,ADGRA2,LEF1,SOX18,ROBO4,DLL4,RASIP1,TMEM204,MMRN2,ZC3H12A,FMNL3,CLEC14A	51/546
1_Member	GO Biological Processes	GO:0001568	blood vessel development	-32.8001	-28.7566	94,290,947,1003,1284,1969,2022,2034,2050,2294,2307,2324,2624,2683,2701,2828,3339,3397,3678,4066,4091,4215,4627,4846,4851,4854,4855,5155,5159,5175,5228,6464,6886,6909,6926,7075,8322,8463,10266,25960,51176,54345,54538,54567,54922,79812,80149,91010,161198	ACVRL1,ANPEP,CD34,CDH5,COL4A2,EPHA2,ENG,EPAS1,EPHB4,FOXF1,FOXS1,FLT4,GATA2,B4GALT1,GJA4,GPR4,HSPG2,ID1,ITGA5,LYL1,SMAD6,MAP3K3,MYH9,NOS3,NOTCH1,NOTCH3,NOTCH4,PDGFB,PDGFRB,PECAM1,PGF,SHC1,TAL1,TBX2,TBX3,TIE1,FZD4,TEAD2,RAMP2,ADGRA2,LEF1,SOX18,ROBO4,DLL4,RASIP1,MMRN2,ZC3H12A,FMNL3,CLEC14A	49/526
1_Member	GO Biological Processes	GO:0001525	angiogenesis	-27.2087	-23.3413	94,290,947,1284,1969,2022,2034,2050,2324,2624,2683,2828,3339,3397,3678,4627,4846,4851,4854,4855,5159,5228,6464,6886,7075,8322,10266,25960,51176,54345,54538,54567,54922,79812,80149,91010,161198	ACVRL1,ANPEP,CD34,COL4A2,EPHA2,ENG,EPAS1,EPHB4,FLT4,GATA2,B4GALT1,GPR4,HSPG2,ID1,ITGA5,MYH9,NOS3,NOTCH1,NOTCH3,NOTCH4,PDGFRB,PGF,SHC1,TAL1,TIE1,FZD4,RAMP2,ADGRA2,LEF1,SOX18,ROBO4,DLL4,RASIP1,MMRN2,ZC3H12A,FMNL3,CLEC14A	37/338
1_Member	GO Biological Processes	GO:0048514	blood vessel morphogenesis	-26.6386	-22.8961	94,290,947,1284,1969,2022,2034,2050,2294,2324,2624,2683,2828,3339,3397,3678,4627,4846,4851,4854,4855,5159,5228,6464,6886,6909,7075,8322,8463,10266,25960,51176,54345,54538,54567,54922,79812,80149,91010,161198	ACVRL1,ANPEP,CD34,COL4A2,EPHA2,ENG,EPAS1,EPHB4,FOXF1,FLT4,GATA2,B4GALT1,GPR4,HSPG2,ID1,ITGA5,MYH9,NOS3,NOTCH1,NOTCH3,NOTCH4,PDGFRB,PGF,SHC1,TAL1,TBX2,TIE1,FZD4,TEAD2,RAMP2,ADGRA2,LEF1,SOX18,ROBO4,DLL4,RASIP1,MMRN2,ZC3H12A,FMNL3,CLEC14A	40/431
1_Member	GO Biological Processes	GO:0035239	tube morphogenesis	-23.7622	-20.1167	94,290,947,1284,1969,2022,2034,2050,2294,2297,2324,2624,2683,2828,3339,3397,3678,4627,4846,4851,4854,4855,5159,5228,5420,6464,6886,6909,6926,7052,7075,7408,8322,8463,10266,25960,51176,54345,54538,54567,54922,79812,80149,91010,161198	ACVRL1,ANPEP,CD34,COL4A2,EPHA2,ENG,EPAS1,EPHB4,FOXF1,FOXD1,FLT4,GATA2,B4GALT1,GPR4,HSPG2,ID1,ITGA5,MYH9,NOS3,NOTCH1,NOTCH3,NOTCH4,PDGFRB,PGF,PODXL,SHC1,TAL1,TBX2,TBX3,TGM2,TIE1,VASP,FZD4,TEAD2,RAMP2,ADGRA2,LEF1,SOX18,ROBO4,DLL4,RASIP1,MMRN2,ZC3H12A,FMNL3,CLEC14A	45/682
1_Member	GO Biological Processes	GO:0045765	regulation of angiogenesis	-13.0771	-9.8421	94,947,958,1003,1284,1969,2013,2022,2624,2828,3339,3373,3678,4846,4881,5228,6915,7075,7122,10266,10365,23166,25960,80149	ACVRL1,CD34,CD40,CDH5,COL4A2,EPHA2,EMP2,ENG,GATA2,GPR4,HSPG2,HYAL1,ITGA5,NOS3,NPR1,PGF,TBXA2R,TIE1,CLDN5,RAMP2,KLF2,STAB1,ADGRA2,ZC3H12A	24/352
1_Member	GO Biological Processes	GO:1901342	regulation of vasculature development	-12.8385	-9.64012	94,947,958,1003,1284,1969,2013,2022,2624,2828,3339,3373,3678,4846,4881,5228,6915,7075,7122,10266,10365,23166,25960,80149	ACVRL1,CD34,CD40,CDH5,COL4A2,EPHA2,EMP2,ENG,GATA2,GPR4,HSPG2,HYAL1,ITGA5,NOS3,NPR1,PGF,TBXA2R,TIE1,CLDN5,RAMP2,KLF2,STAB1,ADGRA2,ZC3H12A	24/361
1_Member	GO Biological Processes	GO:0045766	positive regulation of angiogenesis	-9.34974	-6.57341	94,947,958,1003,2013,2022,2624,3373,3678,4846,5228,6915,7075,10266,80149	ACVRL1,CD34,CD40,CDH5,EMP2,ENG,GATA2,HYAL1,ITGA5,NOS3,PGF,TBXA2R,TIE1,RAMP2,ZC3H12A	15/187
1_Member	GO Biological Processes	GO:1904018	positive regulation of vasculature development	-9.25317	-6.48842	94,947,958,1003,2013,2022,2624,3373,3678,4846,5228,6915,7075,10266,80149	ACVRL1,CD34,CD40,CDH5,EMP2,ENG,GATA2,HYAL1,ITGA5,NOS3,PGF,TBXA2R,TIE1,RAMP2,ZC3H12A	15/190
2_Summary	GO Biological Processes	GO:0070848	response to growth factor	-14.319	-10.7527	94,864,1003,1284,1969,2022,2324,2615,3373,3397,3643,4091,4641,4851,5155,5159,5228,5829,6464,6909,7122,7133,8692,8737,8837,9592,10266,30844,51176,54567,1945,2050,2268,4881,6778,7075,9019,23294,161198,3710,3965,4215,5420,6513,7004,8140,8463,10319,11186,3678,8515,7408,64411,196883,51365,1843	ACVRL1,RUNX3,CDH5,COL4A2,EPHA2,ENG,FLT4,LRRC32,HYAL1,ID1,INSR,SMAD6,MYO1C,NOTCH1,PDGFB,PDGFRB,PGF,PXN,SHC1,TBX2,CLDN5,TNFRSF1B,HYAL2,RIPK1,CFLAR,IER2,RAMP2,EHD4,LEF1,DLL4,EFNA4,EPHB4,FGR,NPR1,STAT6,TIE1,MPZL1,ANKS1A,CLEC14A,ITPR3,LGALS9,MAP3K3,PODXL,SLC2A1,TEAD4,SLC7A5,TEAD2,LAMC3,RASSF1,ITGA5,ITGA10,VASP,ARAP3,ADCY4,PLA1A,DUSP1	56/-
2_Member	GO Biological Processes	GO:0070848	response to growth factor	-14.319	-10.7527	94,864,1003,1284,1969,2022,2324,2615,3373,3397,3643,4091,4641,4851,5155,5159,5228,5829,6464,6909,7122,7133,8692,8737,8837,9592,10266,30844,51176,54567	ACVRL1,RUNX3,CDH5,COL4A2,EPHA2,ENG,FLT4,LRRC32,HYAL1,ID1,INSR,SMAD6,MYO1C,NOTCH1,PDGFB,PDGFRB,PGF,PXN,SHC1,TBX2,CLDN5,TNFRSF1B,HYAL2,RIPK1,CFLAR,IER2,RAMP2,EHD4,LEF1,DLL4	30/519
2_Member	GO Biological Processes	GO:0071363	cellular response to growth factor stimulus	-12.4734	-9.35929	94,1003,1284,2022,2324,2615,3373,3397,3643,4091,4641,4851,5155,5159,5228,5829,6464,6909,7122,7133,8692,8737,8837,10266,30844,51176,54567	ACVRL1,CDH5,COL4A2,ENG,FLT4,LRRC32,HYAL1,ID1,INSR,SMAD6,MYO1C,NOTCH1,PDGFB,PDGFRB,PGF,PXN,SHC1,TBX2,CLDN5,TNFRSF1B,HYAL2,RIPK1,CFLAR,RAMP2,EHD4,LEF1,DLL4	27/488
2_Member	GO Biological Processes	GO:0007167	enzyme-linked receptor protein signaling pathway	-10.7788	-7.796	94,1003,1284,1945,1969,2022,2050,2268,2324,2615,3397,3643,4091,4641,4881,5155,5159,5228,5829,6464,6778,6909,7075,7122,9019,23294,51176,161198	ACVRL1,CDH5,COL4A2,EFNA4,EPHA2,ENG,EPHB4,FGR,FLT4,LRRC32,ID1,INSR,SMAD6,MYO1C,NPR1,PDGFB,PDGFRB,PGF,PXN,SHC1,STAT6,TBX2,TIE1,CLDN5,MPZL1,ANKS1A,LEF1,CLEC14A	28/622
2_Member	WikiPathways	WP5087	Pleural mesothelioma	-8.66807	-6.04782	1003,1284,1945,1969,2324,3643,3710,3965,4215,5155,5159,5228,5420,6464,6513,7004,8140,8463,10319,11186,51176	CDH5,COL4A2,EFNA4,EPHA2,FLT4,INSR,ITPR3,LGALS9,MAP3K3,PDGFB,PDGFRB,PGF,PODXL,SHC1,SLC2A1,TEAD4,SLC7A5,TEAD2,LAMC3,RASSF1,LEF1	21/439
2_Member	GO Biological Processes	GO:0007169	transmembrane receptor protein tyrosine kinase signaling pathway	-7.54049	-5.05329	1284,1945,1969,2050,2268,2324,3643,4641,5155,5159,5228,5829,6464,6778,6909,7075,9019,23294,161198	COL4A2,EFNA4,EPHA2,EPHB4,FGR,FLT4,INSR,MYO1C,PDGFB,PDGFRB,PGF,PXN,SHC1,STAT6,TBX2,TIE1,MPZL1,ANKS1A,CLEC14A	19/418
2_Member	WikiPathways	WP4541	Hippo Merlin signaling dysregulation	-5.56582	-3.4414	1003,1969,2324,3643,3678,5159,7004,8463,8515	CDH5,EPHA2,FLT4,INSR,ITGA5,PDGFRB,TEAD4,TEAD2,ITGA10	9/121
2_Member	WikiPathways	WP4540	Hippo signaling regulation pathways	-5.30929	-3.2366	1003,1969,2324,3643,5159,7004,8463,51176	CDH5,EPHA2,FLT4,INSR,PDGFRB,TEAD4,TEAD2,LEF1	8/98
2_Member	KEGG Pathway	hsa04015	Rap1 signaling pathway	-5.17979	-3.12973	1945,1969,2324,3397,3643,5155,5159,5228,7408,64411,196883	EFNA4,EPHA2,FLT4,ID1,INSR,PDGFB,PDGFRB,PGF,VASP,ARAP3,ADCY4	11/210
2_Member	KEGG Pathway	hsa04014	Ras signaling pathway	-3.98327	-2.22869	1945,1969,2324,3643,5155,5159,5228,6464,11186,51365	EFNA4,EPHA2,FLT4,INSR,PDGFB,PDGFRB,PGF,SHC1,RASSF1,PLA1A	10/236
2_Member	WikiPathways	WP4223	Ras signaling	-2.67919	-1.21775	1969,2324,3643,5159,6464,11186,51365	EPHA2,FLT4,INSR,PDGFRB,SHC1,RASSF1,PLA1A	7/184
2_Member	KEGG Pathway	hsa04010	MAPK signaling pathway	-2.5725	-1.13806	1843,1945,1969,2324,3643,4215,5155,5159,5228	DUSP1,EFNA4,EPHA2,FLT4,INSR,MAP3K3,PDGFB,PDGFRB,PGF	9/301
3_Summary	GO Biological Processes	GO:2000147	positive regulation of cell motility	-14.1543	-10.6549	949,958,1003,1969,2159,2268,2294,2324,2624,2852,3373,3570,3643,3678,3965,4215,4641,4846,4851,5155,5159,5175,5228,5420,6282,6405,8322,25960,51176,63940,80149,284119,94,2013,6915,29775,54567,79812	SCARB1,CD40,CDH5,EPHA2,F10,FGR,FOXF1,FLT4,GATA2,GPER1,HYAL1,IL6R,INSR,ITGA5,LGALS9,MAP3K3,MYO1C,NOS3,NOTCH1,PDGFB,PDGFRB,PECAM1,PGF,PODXL,S100A11,SEMA3F,FZD4,ADGRA2,LEF1,GPSM3,ZC3H12A,CAVIN1,ACVRL1,EMP2,TBXA2R,CARD10,DLL4,MMRN2	38/-
3_Member	GO Biological Processes	GO:2000147	positive regulation of cell motility	-14.1543	-10.6549	949,958,1003,1969,2159,2268,2294,2324,2624,2852,3373,3570,3643,3678,3965,4215,4641,4846,4851,5155,5159,5175,5228,5420,6282,6405,8322,25960,51176,63940,80149,284119	SCARB1,CD40,CDH5,EPHA2,F10,FGR,FOXF1,FLT4,GATA2,GPER1,HYAL1,IL6R,INSR,ITGA5,LGALS9,MAP3K3,MYO1C,NOS3,NOTCH1,PDGFB,PDGFRB,PECAM1,PGF,PODXL,S100A11,SEMA3F,FZD4,ADGRA2,LEF1,GPSM3,ZC3H12A,CAVIN1	32/606
3_Member	GO Biological Processes	GO:0030335	positive regulation of cell migration	-13.8827	-10.5354	949,958,1003,1969,2159,2268,2294,2324,2624,2852,3373,3570,3643,3678,3965,4215,4641,4846,4851,5155,5159,5175,5228,5420,6282,6405,8322,25960,51176,63940,80149	SCARB1,CD40,CDH5,EPHA2,F10,FGR,FOXF1,FLT4,GATA2,GPER1,HYAL1,IL6R,INSR,ITGA5,LGALS9,MAP3K3,MYO1C,NOS3,NOTCH1,PDGFB,PDGFRB,PECAM1,PGF,PODXL,S100A11,SEMA3F,FZD4,ADGRA2,LEF1,GPSM3,ZC3H12A	31/579
3_Member	GO Biological Processes	GO:0040017	positive regulation of locomotion	-13.88	-10.5354	949,958,1003,1969,2159,2268,2294,2324,2624,2852,3373,3570,3643,3678,3965,4215,4641,4846,4851,5155,5159,5175,5228,5420,6282,6405,8322,25960,51176,63940,80149,284119	SCARB1,CD40,CDH5,EPHA2,F10,FGR,FOXF1,FLT4,GATA2,GPER1,HYAL1,IL6R,INSR,ITGA5,LGALS9,MAP3K3,MYO1C,NOS3,NOTCH1,PDGFB,PDGFRB,PECAM1,PGF,PODXL,S100A11,SEMA3F,FZD4,ADGRA2,LEF1,GPSM3,ZC3H12A,CAVIN1	32/620
3_Member	GO Biological Processes	GO:0010594	regulation of endothelial cell migration	-9.84378	-7.01776	94,949,958,1969,2013,2324,2624,4215,4846,4851,5155,6915,25960,29775,54567,79812,80149	ACVRL1,SCARB1,CD40,EPHA2,EMP2,FLT4,GATA2,MAP3K3,NOS3,NOTCH1,PDGFB,TBXA2R,ADGRA2,CARD10,DLL4,MMRN2,ZC3H12A	17/234
3_Member	GO Biological Processes	GO:0010632	regulation of epithelial cell migration	-9.08693	-6.35519	94,949,958,1969,2013,2324,2624,3373,4215,4846,4851,5155,6915,25960,29775,54567,79812,80149	ACVRL1,SCARB1,CD40,EPHA2,EMP2,FLT4,GATA2,HYAL1,MAP3K3,NOS3,NOTCH1,PDGFB,TBXA2R,ADGRA2,CARD10,DLL4,MMRN2,ZC3H12A	18/298
3_Member	GO Biological Processes	GO:0043535	regulation of blood vessel endothelial cell migration	-7.3928	-4.94037	94,958,1969,2624,4215,4846,4851,5155,6915,29775,54567,79812	ACVRL1,CD40,EPHA2,GATA2,MAP3K3,NOS3,NOTCH1,PDGFB,TBXA2R,CARD10,DLL4,MMRN2	12/156
3_Member	GO Biological Processes	GO:0010595	positive regulation of endothelial cell migration	-5.2814	-3.21103	949,958,2324,2624,4215,4846,5155,25960,80149	SCARB1,CD40,FLT4,GATA2,MAP3K3,NOS3,PDGFB,ADGRA2,ZC3H12A	9/131
3_Member	GO Biological Processes	GO:0010634	positive regulation of epithelial cell migration	-5.04626	-3.03215	949,958,2324,2624,3373,4215,4846,5155,25960,80149	SCARB1,CD40,FLT4,GATA2,HYAL1,MAP3K3,NOS3,PDGFB,ADGRA2,ZC3H12A	10/177
3_Member	GO Biological Processes	GO:0043536	positive regulation of blood vessel endothelial cell migration	-3.05156	-1.50638	958,2624,4215,4846,5155	CD40,GATA2,MAP3K3,NOS3,PDGFB	5/77
4_Summary	GO Biological Processes	GO:0090130	tissue migration	-13.9664	-10.5354	949,1003,2013,2050,2294,3397,4627,4846,5829,11156,25959,25960,29941,54345,79812,161198,6405,7145,9124,94,1969,2324,4851,5228,10266,51176	SCARB1,CDH5,EMP2,EPHB4,FOXF1,ID1,MYH9,NOS3,PXN,PTP4A3,KANK2,ADGRA2,PKN3,SOX18,MMRN2,CLEC14A,SEMA3F,TNS1,PDLIM1,ACVRL1,EPHA2,FLT4,NOTCH1,PGF,RAMP2,LEF1	26/-
4_Member	GO Biological Processes	GO:0090130	tissue migration	-13.9664	-10.5354	949,1003,2013,2050,2294,3397,4627,4846,5829,11156,25959,25960,29941,54345,79812,161198	SCARB1,CDH5,EMP2,EPHB4,FOXF1,ID1,MYH9,NOS3,PXN,PTP4A3,KANK2,ADGRA2,PKN3,SOX18,MMRN2,CLEC14A	16/110
4_Member	GO Biological Processes	GO:0010631	epithelial cell migration	-13.2666	-9.96345	949,1003,2013,2050,3397,4627,4846,5829,11156,25959,25960,29941,54345,79812,161198	SCARB1,CDH5,EMP2,EPHB4,ID1,MYH9,NOS3,PXN,PTP4A3,KANK2,ADGRA2,PKN3,SOX18,MMRN2,CLEC14A	15/101
4_Member	GO Biological Processes	GO:0090132	epithelium migration	-13.0727	-9.8421	949,1003,2013,2050,3397,4627,4846,5829,11156,25959,25960,29941,54345,79812,161198	SCARB1,CDH5,EMP2,EPHB4,ID1,MYH9,NOS3,PXN,PTP4A3,KANK2,ADGRA2,PKN3,SOX18,MMRN2,CLEC14A	15/104
4_Member	GO Biological Processes	GO:0043542	endothelial cell migration	-12.7952	-9.62676	949,1003,2013,2050,3397,4627,4846,5829,11156,25960,54345,79812,161198	SCARB1,CDH5,EMP2,EPHB4,ID1,MYH9,NOS3,PXN,PTP4A3,ADGRA2,SOX18,MMRN2,CLEC14A	13/71
4_Member	GO Biological Processes	GO:0001667	ameboidal-type cell migration	-12.1039	-9.03808	949,1003,2013,2050,3397,4627,4846,5829,6405,7145,9124,11156,25959,25960,29941,54345,79812,161198	SCARB1,CDH5,EMP2,EPHB4,ID1,MYH9,NOS3,PXN,SEMA3F,TNS1,PDLIM1,PTP4A3,KANK2,ADGRA2,PKN3,SOX18,MMRN2,CLEC14A	18/196
4_Member	GO Biological Processes	GO:0002040	sprouting angiogenesis	-10.8377	-7.83556	94,1969,2050,2324,4851,5228,10266,25960,51176,79812,161198	ACVRL1,EPHA2,EPHB4,FLT4,NOTCH1,PGF,RAMP2,ADGRA2,LEF1,MMRN2,CLEC14A	11/61
4_Member	GO Biological Processes	GO:0043534	blood vessel endothelial cell migration	-10.7122	-7.75776	949,1003,2013,2050,3397,4627,54345,79812,161198	SCARB1,CDH5,EMP2,EPHB4,ID1,MYH9,SOX18,MMRN2,CLEC14A	9/33
4_Member	GO Biological Processes	GO:0002042	cell migration involved in sprouting angiogenesis	-2.98867	-1.45572	2050,79812,161198	EPHB4,MMRN2,CLEC14A	3/21
5_Summary	Reactome Gene Sets	R-HSA-1280215	Cytokine Signaling in Immune system	-12.5122	-9.37182	958,1265,2634,3105,3106,3107,3133,3429,3455,3566,3570,3601,3635,3659,3669,3965,4055,4215,4792,5720,6464,6778,7133,8519,9235,9466,10392,10581,23765,54739,79792,84166,84617,84790,1843,2294,2852,3373,4641,4851,5155,8322,8692,8737,10312,10365,11156,51176,80149,340061,5159	CD40,CNN2,GBP2,HLA-A,HLA-B,HLA-C,HLA-E,IFI27,IFNAR2,IL4R,IL6R,IL15RA,INPP5D,IRF1,ISG20,LGALS9,LTBR,MAP3K3,NFKBIA,PSME1,SHC1,STAT6,TNFRSF1B,IFITM1,IL32,IL27RA,NOD1,IFITM2,IL17RA,XAF1,GSDMD,NLRC5,TUBB6,TUBA1C,DUSP1,FOXF1,GPER1,HYAL1,MYO1C,NOTCH1,PDGFB,FZD4,HYAL2,RIPK1,TCIRG1,KLF2,PTP4A3,LEF1,ZC3H12A,STING1,PDGFRB	51/-
5_Member	Reactome Gene Sets	R-HSA-1280215	Cytokine Signaling in Immune system	-12.5122	-9.37182	958,1265,2634,3105,3106,3107,3133,3429,3455,3566,3570,3601,3635,3659,3669,3965,4055,4215,4792,5720,6464,6778,7133,8519,9235,9466,10392,10581,23765,54739,79792,84166,84617,84790	CD40,CNN2,GBP2,HLA-A,HLA-B,HLA-C,HLA-E,IFI27,IFNAR2,IL4R,IL6R,IL15RA,INPP5D,IRF1,ISG20,LGALS9,LTBR,MAP3K3,NFKBIA,PSME1,SHC1,STAT6,TNFRSF1B,IFITM1,IL32,IL27RA,NOD1,IFITM2,IL17RA,XAF1,GSDMD,NLRC5,TUBB6,TUBA1C	34/787
5_Member	GO Biological Processes	GO:0071345	cellular response to cytokine stimulus	-11.866	-8.82254	958,1843,2294,2634,2852,3373,3429,3455,3566,3570,3601,3659,3965,4641,4792,4851,5155,6778,7133,8322,8519,8692,8737,9466,10312,10365,10581,11156,23765,51176,80149,340061	CD40,DUSP1,FOXF1,GBP2,GPER1,HYAL1,IFI27,IFNAR2,IL4R,IL6R,IL15RA,IRF1,LGALS9,MYO1C,NFKBIA,NOTCH1,PDGFB,STAT6,TNFRSF1B,FZD4,IFITM1,HYAL2,RIPK1,IL27RA,TCIRG1,KLF2,IFITM2,PTP4A3,IL17RA,LEF1,ZC3H12A,STING1	32/736
5_Member	GO Biological Processes	GO:0019221	cytokine-mediated signaling pathway	-6.65953	-4.34842	3429,3455,3566,3570,3601,3659,4792,4851,5155,6778,7133,8322,8519,8737,9466,10581,23765	IFI27,IFNAR2,IL4R,IL6R,IL15RA,IRF1,NFKBIA,NOTCH1,PDGFB,STAT6,TNFRSF1B,FZD4,IFITM1,RIPK1,IL27RA,IFITM2,IL17RA	17/383
5_Member	Reactome Gene Sets	R-HSA-449147	Signaling by Interleukins	-6.04283	-3.85967	1265,3566,3570,3601,3635,3965,4215,4792,5720,6464,6778,7133,9235,9466,10392,23765,79792,84166	CNN2,IL4R,IL6R,IL15RA,INPP5D,LGALS9,MAP3K3,NFKBIA,PSME1,SHC1,STAT6,TNFRSF1B,IL32,IL27RA,NOD1,IL17RA,GSDMD,NLRC5	18/473
5_Member	KEGG Pathway	hsa04630	JAK-STAT signaling pathway	-3.66896	-1.99374	3455,3566,3570,3601,5155,5159,6778,9466	IFNAR2,IL4R,IL6R,IL15RA,PDGFB,PDGFRB,STAT6,IL27RA	8/166
5_Member	WikiPathways	WP4538	Regulatory circuits of the STAT3 signaling pathway	-3.02617	-1.48714	3455,3570,3601,5159,9466	IFNAR2,IL6R,IL15RA,PDGFRB,IL27RA	5/78
6_Summary	Reactome Gene Sets	R-HSA-109582	Hemostasis	-12.295	-9.20578	489,2159,2268,2624,2995,3635,3659,3678,3710,4846,5155,5175,5329,6464,6915,7450,8140,8407,8515,8793,8795,9123,26153,50848,54863,57572,84617,84790,84876,90952	ATP2A3,F10,FGR,GATA2,GYPC,INPP5D,IRF1,ITGA5,ITPR3,NOS3,PDGFB,PECAM1,PLAUR,SHC1,TBXA2R,VWF,SLC7A5,TAGLN2,ITGA10,TNFRSF10D,TNFRSF10B,SLC16A3,KIF26A,F11R,TOR4A,DOCK6,TUBB6,TUBA1C,ORAI1,ESAM	30/-
6_Member	Reactome Gene Sets	R-HSA-109582	Hemostasis	-12.295	-9.20578	489,2159,2268,2624,2995,3635,3659,3678,3710,4846,5155,5175,5329,6464,6915,7450,8140,8407,8515,8793,8795,9123,26153,50848,54863,57572,84617,84790,84876,90952	ATP2A3,F10,FGR,GATA2,GYPC,INPP5D,IRF1,ITGA5,ITPR3,NOS3,PDGFB,PECAM1,PLAUR,SHC1,TBXA2R,VWF,SLC7A5,TAGLN2,ITGA10,TNFRSF10D,TNFRSF10B,SLC16A3,KIF26A,F11R,TOR4A,DOCK6,TUBB6,TUBA1C,ORAI1,ESAM	30/621
6_Member	Reactome Gene Sets	R-HSA-202733	Cell surface interactions at the vascular wall	-7.01529	-4.6298	2995,3635,3678,5175,6464,8140,8793,8795,9123,50848,90952	GYPC,INPP5D,ITGA5,PECAM1,SHC1,SLC7A5,TNFRSF10D,TNFRSF10B,SLC16A3,F11R,ESAM	11/137
7_Summary	Reactome Gene Sets	R-HSA-909733	Interferon alpha/beta signaling	-10.984	-7.96166	2634,3105,3106,3107,3133,3429,3455,3659,3669,8519,10581,54739,602,2268,3373,3965,8673,8692,22861,23765,80149,84166,197259,340061,84617,84790,837,2852,4641,8542,10392,51296,79792,4851	GBP2,HLA-A,HLA-B,HLA-C,HLA-E,IFI27,IFNAR2,IRF1,ISG20,IFITM1,IFITM2,XAF1,BCL3,FGR,HYAL1,LGALS9,VAMP8,HYAL2,NLRP1,IL17RA,ZC3H12A,NLRC5,MLKL,STING1,TUBB6,TUBA1C,CASP4,GPER1,MYO1C,APOL1,NOD1,SLC15A3,GSDMD,NOTCH1	34/-
7_Member	Reactome Gene Sets	R-HSA-909733	Interferon alpha/beta signaling	-10.984	-7.96166	2634,3105,3106,3107,3133,3429,3455,3659,3669,8519,10581,54739	GBP2,HLA-A,HLA-B,HLA-C,HLA-E,IFI27,IFNAR2,IRF1,ISG20,IFITM1,IFITM2,XAF1	12/77
7_Member	GO Biological Processes	GO:0009615	response to virus	-8.2035	-5.6443	602,2268,2634,3373,3429,3455,3659,3669,3965,8519,8673,8692,10581,22861,23765,80149,84166,197259,340061	BCL3,FGR,GBP2,HYAL1,IFI27,IFNAR2,IRF1,ISG20,LGALS9,IFITM1,VAMP8,HYAL2,IFITM2,NLRP1,IL17RA,ZC3H12A,NLRC5,MLKL,STING1	19/380
7_Member	Reactome Gene Sets	R-HSA-913531	Interferon Signaling	-6.40254	-4.1187	2634,3105,3106,3107,3133,3429,3455,3659,3669,8519,10581,54739,84617,84790	GBP2,HLA-A,HLA-B,HLA-C,HLA-E,IFI27,IFNAR2,IRF1,ISG20,IFITM1,IFITM2,XAF1,TUBB6,TUBA1C	14/269
7_Member	GO Biological Processes	GO:0051607	defense response to virus	-6.34456	-4.07712	2634,3429,3455,3659,3669,8519,8673,8692,10581,22861,80149,84166,197259,340061	GBP2,IFI27,IFNAR2,IRF1,ISG20,IFITM1,VAMP8,HYAL2,IFITM2,NLRP1,ZC3H12A,NLRC5,MLKL,STING1	14/272
7_Member	GO Biological Processes	GO:0140546	defense response to symbiont	-6.32541	-4.06367	2634,3429,3455,3659,3669,8519,8673,8692,10581,22861,80149,84166,197259,340061	GBP2,IFI27,IFNAR2,IRF1,ISG20,IFITM1,VAMP8,HYAL2,IFITM2,NLRP1,ZC3H12A,NLRC5,MLKL,STING1	14/273
7_Member	GO Biological Processes	GO:0045087	innate immune response	-6.25354	-4.00609	837,2268,2634,2852,3105,3106,3107,3133,3429,3455,3659,3669,3965,4641,8519,8542,10392,10581,22861,23765,51296,79792,84166,340061	CASP4,FGR,GBP2,GPER1,HLA-A,HLA-B,HLA-C,HLA-E,IFI27,IFNAR2,IRF1,ISG20,LGALS9,MYO1C,IFITM1,APOL1,NOD1,IFITM2,NLRP1,IL17RA,SLC15A3,GSDMD,NLRC5,STING1	24/773
7_Member	GO Biological Processes	GO:0035456	response to interferon-beta	-6.09661	-3.89509	3455,3659,8519,10581,54739,340061	IFNAR2,IRF1,IFITM1,IFITM2,XAF1,STING1	6/34
7_Member	GO Biological Processes	GO:0035458	cellular response to interferon-beta	-3.91018	-2.17525	3455,3659,10581,340061	IFNAR2,IRF1,IFITM2,STING1	4/27
7_Member	GO Biological Processes	GO:0140888	interferon-mediated signaling pathway	-3.55244	-1.90339	3429,3455,3659,8519,10581	IFI27,IFNAR2,IRF1,IFITM1,IFITM2	5/60
7_Member	GO Biological Processes	GO:0035455	response to interferon-alpha	-3.19158	-1.6179	3455,8519,10581	IFNAR2,IFITM1,IFITM2	3/18
7_Member	GO Biological Processes	GO:0060337	type I interferon-mediated signaling pathway	-3.04021	-1.49982	3429,3455,8519,10581	IFI27,IFNAR2,IFITM1,IFITM2	4/45
7_Member	GO Biological Processes	GO:0071357	cellular response to type I interferon	-3.00396	-1.46697	3429,3455,8519,10581	IFI27,IFNAR2,IFITM1,IFITM2	4/46
7_Member	GO Biological Processes	GO:0034341	response to type II interferon	-2.8006	-1.30549	2634,3659,3965,4641,8519,10581	GBP2,IRF1,LGALS9,MYO1C,IFITM1,IFITM2	6/129
7_Member	GO Biological Processes	GO:0034340	response to type I interferon	-2.74268	-1.26503	3429,3455,8519,10581	IFI27,IFNAR2,IFITM1,IFITM2	4/54
7_Member	WikiPathways	WP4877	Host pathogen interaction of human coronaviruses MAPK signaling	-2.3049	-0.928857	3429,8519,10581	IFI27,IFITM1,IFITM2	3/36
7_Member	GO Biological Processes	GO:0045069	regulation of viral genome replication	-2.03671	-0.718555	3669,4851,8519,10581	ISG20,NOTCH1,IFITM1,IFITM2	4/85
8_Summary	GO Biological Processes	GO:0002009	morphogenesis of an epithelium	-10.7043	-7.75776	94,1969,2022,2294,2295,2297,3678,3714,4851,4855,5420,6909,6926,6939,7041,7052,7075,7408,8463,51176,54345,54567,54922,94234,4846,6886,2013,2050,2242,3643,4091,5155,5159,6464,7122,7133,9124,10266,140706,79652,6405,4854,668,2034,3880,4627,7004,8837,100128927,4188,4242,1003,2852,3397	ACVRL1,EPHA2,ENG,FOXF1,FOXF2,FOXD1,ITGA5,JAG2,NOTCH1,NOTCH4,PODXL,TBX2,TBX3,TCF15,TGFB1I1,TGM2,TIE1,VASP,TEAD2,LEF1,SOX18,DLL4,RASIP1,FOXQ1,NOS3,TAL1,EMP2,EPHB4,FES,INSR,SMAD6,PDGFB,PDGFRB,SHC1,CLDN5,TNFRSF1B,PDLIM1,RAMP2,CCM2L,TMEM204,SEMA3F,NOTCH3,FOXL2,EPAS1,KRT19,MYH9,TEAD4,CFLAR,ZBTB42,MDFI,MFNG,CDH5,GPER1,ID1	54/-
8_Member	GO Biological Processes	GO:0002009	morphogenesis of an epithelium	-10.7043	-7.75776	94,1969,2022,2294,2295,2297,3678,3714,4851,4855,5420,6909,6926,6939,7041,7052,7075,7408,8463,51176,54345,54567,54922,94234	ACVRL1,EPHA2,ENG,FOXF1,FOXF2,FOXD1,ITGA5,JAG2,NOTCH1,NOTCH4,PODXL,TBX2,TBX3,TCF15,TGFB1I1,TGM2,TIE1,VASP,TEAD2,LEF1,SOX18,DLL4,RASIP1,FOXQ1	24/455
8_Member	GO Biological Processes	GO:0048729	tissue morphogenesis	-10.1637	-7.29632	94,1969,2022,2294,2295,2297,3678,3714,4846,4851,4855,5420,6886,6909,6926,6939,7041,7052,7075,7408,8463,51176,54345,54567,54922,94234	ACVRL1,EPHA2,ENG,FOXF1,FOXF2,FOXD1,ITGA5,JAG2,NOS3,NOTCH1,NOTCH4,PODXL,TAL1,TBX2,TBX3,TCF15,TGFB1I1,TGM2,TIE1,VASP,TEAD2,LEF1,SOX18,DLL4,RASIP1,FOXQ1	26/570
8_Member	GO Biological Processes	GO:0007507	heart development	-8.74367	-6.08339	94,2013,2022,2050,2242,2294,3643,4091,4846,4851,5155,5159,6464,6909,6926,7075,7122,7133,8463,9124,10266,54345,54567,140706	ACVRL1,EMP2,ENG,EPHB4,FES,FOXF1,INSR,SMAD6,NOS3,NOTCH1,PDGFB,PDGFRB,SHC1,TBX2,TBX3,TIE1,CLDN5,TNFRSF1B,TEAD2,PDLIM1,RAMP2,SOX18,DLL4,CCM2L	24/569
8_Member	GO Biological Processes	GO:0003007	heart morphogenesis	-8.18412	-5.63198	94,2013,2022,2050,2294,3643,4091,4846,4851,6909,6926,7122,8463,54345,54567,140706	ACVRL1,EMP2,ENG,EPHB4,FOXF1,INSR,SMAD6,NOS3,NOTCH1,TBX2,TBX3,CLDN5,TEAD2,SOX18,DLL4,CCM2L	16/263
8_Member	GO Biological Processes	GO:0061138	morphogenesis of a branching epithelium	-8.05431	-5.51596	1969,2022,2294,2297,4851,4855,6909,6926,7052,7075,51176,54567,54922	EPHA2,ENG,FOXF1,FOXD1,NOTCH1,NOTCH4,TBX2,TBX3,TGM2,TIE1,LEF1,DLL4,RASIP1	13/166
8_Member	GO Biological Processes	GO:0048754	branching morphogenesis of an epithelial tube	-8.02631	-5.49469	1969,2022,2294,2297,4851,4855,6909,6926,7075,51176,54567,54922	EPHA2,ENG,FOXF1,FOXD1,NOTCH1,NOTCH4,TBX2,TBX3,TIE1,LEF1,DLL4,RASIP1	12/137
8_Member	GO Biological Processes	GO:0060562	epithelial tube morphogenesis	-7.90389	-5.38849	94,1969,2022,2294,2297,4851,4855,5420,6909,6926,7075,7408,8463,51176,54345,54567,54922	ACVRL1,EPHA2,ENG,FOXF1,FOXD1,NOTCH1,NOTCH4,PODXL,TBX2,TBX3,TIE1,VASP,TEAD2,LEF1,SOX18,DLL4,RASIP1	17/314
8_Member	GO Biological Processes	GO:0001763	morphogenesis of a branching structure	-7.74894	-5.25567	1969,2022,2294,2297,4851,4855,6909,6926,7052,7075,51176,54567,54922	EPHA2,ENG,FOXF1,FOXD1,NOTCH1,NOTCH4,TBX2,TBX3,TGM2,TIE1,LEF1,DLL4,RASIP1	13/176
8_Member	GO Biological Processes	GO:0072132	mesenchyme morphogenesis	-7.2658	-4.8189	94,2022,2294,4846,4851,6909,6926,51176	ACVRL1,ENG,FOXF1,NOS3,NOTCH1,TBX2,TBX3,LEF1	8/55
8_Member	GO Biological Processes	GO:0051145	smooth muscle cell differentiation	-7.24796	-4.80652	2022,2294,4851,6909,6926,10266,79652	ENG,FOXF1,NOTCH1,TBX2,TBX3,RAMP2,TMEM204	7/37
8_Member	GO Biological Processes	GO:0060485	mesenchyme development	-6.85321	-4.4999	94,2022,2294,2295,2297,4846,4851,4855,6405,6909,6926,6939,8463,51176	ACVRL1,ENG,FOXF1,FOXF2,FOXD1,NOS3,NOTCH1,NOTCH4,SEMA3F,TBX2,TBX3,TCF15,TEAD2,LEF1	14/247
8_Member	GO Biological Processes	GO:0048844	artery morphogenesis	-6.43041	-4.14278	94,2022,2294,4851,4854,5159,6909,54567	ACVRL1,ENG,FOXF1,NOTCH1,NOTCH3,PDGFRB,TBX2,DLL4	8/70
8_Member	GO Biological Processes	GO:0003197	endocardial cushion development	-6.24689	-4.00609	94,2022,2294,4846,4851,6909,6926	ACVRL1,ENG,FOXF1,NOS3,NOTCH1,TBX2,TBX3	7/51
8_Member	GO Biological Processes	GO:0060840	artery development	-6.22634	-3.98928	94,2022,2294,4091,4851,4854,5159,6909,54567	ACVRL1,ENG,FOXF1,SMAD6,NOTCH1,NOTCH3,PDGFRB,TBX2,DLL4	9/101
8_Member	GO Biological Processes	GO:0003203	endocardial cushion morphogenesis	-5.66216	-3.51903	94,2022,4846,4851,6909,6926	ACVRL1,ENG,NOS3,NOTCH1,TBX2,TBX3	6/40
8_Member	GO Biological Processes	GO:0061061	muscle structure development	-5.48767	-3.37613	668,2022,2034,2294,3880,4627,4851,5159,6909,6926,6939,7004,8837,9124,10266,54567,79652,100128927	FOXL2,ENG,EPAS1,FOXF1,KRT19,MYH9,NOTCH1,PDGFRB,TBX2,TBX3,TCF15,TEAD4,CFLAR,PDLIM1,RAMP2,DLL4,TMEM204,ZBTB42	18/518
8_Member	GO Biological Processes	GO:1905222	atrioventricular canal morphogenesis	-5.45784	-3.35136	2022,6909,6926	ENG,TBX2,TBX3	3/4
8_Member	GO Biological Processes	GO:0003151	outflow tract morphogenesis	-4.91164	-2.90953	2022,4091,4851,6909,6926,7122,54345	ENG,SMAD6,NOTCH1,TBX2,TBX3,CLDN5,SOX18	7/80
8_Member	GO Biological Processes	GO:0060841	venous blood vessel development	-4.85822	-2.86972	94,2022,2294,4851	ACVRL1,ENG,FOXF1,NOTCH1	4/16
8_Member	GO Biological Processes	GO:0035909	aorta morphogenesis	-4.75688	-2.79256	94,2022,5159,6909,54567	ACVRL1,ENG,PDGFRB,TBX2,DLL4	5/34
8_Member	GO Biological Processes	GO:0035904	aorta development	-4.57519	-2.67634	94,2022,4091,5159,6909,54567	ACVRL1,ENG,SMAD6,PDGFRB,TBX2,DLL4	6/61
8_Member	GO Biological Processes	GO:0003206	cardiac chamber morphogenesis	-4.48312	-2.62003	2022,2294,4091,4846,4851,6909,6926,54567	ENG,FOXF1,SMAD6,NOS3,NOTCH1,TBX2,TBX3,DLL4	8/127
8_Member	GO Biological Processes	GO:0007389	pattern specification process	-4.36109	-2.51809	94,2022,2294,2297,4091,4188,4242,4851,6405,6909,6926,6939,51176,54345,54567	ACVRL1,ENG,FOXF1,FOXD1,SMAD6,MDFI,MFNG,NOTCH1,SEMA3F,TBX2,TBX3,TCF15,LEF1,SOX18,DLL4	15/459
8_Member	GO Biological Processes	GO:0030513	positive regulation of BMP signaling pathway	-4.35047	-2.51514	94,1003,2022,2297,4851	ACVRL1,CDH5,ENG,FOXD1,NOTCH1	5/41
8_Member	GO Biological Processes	GO:0035912	dorsal aorta morphogenesis	-4.32413	-2.50074	94,2022,54567	ACVRL1,ENG,DLL4	3/8
8_Member	GO Biological Processes	GO:0003002	regionalization	-4.28791	-2.47358	94,2022,2294,2297,4091,4188,4851,6405,6909,6926,6939,51176,54345,54567	ACVRL1,ENG,FOXF1,FOXD1,SMAD6,MDFI,NOTCH1,SEMA3F,TBX2,TBX3,TCF15,LEF1,SOX18,DLL4	14/412
8_Member	GO Biological Processes	GO:0003143	embryonic heart tube morphogenesis	-4.19854	-2.39932	2022,4851,6909,6926,8463,54345	ENG,NOTCH1,TBX2,TBX3,TEAD2,SOX18	6/71
8_Member	GO Biological Processes	GO:0060411	cardiac septum morphogenesis	-4.16424	-2.37601	2022,4091,4846,4851,6909,6926	ENG,SMAD6,NOS3,NOTCH1,TBX2,TBX3	6/72
8_Member	GO Biological Processes	GO:0062043	positive regulation of cardiac epithelial to mesenchymal transition	-4.15114	-2.36771	2013,2022,4851	EMP2,ENG,NOTCH1	3/9
8_Member	GO Biological Processes	GO:0051152	positive regulation of smooth muscle cell differentiation	-4.11824	-2.34191	2022,2852,4851,4855	ENG,GPER1,NOTCH1,NOTCH4	4/24
8_Member	GO Biological Processes	GO:0003272	endocardial cushion formation	-4.0458	-2.28334	2022,4851,6909,6926	ENG,NOTCH1,TBX2,TBX3	4/25
8_Member	GO Biological Processes	GO:0035907	dorsal aorta development	-3.99934	-2.24027	94,2022,54567	ACVRL1,ENG,DLL4	3/10
8_Member	GO Biological Processes	GO:0051150	regulation of smooth muscle cell differentiation	-3.97208	-2.22194	2022,2852,4851,4855,5155	ENG,GPER1,NOTCH1,NOTCH4,PDGFB	5/49
8_Member	GO Biological Processes	GO:0042692	muscle cell differentiation	-3.93805	-2.19667	2022,2294,3880,4627,4851,5159,6909,6926,8837,10266,79652	ENG,FOXF1,KRT19,MYH9,NOTCH1,PDGFRB,TBX2,TBX3,CFLAR,RAMP2,TMEM204	11/287
8_Member	GO Biological Processes	GO:0035050	embryonic heart tube development	-3.76242	-2.06722	2022,4851,6909,6926,8463,54345	ENG,NOTCH1,TBX2,TBX3,TEAD2,SOX18	6/85
8_Member	GO Biological Processes	GO:0062042	regulation of cardiac epithelial to mesenchymal transition	-3.74229	-2.05194	2013,2022,4851	EMP2,ENG,NOTCH1	3/12
8_Member	GO Biological Processes	GO:0097084	vascular associated smooth muscle cell development	-3.74229	-2.05194	2022,4851,10266	ENG,NOTCH1,RAMP2	3/12
8_Member	GO Biological Processes	GO:0001837	epithelial to mesenchymal transition	-3.70692	-2.02515	2022,2295,4851,4855,6926,51176	ENG,FOXF2,NOTCH1,NOTCH4,TBX3,LEF1	6/87
8_Member	GO Biological Processes	GO:0003205	cardiac chamber development	-3.63359	-1.96484	2022,2294,4091,4846,4851,6909,6926,54567	ENG,FOXF1,SMAD6,NOS3,NOTCH1,TBX2,TBX3,DLL4	8/168
8_Member	GO Biological Processes	GO:0036302	atrioventricular canal development	-3.63145	-1.96374	2022,6909,6926	ENG,TBX2,TBX3	3/13
8_Member	GO Biological Processes	GO:0003231	cardiac ventricle development	-3.62884	-1.96374	2022,2294,4091,4846,4851,6926,54567	ENG,FOXF1,SMAD6,NOS3,NOTCH1,TBX3,DLL4	7/127
8_Member	GO Biological Processes	GO:0001569	branching involved in blood vessel morphogenesis	-3.61504	-1.95804	2022,4855,51176,54567	ENG,NOTCH4,LEF1,DLL4	4/32
8_Member	GO Biological Processes	GO:0010718	positive regulation of epithelial to mesenchymal transition	-3.58684	-1.93339	2013,2022,4851,7041,51176	EMP2,ENG,NOTCH1,TGFB1I1,LEF1	5/59
8_Member	GO Biological Processes	GO:0003222	ventricular trabecula myocardium morphogenesis	-3.5298	-1.88598	2022,4851,54567	ENG,NOTCH1,DLL4	3/14
8_Member	GO Biological Processes	GO:0001947	heart looping	-3.38973	-1.76948	2022,4851,6909,6926,54345	ENG,NOTCH1,TBX2,TBX3,SOX18	5/65
8_Member	GO Biological Processes	GO:0090100	positive regulation of transmembrane receptor protein serine/threonine kinase signaling pathway	-3.24414	-1.65588	94,1003,2022,2297,4851,7041	ACVRL1,CDH5,ENG,FOXD1,NOTCH1,TGFB1I1	6/106
8_Member	GO Biological Processes	GO:0061371	determination of heart left/right asymmetry	-3.24074	-1.65588	2022,4851,6909,6926,54345	ENG,NOTCH1,TBX2,TBX3,SOX18	5/70
8_Member	GO Biological Processes	GO:0003279	cardiac septum development	-3.20118	-1.62381	2022,4091,4846,4851,6909,6926	ENG,SMAD6,NOS3,NOTCH1,TBX2,TBX3	6/108
8_Member	GO Biological Processes	GO:0060973	cell migration involved in heart development	-3.19158	-1.6179	2022,4851,5159	ENG,NOTCH1,PDGFRB	3/18
8_Member	GO Biological Processes	GO:0035886	vascular associated smooth muscle cell differentiation	-3.12003	-1.56012	2022,4851,10266	ENG,NOTCH1,RAMP2	3/19
8_Member	GO Biological Processes	GO:0030510	regulation of BMP signaling pathway	-2.92481	-1.4031	94,1003,2022,2297,4091,4851	ACVRL1,CDH5,ENG,FOXD1,SMAD6,NOTCH1	6/122
8_Member	GO Biological Processes	GO:0048762	mesenchymal cell differentiation	-2.81695	-1.31736	2022,2295,4851,4855,6405,6926,51176	ENG,FOXF2,NOTCH1,NOTCH4,SEMA3F,TBX3,LEF1	7/174
8_Member	GO Biological Processes	GO:0055001	muscle cell development	-2.81695	-1.31736	2022,3880,4851,5159,6926,8837,10266	ENG,KRT19,NOTCH1,PDGFRB,TBX3,CFLAR,RAMP2	7/174
8_Member	GO Biological Processes	GO:1905063	regulation of vascular associated smooth muscle cell differentiation	-2.76311	-1.28055	2022,2852,5155	ENG,GPER1,PDGFB	3/25
8_Member	GO Biological Processes	GO:0001708	cell fate specification	-2.74821	-1.26819	4851,6909,6926,7004,54345	NOTCH1,TBX2,TBX3,TEAD4,SOX18	5/90
8_Member	Canonical Pathways	M185	PID ALK1 PATHWAY	-2.71295	-1.24521	94,2022,3397	ACVRL1,ENG,ID1	3/26
8_Member	GO Biological Processes	GO:0007368	determination of left/right symmetry	-2.68436	-1.22133	2022,2294,4851,6909,6926,54345	ENG,FOXF1,NOTCH1,TBX2,TBX3,SOX18	6/136
8_Member	GO Biological Processes	GO:0060317	cardiac epithelial to mesenchymal transition	-2.61872	-1.17072	2022,4851,6926	ENG,NOTCH1,TBX3	3/28
8_Member	GO Biological Processes	GO:0003229	ventricular cardiac muscle tissue development	-2.60084	-1.15777	2022,4851,6926,54567	ENG,NOTCH1,TBX3,DLL4	4/59
8_Member	GO Biological Processes	GO:0060972	left/right pattern formation	-2.59043	-1.14899	2022,2294,4851,6909,6926,54345	ENG,FOXF1,NOTCH1,TBX2,TBX3,SOX18	6/142
8_Member	GO Biological Processes	GO:0009799	specification of symmetry	-2.57526	-1.13915	2022,2294,4851,6909,6926,54345	ENG,FOXF1,NOTCH1,TBX2,TBX3,SOX18	6/143
8_Member	GO Biological Processes	GO:0009855	determination of bilateral symmetry	-2.57526	-1.13915	2022,2294,4851,6909,6926,54345	ENG,FOXF1,NOTCH1,TBX2,TBX3,SOX18	6/143
8_Member	GO Biological Processes	GO:0003209	cardiac atrium morphogenesis	-2.57437	-1.13915	2022,4851,54567	ENG,NOTCH1,DLL4	3/29
8_Member	GO Biological Processes	GO:0048738	cardiac muscle tissue development	-2.55067	-1.12048	2022,2242,4851,5159,6909,6926,54567	ENG,FES,NOTCH1,PDGFRB,TBX2,TBX3,DLL4	7/194
8_Member	GO Biological Processes	GO:0014706	striated muscle tissue development	-2.47759	-1.06197	2022,2242,4851,5159,6909,6926,54567	ENG,FES,NOTCH1,PDGFRB,TBX2,TBX3,DLL4	7/200
8_Member	GO Biological Processes	GO:0061384	heart trabecula morphogenesis	-2.45087	-1.04083	2022,4851,54567	ENG,NOTCH1,DLL4	3/32
8_Member	GO Biological Processes	GO:0003208	cardiac ventricle morphogenesis	-2.31038	-0.932466	2022,2294,4851,54567	ENG,FOXF1,NOTCH1,DLL4	4/71
8_Member	GO Biological Processes	GO:0003230	cardiac atrium development	-2.27124	-0.903062	2022,4851,54567	ENG,NOTCH1,DLL4	3/37
8_Member	GO Biological Processes	GO:0010717	regulation of epithelial to mesenchymal transition	-2.21177	-0.854902	2013,2022,4851,7041,51176	EMP2,ENG,NOTCH1,TGFB1I1,LEF1	5/120
8_Member	GO Biological Processes	GO:0060537	muscle tissue development	-2.18938	-0.837842	668,2022,2242,4851,5159,6909,6926,8837,54567	FOXL2,ENG,FES,NOTCH1,PDGFRB,TBX2,TBX3,CFLAR,DLL4	9/345
8_Member	GO Biological Processes	GO:0035051	cardiocyte differentiation	-2.13834	-0.799853	4851,5159,6909,6926,54345	NOTCH1,PDGFRB,TBX2,TBX3,SOX18	5/125
8_Member	GO Biological Processes	GO:0048644	muscle organ morphogenesis	-2.10911	-0.774457	2022,4851,6939,54567	ENG,NOTCH1,TCF15,DLL4	4/81
8_Member	GO Biological Processes	GO:0061383	trabecula morphogenesis	-2.06102	-0.737268	2022,4851,54567	ENG,NOTCH1,DLL4	3/44
8_Member	GO Biological Processes	GO:0048863	stem cell differentiation	-2.05943	-0.73609	4851,6405,6886,6909,6926,54345	NOTCH1,SEMA3F,TAL1,TBX2,TBX3,SOX18	6/183
8_Member	GO Biological Processes	GO:0051149	positive regulation of muscle cell differentiation	-2.03671	-0.718555	2022,2852,4851,4855	ENG,GPER1,NOTCH1,NOTCH4	4/85
9_Summary	GO Biological Processes	GO:0030855	epithelial cell differentiation	-10.6496	-7.72002	94,668,947,1969,2034,2294,2624,2683,2828,3714,3880,4851,5155,5175,5420,6926,6939,7041,7075,8322,8407,8837,10365,50848,54345,54507,54538,168002,2701,54567,3678,6793	ACVRL1,FOXL2,CD34,EPHA2,EPAS1,FOXF1,GATA2,B4GALT1,GPR4,JAG2,KRT19,NOTCH1,PDGFB,PECAM1,PODXL,TBX3,TCF15,TGFB1I1,TIE1,FZD4,TAGLN2,CFLAR,KLF2,F11R,SOX18,ADAMTSL4,ROBO4,DACT2,GJA4,DLL4,ITGA5,STK10	32/-
9_Member	GO Biological Processes	GO:0030855	epithelial cell differentiation	-10.6496	-7.72002	94,668,947,1969,2034,2294,2624,2683,2828,3714,3880,4851,5155,5175,5420,6926,6939,7041,7075,8322,8407,8837,10365,50848,54345,54507,54538,168002	ACVRL1,FOXL2,CD34,EPHA2,EPAS1,FOXF1,GATA2,B4GALT1,GPR4,JAG2,KRT19,NOTCH1,PDGFB,PECAM1,PODXL,TBX3,TCF15,TGFB1I1,TIE1,FZD4,TAGLN2,CFLAR,KLF2,F11R,SOX18,ADAMTSL4,ROBO4,DACT2	28/630
9_Member	GO Biological Processes	GO:0003158	endothelium development	-8.45164	-5.8479	94,947,2701,4851,5175,7075,8322,50848,54345,54538,54567	ACVRL1,CD34,GJA4,NOTCH1,PECAM1,TIE1,FZD4,F11R,SOX18,ROBO4,DLL4	11/100
9_Member	GO Biological Processes	GO:0002064	epithelial cell development	-8.28678	-5.7131	1969,2034,2624,2683,2828,4851,5155,5175,5420,50848,54345,54507,54538,168002	EPHA2,EPAS1,GATA2,B4GALT1,GPR4,NOTCH1,PDGFB,PECAM1,PODXL,F11R,SOX18,ADAMTSL4,ROBO4,DACT2	14/190
9_Member	GO Biological Processes	GO:0045446	endothelial cell differentiation	-5.85626	-3.67905	94,4851,5175,7075,8322,50848,54345,54538	ACVRL1,NOTCH1,PECAM1,TIE1,FZD4,F11R,SOX18,ROBO4	8/83
9_Member	GO Biological Processes	GO:0061028	establishment of endothelial barrier	-3.5622	-1.91228	5175,50848,54345,54538	PECAM1,F11R,SOX18,ROBO4	4/33
9_Member	GO Biological Processes	GO:0001885	endothelial cell development	-2.93407	-1.40908	5175,50848,54345,54538	PECAM1,F11R,SOX18,ROBO4	4/48
9_Member	GO Biological Processes	GO:0007159	leukocyte cell-cell adhesion	-2.68421	-1.22133	3678,5175,6793,50848	ITGA5,PECAM1,STK10,F11R	4/56
10_Summary	GO Biological Processes	GO:0003018	vascular process in circulatory system	-10.558	-7.64484	489,1003,2828,2852,3643,4846,4881,6513,6573,6915,7122,8140,8884,10266,10365,11156,11309,84879,92745,94,2013,5155,8870,9424,10268	ATP2A3,CDH5,GPR4,GPER1,INSR,NOS3,NPR1,SLC2A1,SLC19A1,TBXA2R,CLDN5,SLC7A5,SLC5A6,RAMP2,KLF2,PTP4A3,SLCO2B1,MFSD2A,SLC38A5,ACVRL1,EMP2,PDGFB,IER3,KCNK6,RAMP3	25/-
10_Member	GO Biological Processes	GO:0003018	vascular process in circulatory system	-10.558	-7.64484	489,1003,2828,2852,3643,4846,4881,6513,6573,6915,7122,8140,8884,10266,10365,11156,11309,84879,92745	ATP2A3,CDH5,GPR4,GPER1,INSR,NOS3,NPR1,SLC2A1,SLC19A1,TBXA2R,CLDN5,SLC7A5,SLC5A6,RAMP2,KLF2,PTP4A3,SLCO2B1,MFSD2A,SLC38A5	19/275
10_Member	GO Biological Processes	GO:0003013	circulatory system process	-10.5035	-7.60608	94,489,1003,2013,2828,2852,3643,4846,4881,5155,6513,6573,6915,7122,8140,8870,8884,9424,10266,10268,10365,11156,11309,84879,92745	ACVRL1,ATP2A3,CDH5,EMP2,GPR4,GPER1,INSR,NOS3,NPR1,PDGFB,SLC2A1,SLC19A1,TBXA2R,CLDN5,SLC7A5,IER3,SLC5A6,KCNK6,RAMP2,RAMP3,KLF2,PTP4A3,SLCO2B1,MFSD2A,SLC38A5	25/507
10_Member	GO Biological Processes	GO:0043114	regulation of vascular permeability	-5.08014	-3.05575	1003,2828,4881,7122,10266,11156	CDH5,GPR4,NPR1,CLDN5,RAMP2,PTP4A3	6/50
10_Member	GO Biological Processes	GO:0008015	blood circulation	-4.84069	-2.856	94,1003,2013,2828,2852,4846,4881,5155,6915,7122,8870,9424,10266,10365,11156	ACVRL1,CDH5,EMP2,GPR4,GPER1,NOS3,NPR1,PDGFB,TBXA2R,CLDN5,IER3,KCNK6,RAMP2,KLF2,PTP4A3	15/417
10_Member	GO Biological Processes	GO:0008217	regulation of blood pressure	-4.07364	-2.30315	94,2013,4846,4881,5155,6915,8870,9424,10266	ACVRL1,EMP2,NOS3,NPR1,PDGFB,TBXA2R,IER3,KCNK6,RAMP2	9/186
10_Member	GO Biological Processes	GO:0003073	regulation of systemic arterial blood pressure	-2.64501	-1.1909	2013,4846,5155,8870,9424	EMP2,NOS3,PDGFB,IER3,KCNK6	5/95
11_Summary	WikiPathways	WP3888	VEGFA VEGFR2 signaling	-10.3589	-7.47681	1003,1192,1969,2022,2624,4627,4641,4792,4846,4855,5228,5329,5829,6464,6778,6886,7004,22899,54567,79812,84790,91010,152273	CDH5,CLIC1,EPHA2,ENG,GATA2,MYH9,MYO1C,NFKBIA,NOS3,NOTCH4,PGF,PLAUR,PXN,SHC1,STAT6,TAL1,TEAD4,ARHGEF15,DLL4,MMRN2,TUBA1C,FMNL3,FGD5	23/-
11_Member	WikiPathways	WP3888	VEGFA VEGFR2 signaling	-10.3589	-7.47681	1003,1192,1969,2022,2624,4627,4641,4792,4846,4855,5228,5329,5829,6464,6778,6886,7004,22899,54567,79812,84790,91010,152273	CDH5,CLIC1,EPHA2,ENG,GATA2,MYH9,MYO1C,NFKBIA,NOS3,NOTCH4,PGF,PLAUR,PXN,SHC1,STAT6,TAL1,TEAD4,ARHGEF15,DLL4,MMRN2,TUBA1C,FMNL3,FGD5	23/432
12_Summary	GO Biological Processes	GO:0001570	vasculogenesis	-10.0192	-7.16603	1969,2022,2294,4851,5159,7075,8322,8463,10266,54345,54922,6909,8273	EPHA2,ENG,FOXF1,NOTCH1,PDGFRB,TIE1,FZD4,TEAD2,RAMP2,SOX18,RASIP1,TBX2,SLC10A3	13/-
12_Member	GO Biological Processes	GO:0001570	vasculogenesis	-10.0192	-7.16603	1969,2022,2294,4851,5159,7075,8322,8463,10266,54345,54922	EPHA2,ENG,FOXF1,NOTCH1,PDGFRB,TIE1,FZD4,TEAD2,RAMP2,SOX18,RASIP1	11/72
12_Member	GO Biological Processes	GO:0032526	response to retinoic acid	-2.43916	-1.03215	6909,7075,8273,8322,8463	TBX2,TIE1,SLC10A3,FZD4,TEAD2	5/106
13_Summary	GO Biological Processes	GO:0030097	hemopoiesis	-9.88638	-7.047	602,843,864,947,1265,1969,2034,2624,3566,3570,3601,3659,3714,4055,4066,4242,4627,4855,6778,6886,8692,8837,10312,10365,23218,51176,54567,168002,958,1192,2013,3105,3133,7450,23765,375033,3635,4851,2242,4792,6464,3106,3107,6890,84876,9466,2268,249,3397	BCL3,CASP10,RUNX3,CD34,CNN2,EPHA2,EPAS1,GATA2,IL4R,IL6R,IL15RA,IRF1,JAG2,LTBR,LYL1,MFNG,MYH9,NOTCH4,STAT6,TAL1,HYAL2,CFLAR,TCIRG1,KLF2,NBEAL2,LEF1,DLL4,DACT2,CD40,CLIC1,EMP2,HLA-A,HLA-E,VWF,IL17RA,PEAR1,INPP5D,NOTCH1,FES,NFKBIA,SHC1,HLA-B,HLA-C,TAP1,ORAI1,IL27RA,FGR,ALPL,ID1	49/-
13_Member	GO Biological Processes	GO:0030097	hemopoiesis	-9.88638	-7.047	602,843,864,947,1265,1969,2034,2624,3566,3570,3601,3659,3714,4055,4066,4242,4627,4855,6778,6886,8692,8837,10312,10365,23218,51176,54567,168002	BCL3,CASP10,RUNX3,CD34,CNN2,EPHA2,EPAS1,GATA2,IL4R,IL6R,IL15RA,IRF1,JAG2,LTBR,LYL1,MFNG,MYH9,NOTCH4,STAT6,TAL1,HYAL2,CFLAR,TCIRG1,KLF2,NBEAL2,LEF1,DLL4,DACT2	28/680
13_Member	GO Biological Processes	GO:0002521	leukocyte differentiation	-6.77715	-4.43694	602,843,1969,2624,3566,3570,3601,3659,3714,4055,4066,4242,4627,6778,6886,10312,51176,54567	BCL3,CASP10,EPHA2,GATA2,IL4R,IL6R,IL15RA,IRF1,JAG2,LTBR,LYL1,MFNG,MYH9,STAT6,TAL1,TCIRG1,LEF1,DLL4	18/421
13_Member	GO Biological Processes	GO:0001775	cell activation	-6.20467	-3.97742	602,958,1192,2013,3105,3133,3566,3570,3601,3659,3714,4055,4066,4242,4627,6778,7450,8692,10312,23765,51176,54567,375033	BCL3,CD40,CLIC1,EMP2,HLA-A,HLA-E,IL4R,IL6R,IL15RA,IRF1,JAG2,LTBR,LYL1,MFNG,MYH9,STAT6,VWF,HYAL2,TCIRG1,IL17RA,LEF1,DLL4,PEAR1	23/722
13_Member	GO Biological Processes	GO:0046631	alpha-beta T cell activation	-6.11811	-3.91346	602,3105,3133,3566,3570,3659,6778,10312,51176	BCL3,HLA-A,HLA-E,IL4R,IL6R,IRF1,STAT6,TCIRG1,LEF1	9/104
13_Member	GO Biological Processes	GO:0046649	lymphocyte activation	-5.38221	-3.29296	602,958,2013,3105,3133,3566,3570,3601,3659,3714,4066,4242,4627,6778,10312,51176,54567	BCL3,CD40,EMP2,HLA-A,HLA-E,IL4R,IL6R,IL15RA,IRF1,JAG2,LYL1,MFNG,MYH9,STAT6,TCIRG1,LEF1,DLL4	17/475
13_Member	GO Biological Processes	GO:1903131	mononuclear cell differentiation	-5.37323	-3.28638	602,3566,3570,3601,3659,3714,4055,4066,4242,4627,6778,10312,51176,54567	BCL3,IL4R,IL6R,IL15RA,IRF1,JAG2,LTBR,LYL1,MFNG,MYH9,STAT6,TCIRG1,LEF1,DLL4	14/329
13_Member	GO Biological Processes	GO:0002460	adaptive immune response based on somatic recombination of immune receptors built from immunoglobulin superfamily domains	-5.26324	-3.19517	602,958,2013,3105,3566,3570,3635,4851,6778,10312,23765,51176	BCL3,CD40,EMP2,HLA-A,IL4R,IL6R,INPP5D,NOTCH1,STAT6,TCIRG1,IL17RA,LEF1	12/247
13_Member	GO Biological Processes	GO:0045321	leukocyte activation	-5.20219	-3.14547	602,958,2013,3105,3133,3566,3570,3601,3659,3714,4055,4066,4242,4627,6778,8692,10312,51176,54567	BCL3,CD40,EMP2,HLA-A,HLA-E,IL4R,IL6R,IL15RA,IRF1,JAG2,LTBR,LYL1,MFNG,MYH9,STAT6,HYAL2,TCIRG1,LEF1,DLL4	19/598
13_Member	WikiPathways	WP395	IL 4 signaling pathway	-5.08014	-3.05575	2242,3566,3635,4792,6464,6778	FES,IL4R,INPP5D,NFKBIA,SHC1,STAT6	6/50
13_Member	GO Biological Processes	GO:0030098	lymphocyte differentiation	-4.61164	-2.70486	602,3566,3570,3601,3659,3714,4066,4242,6778,10312,51176,54567	BCL3,IL4R,IL6R,IL15RA,IRF1,JAG2,LYL1,MFNG,STAT6,TCIRG1,LEF1,DLL4	12/287
13_Member	GO Biological Processes	GO:0035710	CD4-positive, alpha-beta T cell activation	-4.3415	-2.50885	602,3566,3570,6778,10312,51176	BCL3,IL4R,IL6R,STAT6,TCIRG1,LEF1	6/67
13_Member	GO Biological Processes	GO:0002294	CD4-positive, alpha-beta T cell differentiation involved in immune response	-4.29882	-2.48192	602,3566,3570,6778,51176	BCL3,IL4R,IL6R,STAT6,LEF1	5/42
13_Member	GO Biological Processes	GO:0042093	T-helper cell differentiation	-4.29882	-2.48192	602,3566,3570,6778,51176	BCL3,IL4R,IL6R,STAT6,LEF1	5/42
13_Member	GO Biological Processes	GO:0002287	alpha-beta T cell activation involved in immune response	-4.24854	-2.44291	602,3566,3570,6778,51176	BCL3,IL4R,IL6R,STAT6,LEF1	5/43
13_Member	GO Biological Processes	GO:0002293	alpha-beta T cell differentiation involved in immune response	-4.24854	-2.44291	602,3566,3570,6778,51176	BCL3,IL4R,IL6R,STAT6,LEF1	5/43
13_Member	GO Biological Processes	GO:0042110	T cell activation	-4.20719	-2.40424	602,3105,3133,3566,3570,3659,3714,4627,6778,10312,51176,54567	BCL3,HLA-A,HLA-E,IL4R,IL6R,IRF1,JAG2,MYH9,STAT6,TCIRG1,LEF1,DLL4	12/316
13_Member	GO Biological Processes	GO:0030217	T cell differentiation	-4.20169	-2.40123	602,3566,3570,3659,3714,6778,10312,51176,54567	BCL3,IL4R,IL6R,IRF1,JAG2,STAT6,TCIRG1,LEF1,DLL4	9/179
13_Member	GO Biological Processes	GO:0042088	T-helper 1 type immune response	-4.19413	-2.39738	602,3566,6778,51176	BCL3,IL4R,STAT6,LEF1	4/23
13_Member	GO Biological Processes	GO:0046632	alpha-beta T cell differentiation	-4.0645	-2.29631	602,3566,3570,3659,6778,51176	BCL3,IL4R,IL6R,IRF1,STAT6,LEF1	6/75
13_Member	GO Biological Processes	GO:0002292	T cell differentiation involved in immune response	-4.05979	-2.2939	602,3566,3570,6778,51176	BCL3,IL4R,IL6R,STAT6,LEF1	5/47
13_Member	GO Biological Processes	GO:0043367	CD4-positive, alpha-beta T cell differentiation	-3.76936	-2.07319	602,3566,3570,6778,51176	BCL3,IL4R,IL6R,STAT6,LEF1	5/54
13_Member	GO Biological Processes	GO:0002250	adaptive immune response	-3.65998	-1.9857	602,958,2013,3105,3106,3107,3133,3566,3570,3635,4851,6778,6890,10312,23765,51176,84876	BCL3,CD40,EMP2,HLA-A,HLA-B,HLA-C,HLA-E,IL4R,IL6R,INPP5D,NOTCH1,STAT6,TAP1,TCIRG1,IL17RA,LEF1,ORAI1	17/653
13_Member	GO Biological Processes	GO:0045063	T-helper 1 cell differentiation	-3.5298	-1.88598	3566,6778,51176	IL4R,STAT6,LEF1	3/14
13_Member	WikiPathways	WP5130	Th17 cell differentiation pathway	-3.24074	-1.65588	3566,3570,4792,6778,9466	IL4R,IL6R,NFKBIA,STAT6,IL27RA	5/70
13_Member	GO Biological Processes	GO:0002286	T cell activation involved in immune response	-2.9765	-1.44821	602,3566,3570,6778,51176	BCL3,IL4R,IL6R,STAT6,LEF1	5/80
13_Member	GO Biological Processes	GO:0002252	immune effector process	-2.77216	-1.28255	602,958,2013,2268,3105,3566,3570,3635,4242,6778,10312,51176	BCL3,CD40,EMP2,FGR,HLA-A,IL4R,IL6R,INPP5D,MFNG,STAT6,TCIRG1,LEF1	12/457
13_Member	GO Biological Processes	GO:0002285	lymphocyte activation involved in immune response	-2.71681	-1.24521	602,3566,3570,4242,6778,51176	BCL3,IL4R,IL6R,MFNG,STAT6,LEF1	6/134
13_Member	Canonical Pathways	M1718	SIG IL4RECEPTOR IN B LYPHOCYTES	-2.66487	-1.20852	3566,6464,6778	IL4R,SHC1,STAT6	3/27
13_Member	GO Biological Processes	GO:0002449	lymphocyte mediated immunity	-2.66193	-1.20614	602,958,2013,3105,3566,3635,6778,10312	BCL3,CD40,EMP2,HLA-A,IL4R,INPP5D,STAT6,TCIRG1	8/237
13_Member	GO Biological Processes	GO:0042113	B cell activation	-2.61384	-1.16748	602,958,4066,4242,6778,10312,51176	BCL3,CD40,LYL1,MFNG,STAT6,TCIRG1,LEF1	7/189
13_Member	GO Biological Processes	GO:0071353	cellular response to interleukin-4	-2.49055	-1.07288	3566,6778,51176	IL4R,STAT6,LEF1	3/31
13_Member	Canonical Pathways	M28	PID IL4 2PATHWAY	-2.47218	-1.05961	2242,3566,6464,6778	FES,IL4R,SHC1,STAT6	4/64
13_Member	GO Biological Processes	GO:0120161	regulation of cold-induced thermogenesis	-2.45843	-1.04688	249,2034,3397,3566,4851,6778	ALPL,EPAS1,ID1,IL4R,NOTCH1,STAT6	6/151
13_Member	KEGG Pathway	hsa04659	Th17 cell differentiation	-2.4045	-1.00347	3566,3570,4792,6778,9466	IL4R,IL6R,NFKBIA,STAT6,IL27RA	5/108
13_Member	GO Biological Processes	GO:0002828	regulation of type 2 immune response	-2.37549	-0.986163	3566,6778,9466	IL4R,STAT6,IL27RA	3/34
13_Member	GO Biological Processes	GO:0070670	response to interleukin-4	-2.37549	-0.986163	3566,6778,51176	IL4R,STAT6,LEF1	3/34
13_Member	GO Biological Processes	GO:0002637	regulation of immunoglobulin production	-2.20584	-0.851647	3133,3566,6778,9466	HLA-E,IL4R,STAT6,IL27RA	4/76
13_Member	WikiPathways	WP2203	Thymic stromal lymphopoietin TSLP signaling pathway	-2.17608	-0.828934	2242,4792,6778	FES,NFKBIA,STAT6	3/40
13_Member	GO Biological Processes	GO:0019724	B cell mediated immunity	-2.1738	-0.827529	602,958,3566,3635,6778,10312	BCL3,CD40,IL4R,INPP5D,STAT6,TCIRG1	6/173
13_Member	GO Biological Processes	GO:0002443	leukocyte mediated immunity	-2.12978	-0.791712	602,958,2013,3105,3566,3635,6778,10312	BCL3,CD40,EMP2,HLA-A,IL4R,INPP5D,STAT6,TCIRG1	8/291
13_Member	GO Biological Processes	GO:0045058	T cell selection	-2.00786	-0.696758	3570,3714,6778	IL6R,JAG2,STAT6	3/46
14_Summary	GO Biological Processes	GO:0042060	wound healing	-9.52762	-6.71457	94,947,949,958,1192,1265,2159,2624,2683,2828,3678,4627,4855,5329,7450,8837,25987,128272,375033,2294,5155,2013,4846,4881,6915,8673,8692,114897	ACVRL1,CD34,SCARB1,CD40,CLIC1,CNN2,F10,GATA2,B4GALT1,GPR4,ITGA5,MYH9,NOTCH4,PLAUR,VWF,CFLAR,TSKU,ARHGEF19,PEAR1,FOXF1,PDGFB,EMP2,NOS3,NPR1,TBXA2R,VAMP8,HYAL2,C1QTNF1	28/-
14_Member	GO Biological Processes	GO:0042060	wound healing	-9.52762	-6.71457	94,947,949,958,1192,1265,2159,2624,2683,2828,3678,4627,4855,5329,7450,8837,25987,128272,375033	ACVRL1,CD34,SCARB1,CD40,CLIC1,CNN2,F10,GATA2,B4GALT1,GPR4,ITGA5,MYH9,NOTCH4,PLAUR,VWF,CFLAR,TSKU,ARHGEF19,PEAR1	19/316
14_Member	GO Biological Processes	GO:0009611	response to wounding	-8.97351	-6.28219	94,947,949,958,1192,1265,2159,2294,2624,2683,2828,3678,4627,4855,5155,5329,7450,8837,25987,128272,375033	ACVRL1,CD34,SCARB1,CD40,CLIC1,CNN2,F10,FOXF1,GATA2,B4GALT1,GPR4,ITGA5,MYH9,NOTCH4,PDGFB,PLAUR,VWF,CFLAR,TSKU,ARHGEF19,PEAR1	21/422
14_Member	GO Biological Processes	GO:0050878	regulation of body fluid levels	-5.70881	-3.54852	958,1192,2013,2159,4627,4846,4881,5155,5329,6915,7450,8673,8692,114897,375033	CD40,CLIC1,EMP2,F10,MYH9,NOS3,NPR1,PDGFB,PLAUR,TBXA2R,VWF,VAMP8,HYAL2,C1QTNF1,PEAR1	15/353
14_Member	GO Biological Processes	GO:0007596	blood coagulation	-2.81695	-1.31736	958,1192,2159,4627,5329,7450,375033	CD40,CLIC1,F10,MYH9,PLAUR,VWF,PEAR1	7/174
14_Member	GO Biological Processes	GO:0050817	coagulation	-2.78861	-1.29595	958,1192,2159,4627,5329,7450,375033	CD40,CLIC1,F10,MYH9,PLAUR,VWF,PEAR1	7/176
14_Member	GO Biological Processes	GO:0007599	hemostasis	-2.73313	-1.25724	958,1192,2159,4627,5329,7450,375033	CD40,CLIC1,F10,MYH9,PLAUR,VWF,PEAR1	7/180
14_Member	GO Biological Processes	GO:0030168	platelet activation	-2.56699	-1.13415	958,1192,4627,7450,375033	CD40,CLIC1,MYH9,VWF,PEAR1	5/99
14_Member	GO Biological Processes	GO:0070527	platelet aggregation	-2.00786	-0.696758	1192,4627,375033	CLIC1,MYH9,PEAR1	3/46
15_Summary	GO Biological Processes	GO:0009617	response to bacterium	-9.4759	-6.67544	249,602,837,949,958,1969,2268,2634,3105,3106,3133,3570,3965,4091,4792,4846,4851,6464,6915,7133,8140,9466,10392,22861,23166,79792,80149,84166,2683,2687,2852,3339,3373,3566,8737,10312,23765,50848,80833,2828,5155,5159,5228,8578,8673,8692,51296,63940,79812,340061,947,2324,3659,1003,2294,8870	ALPL,BCL3,CASP4,SCARB1,CD40,EPHA2,FGR,GBP2,HLA-A,HLA-B,HLA-E,IL6R,LGALS9,SMAD6,NFKBIA,NOS3,NOTCH1,SHC1,TBXA2R,TNFRSF1B,SLC7A5,IL27RA,NOD1,NLRP1,STAB1,GSDMD,ZC3H12A,NLRC5,B4GALT1,GGT5,GPER1,HSPG2,HYAL1,IL4R,RIPK1,TCIRG1,IL17RA,F11R,APOL3,GPR4,PDGFB,PDGFRB,PGF,SCARF1,VAMP8,HYAL2,SLC15A3,GPSM3,MMRN2,STING1,CD34,FLT4,IRF1,CDH5,FOXF1,IER3	56/-
15_Member	GO Biological Processes	GO:0009617	response to bacterium	-9.4759	-6.67544	249,602,837,949,958,1969,2268,2634,3105,3106,3133,3570,3965,4091,4792,4846,4851,6464,6915,7133,8140,9466,10392,22861,23166,79792,80149,84166	ALPL,BCL3,CASP4,SCARB1,CD40,EPHA2,FGR,GBP2,HLA-A,HLA-B,HLA-E,IL6R,LGALS9,SMAD6,NFKBIA,NOS3,NOTCH1,SHC1,TBXA2R,TNFRSF1B,SLC7A5,IL27RA,NOD1,NLRP1,STAB1,GSDMD,ZC3H12A,NLRC5	28/709
15_Member	GO Biological Processes	GO:0006954	inflammatory response	-8.84933	-6.16756	837,958,1969,2683,2687,2852,3339,3373,3566,3570,3965,4851,6915,7133,8737,10312,10392,22861,23166,23765,50848,79792,80149,80833	CASP4,CD40,EPHA2,B4GALT1,GGT5,GPER1,HSPG2,HYAL1,IL4R,IL6R,LGALS9,NOTCH1,TBXA2R,TNFRSF1B,RIPK1,TCIRG1,NOD1,NLRP1,STAB1,IL17RA,F11R,GSDMD,ZC3H12A,APOL3	24/562
15_Member	GO Biological Processes	GO:0032103	positive regulation of response to external stimulus	-8.22712	-5.66074	837,2634,2828,3133,3570,3965,4792,5155,5159,5228,8578,8673,8692,8737,10392,22861,23765,51296,63940,79792,79812,84166,340061	CASP4,GBP2,GPR4,HLA-E,IL6R,LGALS9,NFKBIA,PDGFB,PDGFRB,PGF,SCARF1,VAMP8,HYAL2,RIPK1,NOD1,NLRP1,IL17RA,SLC15A3,GPSM3,GSDMD,MMRN2,NLRC5,STING1	23/557
15_Member	GO Biological Processes	GO:0001819	positive regulation of cytokine production	-6.95733	-4.58129	602,947,2268,2324,3105,3133,3566,3570,3659,3965,8140,8692,8737,9466,10392,22861,23765,63940,79792,340061	BCL3,CD34,FGR,FLT4,HLA-A,HLA-E,IL4R,IL6R,IRF1,LGALS9,SLC7A5,HYAL2,RIPK1,IL27RA,NOD1,NLRP1,IL17RA,GPSM3,GSDMD,STING1	20/503
15_Member	GO Biological Processes	GO:0050727	regulation of inflammatory response	-6.71662	-4.39328	837,1003,2268,2294,2828,2852,3133,4792,7133,8673,8692,8737,8870,22861,23765,63940,79792,340061	CASP4,CDH5,FGR,FOXF1,GPR4,GPER1,HLA-E,NFKBIA,TNFRSF1B,VAMP8,HYAL2,RIPK1,IER3,NLRP1,IL17RA,GPSM3,GSDMD,STING1	18/425
15_Member	GO Biological Processes	GO:0050729	positive regulation of inflammatory response	-6.52732	-4.23587	837,2828,3133,4792,8673,8692,8737,22861,23765,63940,79792	CASP4,GPR4,HLA-E,NFKBIA,VAMP8,HYAL2,RIPK1,NLRP1,IL17RA,GPSM3,GSDMD	11/153
15_Member	GO Biological Processes	GO:0031349	positive regulation of defense response	-6.13106	-3.92007	837,2634,2828,3133,4792,8673,8692,8737,10392,22861,23765,51296,63940,79792,79812,84166,340061	CASP4,GBP2,GPR4,HLA-E,NFKBIA,VAMP8,HYAL2,RIPK1,NOD1,NLRP1,IL17RA,SLC15A3,GPSM3,GSDMD,MMRN2,NLRC5,STING1	17/418
15_Member	GO Biological Processes	GO:0050830	defense response to Gram-positive bacterium	-5.65651	-3.51805	837,1969,2268,2634,3105,3133,9466,10392,79792	CASP4,EPHA2,FGR,GBP2,HLA-A,HLA-E,IL27RA,NOD1,GSDMD	9/118
15_Member	GO Biological Processes	GO:0042742	defense response to bacterium	-5.65575	-3.51805	602,837,1969,2268,2634,3105,3133,3570,6464,9466,10392,22861,23166,79792	BCL3,CASP4,EPHA2,FGR,GBP2,HLA-A,HLA-E,IL6R,SHC1,IL27RA,NOD1,NLRP1,STAB1,GSDMD	14/311
16_Summary	GO Biological Processes	GO:0009792	embryo development ending in birth or egg hatching	-9.35791	-6.57341	94,1969,2013,2034,2294,2624,3373,3714,3880,4188,4242,4245,4627,4846,4851,5155,6909,6926,6939,7004,7075,7408,8463,10365,51176,51294,54345,668,2022,2295,6886,10763,1284,1843,3678,7041,54567,3570,4854,4855,6778,3659,11176,284119	ACVRL1,EPHA2,EMP2,EPAS1,FOXF1,GATA2,HYAL1,JAG2,KRT19,MDFI,MFNG,MGAT1,MYH9,NOS3,NOTCH1,PDGFB,TBX2,TBX3,TCF15,TEAD4,TIE1,VASP,TEAD2,KLF2,LEF1,PCDH12,SOX18,FOXL2,ENG,FOXF2,TAL1,NES,COL4A2,DUSP1,ITGA5,TGFB1I1,DLL4,IL6R,NOTCH3,NOTCH4,STAT6,IRF1,BAZ2A,CAVIN1	44/-
16_Member	GO Biological Processes	GO:0009792	embryo development ending in birth or egg hatching	-9.35791	-6.57341	94,1969,2013,2034,2294,2624,3373,3714,3880,4188,4242,4245,4627,4846,4851,5155,6909,6926,6939,7004,7075,7408,8463,10365,51176,51294,54345	ACVRL1,EPHA2,EMP2,EPAS1,FOXF1,GATA2,HYAL1,JAG2,KRT19,MDFI,MFNG,MGAT1,MYH9,NOS3,NOTCH1,PDGFB,TBX2,TBX3,TCF15,TEAD4,TIE1,VASP,TEAD2,KLF2,LEF1,PCDH12,SOX18	27/669
16_Member	GO Biological Processes	GO:0043009	chordate embryonic development	-8.97464	-6.28219	94,1969,2034,2294,2624,3373,3714,3880,4188,4242,4245,4627,4846,4851,5155,6909,6926,6939,7004,7075,7408,8463,10365,51176,51294,54345	ACVRL1,EPHA2,EPAS1,FOXF1,GATA2,HYAL1,JAG2,KRT19,MDFI,MFNG,MGAT1,MYH9,NOS3,NOTCH1,PDGFB,TBX2,TBX3,TCF15,TEAD4,TIE1,VASP,TEAD2,KLF2,LEF1,PCDH12,SOX18	26/648
16_Member	GO Biological Processes	GO:0001701	in utero embryonic development	-8.73772	-6.08339	94,2034,2294,2624,3714,3880,4188,4242,4245,4627,4846,4851,5155,6926,7004,7075,10365,51176,51294,54345	ACVRL1,EPAS1,FOXF1,GATA2,JAG2,KRT19,MDFI,MFNG,MGAT1,MYH9,NOS3,NOTCH1,PDGFB,TBX3,TEAD4,TIE1,KLF2,LEF1,PCDH12,SOX18	20/393
16_Member	GO Biological Processes	GO:0048568	embryonic organ development	-8.44424	-5.8479	668,1969,2022,2034,2294,2295,2624,3373,3880,4188,4851,5155,6886,6909,6926,7004,8463,10763,51176,51294,54345	FOXL2,EPHA2,ENG,EPAS1,FOXF1,FOXF2,GATA2,HYAL1,KRT19,MDFI,NOTCH1,PDGFB,TAL1,TBX2,TBX3,TEAD4,TEAD2,NES,LEF1,PCDH12,SOX18	21/452
16_Member	GO Biological Processes	GO:0048598	embryonic morphogenesis	-7.83189	-5.33245	668,1284,1843,1969,2022,2294,2295,2624,3373,3678,3714,4188,4627,4851,6886,6909,6926,7041,7408,8463,51176,54345,54567	FOXL2,COL4A2,DUSP1,EPHA2,ENG,FOXF1,FOXF2,GATA2,HYAL1,ITGA5,JAG2,MDFI,MYH9,NOTCH1,TAL1,TBX2,TBX3,TGFB1I1,VASP,TEAD2,LEF1,SOX18,DLL4	23/585
16_Member	GO Biological Processes	GO:0045165	cell fate commitment	-7.44708	-4.98337	2034,2624,3570,3714,4851,4854,4855,6778,6886,6909,6926,7004,7041,54345,54567	EPAS1,GATA2,IL6R,JAG2,NOTCH1,NOTCH3,NOTCH4,STAT6,TAL1,TBX2,TBX3,TEAD4,TGFB1I1,SOX18,DLL4	15/258
16_Member	GO Biological Processes	GO:0048562	embryonic organ morphogenesis	-5.19276	-3.13826	668,1969,2022,2294,2295,2624,3373,4188,4851,6909,6926,8463,54345	FOXL2,EPHA2,ENG,FOXF1,FOXF2,GATA2,HYAL1,MDFI,NOTCH1,TBX2,TBX3,TEAD2,SOX18	13/295
16_Member	GO Biological Processes	GO:0006351	DNA-templated transcription	-2.22545	-0.866349	1284,2034,2624,3659,4851,6886,6926,7004,8463,11176,51176,284119	COL4A2,EPAS1,GATA2,IRF1,NOTCH1,TAL1,TBX3,TEAD4,TEAD2,BAZ2A,LEF1,CAVIN1	12/535
16_Member	GO Biological Processes	GO:0032774	RNA biosynthetic process	-2.1462	-0.806352	1284,2034,2624,3659,4851,6886,6926,7004,8463,11176,51176,284119	COL4A2,EPAS1,GATA2,IRF1,NOTCH1,TAL1,TBX3,TEAD4,TEAD2,BAZ2A,LEF1,CAVIN1	12/548
17_Summary	KEGG Pathway	hsa05165	Human papillomavirus infection	-9.18983	-6.43636	1284,3105,3106,3107,3133,3455,3659,3678,4242,4851,4854,4855,5159,5829,7450,8322,8515,10312,10319,1945,1969,2034,2324,3566,3570,3643,4846,5155,5228,6513,3601,3714,4792,6778,11186,51176,54567,196883,29941,2013,2268,6464,7408	COL4A2,HLA-A,HLA-B,HLA-C,HLA-E,IFNAR2,IRF1,ITGA5,MFNG,NOTCH1,NOTCH3,NOTCH4,PDGFRB,PXN,VWF,FZD4,ITGA10,TCIRG1,LAMC3,EFNA4,EPHA2,EPAS1,FLT4,IL4R,IL6R,INSR,NOS3,PDGFB,PGF,SLC2A1,IL15RA,JAG2,NFKBIA,STAT6,RASSF1,LEF1,DLL4,ADCY4,PKN3,EMP2,FGR,SHC1,VASP	43/-
17_Member	KEGG Pathway	hsa05165	Human papillomavirus infection	-9.18983	-6.43636	1284,3105,3106,3107,3133,3455,3659,3678,4242,4851,4854,4855,5159,5829,7450,8322,8515,10312,10319	COL4A2,HLA-A,HLA-B,HLA-C,HLA-E,IFNAR2,IRF1,ITGA5,MFNG,NOTCH1,NOTCH3,NOTCH4,PDGFRB,PXN,VWF,FZD4,ITGA10,TCIRG1,LAMC3	19/331
17_Member	WikiPathways	WP3932	Focal adhesion PI3K Akt mTOR signaling pathway	-8.99455	-6.28219	1284,1945,1969,2034,2324,3455,3566,3570,3643,3678,4846,5155,5159,5228,6513,7450,8515,10319	COL4A2,EFNA4,EPHA2,EPAS1,FLT4,IFNAR2,IL4R,IL6R,INSR,ITGA5,NOS3,PDGFB,PDGFRB,PGF,SLC2A1,VWF,ITGA10,LAMC3	18/302
17_Member	KEGG Pathway	hsa05200	Pathways in cancer	-8.61765	-6.00551	1284,2034,2324,3455,3566,3570,3601,3714,4792,4851,4854,4855,5155,5159,5228,6513,6778,8322,10319,11186,51176,54567,196883	COL4A2,EPAS1,FLT4,IFNAR2,IL4R,IL6R,IL15RA,JAG2,NFKBIA,NOTCH1,NOTCH3,NOTCH4,PDGFB,PDGFRB,PGF,SLC2A1,STAT6,FZD4,LAMC3,RASSF1,LEF1,DLL4,ADCY4	23/531
17_Member	WikiPathways	WP4172	PI3K Akt signaling pathway	-7.41715	-4.95911	1284,1945,1969,2324,3455,3566,3570,3643,3678,4846,5155,5159,5228,7450,8515,10319,29941	COL4A2,EFNA4,EPHA2,FLT4,IFNAR2,IL4R,IL6R,INSR,ITGA5,NOS3,PDGFB,PDGFRB,PGF,VWF,ITGA10,LAMC3,PKN3	17/339
17_Member	WikiPathways	WP306	Focal adhesion	-7.11748	-4.70237	1284,2013,2268,3678,5155,5159,5228,5829,6464,7408,7450,8515,10319	COL4A2,EMP2,FGR,ITGA5,PDGFB,PDGFRB,PGF,PXN,SHC1,VASP,VWF,ITGA10,LAMC3	13/199
17_Member	KEGG Pathway	hsa04151	PI3K-Akt signaling pathway	-7.05847	-4.65842	1284,1945,1969,2324,3455,3566,3570,3643,3678,4846,5155,5159,5228,7450,8515,10319,29941	COL4A2,EFNA4,EPHA2,FLT4,IFNAR2,IL4R,IL6R,INSR,ITGA5,NOS3,PDGFB,PDGFRB,PGF,VWF,ITGA10,LAMC3,PKN3	17/359
17_Member	KEGG Pathway	hsa04510	Focal adhesion	-7.01644	-4.6298	1284,2013,2324,3678,5155,5159,5228,5829,6464,7408,7450,8515,10319	COL4A2,EMP2,FLT4,ITGA5,PDGFB,PDGFRB,PGF,PXN,SHC1,VASP,VWF,ITGA10,LAMC3	13/203
18_Summary	GO Biological Processes	GO:0098609	cell-cell adhesion	-9.17661	-6.43414	947,1003,1192,2294,3384,3678,4627,5097,5175,6282,6464,6793,7122,8515,8578,9124,50848,51176,51294,54538,55679,55971,90952,375033	CD34,CDH5,CLIC1,FOXF1,ICAM2,ITGA5,MYH9,PCDH1,PECAM1,S100A11,SHC1,STK10,CLDN5,ITGA10,SCARF1,PDLIM1,F11R,LEF1,PCDH12,ROBO4,LIMS2,BAIAP2L1,ESAM,PEAR1	24/-
18_Member	GO Biological Processes	GO:0098609	cell-cell adhesion	-9.17661	-6.43414	947,1003,1192,2294,3384,3678,4627,5097,5175,6282,6464,6793,7122,8515,8578,9124,50848,51176,51294,54538,55679,55971,90952,375033	CD34,CDH5,CLIC1,FOXF1,ICAM2,ITGA5,MYH9,PCDH1,PECAM1,S100A11,SHC1,STK10,CLDN5,ITGA10,SCARF1,PDLIM1,F11R,LEF1,PCDH12,ROBO4,LIMS2,BAIAP2L1,ESAM,PEAR1	24/541
19_Summary	GO Biological Processes	GO:0072012	glomerulus vasculature development	-8.97522	-6.28219	947,2828,4851,4854,5155,5159,5175,1969,5420,2294,2297,4091,8692,25959,168002,633,864,3373,25987,2624,4005,4066,51176,2683,3880,94234,10763	CD34,GPR4,NOTCH1,NOTCH3,PDGFB,PDGFRB,PECAM1,EPHA2,PODXL,FOXF1,FOXD1,SMAD6,HYAL2,KANK2,DACT2,BGN,RUNX3,HYAL1,TSKU,GATA2,LMO2,LYL1,LEF1,B4GALT1,KRT19,FOXQ1,NES	27/-
19_Member	GO Biological Processes	GO:0072012	glomerulus vasculature development	-8.97522	-6.28219	947,2828,4851,4854,5155,5159,5175	CD34,GPR4,NOTCH1,NOTCH3,PDGFB,PDGFRB,PECAM1	7/22
19_Member	GO Biological Processes	GO:0061437	renal system vasculature development	-8.67499	-6.04782	947,2828,4851,4854,5155,5159,5175	CD34,GPR4,NOTCH1,NOTCH3,PDGFB,PDGFRB,PECAM1	7/24
19_Member	GO Biological Processes	GO:0061440	kidney vasculature development	-8.67499	-6.04782	947,2828,4851,4854,5155,5159,5175	CD34,GPR4,NOTCH1,NOTCH3,PDGFB,PDGFRB,PECAM1	7/24
19_Member	GO Biological Processes	GO:0072109	glomerular mesangium development	-8.36421	-5.77555	947,2828,4851,5155,5159	CD34,GPR4,NOTCH1,PDGFB,PDGFRB	5/8
19_Member	GO Biological Processes	GO:1904238	pericyte cell differentiation	-7.45804	-4.98857	947,1969,2828,4851,5155	CD34,EPHA2,GPR4,NOTCH1,PDGFB	5/11
19_Member	GO Biological Processes	GO:0032835	glomerulus development	-7.14039	-4.72014	947,2828,4851,4854,5155,5159,5175,5420	CD34,GPR4,NOTCH1,NOTCH3,PDGFB,PDGFRB,PECAM1,PODXL	8/57
19_Member	GO Biological Processes	GO:0072008	glomerular mesangial cell differentiation	-6.90922	-4.54696	947,2828,4851,5155	CD34,GPR4,NOTCH1,PDGFB	4/6
19_Member	GO Biological Processes	GO:0072007	mesangial cell differentiation	-6.54454	-4.24923	947,2828,4851,5155	CD34,GPR4,NOTCH1,PDGFB	4/7
19_Member	GO Biological Processes	GO:0072001	renal system development	-5.67205	-3.52342	947,2294,2297,2828,4091,4851,4854,5155,5159,5175,5420,8692,25959,168002	CD34,FOXF1,FOXD1,GPR4,SMAD6,NOTCH1,NOTCH3,PDGFB,PDGFRB,PECAM1,PODXL,HYAL2,KANK2,DACT2	14/310
19_Member	GO Biological Processes	GO:0001822	kidney development	-5.11438	-3.0752	947,2297,2828,4091,4851,4854,5155,5159,5175,5420,8692,25959,168002	CD34,FOXD1,GPR4,SMAD6,NOTCH1,NOTCH3,PDGFB,PDGFRB,PECAM1,PODXL,HYAL2,KANK2,DACT2	13/300
19_Member	GO Biological Processes	GO:0072006	nephron development	-5.09699	-3.06633	947,2297,2828,4851,4854,5155,5159,5175,5420	CD34,FOXD1,GPR4,NOTCH1,NOTCH3,PDGFB,PDGFRB,PECAM1,PODXL	9/138
19_Member	GO Biological Processes	GO:0072144	glomerular mesangial cell development	-5.06301	-3.04686	2828,4851,5155	GPR4,NOTCH1,PDGFB	3/5
19_Member	GO Biological Processes	GO:0061448	connective tissue development	-4.80832	-2.82741	633,864,947,2297,2828,3373,4851,5155,5159,8692,25987	BGN,RUNX3,CD34,FOXD1,GPR4,HYAL1,NOTCH1,PDGFB,PDGFRB,HYAL2,TSKU	11/230
19_Member	GO Biological Processes	GO:0072143	mesangial cell development	-4.76509	-2.7953	2828,4851,5155	GPR4,NOTCH1,PDGFB	3/6
19_Member	WikiPathways	WP2849	Hematopoietic stem cell differentiation	-4.70203	-2.76404	947,2624,4005,4066,4851,51176	CD34,GATA2,LMO2,LYL1,NOTCH1,LEF1	6/58
19_Member	GO Biological Processes	GO:0060055	angiogenesis involved in wound healing	-4.63916	-2.72438	947,2624,2683,2828	CD34,GATA2,B4GALT1,GPR4	4/18
19_Member	GO Biological Processes	GO:0035850	epithelial cell differentiation involved in kidney development	-4.63181	-2.72185	947,2828,4851,5155,5420	CD34,GPR4,NOTCH1,PDGFB,PODXL	5/36
19_Member	GO Biological Processes	GO:0061005	cell differentiation involved in kidney development	-4.05979	-2.2939	947,2828,4851,5155,5420	CD34,GPR4,NOTCH1,PDGFB,PODXL	5/47
19_Member	WikiPathways	WP2840	Hair follicle development cytodifferentiation part 3 of 3	-3.70692	-2.02515	864,947,3880,4851,51176,94234	RUNX3,CD34,KRT19,NOTCH1,LEF1,FOXQ1	6/87
19_Member	GO Biological Processes	GO:0072073	kidney epithelium development	-3.37151	-1.75371	947,2297,4091,4851,5175,5420,25959	CD34,FOXD1,SMAD6,NOTCH1,PECAM1,PODXL,KANK2	7/140
19_Member	GO Biological Processes	GO:0072010	glomerular epithelium development	-2.76311	-1.28055	947,5175,5420	CD34,PECAM1,PODXL	3/25
19_Member	WikiPathways	WP5236	Markers of kidney cell lineage	-2.60084	-1.15777	2297,4851,5159,5175	FOXD1,NOTCH1,PDGFRB,PECAM1	4/59
19_Member	GO Biological Processes	GO:0072009	nephron epithelium development	-2.38746	-0.990476	947,2297,4851,5175,5420	CD34,FOXD1,NOTCH1,PECAM1,PODXL	5/109
19_Member	WikiPathways	WP5417	Cell lineage map for neuronal differentiation	-2.04149	-0.721637	947,4851,5175,10763,51176	CD34,NOTCH1,PECAM1,NES,LEF1	5/132
20_Summary	GO Biological Processes	GO:0098657	import into cell	-8.82546	-6.15302	949,1265,2268,2624,3339,3643,4627,4641,5175,6513,6539,6573,7052,8140,8578,8884,10266,10268,10723,11252,23166,30844,51296,92745,115677,201176,375033	SCARB1,CNN2,FGR,GATA2,HSPG2,INSR,MYH9,MYO1C,PECAM1,SLC2A1,SLC6A12,SLC19A1,TGM2,SLC7A5,SCARF1,SLC5A6,RAMP2,RAMP3,SLC12A7,PACSIN2,STAB1,EHD4,SLC15A3,SLC38A5,NOSTRIN,ARHGAP27,PEAR1	27/-
20_Member	GO Biological Processes	GO:0098657	import into cell	-8.82546	-6.15302	949,1265,2268,2624,3339,3643,4627,4641,5175,6513,6539,6573,7052,8140,8578,8884,10266,10268,10723,11252,23166,30844,51296,92745,115677,201176,375033	SCARB1,CNN2,FGR,GATA2,HSPG2,INSR,MYH9,MYO1C,PECAM1,SLC2A1,SLC6A12,SLC19A1,TGM2,SLC7A5,SCARF1,SLC5A6,RAMP2,RAMP3,SLC12A7,PACSIN2,STAB1,EHD4,SLC15A3,SLC38A5,NOSTRIN,ARHGAP27,PEAR1	27/708
20_Member	GO Biological Processes	GO:0006897	endocytosis	-6.05876	-3.86553	949,1265,2268,2624,3339,3643,4627,4641,5175,7052,8578,10266,10268,11252,23166,30844,115677,201176,375033	SCARB1,CNN2,FGR,GATA2,HSPG2,INSR,MYH9,MYO1C,PECAM1,TGM2,SCARF1,RAMP2,RAMP3,PACSIN2,STAB1,EHD4,NOSTRIN,ARHGAP27,PEAR1	19/522
20_Member	GO Biological Processes	GO:0006898	receptor-mediated endocytosis	-2.98052	-1.4509	3339,3643,8578,10266,10268,23166,201176	HSPG2,INSR,SCARF1,RAMP2,RAMP3,STAB1,ARHGAP27	7/163

## Sheet: brown
GroupID	Category	Term	Description	LogP	Log(q-value)	Genes	Symbols	InTerm_InList
1_Summary	GO Biological Processes	GO:0030036	actin cytoskeleton organization	-10.2889	-6.03799	596,613,822,1465,2275,3693,4604,5216,5910,7138,7984,8522,8572,9051,9368,9475,10160,10163,11078,11170,22808,23136,23189,23384,29984,30011,30846,51332,51734,57381,65108,84952,85360,154796,6640,55742,1471,10519,30008,60681,81551,84056	BCL2,BCR,CAPG,CSRP1,FHL3,ITGB5,MYBPC1,PFN1,RAP1GDS1,TNNT1,ARHGEF5,GAS7,PDLIM4,PSTPIP1,NHERF1,ROCK2,FARP1,WASF2,TRIOBP,FAM107A,MRAS,EPB41L3,KANK1,SPECC1L,RHOD,SH3KBP1,EHD2,SPTBN5,MSRB1,RHOJ,MARCKSL1,CGNL1,SYDE1,AMOT,SNTA1,PARVA,CST3,CIB1,EFEMP2,FKBP10,STMN4,KATNAL1	42/-
1_Member	GO Biological Processes	GO:0030036	actin cytoskeleton organization	-10.2889	-6.03799	596,613,822,1465,2275,3693,4604,5216,5910,7138,7984,8522,8572,9051,9368,9475,10160,10163,11078,11170,22808,23136,23189,23384,29984,30011,30846,51332,51734,57381,65108,84952,85360,154796	BCL2,BCR,CAPG,CSRP1,FHL3,ITGB5,MYBPC1,PFN1,RAP1GDS1,TNNT1,ARHGEF5,GAS7,PDLIM4,PSTPIP1,NHERF1,ROCK2,FARP1,WASF2,TRIOBP,FAM107A,MRAS,EPB41L3,KANK1,SPECC1L,RHOD,SH3KBP1,EHD2,SPTBN5,MSRB1,RHOJ,MARCKSL1,CGNL1,SYDE1,AMOT	34/542
1_Member	GO Biological Processes	GO:0030029	actin filament-based process	-10.0815	-6.03799	596,613,822,1465,2275,3693,4604,5216,5910,6640,7138,7984,8522,8572,9051,9368,9475,10160,10163,11078,11170,22808,23136,23189,23384,29984,30011,30846,51332,51734,55742,57381,65108,84952,85360,154796	BCL2,BCR,CAPG,CSRP1,FHL3,ITGB5,MYBPC1,PFN1,RAP1GDS1,SNTA1,TNNT1,ARHGEF5,GAS7,PDLIM4,PSTPIP1,NHERF1,ROCK2,FARP1,WASF2,TRIOBP,FAM107A,MRAS,EPB41L3,KANK1,SPECC1L,RHOD,SH3KBP1,EHD2,SPTBN5,MSRB1,PARVA,RHOJ,MARCKSL1,CGNL1,SYDE1,AMOT	36/612
1_Member	GO Biological Processes	GO:0097435	supramolecular fiber organization	-3.37535	-1.39066	596,822,1465,1471,3693,4604,5910,7138,8522,9051,10519,11170,29984,30008,30011,51734,57381,60681,65108,81551,84056,84952	BCL2,CAPG,CSRP1,CST3,ITGB5,MYBPC1,RAP1GDS1,TNNT1,GAS7,PSTPIP1,CIB1,FAM107A,RHOD,EFEMP2,SH3KBP1,MSRB1,RHOJ,FKBP10,MARCKSL1,STMN4,KATNAL1,CGNL1	22/589
1_Member	GO Biological Processes	GO:0007015	actin filament organization	-2.59275	-0.897552	596,822,3693,8522,9051,11170,29984,30011,51734,57381,65108,84952	BCL2,CAPG,ITGB5,GAS7,PSTPIP1,FAM107A,RHOD,SH3KBP1,MSRB1,RHOJ,MARCKSL1,CGNL1	12/277
1_Member	GO Biological Processes	GO:0030041	actin filament polymerization	-2.48667	-0.846293	8522,9051,11170,51734	GAS7,PSTPIP1,FAM107A,MSRB1	4/37
1_Member	GO Biological Processes	GO:0008154	actin polymerization or depolymerization	-2.39685	-0.788714	822,8522,9051,11170,51734	CAPG,GAS7,PSTPIP1,FAM107A,MSRB1	5/63
2_Summary	GO Biological Processes	GO:0042063	gliogenesis	-9.64036	-5.77295	1191,1435,1840,2064,2737,3611,3691,4192,4774,4821,5894,6608,9283,9289,26227,28999,54587,56288,63827,79006,79885,147495,163175,23136,23205,94103,977,1002,5819,55742,154796,7040	CLU,CSF1,DTX1,ERBB2,GLI3,ILK,ITGB4,MDK,NFIA,NKX2-2,RAF1,SMO,GPR37L1,ADGRG1,PHGDH,KLF15,MXRA8,PARD3,BCAN,METRN,HDAC11,APCDD1,LGI4,EPB41L3,ACSBG1,ORMDL3,CD151,CDH4,NECTIN2,PARVA,AMOT,TGFB1	32/-
2_Member	GO Biological Processes	GO:0042063	gliogenesis	-9.64036	-5.77295	1191,1435,1840,2064,2737,3611,3691,4192,4774,4821,5894,6608,9283,9289,26227,28999,54587,56288,63827,79006,79885,147495,163175	CLU,CSF1,DTX1,ERBB2,GLI3,ILK,ITGB4,MDK,NFIA,NKX2-2,RAF1,SMO,GPR37L1,ADGRG1,PHGDH,KLF15,MXRA8,PARD3,BCAN,METRN,HDAC11,APCDD1,LGI4	23/271
2_Member	GO Biological Processes	GO:0010001	glial cell differentiation	-9.15835	-5.51279	1191,1840,2064,2737,3611,3691,4192,4774,4821,5894,6608,9283,26227,28999,54587,56288,63827,79006,79885,163175	CLU,DTX1,ERBB2,GLI3,ILK,ITGB4,MDK,NFIA,NKX2-2,RAF1,SMO,GPR37L1,PHGDH,KLF15,MXRA8,PARD3,BCAN,METRN,HDAC11,LGI4	20/215
2_Member	GO Biological Processes	GO:0021782	glial cell development	-6.7334	-3.61932	1191,2064,3611,3691,4192,4821,5894,6608,26227,54587,56288,79885,163175	CLU,ERBB2,ILK,ITGB4,MDK,NKX2-2,RAF1,SMO,PHGDH,MXRA8,PARD3,HDAC11,LGI4	13/125
2_Member	GO Biological Processes	GO:0042552	myelination	-4.28358	-1.95608	1191,2064,3611,3691,5894,23136,23205,56288,94103,163175	CLU,ERBB2,ILK,ITGB4,RAF1,EPB41L3,ACSBG1,PARD3,ORMDL3,LGI4	10/126
2_Member	GO Biological Processes	GO:0014044	Schwann cell development	-4.24333	-1.92818	2064,3611,3691,5894,56288,163175	ERBB2,ILK,ITGB4,RAF1,PARD3,LGI4	6/41
2_Member	GO Biological Processes	GO:0007272	ensheathment of neurons	-4.22546	-1.92232	1191,2064,3611,3691,5894,23136,23205,56288,94103,163175	CLU,ERBB2,ILK,ITGB4,RAF1,EPB41L3,ACSBG1,PARD3,ORMDL3,LGI4	10/128
2_Member	GO Biological Processes	GO:0008366	axon ensheathment	-4.22546	-1.92232	1191,2064,3611,3691,5894,23136,23205,56288,94103,163175	CLU,ERBB2,ILK,ITGB4,RAF1,EPB41L3,ACSBG1,PARD3,ORMDL3,LGI4	10/128
2_Member	GO Biological Processes	GO:0014037	Schwann cell differentiation	-3.95516	-1.75201	2064,3611,3691,5894,56288,163175	ERBB2,ILK,ITGB4,RAF1,PARD3,LGI4	6/46
2_Member	Reactome Gene Sets	R-HSA-446728	Cell junction organization	-3.15282	-1.23317	977,1002,3611,3691,5819,55742,56288,154796	CD151,CDH4,ILK,ITGB4,NECTIN2,PARVA,PARD3,AMOT	8/115
2_Member	GO Biological Processes	GO:0022011	myelination in peripheral nervous system	-2.94404	-1.11847	3611,3691,56288,163175	ILK,ITGB4,PARD3,LGI4	4/28
2_Member	GO Biological Processes	GO:0032292	peripheral nervous system axon ensheathment	-2.94404	-1.11847	3611,3691,56288,163175	ILK,ITGB4,PARD3,LGI4	4/28
2_Member	GO Biological Processes	GO:0007422	peripheral nervous system development	-2.47219	-0.83862	2064,3611,3691,5894,56288,163175	ERBB2,ILK,ITGB4,RAF1,PARD3,LGI4	6/87
2_Member	Reactome Gene Sets	R-HSA-1500931	Cell-Cell communication	-2.37031	-0.77629	977,1002,3611,3691,5819,55742,56288,154796	CD151,CDH4,ILK,ITGB4,NECTIN2,PARVA,PARD3,AMOT	8/153
2_Member	WikiPathways	WP2572	Primary focal segmental glomerulosclerosis FSGS	-2.15063	-0.633471	977,3611,3691,7040,55742	CD151,ILK,ITGB4,TGFB1,PARVA	5/72
3_Summary	GO Biological Processes	GO:0035239	tube morphogenesis	-9.36377	-5.6213	348,596,780,1435,1497,1522,2018,2737,3611,4776,5216,5613,5916,6385,6608,6733,7040,7477,8879,9231,9289,9355,10163,10519,30008,51684,55742,57007,57381,60681,64344,80199,84913,113026,154796,196740,284361	APOE,BCL2,DDR1,CSF1,CTNS,CTSZ,EMX2,GLI3,ILK,NFATC4,PFN1,PRKX,RARG,SDC4,SMO,SRPK2,TGFB1,WNT7B,SGPL1,DLG5,ADGRG1,LHX2,WASF2,CIB1,EFEMP2,SUFU,PARVA,ACKR3,RHOJ,FKBP10,HIF3A,FUZ,ATOH8,PLCD3,AMOT,VSTM4,EMC10	37/-
3_Member	GO Biological Processes	GO:0035239	tube morphogenesis	-9.36377	-5.6213	348,596,780,1435,1497,1522,2018,2737,3611,4776,5216,5613,5916,6385,6608,6733,7040,7477,8879,9231,9289,9355,10163,10519,30008,51684,55742,57007,57381,60681,64344,80199,84913,113026,154796,196740,284361	APOE,BCL2,DDR1,CSF1,CTNS,CTSZ,EMX2,GLI3,ILK,NFATC4,PFN1,PRKX,RARG,SDC4,SMO,SRPK2,TGFB1,WNT7B,SGPL1,DLG5,ADGRG1,LHX2,WASF2,CIB1,EFEMP2,SUFU,PARVA,ACKR3,RHOJ,FKBP10,HIF3A,FUZ,ATOH8,PLCD3,AMOT,VSTM4,EMC10	37/682
3_Member	GO Biological Processes	GO:0048514	blood vessel morphogenesis	-4.85259	-2.27149	348,4776,5613,6608,6733,7040,7477,8879,9289,10163,10519,30008,55742,57007,57381,60681,64344,113026,154796,196740,284361	APOE,NFATC4,PRKX,SMO,SRPK2,TGFB1,WNT7B,SGPL1,ADGRG1,WASF2,CIB1,EFEMP2,PARVA,ACKR3,RHOJ,FKBP10,HIF3A,PLCD3,AMOT,VSTM4,EMC10	21/431
3_Member	GO Biological Processes	GO:0001568	blood vessel development	-4.51133	-2.0529	348,2737,4776,5613,6608,6733,7040,7477,8879,9289,10163,10519,30008,51684,55742,57007,57381,60681,64344,113026,154796,196740,284361	APOE,GLI3,NFATC4,PRKX,SMO,SRPK2,TGFB1,WNT7B,SGPL1,ADGRG1,WASF2,CIB1,EFEMP2,SUFU,PARVA,ACKR3,RHOJ,FKBP10,HIF3A,PLCD3,AMOT,VSTM4,EMC10	23/526
3_Member	GO Biological Processes	GO:0001944	vasculature development	-4.26377	-1.94042	348,2737,4776,5613,6608,6733,7040,7477,8879,9289,10163,10519,30008,51684,55742,57007,57381,60681,64344,113026,154796,196740,284361	APOE,GLI3,NFATC4,PRKX,SMO,SRPK2,TGFB1,WNT7B,SGPL1,ADGRG1,WASF2,CIB1,EFEMP2,SUFU,PARVA,ACKR3,RHOJ,FKBP10,HIF3A,PLCD3,AMOT,VSTM4,EMC10	23/546
3_Member	GO Biological Processes	GO:0001525	angiogenesis	-3.20969	-1.26136	4776,5613,6733,7040,9289,10163,10519,55742,57007,57381,64344,113026,154796,196740,284361	NFATC4,PRKX,SRPK2,TGFB1,ADGRG1,WASF2,CIB1,PARVA,ACKR3,RHOJ,HIF3A,PLCD3,AMOT,VSTM4,EMC10	15/338
3_Member	GO Biological Processes	GO:0001570	vasculogenesis	-2.89107	-1.08436	6608,7040,7477,8879,57007,154796	SMO,TGFB1,WNT7B,SGPL1,ACKR3,AMOT	6/72
4_Summary	Reactome Gene Sets	R-HSA-5660526	Response to metal ions	-8.97268	-5.4063	1465,4493,4494,4495,4496,4499,4502,84329,4968,6649,32,348,596,684,780,1002,1435,2023,2064,2261,4487,5465,6608,7040,7466,8879,10519,11170,23286,79109,221481,4521,3613,3707,4773,4776,5224,8644,140576,254428,483,5894,5910,7477,9368,10991,28999,51458,56262,56652,64072,94103,81628,84282,64359,84883,2052,26471,57190	CSRP1,MT1E,MT1F,MT1G,MT1H,MT1M,MT2A,HVCN1,OGG1,SOD3,ACACB,APOE,BCL2,BST2,DDR1,CDH4,CSF1,ENO1,ERBB2,FGFR3,MSX1,PPARA,SMO,TGFB1,WFS1,SGPL1,CIB1,FAM107A,WWC1,MAPKAP1,ARMC12,NUDT1,IMPA2,ITPKB,NFATC2,NFATC4,PGAM2,AKR1C3,S100A16,SLC41A1,ATP1B3,RAF1,RAP1GDS1,WNT7B,NHERF1,SLC38A3,KLF15,RHCG,LRRC8A,TWNK,CDH23,ORMDL3,TSC22D4,RNF135,NXN,AIFM2,EPHX1,NUPR1,SELENON	59/-
4_Member	Reactome Gene Sets	R-HSA-5660526	Response to metal ions	-8.97268	-5.4063	1465,4493,4494,4495,4496,4499,4502	CSRP1,MT1E,MT1F,MT1G,MT1H,MT1M,MT2A	7/14
4_Member	Reactome Gene Sets	R-HSA-5661231	Metallothioneins bind metals	-8.04726	-4.60582	4493,4494,4495,4496,4499,4502	MT1E,MT1F,MT1G,MT1H,MT1M,MT2A	6/11
4_Member	GO Biological Processes	GO:0071294	cellular response to zinc ion	-7.03181	-3.76646	4493,4494,4495,4496,4499,4502,84329	MT1E,MT1F,MT1G,MT1H,MT1M,MT2A,HVCN1	7/24
4_Member	GO Biological Processes	GO:0010273	detoxification of copper ion	-6.83921	-3.67077	4493,4494,4495,4496,4499,4502	MT1E,MT1F,MT1G,MT1H,MT1M,MT2A	6/16
4_Member	GO Biological Processes	GO:1990169	stress response to copper ion	-6.83921	-3.67077	4493,4494,4495,4496,4499,4502	MT1E,MT1F,MT1G,MT1H,MT1M,MT2A	6/16
4_Member	GO Biological Processes	GO:0097501	stress response to metal ion	-6.039	-3.10944	4493,4494,4495,4496,4499,4502	MT1E,MT1F,MT1G,MT1H,MT1M,MT2A	6/21
4_Member	GO Biological Processes	GO:0061687	detoxification of inorganic compound	-5.90685	-3.00948	4493,4494,4495,4496,4499,4502	MT1E,MT1F,MT1G,MT1H,MT1M,MT2A	6/22
4_Member	GO Biological Processes	GO:0071276	cellular response to cadmium ion	-5.63979	-2.80041	4493,4494,4495,4496,4499,4502,4968	MT1E,MT1F,MT1G,MT1H,MT1M,MT2A,OGG1	7/37
4_Member	GO Biological Processes	GO:0046688	response to copper ion	-5.55762	-2.7447	4493,4494,4495,4496,4499,4502,6649	MT1E,MT1F,MT1G,MT1H,MT1M,MT2A,SOD3	7/38
4_Member	GO Biological Processes	GO:0071280	cellular response to copper ion	-5.44209	-2.66959	4493,4494,4495,4496,4499,4502	MT1E,MT1F,MT1G,MT1H,MT1M,MT2A	6/26
4_Member	GO Biological Processes	GO:0040008	regulation of growth	-5.21243	-2.51135	32,348,596,684,780,1002,1435,2023,2064,2261,4487,4493,4494,4495,4496,4499,4502,5465,6608,7040,7466,8879,10519,11170,23286,79109,221481	ACACB,APOE,BCL2,BST2,DDR1,CDH4,CSF1,ENO1,ERBB2,FGFR3,MSX1,MT1E,MT1F,MT1G,MT1H,MT1M,MT2A,PPARA,SMO,TGFB1,WFS1,SGPL1,CIB1,FAM107A,WWC1,MAPKAP1,ARMC12	27/616
4_Member	GO Biological Processes	GO:0046686	response to cadmium ion	-5.17066	-2.49823	4493,4494,4495,4496,4499,4502,4521,4968	MT1E,MT1F,MT1G,MT1H,MT1M,MT2A,NUDT1,OGG1	8/60
4_Member	GO Biological Processes	GO:0010038	response to metal ion	-4.92474	-2.3284	596,3613,3707,4493,4494,4495,4496,4499,4502,4521,4773,4776,4968,5224,6649,8644,84329,140576,254428	BCL2,IMPA2,ITPKB,MT1E,MT1F,MT1G,MT1H,MT1M,MT2A,NUDT1,NFATC2,NFATC4,OGG1,PGAM2,SOD3,AKR1C3,HVCN1,S100A16,SLC41A1	19/360
4_Member	GO Biological Processes	GO:0010043	response to zinc ion	-4.67624	-2.14097	4493,4494,4495,4496,4499,4502,84329	MT1E,MT1F,MT1G,MT1H,MT1M,MT2A,HVCN1	7/51
4_Member	GO Biological Processes	GO:0006882	intracellular zinc ion homeostasis	-4.57605	-2.08278	4493,4494,4495,4496,4499,4502	MT1E,MT1F,MT1G,MT1H,MT1M,MT2A	6/36
4_Member	WikiPathways	WP3529	Zinc homeostasis	-4.50533	-2.0529	4493,4494,4495,4496,4499,4502	MT1E,MT1F,MT1G,MT1H,MT1M,MT2A	6/37
4_Member	GO Biological Processes	GO:0071248	cellular response to metal ion	-4.46302	-2.02893	3707,4493,4494,4495,4496,4499,4502,4773,4776,4968,8644,84329,254428	ITPKB,MT1E,MT1F,MT1G,MT1H,MT1M,MT2A,NFATC2,NFATC4,OGG1,AKR1C3,HVCN1,SLC41A1	13/200
4_Member	GO Biological Processes	GO:0055082	intracellular chemical homeostasis	-4.39655	-2.01043	32,348,483,596,4493,4494,4495,4496,4499,4502,5894,5910,7466,7477,9368,10991,28999,51458,56262,56652,64072,84329,94103,254428	ACACB,APOE,ATP1B3,BCL2,MT1E,MT1F,MT1G,MT1H,MT1M,MT2A,RAF1,RAP1GDS1,WFS1,WNT7B,NHERF1,SLC38A3,KLF15,RHCG,LRRC8A,TWNK,CDH23,HVCN1,ORMDL3,SLC41A1	24/572
4_Member	KEGG Pathway	hsa04978	Mineral absorption	-4.20909	-1.91835	483,4493,4494,4495,4496,4499,4502	ATP1B3,MT1E,MT1F,MT1G,MT1H,MT1M,MT2A	7/60
4_Member	GO Biological Processes	GO:0045926	negative regulation of growth	-4.12924	-1.86218	596,684,2023,2261,4487,4493,4494,4495,4496,4499,4502,5465,7040,23286	BCL2,BST2,ENO1,FGFR3,MSX1,MT1E,MT1F,MT1G,MT1H,MT1M,MT2A,PPARA,TGFB1,WWC1	14/246
4_Member	GO Biological Processes	GO:0019725	cellular homeostasis	-4.04657	-1.81462	32,348,483,596,4493,4494,4495,4496,4499,4502,5894,5910,7466,7477,9368,10991,28999,51458,56262,56652,64072,81628,84282,84329,94103,254428	ACACB,APOE,ATP1B3,BCL2,MT1E,MT1F,MT1G,MT1H,MT1M,MT2A,RAF1,RAP1GDS1,WFS1,WNT7B,NHERF1,SLC38A3,KLF15,RHCG,LRRC8A,TWNK,CDH23,TSC22D4,RNF135,HVCN1,ORMDL3,SLC41A1	26/680
4_Member	GO Biological Processes	GO:0098754	detoxification	-4.00402	-1.78557	348,4493,4494,4495,4496,4499,4502,6649,64359,84883	APOE,MT1E,MT1F,MT1G,MT1H,MT1M,MT2A,SOD3,NXN,AIFM2	10/136
4_Member	GO Biological Processes	GO:0071241	cellular response to inorganic substance	-3.86515	-1.70532	3707,4493,4494,4495,4496,4499,4502,4773,4776,4968,8644,84329,254428	ITPKB,MT1E,MT1F,MT1G,MT1H,MT1M,MT2A,NFATC2,NFATC4,OGG1,AKR1C3,HVCN1,SLC41A1	13/229
4_Member	GO Biological Processes	GO:0009636	response to toxic substance	-3.73614	-1.60909	348,596,2052,4493,4494,4495,4496,4499,4502,6649,26471,64359,84883	APOE,BCL2,EPHX1,MT1E,MT1F,MT1G,MT1H,MT1M,MT2A,SOD3,NUPR1,NXN,AIFM2	13/236
4_Member	WikiPathways	WP3286	Copper homeostasis	-3.60853	-1.5473	4493,4494,4495,4496,4502,6649	MT1E,MT1F,MT1G,MT1H,MT2A,SOD3	6/53
4_Member	GO Biological Processes	GO:0010035	response to inorganic substance	-2.83469	-1.05007	596,3613,3707,4493,4494,4495,4496,4499,4502,4521,4773,4776,4968,5224,6649,8644,84329,140576,254428	BCL2,IMPA2,ITPKB,MT1E,MT1F,MT1G,MT1H,MT1M,MT2A,NUDT1,NFATC2,NFATC4,OGG1,PGAM2,SOD3,AKR1C3,HVCN1,S100A16,SLC41A1	19/525
4_Member	GO Biological Processes	GO:0098771	inorganic ion homeostasis	-2.59144	-0.897215	348,483,596,4493,4494,4495,4496,4499,4502,5910,7466,9368,51458,57190,64072,254428	APOE,ATP1B3,BCL2,MT1E,MT1F,MT1G,MT1H,MT1M,MT2A,RAP1GDS1,WFS1,NHERF1,RHCG,SELENON,CDH23,SLC41A1	16/430
[truncated: 194 more rows]

[truncated: 5 more sheets: blue, salmon, cyan, black, yellow]
